# Supplementary material for: In vivo transition in chromatin accessibility during differentiation of deep-layer excitatory neurons in the neocortex
Source: Development. 2025 Jun 27;152(13):dev204564. doi: 10.1242/dev.204564 (PMC12268177; doi:10.1242/dev.204564)
Supplement: Table S1. — Columns A–G: Information on the genes analyzed in this study. Column H–S: Results of RNA-seq during neuronal differentiation. Column T: DEG cluster numbers. Column U–AB: DHS-positive genes at their promoters (U–X) or enhancers (Y–AB). Numbers in the enhancer column indicate the number of DHSs annotated in the enhancer regions. Columns AC–AF: Results of RNA-seq of the upper or deep layers in Belgard et al., 2011. Column AG-AH: Upper layer- or deep-layer-specific genes indicated by Belgard et al., 2011 Column AI: Genes upregulated or downregulated by BDNF treatment. Column AJ–AK: Promoter regions of H3K4me3+ and H3K27me3+ genes. Column AL–AM: Promoter regions of Dmrt3+ or Dmrta2+ genes were determined using the data from Konno et al. (2019). Columns AN–AO: Results of RNA-seq of Dmrt3 and Dmrta2 double knockouts in Konno et al., 2019. Column AP–AQ: Genes upregulated or downregulated by the Dmrt3 and Dmrta2 double knockout in Konno et al., 2019. Column AR–AY: Results of RNA-seq of Dmrt3 and Dmrta2 double knockouts from Desmaris et al., 2018. Column AZ–BA: Genes up- or downregulated by Dmrt3 and Dmrta2 double knockout in Desmaris et al., 2018. [file develop-152-204564-TableS1.xlsx]

## Sheet: Sheet1
							RNA-seq								RNA-seq					DNase-seq								Layer RNA-seq (Belgard et al.)						BDNF microarray	Histone ChIP-seq		Dmrt ChIP-seq (Konno et al.)		Dmrt dKO RNA-seq (Konno et al.)				Dmrt dKO RNA-seq (Desmaris et al.)
							TMM								Average_TMM normalized by gene length				DEG_cluster	DHS-poisitive genes (promoter)				DHS-poisitive genes (enhancer)				TMM		TMM normalized by gene length		UL/DL_specific genes			Positive genes (promoter)		Positive genes (promoter)		TMM		DEG		TMM
Geneid	genename	Chr	Start	End	Strand	Length	E12_1	E12_2	E13_1	E13_2	E14_1	E14_2	E16_1	E16_2	E12	E13	E14	E16	Clusters	E12	E13	E14	E16	E12	E13	E14	E16	UL	DL	UL	DL (P56)	UL	DL	DEG	H3K4me3	H3K27me3	Dmrt3	Dmrta2	Het	dKO	Up	Down	WT_1	WT_2	WT_3	WT_4	dKO_1	dKO_2	dKO_3
ENSMUSG00000051951	Xkr4	chr1;chr1;chr1;chr1;chr1;chr1;chr1	3205901;3206523;3213439;3213609;3214482;3421702;3670552	3207317;3207317;3215632;3216344;3216968;3421901;3671498	-;-;-;-;-;-;-	6094	61.0462	90.0889	46.8504	113.678	192.761	319.43	1740.23	2237.84	12.4003	13.171	42.0242	326.392	2	#N/A	#N/A	#N/A	ENSMUSG00000051951	1	0	0	0	521.823	3231.63	85.629	530.296	#N/A	ENSMUSG00000051951	#N/A	1	0	1	0	95.4397	323.353	1	0	33.1884	17.9433	67.9118	59.6177	24.322	63.8975	40.612
ENSMUSG00000025900	Rp1	chr1;chr1;chr1;chr1;chr1;chr1;chr1;chr1;chr1;chr1;chr1;chr1;chr1;chr1;chr1;chr1;chr1;chr1;chr1;chr1;chr1;chr1;chr1;chr1;chr1;chr1;chr1;chr1;chr1;chr1;chr1;chr1;chr1;chr1;chr1;chr1;chr1;chr1;chr1;chr1;chr1;chr1	3999557;4007656;4019070;4024736;4041888;4092617;4119668;4120015;4142612;4147812;4148612;4163855;4170205;4197534;4206660;4226611;4228443;4231053;4243133;4243417;4243543;4245031;4261527;4267469;4284766;4290846;4292926;4292981;4311270;4344146;4351910;4351910;4351910;4351910;4352202;4352202;4352202;4352202;4360200;4409170;4409170;4409170	3999617;4007737;4019148;4024890;4042107;4092780;4119712;4120073;4142766;4147963;4148744;4163941;4170404;4197641;4206837;4226823;4228619;4231144;4243262;4243448;4243619;4245106;4261605;4267620;4284898;4293012;4293012;4293012;4311433;4350091;4352081;4352081;4352081;4352081;4352837;4352837;4352837;4352837;4360314;4409187;4409241;4409241	-;-;-;-;-;-;-;-;-;-;-;-;-;-;-;-;-;-;-;-;-;-;-;-;-;-;-;-;-;-;-;-;-;-;-;-;-;-;-;-;-;-	12311	0	0	0	0	0	0	0	0	0	0	0	0	not DEG	#N/A	#N/A	#N/A	#N/A	0	0	0	0	7.00433	1.74919	0.568949	0.142083	#N/A	#N/A	#N/A	0	0	0	0	1.87137	0	0	0	4.36689	2.56333	0	2.26396	8.36069	1.18329	1.12811
ENSMUSG00000025902	Sox17	chr1;chr1;chr1;chr1;chr1;chr1;chr1;chr1;chr1;chr1;chr1;chr1;chr1;chr1;chr1;chr1;chr1;chr1;chr1;chr1;chr1;chr1;chr1;chr1;chr1;chr1;chr1	4490931;4491250;4491390;4491713;4492457;4492458;4492465;4492467;4493100;4493100;4493100;4493100;4493768;4493772;4493772;4493772;4493772;4495136;4495136;4495136;4495136;4496291;4496291;4496291;4496291;4496291;4496291	4492668;4492663;4492668;4492668;4493604;4492668;4492668;4492668;4493490;4493735;4493490;4493466;4493863;4493863;4493863;4493863;4493863;4495942;4495198;4495942;4495942;4496396;4496330;4496363;4497354;4496413;4496757	-;-;-;-;-;-;-;-;-;-;-;-;-;-;-;-;-;-;-;-;-;-;-;-;-;-;-	4772	2.75396	0.662419	19.6469	1.69669	1.54209	3.758	1.0279	0	0.357961	2.23634	0.555332	0.107701	not DEG	#N/A	#N/A	#N/A	#N/A	0	0	0	0	208.963	133.813	43.7893	28.0413	ENSMUSG00000025902	#N/A	#N/A	0	1	0	1	36.4916	60.8782	0	0	207.864	247.361	220.199	249.79	221.938	136.078	151.167
ENSMUSG00000057715	A830018L16Rik	chr1;chr1;chr1;chr1;chr1;chr1;chr1;chr1;chr1;chr1;chr1;chr1;chr1;chr1;chr1;chr1;chr1;chr1;chr1;chr1;chr1;chr1;chr1;chr1;chr1;chr1;chr1;chr1;chr1;chr1;chr1;chr1;chr1;chr1;chr1;chr1;chr1;chr1;chr1;chr1;chr1;chr1;chr1;chr1;chr1;chr1;chr1;chr1;chr1;chr1;chr1;chr1;chr1;chr1;chr1;chr1;chr1;chr1;chr1;chr1;chr1;chr1;chr1;chr1;chr1;chr1;chr1;chr1;chr1;chr1;chr1;chr1;chr1;chr1;chr1;chr1;chr1;chr1;chr1;chr1…	11414105;11414105;11414112;11414112;11414112;11414269;11414509;11414509;11511918;11511918;11511918;11511918;11511918;11511918;11511918;11518578;11518578;11518578;11518578;11518578;11518578;11518578;11518578;11518671;11537015;11545154;11545154;11545154;11545154;11545154;11545154;11545154;11562963;11562963;11562963;11562963;11562963;11562963;11562963;11579306;11588374;11588374;11588374;11588374;115…	11414637;11414637;11414637;11414637;11414637;11414637;11414637;11414637;11512065;11512065;11512065;11512065;11512065;11512065;11512065;11518709;11518709;11518709;11518709;11518709;11518709;11518709;11518709;11518709;11537707;11545282;11545282;11545282;11545282;11545282;11545282;11545282;11562991;11562991;11562991;11562991;11562991;11562991;11562991;11579339;11588546;11588546;11588546;11588546;115…	+;+;+;+;+;+;+;+;+;+;+;+;+;+;+;+;+;+;+;+;+;+;+;+;+;+;+;+;+;+;+;+;+;+;+;+;+;+;+;+;+;+;+;+;+;+;+;+;+;+;+;+;+;+;+;+;+;+;+;+;+;+;+;+;+;+;+;+;+;+;+;+;+;+;+;+;+;+;+;+;+;+	9183	8.26189	9.93628	0	6.78676	4.62627	11.274	251.835	224.051	0.990862	0.369529	0.865745	25.9112	2	#N/A	#N/A	#N/A	#N/A	0	0	0	0	3237.17	10107.7	352.518	1100.7	#N/A	ENSMUSG00000057715	#N/A	1	1	0	1	9.35683	4.99001	1	0	24.4546	10.2533	24.6952	28.6768	12.9211	17.7493	6.76866
ENSMUSG00000067795	4930444P10Rik	chr1;chr1;chr1;chr1;chr1;chr1;chr1;chr1;chr1;chr1;chr1;chr1;chr1;chr1;chr1	16065979;16065979;16065979;16068800;16068800;16068800;16078568;16078568;16078568;16080830;16080830;16080830;16081668;16092974;16092974	16066274;16066274;16066274;16068855;16068855;16068855;16078700;16078700;16078700;16080993;16080993;16081212;16082510;16093325;16093325	-;-;-;-;-;-;-;-;-;-;-;-;-;-;-	2063	0.917988	1.32484	3.02261	3.39338	7.71045	10.3345	9.25108	18.6709	0.543583	1.55501	4.37347	6.76732	1	#N/A	#N/A	#N/A	ENSMUSG00000067795	0	0	0	1	59.5368	11.3697	28.8593	5.51126	#N/A	#N/A	#N/A	1	0	0	0	9.35683	23.9521	1	0	33.1884	30.7599	39.1007	25.6582	47.8839	117.145	65.4304
ENSMUSG00000025920	Stau2	chr1;chr1;chr1;chr1;chr1;chr1;chr1;chr1;chr1;chr1;chr1;chr1;chr1;chr1;chr1;chr1;chr1;chr1;chr1;chr1;chr1;chr1;chr1;chr1;chr1;chr1;chr1;chr1;chr1;chr1;chr1;chr1;chr1;chr1;chr1;chr1;chr1;chr1;chr1;chr1;chr1;chr1;chr1;chr1;chr1;chr1;chr1;chr1;chr1;chr1;chr1;chr1;chr1;chr1;chr1;chr1;chr1;chr1;chr1;chr1;chr1;chr1;chr1;chr1;chr1;chr1;chr1;chr1;chr1;chr1;chr1;chr1;chr1;chr1;chr1;chr1;chr1;chr1;chr1;chr1…	16228674;16228801;16228804;16228810;16228816;16231003;16231003;16231003;16231003;16231003;16343407;16343486;16343571;16344198;16344291;16344299;16345594;16345704;16345704;16345704;16345704;16345704;16366079;16366079;16366079;16366079;16366079;16366079;16366079;16366079;16366079;16366079;16366079;16366079;16369755;16369755;16369755;16369755;16369755;16369755;16369755;16369755;16369755;16369755;163…	16229866;16229866;16229866;16229866;16229866;16231091;16231091;16231091;16231091;16231091;16346011;16346011;16346011;16346011;16346011;16346011;16346011;16346011;16346011;16346011;16346011;16346011;16366139;16366139;16366139;16366139;16366139;16366139;16366139;16366139;16366139;16366139;16366139;16366139;16369886;16369886;16369886;16369886;16369886;16369886;16369886;16369886;16369886;16369886;163…	-;-;-;-;-;-;-;-;-;-;-;-;-;-;-;-;-;-;-;-;-;-;-;-;-;-;-;-;-;-;-;-;-;-;-;-;-;-;-;-;-;-;-;-;-;-;-;-;-;-;-;-;-;-;-;-;-;-;-;-;-;-;-;-;-;-;-;-;-;-;-;-;-;-;-;-;-;-;-;-;-;-;-;-;-;-;-;-;-;-;-;-;-;-;-;-;-;-;-;-;-;-;-;-;-;-;-;-;-;-;-;-;-;-;-;-;-;-;-;-;-;-;-;-;-;-;-;-	6747	1099.29	1149.96	1497.7	1689.9	2377.9	2347.81	3569.89	3163.38	166.685	236.224	350.208	498.983	1	#N/A	#N/A	#N/A	#N/A	0	0	0	2	11587.5	10464.5	1717.43	1550.99	#N/A	ENSMUSG00000025920	#N/A	1	0	1	0	1253.82	1376.25	0	0	1739.77	1045.84	1267.69	1574.96	1565.73	1664.89	1319.89
ENSMUSG00000033813	Tcea1	chr1;chr1;chr1;chr1;chr1;chr1;chr1;chr1;chr1;chr1;chr1;chr1;chr1;chr1;chr1;chr1;chr1;chr1;chr1;chr1	4857814;4858038;4867470;4867470;4878027;4878027;4886744;4886744;4889457;4889457;4890740;4890740;4891915;4891915;4893417;4893417;4894934;4894934;4896356;4896356	4857976;4858503;4867532;4867532;4878132;4878132;4886831;4886831;4889602;4889602;4890796;4890796;4892069;4892069;4893563;4893563;4895005;4895005;4897909;4897905	+;+;+;+;+;+;+;+;+;+;+;+;+;+;+;+;+;+;+;+	3017	2321.13	2567.53	1597.45	2251.51	1724.06	2059.39	1976.65	2037.79	810.187	637.878	627.02	665.304	not DEG	#N/A	#N/A	#N/A	#N/A	3	0	0	6	2565.92	3307.72	850.488	1096.36	#N/A	#N/A	#N/A	1	0	0	1	621.294	582.834	0	0	896.959	604.946	672.944	1011.99	772.984	700.506	683.635
ENSMUSG00000025939	Ube2w	chr1;chr1;chr1;chr1;chr1;chr1;chr1;chr1;chr1;chr1;chr1;chr1;chr1;chr1;chr1;chr1;chr1;chr1;chr1;chr1;chr1;chr1;chr1;chr1;chr1;chr1;chr1;chr1;chr1	16540790;16543949;16564338;16569085;16569782;16581927;16581927;16581927;16581936;16584158;16585276;16585276;16585276;16585276;16586086;16597951;16597951;16597951;16597951;16601979;16602262;16602262;16602262;16602262;16619237;16619237;16619237;16619237;16619237	16541789;16544032;16564468;16569165;16571282;16582002;16582002;16582002;16582002;16585431;16585431;16585431;16585398;16585352;16586137;16598053;16598053;16598053;16598053;16602353;16602353;16602353;16602353;16602353;16619284;16619284;16619259;16619489;16619312	-;-;-;-;-;-;-;-;-;-;-;-;-;-;-;-;-;-;-;-;-;-;-;-;-;-;-;-;-	4930	474.6	531.922	522.911	782.175	743.287	792.938	1135.83	1170.93	102.081	132.362	155.804	233.951	1	#N/A	#N/A	#N/A	#N/A	0	0	0	2	1498.93	3338.33	304.042	677.145	#N/A	#N/A	#N/A	1	0	1	0	636.265	679.64	0	0	864.644	815.139	842.724	836.157	1010.12	1219.97	913.769
ENSMUSG00000079658	Eloc	chr1;chr1;chr1;chr1;chr1;chr1;chr1;chr1;chr1;chr1;chr1;chr1;chr1;chr1;chr1;chr1;chr1;chr1;chr1;chr1;chr1;chr1;chr1;chr1;chr1;chr1;chr1;chr1;chr1;chr1;chr1;chr1;chr1;chr1;chr1;chr1;chr1;chr1;chr1;chr1	16641725;16642767;16643142;16643169;16643191;16643342;16643472;16645686;16645686;16645686;16645686;16645686;16645686;16645686;16646836;16646955;16646988;16647681;16647736;16647955;16647955;16647955;16647955;16647955;16647955;16647955;16647955;16647955;16656296;16656296;16656296;16656822;16656822;16656822;16656822;16656822;16656912;16656992;16656992;16656992	16643478;16643478;16643478;16643478;16643478;16643478;16643478;16645829;16645829;16645829;16645829;16645829;16645829;16645829;16647053;16647053;16647053;16648007;16648007;16648007;16648007;16648007;16648007;16648007;16648039;16648007;16648007;16648007;16656459;16656625;16656459;16656878;16656915;16656900;16656914;16656884;16657018;16657042;16657038;16657042	-;-;-;-;-;-;-;-;-;-;-;-;-;-;-;-;-;-;-;-;-;-;-;-;-;-;-;-;-;-;-;-;-;-;-;-;-;-;-;-	3026	839.041	935.335	834.239	1118.12	1090.26	1216.65	1576.8	1544.35	293.188	322.597	381.181	515.721	1	#N/A	#N/A	#N/A	#N/A	0	0	0	1	5036.12	7032.61	1664.28	2324.06	#N/A	ENSMUSG00000079658	#N/A	1	0	1	1	1833	1772.45	0	0	2579.96	4265.38	3358.55	1984.74	3183.9	4666.89	3450.89
ENSMUSG00000025905	Oprk1	chr1;chr1;chr1;chr1;chr1;chr1;chr1;chr1;chr1;chr1;chr1;chr1;chr1;chr1	5588466;5588493;5588557;5588941;5589005;5589035;5596518;5598590;5598590;5598590;5602252;5602252;5602252;5602252	5591311;5588663;5588663;5589305;5589305;5589305;5598942;5598942;5598942;5598942;5603153;5604014;5602866;5606131	+;+;+;+;+;+;+;+;+;+;+;+;+;+	9151	0	0	0	0	0	0	0	0	0	0	0	0	not DEG	#N/A	#N/A	#N/A	#N/A	0	0	0	0	42.026	888.588	4.5925	97.1028	#N/A	#N/A	#N/A	1	0	0	0	0	0.998003	0	0	6.11365	2.56333	5.14483	12.0745	9.12075	27.2156	7.89677
ENSMUSG00000033774	Npbwr1	chr1	5913707	5917398	-	3692	0	0	0	0	0	0	0	0	0	0	0	0	not DEG	#N/A	#N/A	#N/A	#N/A	0	0	0	0	7.00433	98.8291	1.89717	26.7685	#N/A	#N/A	#N/A	1	1	0	0	0	0	0	0	2.62013	1.28166	2.05793	3.77327	0	4.73315	1.12811
ENSMUSG00000025907	Rb1cc1	chr1;chr1;chr1;chr1;chr1;chr1;chr1;chr1;chr1;chr1;chr1;chr1;chr1;chr1;chr1;chr1;chr1;chr1;chr1;chr1;chr1;chr1;chr1;chr1;chr1;chr1;chr1;chr1;chr1;chr1;chr1;chr1;chr1;chr1;chr1;chr1;chr1;chr1;chr1;chr1;chr1;chr1;chr1;chr1;chr1;chr1;chr1;chr1;chr1;chr1;chr1;chr1;chr1;chr1;chr1;chr1;chr1;chr1;chr1;chr1;chr1;chr1;chr1;chr1;chr1;chr1;chr1;chr1;chr1;chr1;chr1;chr1;chr1;chr1;chr1;chr1;chr1;chr1;chr1;chr1…	6206197;6206227;6214645;6214663;6215008;6223599;6227940;6227940;6227940;6227940;6227940;6228002;6229959;6229959;6229959;6229959;6229959;6229959;6233961;6233961;6233961;6233961;6233961;6234229;6234229;6234229;6234229;6234279;6238262;6238262;6238262;6238262;6239952;6239952;6239952;6240305;6240970;6244105;6244105;6244105;6244795;6244795;6244795;6244795;6245158;6245158;6245158;6245158;6245425;6245425…	6206270;6206270;6214957;6214957;6215252;6223745;6228049;6228049;6228049;6228049;6228049;6228049;6230073;6230073;6230704;6230073;6230073;6230073;6234087;6234010;6234087;6234087;6234087;6234399;6234399;6234399;6234311;6234399;6238464;6238464;6238464;6238384;6240190;6240378;6240378;6240378;6244275;6244275;6244275;6244275;6244979;6244979;6244928;6244979;6245344;6245344;6245344;6245344;6245506;6245506…	+;+;+;+;+;+;+;+;+;+;+;+;+;+;+;+;+;+;+;+;+;+;+;+;+;+;+;+;+;+;+;+;+;+;+;+;+;+;+;+;+;+;+;+;+;+;+;+;+;+;+;+;+;+;+;+;+;+;+;+;+;+;+;+;+;+;+;+;+;+;+;+;+;+;+;+;+;+;+;+;+;+;+;+;+;+;+;+;+;+;+;+;+;+;+;+;+;+;+;+;+;+;+;+;+;+;+;+;+;+;+;+;+;+;+;+;+;+;+;+;+;+	14690	866.581	1621.6	800.991	2903.04	1865.93	3154.84	1937.59	2891.32	84.6896	126.073	170.891	164.36	not DEG	#N/A	#N/A	#N/A	#N/A	0	0	0	0	5833.44	7944.81	397.103	540.831	#N/A	#N/A	#N/A	0	0	0	0	1187.38	1240.52	0	0	924.034	695.944	904.462	1522.89	951.598	1223.52	858.492
ENSMUSG00000087247	Alkal1	chr1;chr1;chr1;chr1;chr1	6359218;6388573;6389440;6391040;6394270	6359514;6388626;6389520;6391116;6394731	+;+;+;+;+	971	0	0	0	0	0	0	0	0	0	0	0	0	not DEG	#N/A	#N/A	#N/A	#N/A	0	0	0	0	0	8.74594	0	9.00715	#N/A	#N/A	#N/A	1	0	0	0	0.935683	2.99401	0	0	0.873378	3.84499	0	0.754654	0	0	0
ENSMUSG00000033740	St18	chr1;chr1;chr1;chr1;chr1;chr1;chr1;chr1;chr1;chr1;chr1;chr1;chr1;chr1;chr1;chr1;chr1;chr1;chr1;chr1;chr1;chr1;chr1;chr1;chr1;chr1;chr1;chr1;chr1;chr1;chr1;chr1;chr1;chr1;chr1;chr1;chr1;chr1;chr1;chr1;chr1;chr1;chr1;chr1;chr1;chr1;chr1;chr1;chr1;chr1;chr1;chr1;chr1;chr1;chr1;chr1;chr1;chr1;chr1;chr1;chr1;chr1;chr1;chr1;chr1;chr1;chr1;chr1;chr1;chr1;chr1;chr1;chr1;chr1;chr1;chr1;chr1;chr1;chr1;chr1…	6487231;6487331;6487618;6487618;6730051;6730053;6730070;6730101;6730102;6734870;6737575;6737580;6737580;6737580;6752296;6752296;6752296;6752994;6752994;6752994;6752994;6752994;6752994;6752994;6752994;6752994;6753556;6768898;6768898;6768898;6768898;6768898;6768898;6768898;6768898;6768898;6770944;6770944;6770944;6770944;6770944;6770944;6770944;6770944;6770944;6795386;6795386;6795386;6795386;6795386…	6487405;6487405;6487741;6487741;6730240;6730240;6730240;6730240;6730240;6734972;6737657;6737657;6737657;6737657;6752368;6752368;6752368;6753036;6753036;6753036;6753036;6753036;6753036;6753036;6753036;6753036;6753602;6768952;6768952;6768952;6768952;6768952;6768952;6768952;6768952;6768952;6770974;6770974;6770974;6770974;6770974;6770974;6770974;6770974;6770974;6795576;6795576;6795576;6795550;6795576…	+;+;+;+;+;+;+;+;+;+;+;+;+;+;+;+;+;+;+;+;+;+;+;+;+;+;+;+;+;+;+;+;+;+;+;+;+;+;+;+;+;+;+;+;+;+;+;+;+;+;+;+;+;+;+;+;+;+;+;+;+;+;+;+;+;+;+;+;+;+;+;+;+;+;+;+;+;+;+;+;+;+;+;+;+;+;+;+;+;+;+;+;+;+;+;+;+;+;+;+;+;+;+;+;+;+;+;+;+;+;+;+;+;+;+;+;+;+;+;+;+;+;+;+;+;+;+;+	6464	404.374	433.884	1032.22	1941.01	464.169	612.554	74.0087	210.714	64.8405	229.984	83.2861	22.0237	not DEG	#N/A	#N/A	#N/A	#N/A	0	0	0	1	87.5542	496.769	13.5449	76.8517	#N/A	#N/A	#N/A	0	0	0	0	784.102	1015.97	0	0	529.267	457.554	575.192	1042.18	790.465	911.132	837.058
ENSMUSG00000051285	Pcmtd1	chr1;chr1;chr1;chr1;chr1;chr1;chr1;chr1;chr1;chr1;chr1;chr1;chr1;chr1;chr1;chr1;chr1;chr1;chr1;chr1;chr1;chr1;chr1;chr1;chr1;chr1;chr1;chr1;chr1;chr1;chr1;chr1	7088920;7088930;7089104;7089166;7120194;7147637;7147637;7147637;7147637;7154867;7155080;7155080;7160085;7160557;7160892;7160892;7160892;7160892;7160892;7163248;7163248;7163248;7163248;7163248;7163248;7166309;7169515;7169515;7169515;7169515;7169515;7169515	7089216;7089216;7089216;7089216;7120615;7147739;7147739;7147739;7147739;7155271;7155271;7155271;7161063;7161063;7161063;7161063;7160902;7161063;7161063;7163371;7163371;7163371;7163371;7163371;7163371;7166518;7172618;7170076;7172659;7172122;7169598;7173628	+;+;+;+;+;+;+;+;+;+;+;+;+;+;+;+;+;+;+;+;+;+;+;+;+;+;+;+;+;+;+;+	6654	649.018	931.361	832.728	2047.91	1626.9	2360.03	2025.99	2461.89	118.754	216.459	299.589	337.231	not DEG	#N/A	#N/A	#N/A	#N/A	0	0	0	0	4186.26	6271.71	629.134	942.548	#N/A	ENSMUSG00000051285	#N/A	1	0	1	0	868.314	988.023	0	0	589.53	331.951	482.585	1049.72	460.598	541.946	400.479
ENSMUSG00000042596	Tfap2d	chr1;chr1;chr1;chr1;chr1;chr1;chr1;chr1;chr1;chr1;chr1;chr1;chr1;chr1	19103022;19104364;19107181;19108250;19108250;19118830;19118830;19119162;19119162;19142837;19142837;19148304;19148304;19165959	19103294;19104861;19107373;19108310;19108310;19118995;19118995;19119280;19119280;19142978;19142978;19148367;19148417;19166346	+;+;+;+;+;+;+;+;+;+;+;+;+;+	1954	1.83598	2.64967	80.0991	181.546	262.155	465.053	154.185	797.513	1.14781	66.9511	186.082	243.526	1	#N/A	#N/A	#N/A	#N/A	0	0	0	0	1.16739	1.74919	0.597435	0.895183	#N/A	#N/A	#N/A	0	1	0	0	13.0996	9.98003	0	1	11.3539	0	4.11587	11.3198	3.04025	1.18329	1.12811
ENSMUSG00000041722	Khdc1c	chr1;chr1;chr1	21368331;21368892;21369510	21368757;21369074;21370845	+;+;+	1946	0	0	0	0	0	0	0	0	0	0	0	0	not DEG	#N/A	#N/A	#N/A	#N/A	0	0	0	0	0	0	0	0	#N/A	#N/A	#N/A	0	0	0	0	1.87137	0	0	0	0	0	0	0	0	0	0
ENSMUSG00000025911	Adhfe1	chr1;chr1;chr1;chr1;chr1;chr1;chr1;chr1;chr1;chr1;chr1;chr1;chr1;chr1;chr1;chr1;chr1;chr1;chr1;chr1;chr1;chr1;chr1;chr1;chr1;chr1;chr1;chr1;chr1;chr1;chr1;chr1;chr1;chr1;chr1;chr1;chr1;chr1;chr1;chr1;chr1;chr1;chr1;chr1;chr1;chr1;chr1;chr1;chr1;chr1;chr1;chr1;chr1	9547948;9548055;9548092;9548107;9548119;9549907;9549907;9549907;9549907;9549907;9550561;9551717;9551717;9552923;9552923;9552923;9552923;9553318;9553318;9553318;9553318;9553318;9553623;9553623;9553623;9553623;9553623;9555538;9555538;9555538;9555538;9557000;9557000;9557000;9558133;9558133;9558133;9560109;9560109;9560109;9563509;9563509;9563509;9563797;9563797;9563797;9566781;9566781;9566781;9576191…	9548151;9548151;9548151;9548151;9548151;9549944;9549944;9549944;9549944;9549944;9550647;9551757;9551757;9552976;9552976;9552976;9552976;9553472;9553472;9553472;9553472;9553472;9553819;9553687;9553819;9553819;9553819;9555615;9555568;9555615;9555615;9557105;9557105;9557105;9558285;9558285;9558285;9560207;9560207;9560207;9563587;9563587;9563587;9563893;9563893;9563893;9566938;9566938;9566938;9576469…	+;+;+;+;+;+;+;+;+;+;+;+;+;+;+;+;+;+;+;+;+;+;+;+;+;+;+;+;+;+;+;+;+;+;+;+;+;+;+;+;+;+;+;+;+;+;+;+;+;+;+;+;+	3780	0	0	0	0	0	0	0	0	0	0	0	0	not DEG	#N/A	#N/A	#N/A	#N/A	1	1	0	2	493.806	585.103	130.636	154.789	#N/A	#N/A	#N/A	1	0	0	0	1.87137	5.98802	1	0	14.8474	7.68999	14.4055	12.0745	6.84056	20.1159	4.51244
ENSMUSG00000085079	Khdc1b	chr1;chr1;chr1	21383556;21384175;21384802	21384036;21384357;21386373	+;+;+	2236	0	0	0	0	0	0	0	0	0	0	0	0	not DEG	#N/A	#N/A	#N/A	#N/A	0	0	0	0	2.33478	0	1.04418	0	#N/A	#N/A	#N/A	0	0	0	0	0	0	0	0	0	0	0	0	0	0	0
ENSMUSG00000028033	Kcnq5	chr1;chr1;chr1;chr1;chr1;chr1;chr1;chr1;chr1;chr1;chr1;chr1;chr1;chr1;chr1;chr1;chr1;chr1;chr1;chr1;chr1;chr1;chr1;chr1;chr1;chr1;chr1;chr1;chr1;chr1;chr1;chr1;chr1;chr1;chr1;chr1;chr1;chr1;chr1;chr1;chr1;chr1;chr1;chr1;chr1;chr1;chr1;chr1;chr1;chr1;chr1;chr1;chr1;chr1;chr1;chr1;chr1;chr1;chr1;chr1;chr1;chr1;chr1;chr1;chr1;chr1;chr1;chr1;chr1;chr1;chr1;chr1;chr1;chr1;chr1;chr1;chr1;chr1;chr1;chr1	21398403;21398408;21402163;21402163;21402163;21404932;21404932;21404932;21404932;21404932;21405793;21405793;21405793;21405793;21405793;21424049;21424049;21424049;21424049;21457404;21457404;21457404;21457404;21461551;21466245;21466383;21466383;21466383;21469470;21469470;21469470;21469470;21469470;21469470;21479374;21479374;21479374;21479374;21479374;21479374;21487223;21487223;21487223;21487223;214…	21403125;21403125;21403125;21403125;21403125;21405058;21405058;21405058;21405058;21405058;21405924;21405924;21405924;21405924;21405924;21424157;21424157;21424157;21424157;21457624;21457624;21457624;21457624;21461607;21466409;21466409;21466409;21466409;21469564;21469564;21469564;21469564;21469564;21469564;21479469;21479469;21479469;21479469;21479469;21479469;21487333;21487333;21487333;21487333;214…	-;-;-;-;-;-;-;-;-;-;-;-;-;-;-;-;-;-;-;-;-;-;-;-;-;-;-;-;-;-;-;-;-;-;-;-;-;-;-;-;-;-;-;-;-;-;-;-;-;-;-;-;-;-;-;-;-;-;-;-;-;-;-;-;-;-;-;-;-;-;-;-;-;-;-;-;-;-;-;-	7689	52.3253	68.8915	104.28	118.768	228.229	279.032	1817.32	1165.6	7.88249	14.5044	32.9861	193.973	2	#N/A	ENSMUSG00000028033	ENSMUSG00000028033	ENSMUSG00000028033	0	0	2	2	5570.78	6149.27	724.513	799.749	#N/A	#N/A	#N/A	1	0	0	0	84.2115	22.9541	0	0	32.315	23.07	22.6373	66.4095	41.8034	79.2803	32.7152
ENSMUSG00000045210	Vcpip1	chr1;chr1;chr1	9718622;9736966;9745450	9725350;9737052;9748382	-;-;-	9749	1336.59	1601.73	899.225	1898.6	1754.9	1646	1969.45	2243.17	150.698	143.493	174.423	216.054	not DEG	#N/A	ENSMUSG00000045210	#N/A	#N/A	0	2	0	3	2069.78	6900.55	212.307	707.821	#N/A	ENSMUSG00000045210	#N/A	1	0	1	0	1504.58	1563.87	0	0	972.07	775.407	962.084	1561.38	928.037	1274.4	955.509
ENSMUSG00000025915	Sgk3	chr1;chr1;chr1;chr1;chr1;chr1;chr1;chr1;chr1;chr1;chr1;chr1;chr1;chr1;chr1;chr1;chr1;chr1;chr1;chr1;chr1;chr1;chr1;chr1;chr1;chr1;chr1;chr1;chr1;chr1;chr1;chr1;chr1;chr1;chr1;chr1;chr1;chr1;chr1;chr1;chr1;chr1;chr1;chr1;chr1;chr1;chr1;chr1;chr1;chr1;chr1;chr1;chr1;chr1;chr1;chr1;chr1;chr1;chr1;chr1;chr1;chr1;chr1;chr1;chr1;chr1;chr1;chr1;chr1;chr1;chr1;chr1;chr1;chr1;chr1;chr1;chr1;chr1;chr1;chr1…	9798107;9798143;9798143;9798158;9798185;9798208;9827013;9827013;9827013;9827013;9827013;9848272;9848321;9848321;9848397;9865131;9865131;9865131;9865131;9865131;9865131;9865131;9865131;9865131;9865463;9868383;9868383;9868383;9868383;9868383;9868383;9868383;9868383;9871630;9871630;9871630;9871630;9871630;9871630;9871630;9871630;9872258;9872258;9872258;9872258;9872258;9872258;9872258;9872258;9877166…	9798246;9798246;9798246;9798246;9798246;9798246;9827119;9830338;9827119;9827119;9827119;9848385;9848385;9848385;9848548;9865348;9865348;9865348;9865348;9865348;9865348;9865348;9865348;9865348;9865631;9868466;9868466;9868466;9868688;9868466;9868466;9868466;9868466;9871702;9871702;9871702;9871702;9871702;9871702;9871702;9871702;9872333;9872554;9872333;9872333;9872333;9872333;9872333;9872333;9877253…	+;+;+;+;+;+;+;+;+;+;+;+;+;+;+;+;+;+;+;+;+;+;+;+;+;+;+;+;+;+;+;+;+;+;+;+;+;+;+;+;+;+;+;+;+;+;+;+;+;+;+;+;+;+;+;+;+;+;+;+;+;+;+;+;+;+;+;+;+;+;+;+;+;+;+;+;+;+;+;+;+;+;+;+;+;+;+;+;+;+;+;+;+;+;+;+;+;+;+;+;+;+;+;+;+;+;+;+;+;+;+;+;+;+;+;+;+;+;+;+;+;+;+;+;+;+;+;+	14311	63.3412	47.6941	42.3165	50.9007	74.0203	90.192	90.455	88.0199	3.87937	3.25684	5.73728	6.23559	not DEG	#N/A	#N/A	#N/A	#N/A	0	0	0	0	544.003	584.229	38.0129	40.8238	#N/A	#N/A	#N/A	1	0	0	1	78.5974	88.8222	0	0	115.286	144.828	108.042	148.667	105.649	110.046	104.914
ENSMUSG00000046101	Mcmdc2	chr1;chr1;chr1;chr1;chr1;chr1;chr1;chr1;chr1;chr1;chr1;chr1;chr1;chr1;chr1;chr1;chr1;chr1;chr1;chr1;chr1;chr1;chr1;chr1;chr1;chr1;chr1;chr1;chr1;chr1;chr1;chr1;chr1;chr1;chr1;chr1;chr1;chr1;chr1;chr1;chr1;chr1;chr1;chr1;chr1;chr1;chr1;chr1;chr1;chr1;chr1;chr1;chr1;chr1;chr1;chr1;chr1;chr1;chr1;chr1;chr1;chr1;chr1;chr1;chr1;chr1	9908638;9908638;9908668;9908670;9911314;9911601;9911675;9911675;9911701;9911910;9911910;9911910;9911910;9911910;9912114;9912114;9912114;9912114;9912156;9915474;9915474;9915474;9915474;9915474;9916316;9916316;9916316;9916316;9916316;9916550;9916550;9916550;9916550;9916550;9919020;9919020;9919020;9919020;9919020;9920435;9920435;9920435;9920435;9920435;9920828;9924057;9924057;9924057;9930781;9930781…	9908690;9908690;9908708;9908690;9911812;9911812;9911812;9911812;9911812;9912040;9912040;9912040;9912040;9912040;9912173;9912173;9912173;9912173;9912173;9915669;9915669;9915669;9915669;9915669;9916438;9916438;9916438;9916438;9916438;9916654;9916654;9916654;9916654;9916654;9919145;9919145;9919145;9919145;9919145;9921266;9920672;9920672;9920672;9920672;9922525;9924262;9924262;9924262;9930947;9930947…	+;+;+;+;+;+;+;+;+;+;+;+;+;+;+;+;+;+;+;+;+;+;+;+;+;+;+;+;+;+;+;+;+;+;+;+;+;+;+;+;+;+;+;+;+;+;+;+;+;+;+;+;+;+;+;+;+;+;+;+;+;+;+;+;+;+	5916	28.4576	40.4075	22.6695	22.057	27.7576	42.2775	43.1717	26.6727	5.82025	3.78013	5.91913	5.90301	not DEG	#N/A	#N/A	#N/A	#N/A	1	1	0	4	275.504	143.433	46.5693	24.245	ENSMUSG00000046101	#N/A	#N/A	0	0	0	0	40.2344	50.8981	0	0	84.7177	156.363	121.418	90.5585	86.6471	162.11	93.6331
ENSMUSG00000099032	Tcf24	chr1;chr1;chr1	9960163;9960171;9967099	9963521;9962809;9967932	-;-;-	4193	0	0	0	0	0	0	0	0	0	0	0	0	not DEG	#N/A	#N/A	#N/A	#N/A	0	0	0	0	9.33911	8.74594	2.22731	2.08584	#N/A	#N/A	#N/A	1	1	1	0	1.87137	6.98602	0	0	0.873378	0	4.11587	6.79189	5.32044	3.54986	1.12811
ENSMUSG00000025916	Ppp1r42	chr1;chr1;chr1;chr1;chr1;chr1;chr1;chr1;chr1;chr1;chr1;chr1;chr1;chr1;chr1;chr1;chr1;chr1;chr1;chr1;chr1;chr1;chr1;chr1;chr1;chr1;chr1;chr1;chr1;chr1;chr1;chr1;chr1;chr1;chr1;chr1;chr1;chr1	9968624;9968624;9968624;9968825;9976587;9976587;9978816;9978816;9978816;9978816;9985592;9985592;9985592;9985592;9985592;9995063;9995146;9995146;9995146;9995146;9999401;9999401;9999401;9999401;9999401;9999971;9999971;9999971;9999971;9999971;10003235;10003235;10003235;10003235;10009072;10009072;10009072;10009072	9968931;9968931;9968931;9968931;9976746;9976699;9978947;9978947;9978947;9978947;9985709;9985709;9985709;9985709;9985692;9995262;9995262;9995277;9995262;9995262;9999539;9999539;9999539;9999539;9999539;10000137;10000137;10000137;10000137;10000137;10003453;10003453;10003453;10003453;10009130;10009130;10009130;10009136	-;-;-;-;-;-;-;-;-;-;-;-;-;-;-;-;-;-;-;-;-;-;-;-;-;-;-;-;-;-;-;-;-;-;-;-;-;-	1523	0	0	0	0	0	0	0	0	0	0	0	0	not DEG	#N/A	#N/A	ENSMUSG00000025916	#N/A	2	0	0	2	11.6739	56.8486	7.66506	37.3267	#N/A	#N/A	#N/A	0	0	0	0	0.935683	0	1	0	6.98702	3.84499	13.3766	9.8105	5.32044	5.91644	6.76866
ENSMUSG00000025917	Cops5	chr1;chr1;chr1;chr1;chr1;chr1;chr1;chr1;chr1;chr1;chr1;chr1;chr1;chr1;chr1;chr1;chr1;chr1;chr1;chr1;chr1;chr1;chr1;chr1;chr1;chr1;chr1;chr1;chr1;chr1;chr1;chr1;chr1;chr1;chr1;chr1;chr1	10024601;10024843;10027103;10027103;10027198;10030599;10030599;10030599;10030687;10030920;10032339;10032339;10032339;10033040;10033258;10033258;10033258;10033258;10033258;10034008;10034008;10034008;10034008;10034008;10034008;10034929;10034929;10034929;10034929;10034929;10034929;10037280;10037662;10037670;10037670;10037919;10037919	10025063;10025063;10027251;10027251;10027251;10030710;10030710;10030710;10030710;10032424;10032424;10032424;10032424;10033323;10033323;10033323;10033323;10033323;10033323;10034136;10034136;10034136;10034136;10034136;10034136;10035163;10035163;10035163;10035163;10035128;10035163;10037945;10037941;10037938;10038127;10038168;10038149	-;-;-;-;-;-;-;-;-;-;-;-;-;-;-;-;-;-;-;-;-;-;-;-;-;-;-;-;-;-;-;-;-;-;-;-;-	3766	1315.48	1259.26	1245.31	1152.05	1127.27	1178.13	1369.16	1122.92	341.839	318.291	306.081	330.866	not DEG	ENSMUSG00000025917	#N/A	#N/A	ENSMUSG00000025917	2	0	0	4	2334.78	3830.72	619.962	1017.19	#N/A	#N/A	#N/A	1	0	0	1	1966.81	1757.48	0	0	2978.22	4437.12	3596.24	2411.12	3540.37	4438.51	3739.69
ENSMUSG00000056763	Cspp1	chr1;chr1;chr1;chr1;chr1;chr1;chr1;chr1;chr1;chr1;chr1;chr1;chr1;chr1;chr1;chr1;chr1;chr1;chr1;chr1;chr1;chr1;chr1;chr1;chr1;chr1;chr1;chr1;chr1;chr1;chr1;chr1;chr1;chr1;chr1;chr1;chr1;chr1;chr1;chr1;chr1;chr1;chr1;chr1;chr1;chr1;chr1;chr1;chr1;chr1;chr1;chr1;chr1;chr1;chr1;chr1;chr1;chr1;chr1;chr1;chr1;chr1;chr1;chr1;chr1;chr1;chr1;chr1;chr1;chr1;chr1;chr1;chr1;chr1;chr1;chr1;chr1;chr1;chr1;chr1…	10037987;10038006;10038217;10038226;10038249;10038262;10039767;10039773;10039773;10039777;10039785;10039823;10040155;10045076;10045076;10045076;10045076;10045076;10045076;10045076;10045076;10045076;10045076;10045076;10045076;10046493;10047424;10047424;10047424;10047424;10047424;10047424;10047424;10047424;10047424;10047424;10047424;10047424;10047424;10056924;10058720;10058720;10058720;10058720;100…	10039342;10038130;10038344;10038344;10038344;10038344;10039879;10039887;10039879;10039879;10039879;10039879;10040283;10045184;10045184;10045184;10045184;10045184;10045193;10045184;10045184;10045184;10045184;10045184;10045184;10046555;10047526;10047526;10047526;10047526;10047526;10047526;10047526;10047526;10047526;10047526;10047526;10047526;10047534;10056947;10058823;10058823;10058823;10058823;100…	+;+;+;+;+;+;+;+;+;+;+;+;+;+;+;+;+;+;+;+;+;+;+;+;+;+;+;+;+;+;+;+;+;+;+;+;+;+;+;+;+;+;+;+;+;+;+;+;+;+;+;+;+;+;+;+;+;+;+;+;+;+;+;+;+;+;+;+;+;+;+;+;+;+;+;+;+;+;+;+;+;+;+;+;+;+;+;+;+;+;+;+;+;+;+;+;+;+;+;+;+;+;+;+;+;+;+;+;+;+;+;+;+;+;+;+;+;+;+;+;+;+;+;+;+;+;+;+	17553	1317.31	1998.52	767.742	1708.57	1448.02	2381.63	1648.75	2349.86	94.4519	70.5381	109.088	113.901	not DEG	ENSMUSG00000056763	#N/A	#N/A	ENSMUSG00000056763	2	0	0	4	2981.51	1151.84	169.858	65.6207	ENSMUSG00000056763	#N/A	#N/A	1	0	0	1	1659.9	2091.81	0	0	1298.71	874.095	1049.55	1664.77	1210.78	1197.49	1090.88
ENSMUSG00000067851	Arfgef1	chr1;chr1;chr1;chr1;chr1;chr1;chr1;chr1;chr1;chr1;chr1;chr1;chr1;chr1;chr1;chr1;chr1;chr1;chr1;chr1;chr1;chr1;chr1;chr1;chr1;chr1;chr1;chr1;chr1;chr1;chr1;chr1;chr1;chr1;chr1;chr1;chr1;chr1;chr1;chr1;chr1;chr1;chr1;chr1;chr1;chr1;chr1;chr1;chr1;chr1;chr1;chr1;chr1;chr1;chr1;chr1;chr1;chr1;chr1;chr1;chr1;chr1;chr1;chr1;chr1;chr1;chr1;chr1;chr1;chr1;chr1;chr1;chr1;chr1	10137571;10138690;10140467;10140467;10141559;10141559;10142576;10144718;10147403;10147405;10151801;10151801;10153386;10153386;10153607;10153607;10154281;10154281;10156399;10156914;10157900;10159568;10159877;10159877;10160701;10160757;10160963;10160963;10163697;10172834;10173075;10173194;10174067;10174067;10179826;10179826;10180870;10180870;10183663;10183663;10183976;10183976;10184386;10184386;101…	10138996;10138996;10140584;10140584;10141701;10141697;10142744;10144857;10147535;10147535;10151873;10151873;10153524;10153524;10153742;10153742;10154530;10154410;10159740;10157044;10158060;10159740;10160060;10160028;10160870;10160870;10161306;10161003;10163787;10172984;10173352;10173352;10174195;10174195;10179977;10179977;10181041;10181041;10183747;10183747;10184181;10184181;10184497;10184497;101…	-;-;-;-;-;-;-;-;-;-;-;-;-;-;-;-;-;-;-;-;-;-;-;-;-;-;-;-;-;-;-;-;-;-;-;-;-;-;-;-;-;-;-;-;-;-;-;-;-;-;-;-;-;-;-;-;-;-;-;-;-;-;-;-;-;-;-;-;-;-;-;-;-;-	11318	1879.58	2790.11	1048.84	2202.31	1759.52	2286.74	2351.83	2611.26	206.295	143.627	178.754	219.256	not DEG	#N/A	#N/A	#N/A	#N/A	2	0	0	3	3533.69	8674.22	312.218	766.41	#N/A	ENSMUSG00000067851	#N/A	1	0	1	1	1711.36	1827.34	0	0	1324.04	1109.92	1396.31	2244.34	1226.74	1341.85	1166.47
ENSMUSG00000042501	Cpa6	chr1;chr1;chr1;chr1;chr1;chr1;chr1;chr1;chr1;chr1;chr1;chr1;chr1;chr1;chr1;chr1;chr1;chr1;chr1;chr1;chr1;chr1;chr1;chr1;chr1	10324720;10324727;10329473;10329473;10337267;10337267;10408269;10408269;10409257;10409257;10472475;10477025;10477025;10477727;10481014;10481014;10483949;10483949;10488825;10595366;10595620;10595620;10719612;10719612;10719612	10325311;10325311;10329557;10329557;10337469;10337469;10408359;10408359;10409367;10409367;10477129;10477129;10477129;10477823;10481115;10481115;10484063;10484063;10488949;10595695;10595695;10595695;10719905;10719945;10719945	-;-;-;-;-;-;-;-;-;-;-;-;-;-;-;-;-;-;-;-;-;-;-;-;-	6840	0	0	0	0	0	0	0	0	0	0	0	0	not DEG	#N/A	#N/A	#N/A	ENSMUSG00000042501	0	0	0	0	2.33478	83.961	0.341342	12.275	#N/A	#N/A	#N/A	0	0	0	0	0	0	0	0	0	0	2.05793	0.754654	0	0	0
ENSMUSG00000041670	Rims1	chr1;chr1;chr1;chr1;chr1;chr1;chr1;chr1;chr1;chr1;chr1;chr1;chr1;chr1;chr1;chr1;chr1;chr1;chr1;chr1;chr1;chr1;chr1;chr1;chr1;chr1;chr1;chr1;chr1;chr1;chr1;chr1;chr1;chr1;chr1;chr1;chr1;chr1;chr1;chr1;chr1;chr1;chr1;chr1;chr1;chr1;chr1;chr1;chr1;chr1;chr1;chr1;chr1;chr1;chr1;chr1;chr1;chr1;chr1;chr1;chr1;chr1;chr1;chr1;chr1;chr1;chr1;chr1;chr1;chr1;chr1;chr1;chr1;chr1;chr1;chr1;chr1;chr1;chr1;chr1…	22286251;22286251;22286251;22286251;22286251;22286915;22288422;22290060;22290060;22290060;22290060;22290060;22290060;22290060;22291013;22291013;22291013;22291013;22291013;22291013;22291013;22292822;22292822;22292822;22292822;22292822;22292822;22292822;22296858;22296858;22296858;22296858;22296858;22296858;22296858;22315732;22346293;22346293;22346293;22346293;22346293;22346293;22373344;22373344;223…	22288640;22288640;22288640;22288640;22288640;22288640;22288640;22290199;22290199;22290199;22290199;22290199;22290199;22290199;22291114;22291114;22291114;22291114;22291114;22291114;22291114;22292934;22292934;22292934;22292934;22292934;22292934;22292934;22296996;22296996;22296996;22296996;22296996;22296996;22296996;22315805;22346528;22346528;22346528;22346528;22346528;22346528;22373510;22373510;223…	-;-;-;-;-;-;-;-;-;-;-;-;-;-;-;-;-;-;-;-;-;-;-;-;-;-;-;-;-;-;-;-;-;-;-;-;-;-;-;-;-;-;-;-;-;-;-;-;-;-;-;-;-;-;-;-;-;-;-;-;-;-;-;-;-;-;-;-;-;-;-;-;-;-;-;-;-;-;-;-;-;-;-;-;-;-;-;-;-;-;-;-;-;-;-;-;-;-;-;-;-;-;-;-;-;-;-;-;-;-;-;-;-;-;-;-;-;-;-;-;-;-;-;-;-;-;-;-	7362	44.5224	54.3183	45.3391	57.6875	294.539	322.249	1383.55	1440.33	6.7129	6.99719	41.89	191.787	2	#N/A	ENSMUSG00000041670	#N/A	ENSMUSG00000041670	0	0	0	0	12945.2	25135.8	1758.38	3414.27	#N/A	#N/A	#N/A	1	0	0	0	175.908	280.439	1	0	165.942	52.5482	95.6939	212.058	159.613	223.641	152.295
ENSMUSG00000026141	Col19a1	chr1;chr1;chr1;chr1;chr1;chr1;chr1;chr1;chr1;chr1;chr1;chr1;chr1;chr1;chr1;chr1;chr1;chr1;chr1;chr1;chr1;chr1;chr1;chr1;chr1;chr1;chr1;chr1;chr1;chr1;chr1;chr1;chr1;chr1;chr1;chr1;chr1;chr1;chr1;chr1;chr1;chr1;chr1;chr1;chr1;chr1;chr1;chr1;chr1;chr1;chr1;chr1;chr1;chr1;chr1;chr1;chr1;chr1;chr1;chr1;chr1;chr1;chr1;chr1;chr1;chr1;chr1;chr1;chr1;chr1;chr1;chr1;chr1;chr1;chr1;chr1;chr1;chr1;chr1;chr1…	24261890;24263994;24264965;24264965;24270366;24270366;24279770;24279932;24279932;24282417;24282417;24282417;24285053;24285053;24285053;24285254;24285254;24285254;24289667;24289667;24289667;24289828;24289828;24289828;24293072;24293072;24293072;24296760;24296760;24296760;24300593;24300593;24300593;24301275;24301275;24301275;24301400;24301400;24301400;24303456;24303456;24303456;24306260;24306260;243…	24264817;24264817;24265042;24265042;24270494;24270494;24279998;24279998;24279998;24282587;24282587;24282587;24285097;24285097;24285097;24285289;24285289;24285289;24289729;24289729;24289729;24289872;24289872;24289872;24293116;24293116;24293116;24296813;24296813;24296813;24300619;24300619;24300619;24301319;24301319;24301319;24301450;24301450;24301450;24303500;24303500;24303500;24306313;24306313;243…	-;-;-;-;-;-;-;-;-;-;-;-;-;-;-;-;-;-;-;-;-;-;-;-;-;-;-;-;-;-;-;-;-;-;-;-;-;-;-;-;-;-;-;-;-;-;-;-;-;-;-;-;-;-;-;-;-;-;-;-;-;-;-;-;-;-;-;-;-;-;-;-;-;-;-;-;-;-;-;-;-;-;-;-;-;-;-;-;-;-;-;-;-;-;-;-;-;-;-;-;-;-;-;-;-;-;-;-;-;-;-;-;-;-;-;-;-;-;-;-;-;-;-;-;-;-;-;-	6887	0	0.662419	1.5113	0	0	7.516	22.6138	18.6709	0.048092	0.109721	0.545666	2.99729	2	#N/A	#N/A	#N/A	#N/A	0	0	0	0	2393.15	863.224	347.488	125.341	ENSMUSG00000026141	#N/A	#N/A	1	1	1	0	2.80705	13.972	1	0	4.36689	0	3.0869	7.54654	1.52013	2.36658	0
ENSMUSG00000073725	Lmbrd1	chr1;chr1;chr1;chr1;chr1;chr1;chr1;chr1;chr1;chr1;chr1;chr1;chr1;chr1;chr1;chr1;chr1;chr1;chr1;chr1;chr1;chr1;chr1;chr1;chr1;chr1;chr1;chr1;chr1;chr1;chr1;chr1;chr1;chr1;chr1;chr1;chr1;chr1;chr1;chr1;chr1;chr1;chr1;chr1;chr1;chr1;chr1;chr1;chr1;chr1	24678630;24678660;24678739;24678926;24685397;24685397;24685397;24685397;24692941;24692941;24692941;24704821;24704821;24704821;24705977;24705977;24705977;24706925;24711512;24711512;24714909;24714909;24728546;24728546;24728627;24728642;24731747;24731747;24731747;24731747;24743883;24743883;24743883;24744256;24744256;24744866;24744866;24744866;24744873;24746805;24746805;24746805;24748800;24748800;247…	24678816;24678816;24678816;24679034;24685573;24685573;24685573;24685573;24693001;24693001;24693001;24704918;24704918;24704918;24706044;24706044;24706044;24707051;24711600;24711600;24714982;24714982;24728671;24728671;24728671;24728671;24731899;24731899;24731894;24731899;24744358;24743947;24743947;24744358;24744358;24744948;24744970;24744970;24744970;24746954;24746954;24746954;24748878;24748878;247…	+;+;+;+;+;+;+;+;+;+;+;+;+;+;+;+;+;+;+;+;+;+;+;+;+;+;+;+;+;+;+;+;+;+;+;+;+;+;+;+;+;+;+;+;+;+;+;+;+;+	5960	306.149	349.757	256.922	337.642	498.095	413.38	756.533	704.159	55.0257	49.8795	76.466	122.541	1	#N/A	#N/A	#N/A	#N/A	0	0	0	1	10708.5	14056.5	1796.72	2358.47	#N/A	#N/A	#N/A	1	0	1	0	355.56	538.921	0	0	625.339	519.074	559.758	731.26	624.011	672.107	615.948
ENSMUSG00000033569	Adgrb3	chr1;chr1;chr1;chr1;chr1;chr1;chr1;chr1;chr1;chr1;chr1;chr1;chr1;chr1;chr1;chr1;chr1;chr1;chr1;chr1;chr1;chr1;chr1;chr1;chr1;chr1;chr1;chr1;chr1;chr1;chr1;chr1;chr1;chr1;chr1;chr1;chr1;chr1;chr1;chr1;chr1;chr1;chr1;chr1;chr1;chr1;chr1;chr1;chr1;chr1;chr1;chr1;chr1;chr1;chr1;chr1;chr1;chr1;chr1;chr1;chr1;chr1;chr1;chr1;chr1;chr1;chr1;chr1;chr1;chr1;chr1;chr1;chr1;chr1;chr1;chr1;chr1;chr1;chr1;chr1…	25067476;25067550;25067550;25067550;25067678;25067691;25074685;25074685;25074685;25074685;25074685;25074685;25084244;25084244;25084244;25084244;25084244;25084244;25091454;25093765;25093765;25093765;25093765;25093765;25093765;25098876;25098876;25098876;25098876;25098876;25098876;25098876;25101433;25101433;25101433;25101433;25101433;25101433;25101433;25111692;25111692;25111692;25111692;25111692;251…	25068356;25068356;25068356;25068356;25068356;25068356;25074789;25074789;25074789;25074789;25074789;25074789;25084279;25084279;25084279;25084279;25084279;25084279;25094408;25094408;25094408;25094408;25094408;25094408;25094408;25098915;25098915;25098915;25098915;25098915;25098915;25098915;25101528;25101528;25101528;25101528;25101528;25101528;25101528;25111863;25111863;25111863;25111863;25111863;251…	-;-;-;-;-;-;-;-;-;-;-;-;-;-;-;-;-;-;-;-;-;-;-;-;-;-;-;-;-;-;-;-;-;-;-;-;-;-;-;-;-;-;-;-;-;-;-;-;-;-;-;-;-;-;-;-;-;-;-;-;-;-;-;-;-;-;-;-;-;-;-;-;-;-;-;-;-;-;-;-;-;-;-;-;-;-;-;-;-;-;-;-;-;-;-;-;-;-;-;-;-;-;-;-;-;-;-;-;-;-;-;-;-;-;-;-;-;-;-;-;-;-;-;-;-;-;-;-	18559	288.707	364.993	350.622	570.088	820.392	1174.38	1599.41	1616.36	17.6114	24.805	53.7412	86.6365	1	#N/A	#N/A	#N/A	#N/A	0	0	0	0	4165.24	8094.37	224.433	436.143	#N/A	#N/A	#N/A	1	0	1	1	719.54	587.824	0	0	536.254	184.56	353.965	621.08	526.723	665.008	429.81
ENSMUSG00000042414	Prdm14	chr1;chr1;chr1;chr1;chr1;chr1;chr1;chr1	13113457;13115780;13118763;13122361;13124363;13124619;13125166;13127110	13114487;13115881;13118965;13122631;13124520;13124672;13125856;13127163	-;-;-;-;-;-;-;-	2564	0	0	0	0	0	0	0	0	0	0	0	0	not DEG	#N/A	#N/A	ENSMUSG00000042414	#N/A	0	0	0	0	0	0	0	0	#N/A	#N/A	#N/A	0	1	0	0	0	0	0	0	0	0	0	1.50931	0	0	1.12811
ENSMUSG00000005886	Ncoa2	chr1;chr1;chr1;chr1;chr1;chr1;chr1;chr1;chr1;chr1;chr1;chr1;chr1;chr1;chr1;chr1;chr1;chr1;chr1;chr1;chr1;chr1;chr1;chr1;chr1;chr1;chr1;chr1;chr1;chr1;chr1;chr1;chr1;chr1;chr1;chr1;chr1;chr1;chr1;chr1;chr1;chr1;chr1;chr1;chr1;chr1;chr1;chr1;chr1;chr1;chr1;chr1;chr1;chr1;chr1;chr1;chr1;chr1;chr1;chr1;chr1;chr1;chr1;chr1;chr1;chr1;chr1;chr1;chr1;chr1;chr1;chr1;chr1;chr1;chr1;chr1;chr1;chr1;chr1;chr1…	13139105;13139159;13142475;13145301;13146599;13146875;13146875;13146875;13148317;13148317;13148317;13148317;13148429;13148931;13148931;13148931;13148931;13150690;13150690;13150690;13150690;13152379;13152379;13152379;13152797;13152797;13152797;13156370;13156370;13156370;13160161;13160161;13160161;13162073;13162073;13162073;13164501;13164896;13165925;13166896;13166896;13166896;13166896;13174079;131…	13142772;13142772;13142772;13146630;13146964;13146964;13146964;13146964;13148507;13148515;13148515;13148515;13148515;13149108;13149108;13149108;13149108;13151018;13150918;13150918;13150918;13152456;13152456;13152456;13153075;13153075;13153075;13156535;13156535;13156535;13160290;13160290;13160290;13162288;13162288;13162288;13165102;13165102;13167106;13167106;13167106;13167106;13167106;13175348;131…	-;-;-;-;-;-;-;-;-;-;-;-;-;-;-;-;-;-;-;-;-;-;-;-;-;-;-;-;-;-;-;-;-;-;-;-;-;-;-;-;-;-;-;-;-;-;-;-;-;-;-;-;-;-;-;-;-;-;-;-;-;-;-;-;-;-;-;-;-;-;-;-;-;-;-;-;-;-;-;-;-;-;-;-;-;-;-;-;-;-;-;-;-;-;-;-;-;-;-;-;-;-;-;-;-;-;-;-;-;-;-;-;-;-;-;-	15642	3132.18	3827.45	2064.44	3354.36	3085.72	3093.78	3483.55	3659.49	222.466	173.213	197.529	228.329	not DEG	#N/A	#N/A	#N/A	ENSMUSG00000005886	0	0	0	0	3415.78	7176.92	218.372	458.824	#N/A	#N/A	#N/A	1	0	1	1	2124.94	2208.58	0	0	1504.83	1159.91	1525.96	2653.36	1272.34	1333.57	1209.33
ENSMUSG00000026064	Ptp4a1	chr1;chr1;chr1;chr1;chr1;chr1;chr1;chr1;chr1;chr1;chr1;chr1	30940302;30941947;30943221;30943932;30943932;30943932;30944536;30944536;30944938;30944938;30946038;30948997	30943323;30943323;30943323;30944006;30944304;30944006;30944666;30944666;30946426;30945030;30946639;30949309	-;-;-;-;-;-;-;-;-;-;-;-	5541	1046.05	1115.51	1141.03	1364.14	1759.52	1783.17	2462.84	2133.82	195.051	226.058	319.68	414.786	1	#N/A	#N/A	ENSMUSG00000026064	ENSMUSG00000026064	0	0	0	0	995.783	2190.86	179.712	395.39	#N/A	#N/A	#N/A	1	0	1	0	450.999	534.929	0	0	1399.15	1484.17	1327.37	1187.07	1624.25	2237.6	1689.91
ENSMUSG00000117310	Ptp4a1	chr1;chr1;chr1;chr1;chr1;chr1;chr1;chr1;chr1;chr1;chr1;chr1;chr1;chr1;chr1;chr1;chr1;chr1	30940302;30940303;30941580;30943932;30943932;30943932;30944536;30944536;30944536;30944938;30944938;30944938;30946038;30946038;30946038;30949549;30949549;30949549	30943323;30943323;30943323;30944006;30944006;30944006;30944666;30944666;30944666;30945030;30945030;30945030;30946636;30946639;30946639;30949755;30949757;30949770	-;-;-;-;-;-;-;-;-;-;-;-;-;-;-;-;-;-	4145	1023.1	1099.61	1101.74	1343.78	1733.31	1702.37	2354.91	2091.14	256.057	294.996	414.437	536.315	1	#N/A	#N/A	#N/A	ENSMUSG00000117310	0	0	0	0	988.778	2180.36	238.547	526.022	#N/A	#N/A	#N/A	1	0	1	0	388.309	445.109	0	0	1382.56	1482.89	1318.11	1150.85	1618.17	2234.05	1683.14
ENSMUSG00000067813	Xkr9	chr1;chr1;chr1;chr1	13668771;13672126;13684056;13700755	13668867;13672764;13684276;13701723	+;+;+;+	1926	0	0	0	0	0	0	0	0	0	0	0	0	not DEG	#N/A	#N/A	#N/A	#N/A	0	0	0	0	0	0	0	0	#N/A	#N/A	#N/A	0	0	0	0	0	0	0	0	1.74676	0	0	0	0	0	0
ENSMUSG00000042182	Bend6	chr1;chr1;chr1;chr1;chr1;chr1;chr1;chr1;chr1;chr1;chr1;chr1;chr1;chr1;chr1;chr1;chr1;chr1;chr1;chr1;chr1;chr1;chr1;chr1;chr1;chr1;chr1	33852052;33852052;33852052;33862654;33862654;33862695;33863156;33863742;33863742;33864523;33864523;33864523;33864523;33873758;33878260;33878260;33878260;33878260;33878260;33883441;33883441;33883441;33883441;33883441;33907566;33907566;33907566	33853367;33853367;33853367;33862773;33862773;33862773;33863934;33863934;33863934;33864743;33864574;33864743;33864743;33873911;33878437;33878437;33878437;33878437;33878437;33883490;33883842;33883480;33883648;33883648;33907816;33907791;33907768	-;-;-;-;-;-;-;-;-;-;-;-;-;-;-;-;-;-;-;-;-;-;-;-;-;-;-	3421	73.8981	75.5157	113.348	240.93	834.27	1429.92	3681.93	4107.59	21.8377	51.7799	330.925	1138.49	1	#N/A	#N/A	#N/A	ENSMUSG00000042182	0	0	4	2	6284.05	9651.15	1836.91	2821.15	#N/A	ENSMUSG00000042182	#N/A	1	0	1	0	160.937	85.8282	0	0	164.195	80.7449	94.6649	103.388	72.966	125.429	69.9428
ENSMUSG00000025930	Msc	chr1;chr1;chr1;chr1;chr1;chr1;chr1	14753346;14753746;14753935;14754506;14754767;14755230;14755230	14754325;14754325;14754665;14754542;14755992;14755990;14755353	-;-;-;-;-;-;-	2546	0	0	0	0	0	0	0	0	0	0	0	0	not DEG	#N/A	#N/A	#N/A	#N/A	0	0	0	0	120.241	48.1027	47.2274	18.8934	#N/A	#N/A	#N/A	1	0	0	0	3.74273	5.98802	0	0	4.36689	8.97165	2.05793	5.28258	5.32044	4.73315	7.89677
ENSMUSG00000026131	Dst	chr1;chr1;chr1;chr1;chr1;chr1;chr1;chr1;chr1;chr1;chr1;chr1;chr1;chr1;chr1;chr1;chr1;chr1;chr1;chr1;chr1;chr1;chr1;chr1;chr1;chr1;chr1;chr1;chr1;chr1;chr1;chr1;chr1;chr1;chr1;chr1;chr1;chr1;chr1;chr1;chr1;chr1;chr1;chr1;chr1;chr1;chr1;chr1;chr1;chr1;chr1;chr1;chr1;chr1;chr1;chr1;chr1;chr1;chr1;chr1;chr1;chr1;chr1;chr1;chr1;chr1;chr1;chr1;chr1;chr1;chr1;chr1;chr1;chr1;chr1;chr1;chr1;chr1;chr1;chr1…	33908225;33908999;33968703;34005880;34005882;34006126;34006180;34006191;34006191;34006191;34011813;34011825;34011825;34086242;34086242;34086242;34086242;34086242;34086242;34086242;34086242;34089292;34113933;34113933;34113933;34113933;34113933;34113933;34113933;34113933;34113933;34116118;34116118;34116118;34116118;34116118;34116118;34116118;34116118;34116118;34117432;34117432;34117432;34117432;341…	33908452;33909033;33968903;34006008;34006008;34006398;34006398;34006398;34006398;34006398;34011915;34011915;34011915;34086303;34086303;34086303;34086303;34086303;34086303;34086303;34086303;34089428;34114022;34114022;34114022;34114022;34114022;34114022;34114022;34114022;34114022;34116195;34116195;34116195;34116195;34116195;34116195;34116195;34116195;34116195;34119153;34117524;34117524;34117524;341…	+;+;+;+;+;+;+;+;+;+;+;+;+;+;+;+;+;+;+;+;+;+;+;+;+;+;+;+;+;+;+;+;+;+;+;+;+;+;+;+;+;+;+;+;+;+;+;+;+;+;+;+;+;+;+;+;+;+;+;+;+;+;+;+;+;+;+;+;+;+;+;+;+;+;+;+;+;+;+;+;+;+;+;+;+;+;+;+;+;+;+;+;+;+;+;+;+;+;+;+;+;+;+;+;+;+;+;+;+;+;+;+;+;+;+;+;+;+;+;+;+;+;+;+;+;+;+;+	41155	3083.06	4091.1	3760.12	6528.87	9685.86	11626.3	19039.8	16393	87.1603	125.003	258.926	430.48	1	#N/A	#N/A	#N/A	ENSMUSG00000026131	0	0	3	1	17304.2	40643.3	420.464	987.566	#N/A	ENSMUSG00000026131	#N/A	1	0	1	0	5598.19	3963.07	0	0	1858.55	815.139	1488.91	2674.49	1445.64	1201.04	1158.57
ENSMUSG00000045174	Amer3	chr1;chr1	34579657;34586663	34579766;34590944	+;+	4392	6.42592	9.93628	423.165	413.993	1173.53	1067.27	2187.37	2189.83	1.86273	95.3048	255.1	498.315	1	#N/A	#N/A	#N/A	ENSMUSG00000045174	2	0	0	2	1487.25	1891.75	338.628	430.726	#N/A	#N/A	down	1	0	1	0	195.558	317.365	1	0	663.767	144.828	326.182	458.075	655.174	679.207	580.977
ENSMUSG00000026110	Mgat4a	chr1;chr1;chr1;chr1;chr1;chr1;chr1;chr1;chr1;chr1;chr1;chr1;chr1;chr1;chr1;chr1;chr1;chr1;chr1;chr1;chr1;chr1;chr1;chr1;chr1;chr1;chr1;chr1;chr1;chr1;chr1;chr1;chr1;chr1;chr1;chr1;chr1;chr1;chr1;chr1;chr1;chr1;chr1;chr1;chr1;chr1;chr1;chr1;chr1;chr1;chr1;chr1;chr1;chr1;chr1;chr1;chr1;chr1;chr1;chr1;chr1;chr1;chr1;chr1;chr1;chr1;chr1;chr1;chr1;chr1;chr1	37439340;37439340;37443716;37444320;37444807;37444807;37444807;37444807;37449096;37449096;37449096;37449096;37450329;37450329;37450329;37450329;37452231;37452231;37452231;37452231;37452522;37452522;37452522;37452522;37454744;37454744;37454744;37454744;37456590;37456590;37456590;37456590;37462892;37462892;37462892;37462892;37462913;37462916;37464421;37464421;37464421;37464421;37464421;37464421;374…	37444685;37444685;37444685;37444685;37444919;37444919;37444919;37444919;37449162;37449162;37449162;37449162;37450407;37450407;37450407;37450407;37452424;37452424;37452424;37452424;37452629;37452629;37452629;37452629;37454874;37454874;37454874;37454874;37456704;37456704;37456704;37456704;37462967;37462967;37462967;37462967;37462967;37462967;37464534;37464534;37464534;37464534;37464534;37464534;374…	-;-;-;-;-;-;-;-;-;-;-;-;-;-;-;-;-;-;-;-;-;-;-;-;-;-;-;-;-;-;-;-;-;-;-;-;-;-;-;-;-;-;-;-;-;-;-;-;-;-;-;-;-;-;-;-;-;-;-;-;-;-;-;-;-;-;-;-;-;-;-	12881	205.629	210.649	125.438	213.783	328.465	342.918	584.874	626.808	16.1586	13.1675	26.061	47.0337	1	#N/A	#N/A	#N/A	#N/A	0	0	1	1	1632.01	2705.12	126.699	210.009	#N/A	#N/A	#N/A	1	0	1	1	144.095	323.353	1	0	289.088	199.94	243.865	332.802	306.305	302.922	248.184
ENSMUSG00000048814	Lonrf2	chr1;chr1;chr1;chr1;chr1;chr1;chr1;chr1;chr1;chr1;chr1;chr1;chr1;chr1;chr1;chr1;chr1;chr1;chr1;chr1;chr1;chr1;chr1;chr1	38793645;38794509;38800651;38800651;38804239;38804239;38807041;38807041;38807836;38807836;38811712;38811712;38812544;38812544;38813213;38813213;38815965;38815965;38818062;38818062;38821147;38821147;38835197;38835771	38798223;38798223;38800800;38800800;38804401;38804401;38807199;38807199;38807957;38807957;38811826;38811826;38812640;38812640;38813420;38813420;38816120;38816120;38818184;38818184;38821215;38821265;38836374;38836711	-;-;-;-;-;-;-;-;-;-;-;-;-;-;-;-;-;-;-;-;-;-;-;-	7506	299.723	338.496	551.626	615.899	1907.56	1534.2	5004.84	4750.41	42.5139	77.7728	229.268	649.83	1	ENSMUSG00000048814	ENSMUSG00000048814	#N/A	ENSMUSG00000048814	2	0	0	2	5940.84	12115.8	791.479	1614.14	#N/A	#N/A	#N/A	1	1	1	1	615.68	1479.04	1	0	813.115	398.598	640.017	1185.56	1004.04	1374.98	923.922
ENSMUSG00000026080	Chst10	chr1;chr1;chr1;chr1;chr1;chr1;chr1;chr1;chr1;chr1;chr1;chr1;chr1;chr1;chr1;chr1;chr1;chr1;chr1;chr1;chr1;chr1;chr1;chr1;chr1;chr1;chr1;chr1;chr1;chr1;chr1;chr1;chr1;chr1;chr1;chr1;chr1;chr1;chr1;chr1	38863867;38863867;38863875;38863877;38864423;38865612;38867981;38867981;38867981;38870143;38871601;38871601;38871601;38871601;38873949;38873949;38873949;38873949;38873949;38882489;38884350;38884350;38884350;38884350;38884350;38890632;38890633;38894564;38895937;38895937;38895937;38895937;38895937;38897890;38897890;38897890;38897890;38897890;38897890;38897890	38868086;38866035;38863951;38866035;38864741;38866035;38868086;38868086;38868086;38871835;38871835;38871835;38871760;38871835;38874040;38874040;38874040;38874040;38874040;38882618;38884481;38884481;38884481;38884481;38884481;38896056;38894671;38894671;38896056;38896056;38896056;38896056;38896056;38897986;38898010;38898134;38898153;38898161;38898089;38898010	-;-;-;-;-;-;-;-;-;-;-;-;-;-;-;-;-;-;-;-;-;-;-;-;-;-;-;-;-;-;-;-;-;-;-;-;-;-;-;-	11964	377.752	404.738	722.403	746.544	1175.07	1044.72	1891.33	1557.69	32.7019	61.3903	92.7698	144.142	1	ENSMUSG00000026080	#N/A	#N/A	#N/A	3	1	0	2	3059.73	3936.55	255.744	329.033	#N/A	#N/A	#N/A	1	0	0	0	592.287	1029.94	1	0	1320.55	740.802	897.259	1091.98	1396.24	1335.93	1290.56
ENSMUSG00000026077	Npas2	chr1;chr1;chr1;chr1;chr1;chr1;chr1;chr1;chr1;chr1;chr1;chr1;chr1;chr1;chr1;chr1;chr1;chr1;chr1;chr1;chr1;chr1;chr1;chr1;chr1;chr1	39193731;39194212;39263319;39263319;39287468;39287468;39292687;39300644;39311841;39312955;39324440;39325296;39326088;39328307;39330937;39333810;39334703;39335995;39338053;39341555;39345269;39345269;39347491;39348432;39359649;39361855	39194009;39194742;39263375;39263375;39287616;39287615;39292778;39300733;39311961;39313068;39324558;39325378;39326194;39328454;39331021;39333951;39334812;39336096;39338199;39341830;39345466;39345466;39347681;39348524;39359823;39363236	+;+;+;+;+;+;+;+;+;+;+;+;+;+;+;+;+;+;+;+;+;+;+;+;+;+	4791	5.04894	3.31209	3.02261	6.78676	15.4209	51.6725	182.966	77.3508	0.872577	1.02373	7.00203	27.1673	2	#N/A	ENSMUSG00000026077	ENSMUSG00000026077	#N/A	0	0	0	0	2464.36	2871.29	514.372	599.31	#N/A	#N/A	#N/A	1	1	0	0	5.6141	4.99001	0	0	6.11365	0	3.0869	9.05585	8.36069	8.28301	5.64055
ENSMUSG00000003134	Tbc1d8	chr1;chr1;chr1;chr1;chr1;chr1;chr1;chr1;chr1;chr1;chr1;chr1;chr1;chr1;chr1;chr1;chr1;chr1;chr1;chr1;chr1;chr1;chr1;chr1;chr1;chr1;chr1;chr1;chr1;chr1;chr1;chr1;chr1;chr1;chr1;chr1;chr1;chr1;chr1;chr1;chr1;chr1;chr1;chr1;chr1;chr1;chr1;chr1;chr1;chr1;chr1;chr1;chr1;chr1;chr1;chr1;chr1;chr1;chr1;chr1;chr1;chr1	39371492;39371867;39372251;39372296;39373316;39373727;39373727;39374082;39374082;39374082;39376424;39376424;39376424;39376878;39376878;39376878;39379455;39379455;39379455;39379995;39379995;39379995;39380228;39380228;39380228;39381277;39381277;39381277;39385121;39385121;39385121;39385998;39385998;39385998;39389308;39389308;39389308;39391117;39391117;39391117;39391198;39392057;39392057;39392057;393…	39372786;39372137;39372433;39372786;39373824;39373824;39373824;39374171;39374171;39374171;39376489;39376489;39376489;39377118;39377118;39377118;39379523;39379523;39379523;39380093;39380093;39380093;39380357;39380357;39380357;39381562;39381562;39381562;39385238;39385238;39385238;39386212;39386212;39386212;39389458;39389458;39389458;39391287;39391287;39391287;39391287;39392631;39392254;39392254;393…	-;-;-;-;-;-;-;-;-;-;-;-;-;-;-;-;-;-;-;-;-;-;-;-;-;-;-;-;-;-;-;-;-;-;-;-;-;-;-;-;-;-;-;-;-;-;-;-;-;-;-;-;-;-;-;-;-;-;-;-;-;-	5239	322.673	321.935	376.315	453.017	683.146	676.44	988.838	933.544	61.5202	79.1498	129.756	183.468	1	#N/A	#N/A	#N/A	#N/A	2	1	1	2	874.374	1246.3	166.897	237.888	#N/A	#N/A	#N/A	1	0	1	0	432.286	297.405	0	0	509.179	785.66	559.758	460.339	481.88	676.841	520.059
ENSMUSG00000041945	Mfsd9	chr1;chr1;chr1;chr1;chr1;chr1;chr1;chr1;chr1;chr1;chr1;chr1;chr1;chr1;chr1;chr1;chr1	40772038;40772041;40781230;40781381;40781381;40784377;40784377;40784377;40786167;40786167;40787530;40787530;40787530;40790271;40790485;40790485;40790485	40774546;40774546;40781559;40781590;40781590;40786210;40784506;40784506;40786210;40786210;40787617;40787617;40787617;40790400;40790657;40790663;40790687	-;-;-;-;-;-;-;-;-;-;-;-;-;-;-;-;-	5125	26.1627	17.2229	19.6469	39.0239	72.4782	57.3095	105.874	106.691	4.23274	5.72398	12.6622	20.738	1	#N/A	ENSMUSG00000041945	#N/A	ENSMUSG00000041945	0	0	0	1	143.589	341.966	28.0173	66.7251	#N/A	#N/A	#N/A	1	0	1	0	47.7198	41.9161	0	0	90.8313	60.2382	59.6801	81.5026	57.7648	59.1644	58.6617
ENSMUSG00000008136	Fhl2	chr1;chr1;chr1;chr1;chr1;chr1;chr1;chr1;chr1;chr1;chr1;chr1;chr1;chr1;chr1	43123074;43123290;43128244;43128244;43131652;43131652;43131764;43141698;43141698;43141698;43153076;43153076;43163702;43196651;43196651	43123665;43123665;43128430;43128430;43131821;43131821;43131821;43141872;43141872;43141872;43153254;43153254;43163961;43196761;43196984	-;-;-;-;-;-;-;-;-;-;-;-;-;-;-	1897	5.50793	4.63693	18.1356	13.5735	74.0203	61.0675	213.803	136.031	2.67392	8.35771	35.6056	92.2071	2	#N/A	#N/A	#N/A	#N/A	4	2	0	0	2014.91	2926.39	1062.16	1542.64	#N/A	#N/A	#N/A	0	0	0	0	17.778	19.9601	1	0	66.3767	55.1116	72.0277	51.3165	53.9644	98.2129	76.7115
ENSMUSG00000047343	Mettl21c	chr1;chr1;chr1;chr1;chr1;chr1;chr1;chr1;chr1;chr1;chr1;chr1	44009408;44009935;44010510;44010532;44010532;44013622;44013681;44017186;44017186;44017186;44019908;44019908	44010033;44010033;44013773;44010649;44010649;44013773;44013773;44017468;44017276;44017276;44020034;44020006	-;-;-;-;-;-;-;-;-;-;-;-	4300	4.58994	3.31209	3.02261	8.48346	20.0472	18.79	33.9206	29.34	0.918841	1.33791	4.51595	7.35588	1	#N/A	#N/A	#N/A	#N/A	0	0	0	1	8.17172	8.74594	1.9004	2.03394	#N/A	#N/A	#N/A	0	0	0	0	10.2925	4.99001	0	0	20.9611	11.535	16.4635	15.8477	27.3623	23.6658	23.6903
ENSMUSG00000025940	Tmem70	chr1;chr1;chr1;chr1;chr1;chr1;chr1;chr1;chr1;chr1;chr1	16665207;16665210;16665210;16665236;16665708;16667665;16667668;16667668;16676968;16676968;16676968	16665505;16665372;16665505;16665505;16665811;16667773;16667773;16667773;16678275;16678195;16677215	+;+;+;+;+;+;+;+;+;+;+	1820	244.644	260.993	294.704	278.257	286.829	257.423	319.676	312.07	138.911	157.407	149.52	173.557	not DEG	#N/A	#N/A	#N/A	#N/A	0	0	0	0	1052.98	1869.88	578.563	1027.41	#N/A	ENSMUSG00000025940	#N/A	1	0	0	0	1024.57	707.584	0	0	1053.29	1463.66	1248.14	955.392	1178.86	1308.72	1189.03
ENSMUSG00000025779	Ly96	chr1;chr1;chr1;chr1;chr1;chr1;chr1;chr1;chr1;chr1;chr1;chr1;chr1	16688051;16688337;16688433;16688508;16691684;16691684;16691684;16700795;16700849;16706173;16706173;16709439;16709439	16688169;16688619;16688619;16688619;16691773;16691773;16691947;16700923;16700923;16706225;16706225;16709537;16709611	+;+;+;+;+;+;+;+;+;+;+;+;+	1021	7.34391	9.93628	15.113	1.69669	10.7946	12.2135	10.279	13.3363	8.46238	8.23199	11.2674	11.5648	not DEG	#N/A	#N/A	#N/A	#N/A	0	0	0	1	29.1847	34.1092	28.5844	33.4076	#N/A	#N/A	#N/A	1	0	0	0	16.8423	3.99201	0	1	16.5942	66.6465	26.7531	17.357	18.2415	28.3989	23.6903
ENSMUSG00000026109	Tmeff2	chr1;chr1;chr1;chr1;chr1;chr1;chr1;chr1;chr1;chr1;chr1;chr1;chr1;chr1;chr1;chr1;chr1;chr1;chr1;chr1;chr1;chr1;chr1;chr1;chr1;chr1	50900647;50900647;50909962;50912788;50912788;50912788;50914231;50914231;50915335;50925267;50925542;50927519;50927748;50930549;50930549;50938213;50938213;50943197;50943197;50979300;51071468;51132143;51133059;51180252;51181737;51185385	50900782;50900782;50910888;50912872;50913925;50912872;50914328;50914328;50915430;50925409;50925746;50928119;50928119;50930658;50930658;50938342;50938342;50943223;50943223;50979920;51071564;51132291;51133118;51180375;51181895;51187270	+;+;+;+;+;+;+;+;+;+;+;+;+;+;+;+;+;+;+;+;+;+;+;+;+;+	6707	66.5542	64.917	39.2939	32.2371	58.5994	65.765	210.719	296.067	9.80104	5.33256	9.27124	37.7804	1	#N/A	#N/A	#N/A	#N/A	0	0	0	0	1320.32	3495.75	196.857	521.21	#N/A	#N/A	#N/A	0	0	0	0	87.0185	119.76	0	0	277.734	128.166	202.706	205.266	438.556	590.461	473.806
ENSMUSG00000026102	Inpp1	chr1;chr1;chr1;chr1;chr1;chr1;chr1;chr1;chr1;chr1;chr1;chr1;chr1;chr1;chr1;chr1;chr1;chr1;chr1;chr1;chr1;chr1;chr1	52785427;52789668;52790056;52791688;52791688;52791688;52794470;52794470;52794470;52794665;52796979;52797041;52797041;52797066;52799285;52799285;52799285;52799285;52799285;52800119;52817402;52817402;52817512	52790217;52790217;52790217;52791862;52791862;52791862;52795048;52794670;52794670;52794670;52797101;52797101;52797101;52797101;52799536;52799536;52799536;52799488;52799536;52800371;52817451;52817688;52817568	-;-;-;-;-;-;-;-;-;-;-;-;-;-;-;-;-;-;-;-;-;-;-	6460	135.862	153.681	188.913	178.153	340.802	388.014	556.093	533.454	22.4105	28.4106	56.4099	84.3302	1	#N/A	#N/A	#N/A	ENSMUSG00000026102	0	0	0	0	1105.52	1602.26	171.133	248.027	#N/A	ENSMUSG00000026102	#N/A	1	0	1	0	195.558	332.335	0	0	280.354	279.403	271.647	364.498	311.626	448.466	356.483
ENSMUSG00000067780	Pi15	chr1;chr1;chr1;chr1;chr1;chr1	17601901;17602577;17619783;17621401;17621647;17624835	17602042;17602884;17619901;17621533;17621762;17630939	+;+;+;+;+;+	6923	0	0	0	0	0	0	0	0	0	0	0	0	not DEG	#N/A	#N/A	#N/A	#N/A	0	0	0	0	14.0087	13.1189	2.0235	1.89498	#N/A	#N/A	#N/A	0	0	0	0	0	4.99001	0	0	5.24027	7.68999	4.11587	4.52792	3.80031	5.91644	4.51244
ENSMUSG00000042807	Hecw2	chr1;chr1;chr1;chr1;chr1;chr1;chr1;chr1;chr1;chr1;chr1;chr1;chr1;chr1;chr1;chr1;chr1;chr1;chr1;chr1;chr1;chr1;chr1;chr1;chr1;chr1;chr1;chr1;chr1;chr1;chr1;chr1;chr1;chr1;chr1;chr1;chr1;chr1;chr1;chr1;chr1;chr1;chr1;chr1;chr1;chr1;chr1;chr1;chr1;chr1;chr1;chr1;chr1;chr1;chr1;chr1;chr1;chr1;chr1;chr1;chr1;chr1;chr1;chr1;chr1;chr1;chr1;chr1;chr1;chr1;chr1;chr1;chr1;chr1;chr1;chr1;chr1;chr1;chr1	53806876;53806882;53826876;53826876;53827885;53827885;53830642;53830642;53831510;53831510;53832622;53832622;53832692;53839012;53839012;53839012;53839017;53840714;53840714;53840714;53840714;53841121;53851573;53851573;53851573;53853169;53853169;53853169;53865041;53865041;53865041;53866440;53868836;53868836;53885329;53885329;53887583;53887583;53891126;53891126;53904249;53904249;53913241;53913241;539…	53813333;53813333;53826988;53826988;53827970;53827970;53830756;53830756;53831656;53831656;53832751;53832751;53832751;53839110;53839110;53839110;53839110;53840866;53840866;53840866;53840866;53841171;53851686;53851686;53851686;53853289;53853289;53853289;53865150;53865150;53865150;53866512;53868919;53868919;53885425;53885425;53887685;53887685;53891260;53891260;53904434;53904434;53913365;53913365;539…	-;-;-;-;-;-;-;-;-;-;-;-;-;-;-;-;-;-;-;-;-;-;-;-;-;-;-;-;-;-;-;-;-;-;-;-;-;-;-;-;-;-;-;-;-;-;-;-;-;-;-;-;-;-;-;-;-;-;-;-;-;-;-;-;-;-;-;-;-;-;-;-;-;-;-;-;-;-;-	12947	24.3267	44.382	55.9182	61.0809	97.1516	124.014	378.267	418.761	2.65346	4.51839	8.54119	30.7804	2	#N/A	#N/A	#N/A	#N/A	0	0	0	1	2263.57	7405.19	174.833	571.962	#N/A	ENSMUSG00000042807	#N/A	1	0	0	0	96.3754	139.72	0	0	135.374	152.518	135.824	233.943	129.971	158.561	102.658
ENSMUSG00000025774	Crisp4	chr1;chr1;chr1;chr1;chr1;chr1;chr1;chr1;chr1;chr1;chr1;chr1;chr1;chr1;chr1;chr1;chr1;chr1;chr1;chr1;chr1;chr1;chr1;chr1;chr1;chr1;chr1;chr1;chr1;chr1;chr1	18115191;18115191;18115204;18115600;18122738;18122738;18122738;18122738;18124232;18124232;18124232;18124232;18128642;18128642;18128642;18128642;18130159;18130159;18130159;18134039;18134039;18134039;18134039;18136988;18136988;18136988;18136988;18141416;18145844;18145844;18145844	18115756;18115756;18115756;18115756;18122826;18122826;18122826;18122826;18124329;18124329;18124329;18124329;18128790;18128790;18128790;18130249;18130249;18130249;18130249;18134173;18134173;18134173;18134173;18137052;18137051;18137052;18137052;18141532;18145902;18145896;18145902	-;-;-;-;-;-;-;-;-;-;-;-;-;-;-;-;-;-;-;-;-;-;-;-;-;-;-;-;-;-;-	2737	0	0	0	0	0	0	0	0	0	0	0	0	not DEG	#N/A	#N/A	#N/A	#N/A	0	0	0	0	0	0	0	0	#N/A	#N/A	#N/A	0	0	0	0	0	0	0	0	0	0	0	0.754654	0.760063	1.18329	0
ENSMUSG00000073735	Defb18	chr1;chr1	18236473;18237374	18236660;18237443	-;-	258	0	0	0	0	0	0	0	0	0	0	0	0	not DEG	#N/A	#N/A	#N/A	#N/A	0	0	0	0	0	0	0	0	#N/A	#N/A	#N/A	0	0	0	0	0	0	0	0	0	0	0	0	0	0	0
ENSMUSG00000067773	Defb41	chr1;chr1;chr1;chr1	18250980;18260524;18265026;18265026	18251333;18260666;18265080;18265138	-;-;-;-	610	0	0	0	0	0	0	0	0	0	0	0	0	not DEG	#N/A	#N/A	#N/A	#N/A	0	0	0	0	0	0	0	0	#N/A	#N/A	#N/A	0	0	0	0	0	0	0	0	0	0	0	0	0	0	0
ENSMUSG00000038331	Satb2	chr1;chr1;chr1;chr1;chr1;chr1;chr1;chr1;chr1;chr1;chr1;chr1;chr1;chr1;chr1;chr1;chr1;chr1;chr1;chr1;chr1;chr1;chr1;chr1;chr1;chr1;chr1;chr1;chr1;chr1;chr1;chr1;chr1	56793981;56793986;56793988;56831439;56831439;56831439;56845576;56845576;56845576;56850171;56850171;56850171;56871312;56871312;56871312;56891163;56891163;56897946;56897946;56898991;56898991;56948079;56948079;56948134;56969632;56969653;56969653;56969653;56969740;56971112;56971112;56974239;56978421	56797244;56797244;56797244;56831636;56831636;56831636;56845731;56845731;56845731;56850383;56850383;56850383;56871784;56871784;56871784;56891265;56891265;56898069;56898069;56899117;56899117;56948255;56948255;56948255;56969840;56969872;56969880;56969880;56969880;56971858;56972502;56974321;56978650	-;-;-;-;-;-;-;-;-;-;-;-;-;-;-;-;-;-;-;-;-;-;-;-;-;-;-;-;-;-;-;-;-	6788	744.947	828.686	3418.57	5122.31	19131.2	14504.9	33711	31073.7	115.913	629.116	2477.62	4772	1	#N/A	#N/A	#N/A	#N/A	1	0	0	0	3218.49	6976.64	474.144	1027.79	#N/A	#N/A	#N/A	0	1	0	0	1321.18	604.79	0	1	332.757	202.503	217.112	470.904	228.779	191.693	204.188
ENSMUSG00000038242	Aox4	chr1;chr1;chr1;chr1;chr1;chr1;chr1;chr1;chr1;chr1;chr1;chr1;chr1;chr1;chr1;chr1;chr1;chr1;chr1;chr1;chr1;chr1;chr1;chr1;chr1;chr1;chr1;chr1;chr1;chr1;chr1;chr1;chr1;chr1;chr1;chr1;chr1;chr1;chr1;chr1;chr1;chr1;chr1;chr1;chr1;chr1;chr1;chr1;chr1;chr1;chr1;chr1;chr1;chr1;chr1;chr1;chr1;chr1;chr1;chr1;chr1;chr1;chr1;chr1;chr1;chr1;chr1;chr1;chr1;chr1	58210397;58210432;58210451;58211218;58213022;58213022;58213022;58214604;58217433;58217433;58219987;58219987;58221828;58221828;58224166;58224166;58228072;58228072;58228854;58228854;58231105;58231105;58231481;58231481;58233838;58233838;58235119;58235119;58236667;58236667;58239117;58239117;58240606;58240681;58240681;58245060;58245060;58245060;58245801;58245801;58246239;58246239;58247206;58247206;582…	58210628;58210628;58210628;58213362;58213079;58213079;58213079;58215410;58217529;58217529;58220095;58220095;58221954;58221954;58224227;58224227;58228155;58228155;58228934;58228934;58231249;58231249;58231573;58231573;58233989;58233989;58235212;58235212;58236779;58236779;58239301;58239301;58240843;58240843;58240843;58245161;58245152;58245152;58245970;58245970;58246353;58246353;58247328;58247328;582…	+;+;+;+;+;+;+;+;+;+;+;+;+;+;+;+;+;+;+;+;+;+;+;+;+;+;+;+;+;+;+;+;+;+;+;+;+;+;+;+;+;+;+;+;+;+;+;+;+;+;+;+;+;+;+;+;+;+;+;+;+;+;+;+;+;+;+;+;+;+	8416	0	0.662419	9.06782	3.39338	44.7206	30.064	140.822	104.023	0.0393547	0.740328	4.443	14.5464	2	#N/A	#N/A	#N/A	#N/A	0	0	0	0	25.6826	34.1092	3.05163	4.0529	#N/A	#N/A	#N/A	0	0	0	0	4.67842	1.99601	0	0	0.873378	2.56333	0	2.26396	0	0	0
ENSMUSG00000043760	Pkhd1	chr1;chr1;chr1;chr1;chr1;chr1;chr1;chr1;chr1;chr1;chr1;chr1;chr1;chr1;chr1;chr1;chr1;chr1;chr1;chr1;chr1;chr1;chr1;chr1;chr1;chr1;chr1;chr1;chr1;chr1;chr1;chr1;chr1;chr1;chr1;chr1;chr1;chr1;chr1;chr1;chr1;chr1;chr1;chr1;chr1;chr1;chr1;chr1;chr1;chr1;chr1;chr1;chr1;chr1;chr1;chr1;chr1;chr1;chr1;chr1;chr1;chr1;chr1;chr1;chr1;chr1;chr1;chr1;chr1;chr1;chr1;chr1;chr1;chr1;chr1;chr1;chr1;chr1;chr1;chr1…	20057779;20070378;20073457;20081186;20103215;20104542;20116930;20198018;20199342;20200520;20209161;20211837;20220039;20222859;20239301;20275519;20288196;20310525;20312033;20347211;20350413;20358840;20360986;20364119;20373856;20374712;20374722;20377375;20377375;20381403;20381403;20391465;20391465;20392012;20409357;20414221;20450221;20502942;20508893;20520154;20522664;20533843;20534536;20537273;205…	20058710;20070500;20073615;20081293;20103302;20104677;20117947;20198175;20199510;20201395;20209313;20211991;20220126;20222972;20239438;20275647;20288261;20310720;20312210;20347457;20350545;20358974;20361091;20364231;20373986;20374768;20374768;20377500;20377500;20381594;20381594;20391622;20391622;20392219;20409448;20414433;20450377;20503092;20509112;20520297;20524265;20533910;20534731;20537408;205…	-;-;-;-;-;-;-;-;-;-;-;-;-;-;-;-;-;-;-;-;-;-;-;-;-;-;-;-;-;-;-;-;-;-;-;-;-;-;-;-;-;-;-;-;-;-;-;-;-;-;-;-;-;-;-;-;-;-;-;-;-;-;-;-;-;-;-;-;-;-;-;-;-;-;-;-;-;-;-;-;-;-;-;-	14310	0	0	0	0	0	0	0	0	0	0	0	0	not DEG	#N/A	#N/A	#N/A	#N/A	0	0	0	0	11.6739	0	0.815785	0	#N/A	#N/A	#N/A	0	0	0	0	0	0	0	0	0	0	1.02897	0.754654	1.52013	0	0
ENSMUSG00000025929	Il17a	chr1;chr1;chr1	20730905;20732096;20733622	20730988;20732307;20734496	+;+;+	1171	0	0	0	0	0	0	0	0	0	0	0	0	not DEG	#N/A	#N/A	#N/A	#N/A	0	0	0	0	0	0	0	0	#N/A	#N/A	#N/A	0	0	0	0	0	0	0	0	0	0	0	0	0	0	0
ENSMUSG00000041872	Il17f	chr1;chr1;chr1;chr1;chr1;chr1;chr1;chr1;chr1;chr1;chr1;chr1;chr1	20777146;20777679;20777783;20779291;20779291;20779291;20784173;20784173;20784495;20787479;20788606;20790488;20790488	20778004;20778004;20778004;20779511;20779554;20779511;20784270;20784259;20784659;20787834;20788755;20790585;20790617	-;-;-;-;-;-;-;-;-;-;-;-;-	2022	0	0	0	0	0	0	0	0	0	0	0	0	not DEG	#N/A	#N/A	#N/A	#N/A	0	0	0	1	0	1.74919	0	0.865078	#N/A	#N/A	#N/A	0	0	0	0	1.87137	2.99401	1	0	7.8604	14.0983	13.3766	13.5838	12.161	8.28301	15.7935
ENSMUSG00000026027	Stradb	chr1;chr1;chr1;chr1;chr1;chr1;chr1;chr1;chr1;chr1;chr1;chr1;chr1;chr1;chr1;chr1;chr1;chr1;chr1;chr1;chr1;chr1;chr1;chr1;chr1;chr1;chr1;chr1;chr1;chr1;chr1;chr1;chr1;chr1;chr1;chr1;chr1;chr1;chr1;chr1;chr1;chr1;chr1;chr1;chr1;chr1;chr1;chr1;chr1;chr1;chr1;chr1;chr1;chr1;chr1;chr1	58973522;58973522;58973522;58973522;58973522;58973522;58976959;58976959;58976959;58976959;58976959;58976959;58979934;58979934;58979934;58979934;58979934;58979934;58980407;58985289;58985289;58985289;58985289;58985289;58988506;58988506;58988506;58988506;58989690;58989690;58989690;58989690;58991013;58991013;58991013;58991013;58991058;58992204;58992204;58992204;58992651;58992651;58992651;58992651;589…	58973850;58973850;58973850;58973850;58973850;58973850;58977065;58977065;58977065;58977065;58977065;58977065;58980014;58980014;58980014;58980014;58980014;58981475;58980573;58985388;58985388;58985388;58985388;58987847;58988627;58988627;58988627;58988627;58989798;58989798;58989798;58989798;58991136;58991136;58991136;58991512;58991136;58992375;58992375;58992375;58992755;58992755;58992755;58992755;589…	+;+;+;+;+;+;+;+;+;+;+;+;+;+;+;+;+;+;+;+;+;+;+;+;+;+;+;+;+;+;+;+;+;+;+;+;+;+;+;+;+;+;+;+;+;+;+;+;+;+;+;+;+;+;+;+	7256	296.051	310.012	439.789	548.031	763.334	747.842	1232.45	1176.27	41.7629	68.0692	104.133	165.981	1	#N/A	#N/A	#N/A	#N/A	1	0	0	0	1663.53	2226.72	229.263	306.879	#N/A	ENSMUSG00000026027	#N/A	1	0	1	1	416.379	482.035	0	0	1080.37	839.49	997.069	881.436	1150.73	1344.21	1229.64
ENSMUSG00000079550	Mpp4	chr1;chr1;chr1;chr1;chr1;chr1;chr1;chr1;chr1;chr1;chr1;chr1;chr1;chr1;chr1;chr1;chr1;chr1;chr1;chr1;chr1;chr1;chr1;chr1;chr1;chr1;chr1;chr1;chr1;chr1;chr1;chr1;chr1;chr1;chr1;chr1;chr1;chr1;chr1;chr1;chr1;chr1;chr1;chr1;chr1;chr1;chr1;chr1;chr1;chr1;chr1;chr1;chr1;chr1;chr1;chr1;chr1;chr1;chr1;chr1;chr1;chr1;chr1;chr1;chr1;chr1;chr1;chr1;chr1;chr1;chr1;chr1;chr1;chr1;chr1;chr1;chr1;chr1;chr1;chr1…	59120935;59120935;59120935;59120936;59120940;59121144;59121253;59123443;59123443;59123443;59123443;59123443;59123443;59123443;59124631;59124631;59124631;59124631;59124631;59124631;59124631;59125523;59125523;59125523;59125523;59125523;59125523;59125523;59128932;59128932;59128932;59128932;59128932;59128932;59128932;59129925;59129925;59129925;59129925;59129925;59129925;59129925;59131922;59131922;591…	59121444;59121444;59121444;59121444;59121444;59121444;59121444;59123577;59123577;59123577;59123577;59123577;59123577;59123577;59124739;59124739;59125200;59124739;59124739;59124739;59124739;59125616;59125616;59125616;59125616;59125616;59125616;59125616;59129012;59129012;59129012;59129012;59129012;59129012;59129012;59130095;59130095;59130095;59130095;59130095;59130095;59130095;59131963;59131963;591…	-;-;-;-;-;-;-;-;-;-;-;-;-;-;-;-;-;-;-;-;-;-;-;-;-;-;-;-;-;-;-;-;-;-;-;-;-;-;-;-;-;-;-;-;-;-;-;-;-;-;-;-;-;-;-;-;-;-;-;-;-;-;-;-;-;-;-;-;-;-;-;-;-;-;-;-;-;-;-;-;-;-;-;-;-;-;-;-;-;-;-;-;-;-;-;-;-;-;-;-;-;-;-;-;-;-;-;-;-;-;-;-;-;-;-;-;-;-;-;-;-;-;-;-;-;-;-;-	7063	91.3398	86.7768	116.37	83.1379	135.704	122.135	164.464	184.042	12.6091	14.1235	18.2528	24.6712	1	#N/A	#N/A	#N/A	#N/A	1	0	1	0	336.208	384.821	47.6013	54.4841	#N/A	#N/A	#N/A	0	0	0	0	77.6617	87.8242	0	0	265.507	520.356	345.733	177.344	348.109	625.959	432.066
ENSMUSG00000041809	Efhc1	chr1;chr1;chr1;chr1;chr1;chr1;chr1;chr1;chr1;chr1;chr1;chr1;chr1	20951626;20951688;20955335;20955342;20960130;20961153;20967324;20972775;20974899;20978643;20979410;20989368;20990617	20951796;20951796;20955556;20955527;20960417;20961302;20967516;20972995;20975039;20978856;20979557;20989602;20990841	+;+;+;+;+;+;+;+;+;+;+;+;+	2208	11.0159	19.2101	6.04521	6.78676	9.25254	5.637	8.22319	2.66727	6.84466	2.90579	3.37173	2.46614	not DEG	#N/A	#N/A	#N/A	ENSMUSG00000041809	0	0	0	0	64.2064	41.1059	29.079	18.6168	#N/A	#N/A	#N/A	1	0	0	0	20.585	30.9381	0	0	62.8832	44.8583	50.4194	47.5432	28.8824	31.9488	46.2525
ENSMUSG00000026024	Als2	chr1;chr1;chr1;chr1;chr1;chr1;chr1;chr1;chr1;chr1;chr1;chr1;chr1;chr1;chr1;chr1;chr1;chr1;chr1;chr1;chr1;chr1;chr1;chr1;chr1;chr1;chr1;chr1;chr1;chr1;chr1;chr1;chr1;chr1;chr1;chr1;chr1;chr1;chr1;chr1;chr1;chr1;chr1;chr1;chr1;chr1;chr1;chr1;chr1;chr1;chr1;chr1;chr1;chr1;chr1;chr1;chr1;chr1;chr1;chr1;chr1;chr1;chr1;chr1;chr1;chr1;chr1;chr1;chr1;chr1;chr1;chr1;chr1;chr1;chr1;chr1;chr1;chr1;chr1;chr1…	59162926;59164058;59167183;59167183;59167463;59167463;59168151;59168151;59168389;59168389;59169837;59169837;59170437;59170437;59173156;59173156;59174924;59174924;59178532;59178532;59179060;59179060;59180106;59180106;59180549;59180549;59183164;59183164;59183781;59183781;59185213;59185213;59185397;59185397;59186012;59186012;59186456;59186456;59187321;59187321;59187735;59187735;59191609;59191889;591…	59164215;59164215;59167279;59167279;59167612;59167612;59168212;59168212;59168434;59168434;59170013;59170013;59170559;59170559;59173313;59173313;59175041;59175041;59178699;59178699;59179193;59179193;59180183;59180183;59180660;59180660;59183328;59183328;59183879;59183879;59185278;59185278;59185599;59185599;59186078;59186078;59186526;59186526;59187449;59187449;59187866;59187866;59192051;59192051;591…	-;-;-;-;-;-;-;-;-;-;-;-;-;-;-;-;-;-;-;-;-;-;-;-;-;-;-;-;-;-;-;-;-;-;-;-;-;-;-;-;-;-;-;-;-;-;-;-;-;-;-;-;-;-;-;-;-;-;-;-;-;-;-;-;-;-;-;-;-;-;-;-;-;-;-;-;-;-;-;-;-;-;-;-;-	9496	1442.16	1322.19	1337.5	1299.67	1700.92	1561.45	2470.04	2523.24	145.553	138.857	171.776	262.915	1	#N/A	#N/A	ENSMUSG00000026024	#N/A	1	0	2	0	1641.35	3807.98	172.846	401.009	#N/A	#N/A	#N/A	1	0	1	0	1684.23	1758.48	0	0	1310.07	872.813	969.287	1725.14	1115.01	1118.21	1075.09
ENSMUSG00000025933	Tmem14a	chr1;chr1;chr1;chr1;chr1;chr1;chr1;chr1;chr1;chr1	21218575;21218662;21225558;21225558;21225945;21225945;21226592;21226592;21229408;21229591	21218889;21218889;21225643;21225643;21226046;21226046;21226679;21226679;21230164;21230167	+;+;+;+;+;+;+;+;+;+	1351	54.6203	37.0954	46.8504	49.204	41.6364	49.7935	79.1482	48.0108	33.9437	35.5494	33.8379	47.0611	not DEG	#N/A	#N/A	#N/A	#N/A	0	0	0	1	1608.66	1774.55	1190.72	1313.51	#N/A	#N/A	#N/A	1	0	0	0	82.3401	79.8402	0	0	120.526	180.715	157.432	81.5026	139.852	234.291	198.547
ENSMUSG00000025934	Gsta3	chr1;chr1;chr1;chr1;chr1;chr1;chr1;chr1;chr1;chr1;chr1;chr1;chr1;chr1;chr1;chr1;chr1;chr1;chr1;chr1;chr1;chr1;chr1;chr1	21240589;21240607;21240629;21244938;21249751;21249751;21249751;21253521;21254684;21257331;21257331;21257331;21258848;21258848;21258848;21260048;21260048;21260048;21262793;21262793;21262793;21264843;21264843;21264843	21240659;21240659;21240659;21245032;21249858;21249858;21249858;21256312;21254823;21257382;21257382;21257382;21258980;21258980;21258980;21260189;21260189;21260189;21262924;21262924;21262924;21264846;21265021;21265661	+;+;+;+;+;+;+;+;+;+;+;+;+;+;+;+;+;+;+;+;+;+;+;+	4344	0	0	0	0	0	0	0	0	0	0	0	0	not DEG	#N/A	#N/A	#N/A	#N/A	0	0	0	0	64.2064	42.8551	14.7805	9.86536	#N/A	#N/A	#N/A	0	0	0	0	0	3.99201	0	0	3.49351	10.2533	7.20277	6.03723	7.60063	10.6496	15.7935
ENSMUSG00000067750	Khdc1a	chr1;chr1;chr1	21349641;21350258;21350876	21350119;21350440;21352200	+;+;+	1987	0	0	0	0	0	0	0	0	0	0	0	0	not DEG	#N/A	#N/A	#N/A	#N/A	0	0	0	0	0	0	0	0	#N/A	#N/A	#N/A	0	0	0	0	0	0	0	0	0.873378	0	0	0	0	0	0
ENSMUSG00000041040	Fam117b	chr1;chr1;chr1;chr1;chr1;chr1;chr1;chr1;chr1;chr1;chr1;chr1;chr1	59913006;59949053;59952935;59958322;59968954;59970486;59970680;59974883;59974883;59979181;59979278;59981409;59981409	59913752;59949204;59953024;59958435;59969097;59970711;59970711;59975003;59975003;59980938;59979435;59981515;59985346	+;+;+;+;+;+;+;+;+;+;+;+;+	7290	1239.28	1312.91	1827.17	2103.9	3403.39	2919.03	4790.01	4862.43	175.048	269.62	433.636	662.033	1	ENSMUSG00000041040	#N/A	#N/A	#N/A	0	2	0	2	2344.12	4878.49	321.552	669.203	#N/A	#N/A	#N/A	1	0	1	1	1816.16	2262.47	0	0	2048.07	1509.8	1729.69	2602.8	2047.61	2585.48	1824.15
ENSMUSG00000026018	Ica1l	chr1;chr1;chr1;chr1;chr1;chr1;chr1;chr1;chr1;chr1;chr1;chr1;chr1;chr1;chr1;chr1;chr1;chr1;chr1;chr1;chr1;chr1;chr1;chr1;chr1;chr1;chr1;chr1;chr1;chr1;chr1;chr1;chr1;chr1;chr1;chr1;chr1;chr1;chr1;chr1;chr1;chr1	59982490;59983487;59989068;59989075;59990885;59991124;59995954;59997451;59997451;59997451;60003656;60003656;60003656;60006234;60006234;60006234;60007808;60007808;60007808;60010109;60010109;60010109;60013820;60013820;60013820;60015255;60015712;60015712;60015712;60020791;60022578;60022578;60022578;60022578;60022578;60028068;60028068;60028068;60028068;60042797;60043070;60043070	59982869;59983579;59991239;59991239;59990927;59991188;59996028;59997711;59997711;59997711;60003705;60003705;60003705;60006319;60006319;60006319;60007906;60007906;60007906;60010234;60010234;60010234;60014018;60014018;60014018;60015835;60015835;60015835;60015835;60021384;60022615;60022650;60022650;60022650;60022650;60028236;60028229;60028246;60028236;60043087;60043184;60043122	-;-;-;-;-;-;-;-;-;-;-;-;-;-;-;-;-;-;-;-;-;-;-;-;-;-;-;-;-;-;-;-;-;-;-;-;-;-;-;-;-;-	5356	245.103	229.859	466.993	548.031	866.654	915.073	1522.32	1499.01	44.3393	94.7558	166.33	282.05	1	#N/A	#N/A	ENSMUSG00000026018	#N/A	0	1	0	1	2033.59	3021.72	379.685	564.175	#N/A	#N/A	#N/A	1	0	0	0	483.748	523.951	0	0	408.741	107.66	182.127	491.28	247.02	283.989	197.419
ENSMUSG00000026782	Abi2	chr1;chr1;chr1;chr1;chr1;chr1;chr1;chr1;chr1;chr1;chr1;chr1;chr1;chr1;chr1;chr1;chr1;chr1;chr1;chr1;chr1;chr1;chr1;chr1;chr1;chr1;chr1;chr1;chr1;chr1;chr1;chr1;chr1;chr1;chr1;chr1;chr1;chr1;chr1;chr1;chr1;chr1;chr1;chr1;chr1;chr1;chr1;chr1;chr1;chr1;chr1;chr1;chr1;chr1;chr1;chr1;chr1;chr1;chr1;chr1;chr1;chr1;chr1;chr1;chr1;chr1;chr1;chr1;chr1;chr1;chr1;chr1;chr1;chr1;chr1;chr1;chr1;chr1;chr1;chr1…	60409619;60409695;60409695;60409734;60409781;60409795;60409803;60409808;60434243;60434243;60434243;60434243;60434243;60434243;60434243;60437056;60437056;60437056;60437056;60437056;60437056;60437056;60437083;60437207;60437212;60438942;60438942;60438942;60438942;60438942;60438942;60443985;60443985;60443985;60443985;60443985;60443985;60443985;60443985;60443985;60443985;60443985;60447260;60447260;604…	60409919;60409919;60409919;60409919;60409919;60409919;60409919;60409919;60434492;60434410;60434410;60434410;60434410;60434410;60434410;60437232;60438959;60437232;60437232;60437232;60437232;60437232;60437232;60437232;60437232;60438959;60438959;60438959;60438959;60438959;60438959;60444082;60444082;60444082;60444082;60444082;60444778;60444082;60444082;60444082;60444082;60444082;60447406;60447406;604…	+;+;+;+;+;+;+;+;+;+;+;+;+;+;+;+;+;+;+;+;+;+;+;+;+;+;+;+;+;+;+;+;+;+;+;+;+;+;+;+;+;+;+;+;+;+;+;+;+;+;+;+;+;+;+;+;+;+;+;+;+;+;+;+;+;+;+;+;+;+;+;+;+;+;+;+;+;+;+;+;+;+;+;+;+;+;+;+;+;+;+;+;+;+	8543	2369.79	2927.89	2372.75	3552.87	4120.46	4085.89	6013.2	6193.4	310.06	346.811	480.297	714.421	1	#N/A	#N/A	#N/A	#N/A	0	1	1	0	8877.99	20940.4	1039.21	2451.18	#N/A	#N/A	#N/A	1	0	1	1	2252.19	2686.62	0	0	2498.73	2409.53	2562.13	3742.33	2915.6	3512	2655.57
ENSMUSG00000025959	Klf7	chr1;chr1;chr1;chr1;chr1;chr1;chr1;chr1;chr1;chr1;chr1	64029447;64041926;64042314;64078707;64078707;64079103;64120900;64120900;64120900;64121386;64122202	64035764;64042437;64042437;64079334;64079334;64079334;64121139;64121139;64121491;64121482;64122282	-;-;-;-;-;-;-;-;-;-;-	8131	350.213	396.789	2084.09	2514.5	3801.25	3136.99	5959.75	5427.89	45.9354	282.781	426.654	700.261	1	ENSMUSG00000025959	ENSMUSG00000025959	#N/A	ENSMUSG00000025959	0	0	0	1	7242.48	7364.08	890.724	905.68	#N/A	#N/A	#N/A	1	0	1	0	1236.04	2895.21	1	0	1693.48	830.518	1191.54	2041.34	1732.94	1783.21	1513.92
ENSMUSG00000073730	4933415F23Rik	chr1	23100473	23102253	-	1781	0	0	0	0	0	0	0	0	0	0	0	0	not DEG	#N/A	#N/A	#N/A	#N/A	0	0	0	0	2.33478	0	1.31094	0	#N/A	#N/A	#N/A	0	0	0	0	11.2282	0.998003	0	0	7.8604	0	6.1738	4.52792	3.80031	2.36658	1.12811
ENSMUSG00000026158	Ogfrl1	chr1;chr1;chr1;chr1;chr1;chr1;chr1;chr1;chr1;chr1;chr1;chr1;chr1;chr1;chr1;chr1;chr1;chr1;chr1;chr1;chr1;chr1;chr1	23366424;23369724;23370268;23375730;23375730;23375730;23375988;23375988;23375988;23376171;23376171;23376171;23378726;23378726;23378726;23378972;23378972;23378972;23382815;23391749;23392871;23397514;23397514	23370448;23370448;23370448;23375875;23375875;23375875;23376054;23376054;23376054;23376249;23376249;23376249;23378804;23378804;23378804;23379058;23380801;23379058;23383175;23393011;23393011;23397772;23397541	-;-;-;-;-;-;-;-;-;-;-;-;-;-;-;-;-;-;-;-;-;-;-	8109	374.998	484.228	379.337	507.311	564.405	714.02	916.885	746.835	52.9798	54.6706	78.8275	102.585	1	#N/A	#N/A	#N/A	#N/A	0	0	0	0	9718.51	16178.2	1198.48	1995.1	#N/A	#N/A	#N/A	0	0	0	0	497.783	712.574	0	0	655.907	935.615	834.492	738.052	745.621	753.754	737.784
ENSMUSG00000026156	B3gat2	chr1;chr1;chr1;chr1;chr1;chr1;chr1;chr1;chr1	23761753;23761926;23762011;23762768;23815221;23815221;23815221;23844873;23845101	23762259;23763228;23763228;23763228;23815365;23815740;23815739;23845021;23849158	+;+;+;+;+;+;+;+;+	6203	1155.29	1204.28	964.212	1131.69	1913.73	2084.75	3079.58	2035.13	190.195	168.943	322.302	412.277	2	#N/A	#N/A	ENSMUSG00000026156	ENSMUSG00000026156	0	0	0	0	1861.99	5656.88	300.175	911.958	#N/A	ENSMUSG00000026156	#N/A	1	0	0	0	1486.8	1417.16	0	0	2054.18	2594.09	2302.83	1784	2294.63	3000.82	2370.16
ENSMUSG00000026155	Smap1	chr1;chr1;chr1;chr1;chr1;chr1;chr1;chr1;chr1;chr1;chr1;chr1;chr1;chr1;chr1;chr1;chr1;chr1;chr1;chr1;chr1;chr1;chr1;chr1;chr1;chr1;chr1;chr1;chr1;chr1;chr1;chr1;chr1;chr1;chr1;chr1;chr1;chr1;chr1;chr1;chr1;chr1;chr1;chr1;chr1;chr1;chr1;chr1;chr1;chr1;chr1;chr1;chr1;chr1;chr1;chr1	23844846;23845625;23846178;23846296;23846352;23847719;23848264;23848264;23848264;23848280;23848533;23848795;23849303;23849303;23849303;23849303;23849303;23853423;23853423;23853423;23853423;23853423;23853423;23859023;23859023;23859023;23859023;23859023;23859023;23866217;23866217;23866217;23866217;23866217;23866217;23869924;23871438;23876374;23876374;23876374;23876374;23876374;23877709;23877709;238…	23845357;23846563;23846563;23846563;23846563;23847777;23848571;23848571;23848571;23848571;23848571;23849468;23849468;23849468;23849468;23849468;23849468;23853550;23853550;23853550;23853550;23853550;23853550;23859113;23859113;23859113;23859113;23859113;23859113;23866297;23866297;23866297;23866297;23866297;23866293;23869974;23871518;23876449;23876449;23876449;23876449;23876449;23877794;23877794;238…	-;-;-;-;-;-;-;-;-;-;-;-;-;-;-;-;-;-;-;-;-;-;-;-;-;-;-;-;-;-;-;-;-;-;-;-;-;-;-;-;-;-;-;-;-;-;-;-;-;-;-;-;-;-;-;-	3575	1570.22	1770.64	1408.53	1827.34	2140.42	2449.28	2842.14	2475.23	467.254	452.569	641.916	743.687	1	#N/A	ENSMUSG00000026155	#N/A	#N/A	0	0	0	0	5330.3	8923.48	1490.99	2496.08	#N/A	#N/A	#N/A	1	0	1	1	2004.23	1909.18	0	0	2697.86	2732.51	2686.63	2557.52	2879.88	3076.55	2780.79
ENSMUSG00000025946	Pth2r	chr1;chr1;chr1;chr1;chr1;chr1;chr1;chr1;chr1;chr1;chr1;chr1;chr1;chr1;chr1;chr1;chr1;chr1;chr1	65282056;65311257;65321969;65321969;65336748;65336748;65336974;65336974;65343480;65343480;65345307;65345307;65346813;65351536;65363252;65372278;65383863;65386301;65388418	65282223;65311670;65322071;65322071;65336858;65336858;65337089;65337089;65343577;65343577;65345496;65345341;65346966;65351596;65363315;65372372;65384001;65386342;65389244	+;+;+;+;+;+;+;+;+;+;+;+;+;+;+;+;+;+;+	2582	0	0	0	0	0	0	0	0	0	0	0	0	not DEG	#N/A	#N/A	#N/A	#N/A	0	0	0	0	10.5065	83.961	4.06913	32.5178	#N/A	#N/A	#N/A	0	0	0	0	0	9.98003	0	0	8.73378	1.28166	7.20277	11.3198	11.4009	14.1995	1.12811
ENSMUSG00000026153	Fam135a	chr1;chr1;chr1;chr1;chr1;chr1;chr1;chr1;chr1;chr1;chr1;chr1;chr1;chr1;chr1;chr1;chr1;chr1;chr1;chr1;chr1;chr1;chr1;chr1;chr1;chr1;chr1;chr1;chr1;chr1;chr1;chr1;chr1;chr1;chr1;chr1;chr1;chr1;chr1;chr1;chr1;chr1;chr1;chr1;chr1;chr1;chr1;chr1;chr1;chr1;chr1;chr1;chr1;chr1;chr1;chr1;chr1;chr1;chr1;chr1;chr1;chr1;chr1;chr1;chr1;chr1;chr1;chr1;chr1;chr1;chr1;chr1;chr1;chr1;chr1;chr1;chr1;chr1;chr1;chr1…	24011093;24011093;24011245;24011591;24011604;24011681;24014779;24014779;24014779;24014779;24014779;24014779;24020675;24020675;24020675;24020675;24020675;24021854;24021854;24021854;24021854;24021854;24021854;24024213;24024213;24024213;24024213;24024213;24024213;24024275;24024782;24024782;24024782;24024782;24024782;24024782;24024782;24026608;24026608;24026608;24026608;24026608;24026608;24026608;240…	24012497;24012497;24012497;24012497;24012497;24012497;24014892;24014892;24014892;24014892;24014892;24014892;24020785;24020785;24020785;24020785;24020785;24022005;24022005;24022005;24022005;24022005;24022005;24024310;24024310;24024310;24024310;24024310;24024310;24024310;24024873;24024873;24024873;24024873;24024873;24024873;24024873;24026768;24026711;24026823;24026768;24026768;24026768;24026759;240…	-;-;-;-;-;-;-;-;-;-;-;-;-;-;-;-;-;-;-;-;-;-;-;-;-;-;-;-;-;-;-;-;-;-;-;-;-;-;-;-;-;-;-;-;-;-;-;-;-;-;-;-;-;-;-;-;-;-;-;-;-;-;-;-;-;-;-;-;-;-;-;-;-;-;-;-;-;-;-;-;-;-;-;-;-;-;-;-;-;-;-;-;-;-;-;-;-;-;-;-;-;-;-;-;-;-;-;-;-;-;-;-;-;-;-;-;-;-;-;-;-;-;-;-;-;-;-;-	7773	2039.31	3067	1198.46	2550.13	1651.58	2236.01	1566.52	1813.74	328.464	241.129	250.07	217.436	not DEG	#N/A	#N/A	#N/A	#N/A	0	0	0	0	756.468	1750.94	97.32	225.259	#N/A	ENSMUSG00000026153	#N/A	1	0	1	1	2278.39	2178.64	0	0	1268.14	1059.94	1185.37	2112.28	1110.45	1122.94	988.224
ENSMUSG00000026147	Col9a1	chr1;chr1;chr1;chr1;chr1;chr1;chr1;chr1;chr1;chr1;chr1;chr1;chr1;chr1;chr1;chr1;chr1;chr1;chr1;chr1;chr1;chr1;chr1;chr1;chr1;chr1;chr1;chr1;chr1;chr1;chr1;chr1;chr1;chr1;chr1;chr1;chr1;chr1;chr1;chr1;chr1;chr1;chr1;chr1;chr1;chr1;chr1;chr1;chr1;chr1;chr1;chr1;chr1;chr1;chr1;chr1;chr1;chr1;chr1;chr1;chr1;chr1;chr1;chr1;chr1;chr1;chr1;chr1;chr1;chr1;chr1;chr1;chr1;chr1;chr1;chr1;chr1;chr1;chr1;chr1…	24177610;24178259;24179284;24179475;24185038;24194683;24195187;24195517;24196891;24196891;24197017;24197300;24197300;24197444;24197444;24197444;24202014;24202014;24202014;24202297;24202297;24202297;24204658;24204658;24204658;24205054;24205054;24205054;24207386;24207386;24207386;24208174;24208174;24208174;24209059;24209059;24209059;24210373;24210373;24210373;24214539;24214539;24214539;24217536;242…	24177868;24178332;24179361;24179607;24185434;24194766;24195457;24195537;24196965;24196965;24197335;24197335;24197335;24197506;24197506;24197506;24202067;24202067;24202067;24202332;24202332;24202332;24204681;24204681;24204681;24205107;24205107;24205107;24207439;24207439;24207439;24208206;24208206;24208206;24209115;24209115;24209115;24210426;24210426;24210426;24214592;24214592;24214592;24217589;242…	+;+;+;+;+;+;+;+;+;+;+;+;+;+;+;+;+;+;+;+;+;+;+;+;+;+;+;+;+;+;+;+;+;+;+;+;+;+;+;+;+;+;+;+;+;+;+;+;+;+;+;+;+;+;+;+;+;+;+;+;+;+;+;+;+;+;+;+;+;+;+;+;+;+;+;+;+;+;+;+;+;+;+;+;+	5068	9.63888	23.8471	9.06782	3.39338	18.5051	26.306	13.3627	26.6727	3.30366	1.2294	4.42098	3.94982	not DEG	#N/A	#N/A	#N/A	#N/A	0	0	0	0	24.5152	20.1157	4.83725	3.96915	#N/A	#N/A	#N/A	0	0	0	0	6.54978	61.8762	1	0	25.328	80.7449	33.9559	182.626	25.0821	20.1159	16.9217
ENSMUSG00000055567	Unc80	chr1;chr1;chr1;chr1;chr1;chr1;chr1;chr1;chr1;chr1;chr1;chr1;chr1;chr1;chr1;chr1;chr1;chr1;chr1;chr1;chr1;chr1;chr1;chr1;chr1;chr1;chr1;chr1;chr1;chr1;chr1;chr1;chr1;chr1;chr1;chr1;chr1;chr1;chr1;chr1;chr1;chr1;chr1;chr1;chr1;chr1;chr1;chr1;chr1;chr1;chr1;chr1;chr1;chr1;chr1;chr1;chr1;chr1;chr1;chr1;chr1;chr1;chr1;chr1;chr1;chr1;chr1;chr1;chr1;chr1;chr1;chr1;chr1;chr1;chr1;chr1;chr1;chr1;chr1;chr1…	66468367;66468414;66468430;66468447;66469464;66469464;66469464;66469464;66471976;66471976;66471976;66471976;66473231;66473231;66473231;66473231;66483241;66483241;66483241;66483241;66485765;66485765;66485765;66485765;66490992;66490992;66503530;66503530;66503530;66504923;66504923;66504923;66506630;66506630;66507326;66507326;66509267;66509267;66510550;66510550;66521455;66521455;66525643;66525643;665…	66468538;66468538;66468538;66468538;66469512;66469512;66469512;66469512;66472132;66472132;66472132;66472132;66473532;66473532;66473532;66473532;66483364;66483364;66483364;66483364;66485841;66486190;66485841;66485841;66491131;66491131;66503791;66503791;66503791;66505057;66504944;66505057;66506846;66506846;66507466;66507466;66509535;66509535;66510924;66510924;66521601;66521601;66525790;66525790;665…	+;+;+;+;+;+;+;+;+;+;+;+;+;+;+;+;+;+;+;+;+;+;+;+;+;+;+;+;+;+;+;+;+;+;+;+;+;+;+;+;+;+;+;+;+;+;+;+;+;+;+;+;+;+;+;+;+;+;+;+;+;+;+;+;+;+;+;+;+;+;+;+;+;+;+;+;+;+;+;+;+;+;+;+;+;+;+;+;+;+;+;+;+;+;+;+;+;+;+;+;+;+;+;+;+;+;+;+;+;+;+;+;+;+;+;+;+;+;+;+;+;+;+;+;+;+;+;+	14425	25.7037	33.1209	46.8504	57.6875	43.1785	49.7935	202.496	184.042	2.03898	3.6235	3.2226	13.3982	2	#N/A	#N/A	ENSMUSG00000055567	#N/A	0	0	0	1	12874	24357.4	892.476	1688.56	#N/A	ENSMUSG00000055567	#N/A	1	0	0	1	28.0705	139.72	1	0	56.7696	44.8583	57.6221	83.0119	67.6456	152.644	100.402
ENSMUSG00000026000	Lancl1	chr1;chr1;chr1;chr1;chr1;chr1;chr1;chr1;chr1;chr1;chr1;chr1;chr1;chr1;chr1;chr1;chr1;chr1;chr1;chr1;chr1;chr1;chr1;chr1;chr1;chr1;chr1;chr1;chr1;chr1;chr1;chr1;chr1;chr1;chr1;chr1;chr1;chr1	67000517;67000517;67003375;67004339;67004339;67004339;67004790;67004790;67004790;67006868;67006868;67006868;67007018;67009228;67009228;67009228;67009228;67009911;67009911;67009911;67009933;67019609;67020858;67020858;67020858;67020858;67020858;67034124;67034124;67034124;67034124;67038495;67038495;67038495;67038495;67038772;67038776;67038802	67003557;67003557;67003557;67004411;67004411;67004411;67004966;67004966;67004966;67007050;67007050;67007050;67007050;67009374;67009374;67009374;67009374;67010046;67010046;67010046;67010046;67022218;67021065;67021065;67021065;67021065;67021065;67034241;67034241;67034241;67034241;67038591;67038591;67038872;67038591;67038834;67038865;67038834	-;-;-;-;-;-;-;-;-;-;-;-;-;-;-;-;-;-;-;-;-;-;-;-;-;-;-;-;-;-;-;-;-;-;-;-;-;-	6863	812.879	739.922	1082.09	950.147	1250.63	1184.71	1603.52	1330.97	113.128	148.058	177.426	213.791	3	#N/A	#N/A	#N/A	#N/A	0	0	0	0	8286.13	11205.3	1207.36	1632.71	#N/A	ENSMUSG00000026000	#N/A	1	0	0	0	1030.19	1210.58	0	0	1811.39	1886.61	2017.8	1584.02	2166.94	2678.96	2547.27
ENSMUSG00000025991	Cps1	chr1;chr1;chr1;chr1;chr1;chr1;chr1;chr1;chr1;chr1;chr1;chr1;chr1;chr1;chr1;chr1;chr1;chr1;chr1;chr1;chr1;chr1;chr1;chr1;chr1;chr1;chr1;chr1;chr1;chr1;chr1;chr1;chr1;chr1;chr1;chr1;chr1;chr1	67123026;67139757;67142865;67143866;67145787;67148710;67152282;67156133;67156824;67157739;67158864;67160859;67162581;67165382;67166369;67168241;67170849;67172656;67174303;67176909;67180071;67195143;67196538;67197005;67198301;67204508;67205132;67206756;67209596;67212403;67214017;67215410;67217852;67220503;67227124;67228236;67229389;67230248	67123290;67139866;67143009;67143955;67145843;67148802;67152371;67156261;67156930;67157877;67158941;67160957;67162676;67165571;67166526;67168369;67170993;67172866;67174501;67177085;67180189;67195284;67196603;67197068;67198482;67204702;67205199;67206831;67209673;67212510;67214106;67215580;67217926;67220601;67227183;67228348;67229518;67231259	+;+;+;+;+;+;+;+;+;+;+;+;+;+;+;+;+;+;+;+;+;+;+;+;+;+;+;+;+;+;+;+;+;+;+;+;+;+	5555	0	0	0	0	0	0	0	0	0	0	0	0	not DEG	#N/A	#N/A	#N/A	#N/A	0	0	0	0	4.66956	17.4919	0.840604	3.14885	#N/A	#N/A	#N/A	0	0	0	0	0	0	0	0	1.74676	2.56333	2.05793	4.52792	4.56038	7.09973	13.5373
ENSMUSG00000073722	4931408C20Rik	chr1;chr1	26681814;26687241	26685911;26687460	-;-	4318	0	0	0	0	0	0	0	0	0	0	0	0	not DEG	ENSMUSG00000073722	ENSMUSG00000073722	ENSMUSG00000073722	ENSMUSG00000073722	0	0	0	0	0	0	0	0	#N/A	#N/A	#N/A	0	1	1	1	0	0	0	0	0	0	0	0	0	0	0
ENSMUSG00000048411	Gm597	chr1;chr1	28776117;28780034	28778784;28780252	-;-	2887	0	0	0	0	0	0	0	0	0	0	0	0	not DEG	#N/A	#N/A	#N/A	#N/A	0	0	0	0	0	0	0	0	#N/A	#N/A	#N/A	0	0	0	0	0	0	0	0	0	0	0	0	0	0	0
ENSMUSG00000048874	Phf3	chr1;chr1;chr1;chr1;chr1;chr1;chr1;chr1;chr1;chr1;chr1;chr1;chr1;chr1;chr1;chr1;chr1;chr1;chr1;chr1;chr1;chr1;chr1;chr1;chr1;chr1;chr1;chr1;chr1;chr1;chr1;chr1;chr1;chr1;chr1;chr1;chr1;chr1;chr1;chr1;chr1;chr1;chr1;chr1;chr1;chr1;chr1;chr1;chr1;chr1;chr1;chr1;chr1;chr1;chr1;chr1;chr1;chr1;chr1;chr1;chr1;chr1;chr1;chr1;chr1;chr1;chr1;chr1	30802339;30802342;30803546;30806169;30806169;30806205;30808723;30808723;30808723;30808723;30810683;30810683;30810683;30811772;30811772;30811904;30813017;30813017;30813017;30813571;30813960;30813960;30815315;30816468;30816468;30816468;30820081;30820081;30820081;30820081;30820226;30820683;30820683;30820683;30820683;30820683;30821058;30821131;30821131;30821131;30821131;30821131;30824210;30824210;308…	30805942;30805942;30806364;30806364;30806364;30806364;30809105;30808812;30808812;30808812;30810712;30810830;30810830;30811967;30811967;30811967;30813535;30813152;30813152;30814091;30814091;30814091;30816584;30816584;30816584;30816584;30820237;30820237;30820237;30820237;30820237;30820827;30820827;30820827;30820827;30820827;30823843;30821314;30821314;30821314;30821314;30821314;30824519;30824519;308…	-;-;-;-;-;-;-;-;-;-;-;-;-;-;-;-;-;-;-;-;-;-;-;-;-;-;-;-;-;-;-;-;-;-;-;-;-;-;-;-;-;-;-;-;-;-;-;-;-;-;-;-;-;-;-;-;-;-;-;-;-;-;-;-;-;-;-;-	14190	3162.01	5198	2047.82	4421.58	3941.58	4803.67	3903.96	4907.77	294.574	227.956	308.148	310.491	not DEG	#N/A	#N/A	#N/A	#N/A	0	0	0	0	5869.63	5953.36	413.646	419.546	#N/A	#N/A	#N/A	1	0	1	1	4459.47	3597.8	0	0	2510.09	1676.42	2150.54	3301.61	2150.98	2084.95	1932.45
ENSMUSG00000062209	Erbb4	chr1;chr1;chr1;chr1;chr1;chr1;chr1;chr1;chr1;chr1;chr1;chr1;chr1;chr1;chr1;chr1;chr1;chr1;chr1;chr1;chr1;chr1;chr1;chr1;chr1;chr1;chr1;chr1;chr1;chr1;chr1;chr1;chr1;chr1;chr1;chr1;chr1;chr1;chr1;chr1;chr1;chr1;chr1;chr1;chr1;chr1;chr1;chr1;chr1;chr1;chr1;chr1;chr1;chr1;chr1;chr1;chr1;chr1;chr1;chr1;chr1;chr1;chr1;chr1;chr1;chr1;chr1;chr1;chr1;chr1;chr1;chr1;chr1;chr1;chr1;chr1;chr1;chr1;chr1;chr1…	68032186;68032186;68042441;68042441;68043908;68071518;68071518;68073098;68073098;68075418;68075418;68078536;68078536;68080640;68080640;68198842;68198842;68250580;68250580;68250655;68254529;68254529;68254529;68259181;68259181;68259181;68290155;68290243;68290243;68290439;68290439;68298150;68298287;68298287;68298287;68298287;68305845;68305845;68305845;68305845;68309595;68309595;68309595;68309595;683…	68040486;68040486;68042738;68042738;68043955;68071688;68071688;68073195;68073195;68075564;68075564;68078611;68078611;68080795;68080795;68199027;68199027;68250678;68250678;68250678;68254651;68254651;68254651;68259313;68259313;68259313;68290317;68290317;68290317;68290483;68290483;68298441;68298318;68298441;68298441;68298441;68305938;68305938;68305938;68305938;68309727;68309727;68309727;68309727;683…	-;-;-;-;-;-;-;-;-;-;-;-;-;-;-;-;-;-;-;-;-;-;-;-;-;-;-;-;-;-;-;-;-;-;-;-;-;-;-;-;-;-;-;-;-;-;-;-;-;-;-;-;-;-;-;-;-;-;-;-;-;-;-;-;-;-;-;-;-;-;-;-;-;-;-;-;-;-;-;-;-;-	12355	12.8518	29.1464	21.1582	30.5404	38.5522	144.683	467.694	944.213	1.69965	2.09222	7.41543	57.1391	1	#N/A	#N/A	#N/A	ENSMUSG00000062209	0	0	0	2	1356.51	4982.56	109.794	403.283	#N/A	#N/A	#N/A	1	0	1	0	240.471	429.141	1	0	204.37	135.856	223.286	362.234	427.915	784.52	428.682
ENSMUSG00000045648	Vwc2l	chr1;chr1;chr1;chr1;chr1;chr1;chr1;chr1;chr1;chr1;chr1;chr1;chr1;chr1;chr1	70725715;70725752;70725902;70725923;70726253;70728699;70728699;70728699;70728699;70729020;70750937;70750937;70882067;70882067;70882067	70726438;70726438;70726438;70726049;70726438;70728878;70732202;70729168;70729168;70729168;70751066;70751066;70885382;70882489;70885397	+;+;+;+;+;+;+;+;+;+;+;+;+;+;+	7689	0	0	1.5113	1.69669	0	7.516	90.455	208.047	0	0.208609	0.48875	19.411	1	#N/A	#N/A	#N/A	#N/A	0	0	0	0	82.8846	285.118	10.7796	37.0812	#N/A	ENSMUSG00000045648	#N/A	0	0	0	0	2.80705	0	1	0	10.4805	0	7.20277	7.54654	14.4412	17.7493	13.5373
ENSMUSG00000117091	AC153137.1	chr1	30977243	30977968	-	726	0	0	0	0	0	0	0	0	0	0	0	0	not DEG	#N/A	#N/A	#N/A	#N/A	0	0	0	0	0	0	0	0	#N/A	#N/A	#N/A	0	0	0	0	0	0	0	0	0	0	0	0	0	0	0
ENSMUSG00000086727	4931428L18Rik	chr1;chr1;chr1;chr1;chr1;chr1;chr1;chr1;chr1;chr1;chr1;chr1;chr1;chr1;chr1;chr1;chr1;chr1;chr1;chr1;chr1;chr1;chr1;chr1;chr1;chr1	30997842;30997867;30997867;30999819;31019188;31020848;31020852;31020852;31047585;31047585;31062035;31096372;31135137;31141164;31141717;31202931;31204252;31204252;31204252;31204252;31204252;31222476;31222476;31222476;31222476;31222476	30998938;30998943;30998943;30999904;31019685;31020963;31020963;31020963;31047772;31047772;31062107;31096454;31135247;31141768;31141764;31203388;31204473;31204473;31204473;31204473;31204473;31222684;31222628;31222657;31222597;31222617	-;-;-;-;-;-;-;-;-;-;-;-;-;-;-;-;-;-;-;-;-;-;-;-;-;-	3751	0	0	0	0	0	0	0	0	0	0	0	0	not DEG	#N/A	#N/A	#N/A	#N/A	0	0	0	0	3.50217	0	0.933662	0	#N/A	#N/A	#N/A	0	0	0	0	0	0	0	0	0	0	0	0	0	0	0
ENSMUSG00000050217	Lgsn	chr1;chr1;chr1;chr1;chr1;chr1;chr1;chr1	31176401;31189366;31189470;31190363;31190363;31196782;31203331;31203331	31176480;31189498;31189498;31190524;31190524;31196948;31204725;31204725	+;+;+;+;+;+;+;+	1937	0	0	0	0	0	0	0	0	0	0	0	0	not DEG	#N/A	#N/A	#N/A	#N/A	0	0	0	0	1.16739	0	0.602679	0	#N/A	#N/A	#N/A	0	0	0	0	0	0	0	0	0	0	0	0	0	0	0
ENSMUSG00000026063	Pih1d3	chr1	31222838	31224288	+	1451	0	0	0	0	0	0	0	0	0	0	0	0	not DEG	#N/A	#N/A	#N/A	#N/A	0	0	0	0	0	0	0	0	#N/A	#N/A	#N/A	0	0	0	0	0	0	0	0	0	0	0	0	0	0	0
ENSMUSG00000039372	March4	chr1;chr1;chr1;chr1	72427112;72447156;72452442;72534625	72429009;72447348;72452597;72536930	-;-;-;-	4553	5.04894	5.96177	188.913	254.504	1202.83	1371.67	4578.26	2800.63	1.20917	48.695	282.726	810.333	2	ENSMUSG00000039372	#N/A	#N/A	ENSMUSG00000039372	1	2	1	4	1670.53	1072.25	366.908	235.505	#N/A	#N/A	#N/A	1	0	1	0	436.964	181.636	0	0	292.582	42.2949	114.215	169.797	201.417	308.838	256.081
ENSMUSG00000091318	Gm5415	chr1	32543686	32547294	-	3609	0.458994	0.662419	0	11.8768	16.963	30.064	41.1159	82.6853	0.155363	1.64545	6.51524	17.1517	1	#N/A	#N/A	#N/A	#N/A	0	0	0	0	511.316	112.823	141.678	31.2615	#N/A	#N/A	#N/A	0	0	0	0	1.87137	1.99601	0	0	54.1494	39.7316	59.6801	33.9594	55.4846	92.2965	73.3272
ENSMUSG00000026179	Pnkd	chr1;chr1;chr1;chr1;chr1;chr1;chr1;chr1;chr1;chr1;chr1;chr1;chr1;chr1;chr1;chr1;chr1;chr1;chr1;chr1;chr1;chr1;chr1;chr1;chr1;chr1;chr1;chr1;chr1;chr1;chr1;chr1;chr1;chr1;chr1;chr1;chr1;chr1;chr1;chr1;chr1	74284930;74285045;74285050;74285054;74285055;74285777;74285842;74285842;74285842;74285842;74285842;74287092;74287092;74287092;74332610;74332663;74347385;74347385;74347385;74347385;74347652;74347652;74347652;74348763;74348763;74348763;74349308;74349308;74349308;74349714;74349714;74349714;74350617;74350617;74350617;74351537;74351537;74351537;74351758;74351758;74351758	74285137;74285137;74285137;74285137;74285137;74286010;74286634;74286010;74286010;74286010;74286010;74287273;74287208;74287454;74332791;74336261;74347500;74347500;74347566;74347500;74347764;74347764;74347764;74348821;74348821;74348821;74349400;74349400;74349400;74349877;74349877;74349877;74350703;74350703;74350703;74351652;74351652;74351652;74353686;74353694;74353684	+;+;+;+;+;+;+;+;+;+;+;+;+;+;+;+;+;+;+;+;+;+;+;+;+;+;+;+;+;+;+;+;+;+;+;+;+;+;+;+;+	7832	1109.85	1116.84	1440.27	1235.19	1448.02	1354.76	1495.59	1693.72	142.153	170.803	178.931	203.607	1	#N/A	#N/A	ENSMUSG00000026179	#N/A	4	3	1	3	7244.82	8108.36	925.028	1035.29	#N/A	ENSMUSG00000026179	#N/A	1	0	0	0	932.876	897.204	0	0	1983.44	2063.48	1954.01	1537.23	2252.07	1996.21	2687.16
ENSMUSG00000004768	Rab23	chr1;chr1;chr1;chr1;chr1;chr1;chr1;chr1;chr1;chr1;chr1;chr1;chr1;chr1;chr1;chr1;chr1;chr1;chr1;chr1;chr1;chr1;chr1;chr1;chr1;chr1;chr1;chr1;chr1;chr1;chr1;chr1;chr1;chr1;chr1;chr1;chr1;chr1;chr1;chr1;chr1;chr1;chr1;chr1;chr1;chr1;chr1;chr1	33719887;33719887;33719895;33719909;33719910;33720138;33720407;33721608;33721608;33721608;33721608;33721608;33721608;33721608;33723786;33723786;33723786;33723786;33723786;33723786;33723786;33724934;33724934;33724934;33724934;33724934;33734528;33734702;33734702;33734702;33734702;33736657;33736800;33736800;33736800;33736800;33738137;33738288;33738288;33738288;33738288;33738288;33739253;33739253;337…	33720173;33720173;33720173;33720173;33720173;33720173;33720584;33721699;33721699;33721699;33721699;33721699;33721699;33721712;33724005;33724005;33725476;33724102;33724005;33724005;33723837;33725019;33725019;33725019;33726891;33725019;33734858;33735354;33734858;33734858;33734858;33736882;33736882;33736882;33736882;33736882;33738380;33738380;33738380;33738380;33738380;33738380;33739370;33740772;337…	+;+;+;+;+;+;+;+;+;+;+;+;+;+;+;+;+;+;+;+;+;+;+;+;+;+;+;+;+;+;+;+;+;+;+;+;+;+;+;+;+;+;+;+;+;+;+;+	8285	1326.03	1169.83	855.398	799.142	1122.64	917.892	1233.48	968.219	150.626	99.8515	123.146	132.872	not DEG	#N/A	#N/A	#N/A	#N/A	0	0	3	1	1029.64	1357.37	124.277	163.835	#N/A	#N/A	#N/A	1	0	1	0	1184.57	1081.83	0	0	1200.02	885.63	983.692	1285.93	992.642	887.466	913.769
ENSMUSG00000026172	Bcs1l	chr1;chr1;chr1;chr1;chr1;chr1;chr1;chr1;chr1;chr1;chr1;chr1;chr1;chr1;chr1;chr1;chr1;chr1;chr1;chr1;chr1;chr1;chr1;chr1;chr1;chr1	74588289;74588300;74588374;74589486;74589486;74589486;74589960;74589960;74589960;74590265;74590265;74590265;74590266;74590671;74590671;74590671;74590671;74590960;74590960;74590960;74591589;74591589;74591589;74591822;74591822;74591822	74588393;74588487;74588604;74589878;74589878;74589878;74590099;74590099;74590099;74590459;74590459;74590459;74590459;74590908;74590734;74590734;74590734;74591129;74591129;74591129;74591706;74591706;74591706;74592189;74592124;74592443	+;+;+;+;+;+;+;+;+;+;+;+;+;+;+;+;+;+;+;+;+;+;+;+;+;+	2192	335.525	335.184	438.278	422.476	515.058	596.583	609.544	693.49	152.99	196.34	253.568	297.225	1	ENSMUSG00000026172	#N/A	#N/A	#N/A	2	0	1	3	1098.51	1045.14	501.146	476.797	#N/A	#N/A	#N/A	1	0	0	0	416.379	356.287	0	0	585.163	727.985	619.438	441.473	628.572	721.806	786.293
ENSMUSG00000042197	Zfp451	chr1;chr1;chr1;chr1;chr1;chr1;chr1;chr1;chr1;chr1;chr1;chr1;chr1;chr1;chr1;chr1;chr1;chr1;chr1;chr1;chr1;chr1;chr1;chr1;chr1;chr1;chr1;chr1;chr1;chr1;chr1;chr1;chr1;chr1;chr1;chr1;chr1;chr1;chr1;chr1;chr1;chr1;chr1;chr1;chr1;chr1;chr1;chr1;chr1;chr1;chr1;chr1;chr1;chr1;chr1;chr1;chr1;chr1;chr1;chr1	33761545;33761545;33765844;33765844;33769721;33769721;33770769;33770769;33772893;33772893;33776269;33776269;33777543;33779044;33779044;33779044;33779056;33779189;33779896;33779896;33779896;33779896;33779896;33782068;33782068;33782068;33782068;33782178;33783041;33783041;33783041;33783041;33783041;33783802;33783853;33783853;33783853;33786407;33786407;33786454;33792136;33800135;33805339;33805339;338…	33762209;33762209;33765909;33765909;33769907;33769907;33770899;33770899;33773033;33773033;33777863;33777863;33777863;33779191;33779191;33779191;33779191;33779191;33780049;33780049;33780049;33780049;33780049;33782194;33782194;33782194;33782194;33782194;33783191;33783191;33783191;33783191;33783191;33783937;33783964;33783964;33783964;33786532;33786532;33786532;33803613;33800767;33805419;33805419;338…	-;-;-;-;-;-;-;-;-;-;-;-;-;-;-;-;-;-;-;-;-;-;-;-;-;-;-;-;-;-;-;-;-;-;-;-;-;-;-;-;-;-;-;-;-;-;-;-;-;-;-;-;-;-;-;-;-;-;-;-	15839	3069.75	3210.08	2582.82	3956.68	4646.32	4345.19	5286.48	5310.53	198.24	206.437	283.841	334.523	1	#N/A	#N/A	#N/A	#N/A	0	0	2	1	2787.72	3819.35	176.004	241.136	#N/A	#N/A	#N/A	1	0	1	0	2545.99	2605.78	0	0	2499.61	1976.33	2324.44	3218.6	2573.57	2992.53	2389.34
ENSMUSG00000090071	Cdk5r2	chr1	74854934	74857732	+	2799	12.8518	11.9235	116.37	103.498	276.034	284.669	853.156	890.868	4.42575	39.2763	100.161	311.544	1	ENSMUSG00000090071	#N/A	#N/A	#N/A	5	0	2	5	60518.6	27317.9	21621.5	9759.9	#N/A	#N/A	#N/A	0	1	1	0	159.066	587.824	1	0	457.65	528.046	671.915	370.535	913.595	1392.73	1493.62
ENSMUSG00000049339	Retreg2	chr1;chr1;chr1;chr1;chr1;chr1;chr1;chr1;chr1;chr1;chr1;chr1;chr1;chr1;chr1;chr1;chr1;chr1;chr1;chr1;chr1;chr1;chr1;chr1;chr1;chr1;chr1;chr1;chr1;chr1;chr1;chr1;chr1;chr1;chr1;chr1;chr1;chr1;chr1;chr1;chr1;chr1;chr1;chr1;chr1;chr1;chr1;chr1;chr1	75142778;75142786;75142794;75142980;75143165;75143182;75143369;75143369;75143369;75143369;75143369;75143378;75143923;75143923;75143923;75143923;75143923;75143923;75143923;75144304;75144304;75144304;75144304;75144392;75144392;75144552;75144622;75144622;75144622;75144622;75144960;75144960;75144960;75144960;75145259;75145259;75145259;75145259;75145304;75145680;75145680;75145680;75145680;75145680;751…	75143128;75143128;75143128;75143128;75143276;75143475;75143475;75143475;75143475;75143475;75143475;75143475;75143953;75144109;75143953;75143953;75143953;75143953;75143953;75144439;75144377;75144439;75144439;75144439;75144439;75144664;75144706;75144706;75144706;75144706;75145103;75145103;75145103;75145103;75145353;75145353;75145353;75145353;75145350;75145761;75145815;75145815;75145815;75145815;751…	+;+;+;+;+;+;+;+;+;+;+;+;+;+;+;+;+;+;+;+;+;+;+;+;+;+;+;+;+;+;+;+;+;+;+;+;+;+;+;+;+;+;+;+;+;+;+;+;+	2999	1319.61	1208.25	1713.82	1494.78	1907.56	1745.59	2320.99	2315.19	421.45	534.945	609.062	772.955	1	#N/A	#N/A	#N/A	#N/A	3	3	1	4	11484.8	10716.4	3829.53	3573.33	#N/A	#N/A	#N/A	1	0	1	0	1739.43	2196.6	0	0	3123.2	2640.23	2883.16	2572.62	3754.71	3359.35	3958.54
ENSMUSG00000026198	Abcb6	chr1;chr1;chr1;chr1;chr1;chr1;chr1;chr1;chr1;chr1;chr1;chr1;chr1;chr1;chr1;chr1;chr1;chr1;chr1;chr1;chr1;chr1;chr1;chr1;chr1;chr1;chr1;chr1;chr1;chr1;chr1;chr1;chr1;chr1;chr1;chr1;chr1;chr1;chr1;chr1;chr1;chr1;chr1;chr1;chr1;chr1;chr1;chr1;chr1;chr1;chr1;chr1;chr1;chr1;chr1;chr1	75171717;75171719;75171758;75172114;75172114;75172114;75172266;75172266;75172266;75172555;75172555;75172720;75172791;75172791;75173545;75173862;75174139;75174139;75174326;75174326;75174326;75174478;75174478;75174702;75174702;75174702;75174973;75174973;75175508;75175508;75175508;75175552;75176090;75176090;75176090;75176090;75177303;75177303;75177303;75177303;75177665;75177665;75177665;75177665;751…	75171988;75171988;75171988;75172182;75172182;75172182;75172302;75172360;75172360;75173919;75172667;75174224;75172869;75172965;75173649;75173919;75174224;75174224;75174554;75174389;75174389;75174554;75174554;75175038;75174827;75174827;75175038;75175038;75175617;75175617;75175617;75175617;75176211;75176211;75176211;75176211;75177486;75177486;75177486;75177486;75177766;75178102;75177766;75177766;751…	-;-;-;-;-;-;-;-;-;-;-;-;-;-;-;-;-;-;-;-;-;-;-;-;-;-;-;-;-;-;-;-;-;-;-;-;-;-;-;-;-;-;-;-;-;-;-;-;-;-;-;-;-;-;-;-	5315	535.187	463.031	519.888	437.746	535.105	512.967	750.366	765.506	93.9057	90.0879	98.5957	142.603	1	ENSMUSG00000026198	#N/A	#N/A	#N/A	8	4	2	9	942.083	966.427	177.25	181.83	#N/A	#N/A	#N/A	1	0	0	0	430.414	529.939	0	0	1055.91	972.783	979.576	932.752	1020	898.115	1116.83
ENSMUSG00000026204	Ptprn	chr1;chr1;chr1;chr1;chr1;chr1;chr1;chr1;chr1;chr1;chr1;chr1;chr1;chr1;chr1;chr1;chr1;chr1;chr1;chr1;chr1;chr1;chr1;chr1;chr1;chr1;chr1;chr1;chr1;chr1;chr1;chr1;chr1;chr1;chr1;chr1;chr1;chr1;chr1;chr1;chr1;chr1;chr1;chr1	75247027;75247837;75248102;75248726;75251751;75252256;75252468;75252771;75253012;75253260;75253923;75254585;75254779;75255125;75255627;75256843;75256858;75257293;75257293;75257945;75258379;75258491;75258491;75258559;75258583;75260571;75260571;75260571;75260571;75262027;75262027;75262027;75262027;75262027;75262323;75262323;75262323;75262323;75262323;75263858;75263948;75264004;75264004;75264434	75247620;75247910;75248166;75248779;75251917;75252375;75252545;75252844;75253159;75253460;75254141;75254649;75254858;75255211;75255901;75256880;75256880;75257997;75257424;75258296;75258637;75258637;75258637;75258637;75258637;75260667;75260667;75260667;75260667;75262140;75262140;75262140;75262140;75262140;75262373;75262373;75262373;75262373;75262373;75263907;75264050;75264208;75264213;75264502	-;-;-;-;-;-;-;-;-;-;-;-;-;-;-;-;-;-;-;-;-;-;-;-;-;-;-;-;-;-;-;-;-;-;-;-;-;-;-;-;-;-;-;-	4249	7.34391	9.93628	61.9634	69.5643	87.8991	88.313	174.743	144.033	2.03344	15.4775	20.7357	37.5118	1	#N/A	#N/A	#N/A	#N/A	9	5	1	11	46781.9	37165	11010.1	8746.77	#N/A	#N/A	#N/A	0	1	0	0	53.3339	192.615	1	0	332.757	224.291	244.894	331.293	598.929	513.547	834.802
ENSMUSG00000026126	Ptpn18	chr1;chr1;chr1;chr1;chr1;chr1;chr1;chr1;chr1;chr1;chr1;chr1;chr1;chr1;chr1;chr1;chr1;chr1;chr1;chr1;chr1;chr1;chr1;chr1;chr1;chr1;chr1;chr1;chr1;chr1;chr1;chr1;chr1;chr1;chr1;chr1;chr1;chr1;chr1;chr1;chr1;chr1;chr1	34459762;34459765;34459777;34459792;34462702;34462702;34462702;34463107;34463107;34463107;34463269;34463269;34463271;34463466;34463466;34463466;34463466;34468293;34468293;34469840;34469840;34469840;34470200;34470200;34470200;34471493;34471493;34471493;34471641;34471641;34471641;34471812;34471812;34471812;34472103;34472720;34472763;34473335;34473335;34473579;34474499;34475644;34475644	34461056;34459916;34459844;34459916;34462810;34462810;34462810;34463364;34463183;34463183;34463364;34463364;34463364;34466866;34463504;34463504;34463504;34468361;34468361;34469902;34469902;34469902;34470342;34470342;34470342;34471559;34471559;34471559;34471718;34471718;34471718;34471916;34471917;34471901;34472191;34472968;34472968;34473409;34473409;34473784;34474692;34475733;34475733	+;+;+;+;+;+;+;+;+;+;+;+;+;+;+;+;+;+;+;+;+;+;+;+;+;+;+;+;+;+;+;+;+;+;+;+;+;+;+;+;+;+;+	6492	0	0	0	0	0	0	0	0	0	0	0	0	not DEG	ENSMUSG00000026126	#N/A	#N/A	ENSMUSG00000026126	0	0	0	0	140.087	25.3632	21.5784	3.90684	#N/A	#N/A	#N/A	1	1	0	0	4.67842	3.99201	1	0	35.8085	112.786	61.738	40.7513	57.7648	72.1806	23.6903
ENSMUSG00000026125	Prss39	chr1;chr1;chr1;chr1;chr1;chr1;chr1;chr1;chr1	34498410;34498421;34499228;34499228;34499644;34500016;34500016;34502027;34502624	34498628;34498628;34499390;34499390;34499709;34500290;34500132;34502196;34503063	+;+;+;+;+;+;+;+;+	1333	0	0	0	0	0	0	0	0	0	0	0	0	not DEG	#N/A	#N/A	#N/A	#N/A	0	0	0	0	0	0	0	0	#N/A	#N/A	#N/A	0	0	0	0	0	0	0	0	0	0	0	0	1.52013	0	0
ENSMUSG00000026124	Cfc1	chr1;chr1;chr1;chr1;chr1;chr1	34535648;34536198;34536350;34537132;34537326;34544025	34535955;34536247;34536517;34537246;34537435;34544313	+;+;+;+;+;+	1040	0	0	0	0	0	0	0	0	0	0	0	0	not DEG	#N/A	#N/A	#N/A	#N/A	0	0	0	0	0	1.74919	0	1.68191	#N/A	#N/A	#N/A	0	0	0	0	0	0	0	0	0	0	0	0	0	0	0
ENSMUSG00000037529	Prss40	chr1;chr1;chr1;chr1;chr1;chr1;chr1;chr1;chr1;chr1;chr1;chr1;chr1	34543968;34552334;34552334;34555969;34555969;34555969;34557853;34557853;34557853;34559743;34559743;34560730;34560730	34544745;34552809;34552693;34556138;34556138;34556138;34558127;34558127;34558111;34559905;34559934;34560920;34560943	-;-;-;-;-;-;-;-;-;-;-;-;-	2105	0	0	0	0	0	0	0	0	0	0	0	0	not DEG	#N/A	#N/A	#N/A	#N/A	0	0	0	0	0	0	0	0	#N/A	#N/A	#N/A	0	0	0	0	0	0	0	0	2.62013	0	0	0	0	0	0
ENSMUSG00000033061	Resp18	chr1;chr1;chr1;chr1;chr1;chr1;chr1;chr1;chr1;chr1;chr1;chr1;chr1;chr1;chr1;chr1;chr1	75272199;75272201;75272311;75273957;75273957;75273957;75274070;75274168;75274168;75274397;75274397;75275613;75275613;75275613;75278202;75278202;75278202	75272361;75272361;75272361;75274046;75274046;75274046;75274529;75274210;75274263;75274529;75274529;75275717;75275717;75275717;75278284;75278316;75278415	-;-;-;-;-;-;-;-;-;-;-;-;-;-;-;-;-	1032	0	0	0	0	0	0	0	0	0	0	0	0	not DEG	#N/A	#N/A	ENSMUSG00000033061	#N/A	7	3	1	9	3440.3	2442.74	3333.62	2367	#N/A	#N/A	#N/A	0	1	0	0	4.67842	38.9221	1	0	116.159	203.785	176.982	95.841	332.147	780.97	600.155
ENSMUSG00000033007	Asic4	chr1;chr1;chr1;chr1;chr1;chr1;chr1;chr1;chr1;chr1;chr1;chr1;chr1;chr1;chr1;chr1;chr1;chr1;chr1	75450436;75450699;75469111;75469111;75469357;75469357;75469671;75469671;75470279;75472284;75472284;75472822;75472822;75472992;75472992;75473243;75473243;75473519;75473519	75451413;75451413;75469255;75469255;75469484;75469484;75469833;75469833;75470335;75472437;75472437;75472913;75472913;75473071;75473071;75473347;75473347;75474343;75474340	+;+;+;+;+;+;+;+;+;+;+;+;+;+;+;+;+;+;+	2727	2.75396	4.63693	3.02261	6.78676	3.08418	6.5765	21.5859	13.3363	1.35513	1.79856	1.7713	6.40305	2	ENSMUSG00000033007	ENSMUSG00000033007	ENSMUSG00000033007	ENSMUSG00000033007	7	6	1	6	1181.4	403.188	433.222	147.85	#N/A	#N/A	#N/A	0	1	0	0	4.67842	35.9281	1	0	69.8702	114.068	75.1146	54.3351	227.259	320.671	303.462
ENSMUSG00000037503	Fam168b	chr1;chr1;chr1;chr1;chr1;chr1;chr1;chr1;chr1;chr1;chr1;chr1;chr1;chr1;chr1;chr1;chr1;chr1;chr1;chr1;chr1;chr1;chr1;chr1;chr1;chr1;chr1;chr1;chr1;chr1;chr1;chr1;chr1;chr1;chr1;chr1;chr1;chr1;chr1;chr1;chr1;chr1;chr1;chr1;chr1;chr1;chr1	34813219;34813226;34817235;34817352;34817997;34817997;34817997;34817997;34818009;34819592;34819592;34819592;34819592;34819592;34819612;34819699;34819867;34819867;34819867;34819867;34819867;34819867;34819867;34824020;34824020;34828642;34828767;34828767;34828767;34828767;34828767;34828767;34836733;34836733;34836733;34836733;34836733;34836733;34836733;34842828;34842828;34842828;34842828;34842828;348…	34817404;34817404;34817404;34817404;34818126;34818126;34818126;34818126;34818126;34819769;34819769;34819790;34819769;34819769;34819769;34819769;34819920;34820009;34820009;34819963;34820009;34820009;34820009;34824055;34824055;34828847;34828847;34828847;34828847;34828847;34828847;34828847;34836813;34836813;34836813;34836813;34836813;34836813;34836813;34843004;34843065;34843013;34843034;34842985;348…	-;-;-;-;-;-;-;-;-;-;-;-;-;-;-;-;-;-;-;-;-;-;-;-;-;-;-;-;-;-;-;-;-;-;-;-;-;-;-;-;-;-;-;-;-;-;-	5219	11919.6	10270.8	13624.4	11104.8	14719.2	10787.3	15407.2	11888	2125.93	2369.16	2443.63	2614.98	not DEG	#N/A	#N/A	#N/A	#N/A	1	0	0	1	14227	20734	2726	3972.79	#N/A	#N/A	#N/A	1	0	1	1	17225.9	15734.5	0	0	18613.4	8866.55	10822.7	17946.4	14131.8	11333.5	12282.9
ENSMUSG00000026123	Plekhb2	chr1;chr1;chr1;chr1;chr1;chr1;chr1;chr1;chr1;chr1;chr1;chr1;chr1;chr1;chr1;chr1;chr1;chr1;chr1;chr1;chr1	34849976;34849992;34851837;34861873;34861873;34861873;34863006;34863006;34863006;34863471;34863471;34863471;34864473;34864473;34866141;34866141;34869300;34869300;34876911;34877656;34879420	34850063;34850063;34851977;34861917;34861917;34861917;34863158;34863158;34863158;34863475;34863573;34863573;34864512;34864512;34866230;34866230;34869405;34873956;34879580;34877799;34879577	+;+;+;+;+;+;+;+;+;+;+;+;+;+;+;+;+;+;+;+;+	7987	990.509	882.342	1065.47	799.142	1113.39	872.796	1214.98	1034.9	117.244	116.728	124.339	140.846	not DEG	#N/A	#N/A	#N/A	#N/A	1	0	0	1	10190.1	16228.1	1275.84	2031.81	#N/A	#N/A	#N/A	1	0	0	0	862.7	1011.97	0	0	1524.92	976.628	1095.85	1386.3	1409.16	1224.7	1299.58
ENSMUSG00000032968	Inha	chr1;chr1	75507077;75509334	75507518;75510366	+;+	1475	152.386	135.133	175.311	98.4081	294.539	284.669	599.265	565.461	97.4642	92.7862	196.342	394.822	1	#N/A	#N/A	ENSMUSG00000032968	#N/A	3	4	1	5	1735.91	490.647	1176.89	332.642	ENSMUSG00000032968	#N/A	#N/A	1	0	1	0	155.323	107.784	0	0	435.816	346.049	477.441	356.951	411.194	608.21	442.219
ENSMUSG00000037470	Uggt1	chr1;chr1;chr1;chr1;chr1;chr1;chr1;chr1;chr1;chr1;chr1;chr1;chr1;chr1;chr1;chr1;chr1;chr1;chr1;chr1;chr1;chr1;chr1;chr1;chr1;chr1;chr1;chr1;chr1;chr1;chr1;chr1;chr1;chr1;chr1;chr1;chr1;chr1;chr1;chr1;chr1;chr1;chr1;chr1;chr1;chr1;chr1;chr1;chr1;chr1;chr1;chr1;chr1;chr1;chr1;chr1;chr1;chr1;chr1;chr1;chr1;chr1;chr1;chr1;chr1;chr1;chr1;chr1;chr1;chr1;chr1;chr1;chr1;chr1;chr1;chr1;chr1;chr1;chr1;chr1…	36140027;36143482;36143486;36146032;36146032;36146032;36146157;36146625;36146625;36146625;36146625;36150045;36150045;36150045;36150045;36151634;36151634;36151634;36155073;36155073;36155073;36156227;36156227;36156227;36157400;36157400;36157400;36158108;36158108;36158108;36159942;36159942;36159942;36161676;36161676;36161676;36161747;36162205;36162205;36162205;36162205;36162226;36163221;36163221;361…	36144251;36144251;36144251;36146185;36146185;36146185;36146185;36146741;36146741;36146741;36146741;36150159;36150524;36150159;36150159;36151794;36151794;36151794;36155255;36155255;36155255;36156311;36156311;36156311;36157501;36157501;36157501;36158196;36158196;36158196;36160026;36160026;36160026;36161761;36161761;36161761;36161761;36162363;36162363;36163410;36162363;36162363;36163410;36163410;361…	-;-;-;-;-;-;-;-;-;-;-;-;-;-;-;-;-;-;-;-;-;-;-;-;-;-;-;-;-;-;-;-;-;-;-;-;-;-;-;-;-;-;-;-;-;-;-;-;-;-;-;-;-;-;-;-;-;-;-;-;-;-;-;-;-;-;-;-;-;-;-;-;-;-;-;-;-;-;-;-;-;-;-;-;-;-;-;-;-;-;-;-;-;-;-;-;-;-;-;-;-;-;-;-;-;-;-;-;-;-;-;-;-;-;-;-;-;-;-;-;-;-;-;-;-;-;-;-	12853	3312.56	3250.49	3048.3	3196.57	3611.57	3259.13	3572.97	3262.07	255.312	242.934	267.28	265.893	not DEG	#N/A	#N/A	#N/A	#N/A	0	2	2	4	4038	4637.1	314.168	360.779	#N/A	#N/A	#N/A	1	0	0	0	2794.89	2858.28	0	0	2762.49	2326.22	2370.74	3520.46	2467.16	2474.25	2449.13
ENSMUSG00000047180	Neurl3	chr1;chr1;chr1;chr1;chr1;chr1;chr1;chr1	36264597;36268656;36268861;36269213;36273338;36273338;36274373;36274635	36266553;36268709;36269701;36269701;36273583;36273435;36274446;36274679	-;-;-;-;-;-;-;-	3217	1.83598	1.32484	13.6017	33.9338	3.08418	0.9395	6.16739	8.00181	0.491267	7.38818	0.625378	2.20224	not DEG	#N/A	#N/A	#N/A	#N/A	0	3	1	2	32.6869	25.3632	10.1607	7.88413	#N/A	#N/A	#N/A	0	0	0	0	5.6141	11.976	0	0	19.2143	16.6616	18.5214	31.6955	19.7616	11.8329	23.6903
ENSMUSG00000037447	Arid5a	chr1;chr1;chr1;chr1;chr1;chr1;chr1;chr1;chr1;chr1;chr1;chr1;chr1;chr1;chr1;chr1;chr1;chr1;chr1;chr1;chr1;chr1;chr1;chr1;chr1;chr1;chr1;chr1;chr1;chr1;chr1;chr1;chr1;chr1;chr1;chr1;chr1;chr1;chr1;chr1;chr1;chr1;chr1;chr1;chr1;chr1;chr1;chr1;chr1;chr1;chr1;chr1;chr1;chr1;chr1;chr1;chr1;chr1;chr1;chr1;chr1;chr1;chr1;chr1;chr1;chr1;chr1;chr1;chr1	36307733;36307754;36307754;36307754;36307754;36307754;36307754;36307754;36307754;36307754;36307758;36307769;36307779;36311874;36315992;36316209;36316209;36316209;36316209;36316209;36316209;36316209;36316212;36316212;36316212;36316212;36317027;36317204;36317204;36317204;36317204;36317204;36317204;36317610;36317610;36317610;36317610;36317610;36317610;36317610;36318084;36318084;36318084;36318084;363…	36307836;36307836;36307836;36307836;36307836;36307836;36307836;36307836;36307836;36307836;36312771;36307836;36307836;36311968;36316327;36316327;36316327;36316327;36316327;36318181;36316327;36316327;36316578;36316327;36316327;36316327;36317324;36317324;36317324;36317662;36317324;36317442;36317324;36317662;36317662;36317662;36317662;36317662;36317662;36317662;36318136;36318132;36318181;36318181;363…	+;+;+;+;+;+;+;+;+;+;+;+;+;+;+;+;+;+;+;+;+;+;+;+;+;+;+;+;+;+;+;+;+;+;+;+;+;+;+;+;+;+;+;+;+;+;+;+;+;+;+;+;+;+;+;+;+;+;+;+;+;+;+;+;+;+;+;+;+	12540	37.1785	35.1082	40.8052	37.3272	35.4681	27.2455	40.088	29.34	2.88225	3.11533	2.50054	2.76826	not DEG	#N/A	#N/A	ENSMUSG00000037447	#N/A	0	2	0	0	700.433	281.619	55.8559	22.4577	#N/A	#N/A	#N/A	1	0	1	0	42.1057	24.9501	0	0	73.3637	62.8016	57.6221	69.4282	62.3251	46.1482	67.6866
ENSMUSG00000006576	Slc4a3	chr1;chr1;chr1;chr1;chr1;chr1;chr1;chr1;chr1;chr1;chr1;chr1;chr1;chr1;chr1;chr1;chr1;chr1;chr1;chr1;chr1;chr1;chr1;chr1;chr1;chr1;chr1;chr1;chr1;chr1;chr1;chr1;chr1;chr1;chr1;chr1;chr1;chr1;chr1;chr1;chr1;chr1;chr1;chr1;chr1;chr1;chr1;chr1;chr1;chr1;chr1;chr1;chr1;chr1;chr1;chr1;chr1;chr1;chr1;chr1;chr1;chr1;chr1;chr1;chr1;chr1;chr1;chr1;chr1;chr1;chr1;chr1;chr1;chr1;chr1;chr1;chr1;chr1;chr1;chr1…	75546266;75546296;75546462;75546496;75546527;75546533;75546644;75546656;75546772;75546772;75546772;75546815;75546815;75546815;75547233;75547233;75547233;75547233;75547233;75547233;75547233;75547233;75547944;75547944;75547944;75547944;75547944;75548316;75548316;75548316;75548869;75548869;75548869;75549599;75549768;75550504;75550504;75550504;75550504;75550504;75550595;75550755;75550755;75550755;755…	75546382;75546382;75546613;75546613;75546613;75546613;75546921;75546921;75546921;75546921;75546921;75546921;75546921;75546921;75547534;75547398;75547398;75547744;75547398;75547507;75547398;75547398;75548011;75548221;75548038;75548221;75548221;75548431;75548431;75548431;75549065;75549065;75549065;75550053;75550053;75550652;75550652;75550652;75550652;75550652;75550652;75551129;75550935;75550935;755…	+;+;+;+;+;+;+;+;+;+;+;+;+;+;+;+;+;+;+;+;+;+;+;+;+;+;+;+;+;+;+;+;+;+;+;+;+;+;+;+;+;+;+;+;+;+;+;+;+;+;+;+;+;+;+;+;+;+;+;+;+;+;+;+;+;+;+;+;+;+;+;+;+;+;+;+;+;+;+;+;+;+;+;+;+;+;+;+;+;+;+;+;+;+;+;+;+;+;+;+;+;+;+;+;+	8599	666.918	634.597	571.273	585.358	990.021	1022.18	1665.2	1992.45	75.6783	67.2538	117.002	212.679	1	#N/A	#N/A	#N/A	#N/A	11	7	2	10	18653.7	5154.86	2169.29	599.472	ENSMUSG00000006576	#N/A	#N/A	1	0	0	0	771.003	1144.71	0	0	1606.14	963.812	1256.37	1722.87	1546.73	1425.86	1656.07
ENSMUSG00000037432	Fer1l5	chr1;chr1;chr1;chr1;chr1;chr1;chr1;chr1;chr1;chr1;chr1;chr1;chr1;chr1;chr1;chr1;chr1;chr1;chr1;chr1;chr1;chr1;chr1;chr1;chr1;chr1;chr1;chr1;chr1;chr1;chr1;chr1;chr1;chr1;chr1;chr1;chr1;chr1;chr1;chr1;chr1;chr1;chr1;chr1;chr1;chr1;chr1;chr1;chr1;chr1;chr1;chr1;chr1;chr1;chr1;chr1;chr1;chr1;chr1;chr1;chr1;chr1;chr1;chr1;chr1;chr1;chr1;chr1;chr1;chr1;chr1;chr1;chr1;chr1;chr1;chr1;chr1;chr1	36372291;36373686;36374516;36375172;36376729;36377855;36378387;36379478;36380364;36382785;36385085;36385438;36385464;36386091;36386091;36387181;36387181;36388586;36388586;36388717;36388717;36388891;36388891;36390528;36390528;36392303;36392303;36401316;36401354;36402497;36402497;36403217;36403217;36403472;36403472;36404754;36404754;36406509;36406929;36407883;36408495;36408773;36409142;36409380;364…	36372375;36373738;36374607;36375280;36376783;36377964;36378515;36379540;36380414;36382815;36385200;36385558;36385558;36386143;36386143;36387249;36387249;36388629;36388629;36388799;36388799;36388985;36388985;36390656;36390656;36392480;36392480;36401478;36401478;36402597;36402597;36403394;36403394;36403627;36403627;36404829;36404882;36406672;36407043;36407985;36408670;36408943;36409274;36409457;364…	+;+;+;+;+;+;+;+;+;+;+;+;+;+;+;+;+;+;+;+;+;+;+;+;+;+;+;+;+;+;+;+;+;+;+;+;+;+;+;+;+;+;+;+;+;+;+;+;+;+;+;+;+;+;+;+;+;+;+;+;+;+;+;+;+;+;+;+;+;+;+;+;+;+;+;+;+;+	6356	238.677	223.897	246.342	223.963	323.839	231.117	313.509	237.387	36.3888	36.997	43.6561	43.3367	not DEG	#N/A	#N/A	#N/A	#N/A	0	0	0	0	259.16	440.795	40.7741	69.3511	#N/A	#N/A	#N/A	0	0	0	0	225.5	287.425	0	0	415.728	126.885	180.069	368.271	376.231	177.493	345.202
ENSMUSG00000001143	Lman2l	chr1;chr1;chr1;chr1;chr1;chr1;chr1;chr1;chr1;chr1;chr1;chr1;chr1;chr1;chr1;chr1;chr1;chr1;chr1;chr1;chr1;chr1;chr1;chr1;chr1;chr1;chr1;chr1;chr1;chr1;chr1;chr1;chr1;chr1;chr1;chr1;chr1;chr1;chr1;chr1;chr1;chr1;chr1;chr1;chr1;chr1	36419871;36422065;36423186;36423186;36423186;36424506;36424838;36424838;36424838;36424838;36424838;36428102;36428102;36428102;36428102;36428102;36428102;36428300;36428300;36428300;36428300;36428300;36428300;36428392;36429423;36438750;36438750;36438750;36438750;36438750;36439609;36439609;36439609;36439609;36439609;36439609;36443491;36443491;36443491;36443520;36443745;36444037;36445050;36445050;364…	36420035;36424503;36424503;36424503;36424503;36424957;36424957;36424957;36424957;36424957;36424957;36428216;36428216;36428216;36428216;36428216;36428216;36428366;36428461;36428461;36428461;36428461;36428461;36428461;36429455;36438832;36438832;36438832;36438832;36438832;36439726;36439726;36439726;36441872;36439726;36439668;36443609;36443609;36443609;36443609;36445257;36444142;36445271;36445271;364…	-;-;-;-;-;-;-;-;-;-;-;-;-;-;-;-;-;-;-;-;-;-;-;-;-;-;-;-;-;-;-;-;-;-;-;-;-;-;-;-;-;-;-;-;-;-	7359	1071.29	1006.88	1110.81	1090.97	1246.01	1212.9	1229.37	946.88	141.199	149.598	167.068	147.863	not DEG	#N/A	#N/A	#N/A	#N/A	0	1	1	0	1761.59	1956.47	239.379	265.86	#N/A	#N/A	#N/A	1	0	0	0	1244.46	1415.17	0	0	1672.52	1177.85	1267.69	1586.28	1537.61	1322.92	1662.83
ENSMUSG00000050711	Scg2	chr1;chr1;chr1;chr1;chr1	79434669;79434669;79436052;79439956;79439956	79437018;79435931;79437018;79440042;79440120	-;-;-;-;-	2515	3.67195	6.62419	46.8504	88.2279	111.03	185.082	902.495	1154.93	2.04695	26.8545	58.8692	409.03	2	#N/A	#N/A	#N/A	#N/A	2	0	2	3	9168.67	13782.7	3645.6	5480.21	#N/A	ENSMUSG00000050711	#N/A	0	0	0	0	47.7198	72.8542	0	0	253.28	79.4632	155.374	184.89	326.827	336.054	275.259
ENSMUSG00000001138	Cnnm3	chr1;chr1;chr1;chr1;chr1;chr1;chr1;chr1;chr1;chr1;chr1;chr1;chr1;chr1;chr1;chr1;chr1;chr1;chr1;chr1;chr1;chr1;chr1;chr1;chr1	36511867;36511867;36513097;36518569;36518952;36518952;36518952;36520078;36520078;36520078;36520519;36520519;36520761;36520819;36520819;36521205;36521205;36521205;36521701;36521701;36521701;36524034;36525166;36525166;36525166	36513153;36513153;36513153;36519574;36519095;36519095;36519095;36520435;36520227;36520227;36520688;36520688;36520915;36520915;36520915;36521338;36521338;36521338;36521839;36521839;36521839;36524132;36525600;36528237;36528237	+;+;+;+;+;+;+;+;+;+;+;+;+;+;+;+;+;+;+;+;+;+;+;+;+	6420	976.281	799.539	1348.08	1048.56	1207.46	1056.94	1134.8	1034.9	138.304	186.654	176.355	168.98	not DEG	#N/A	#N/A	#N/A	#N/A	0	1	1	0	1160.38	1490.31	180.745	232.135	#N/A	#N/A	#N/A	1	0	1	0	1059.19	937.124	0	0	1533.65	1047.12	1120.54	1571.19	1371.91	1109.92	1213.85
ENSMUSG00000073643	Wdfy1	chr1;chr1;chr1;chr1;chr1;chr1;chr1;chr1;chr1;chr1;chr1;chr1;chr1;chr1;chr1;chr1;chr1;chr1;chr1;chr1;chr1;chr1;chr1;chr1;chr1;chr1;chr1;chr1;chr1;chr1;chr1;chr1;chr1;chr1;chr1;chr1;chr1;chr1;chr1;chr1;chr1;chr1;chr1;chr1;chr1;chr1;chr1;chr1;chr1;chr1;chr1;chr1;chr1;chr1;chr1;chr1;chr1;chr1;chr1;chr1;chr1;chr1;chr1;chr1;chr1;chr1;chr1;chr1;chr1;chr1;chr1;chr1;chr1;chr1;chr1;chr1;chr1;chr1;chr1;chr1…	79702262;79702262;79702262;79702262;79705357;79706244;79706244;79706244;79706244;79706244;79707452;79707452;79707452;79707452;79707452;79709093;79709093;79709093;79709093;79709093;79713858;79713858;79713858;79713858;79713858;79714874;79714874;79714874;79714874;79714874;79717203;79717203;79717203;79717203;79718974;79718974;79719124;79719124;79719124;79719163;79719163;79722214;79722214;79722214;797…	79705570;79705570;79705570;79705570;79705570;79706352;79706352;79706352;79706352;79706352;79707571;79707582;79707582;79707582;79707582;79709194;79709194;79709194;79709194;79709194;79713963;79713963;79713963;79713963;79713963;79715000;79715000;79715000;79715000;79715000;79717315;79717315;79717315;79717315;79719274;79719274;79719274;79719274;79719274;79719274;79719274;79722656;79722268;79722268;797…	-;-;-;-;-;-;-;-;-;-;-;-;-;-;-;-;-;-;-;-;-;-;-;-;-;-;-;-;-;-;-;-;-;-;-;-;-;-;-;-;-;-;-;-;-;-;-;-;-;-;-;-;-;-;-;-;-;-;-;-;-;-;-;-;-;-;-;-;-;-;-;-;-;-;-;-;-;-;-;-;-;-;-;-;-;-;-;-;-;-;-;-;-;-	6488	550.793	493.502	658.928	700.733	1027.03	862.461	1911.89	1947.11	80.4789	104.783	145.614	297.395	1	#N/A	#N/A	#N/A	#N/A	1	0	1	1	3783.51	3246.49	583.155	500.384	#N/A	#N/A	#N/A	1	0	0	0	875.799	1371.26	0	0	1234.96	953.558	946.649	1572.7	1319.47	1655.42	1121.34
ENSMUSG00000054976	Nyap2	chr1;chr1;chr1;chr1;chr1;chr1;chr1;chr1;chr1;chr1;chr1;chr1;chr1;chr1;chr1;chr1;chr1;chr1;chr1;chr1;chr1;chr1;chr1;chr1;chr1;chr1;chr1;chr1;chr1;chr1;chr1;chr1	81076950;81077204;81077317;81077324;81077407;81077407;81077583;81087257;81087257;81087257;81087257;81087257;81191751;81191751;81191751;81191751;81191751;81240884;81240884;81240884;81240884;81240884;81269044;81269044;81269044;81269044;81269044;81297962;81297962;81297962;81297962;81336514	81077047;81077308;81077893;81077893;81077893;81077893;81077893;81087493;81087493;81087493;81087493;81087493;81192052;81192052;81192148;81192052;81192148;81241969;81241969;81241969;81241969;81241969;81269253;81269253;81271664;81269253;81269253;81298065;81300096;81298934;81298909;81341764	+;+;+;+;+;+;+;+;+;+;+;+;+;+;+;+;+;+;+;+;+;+;+;+;+;+;+;+;+;+;+;+	12508	8.26189	13.2484	111.836	315.585	314.586	422.775	844.932	634.81	0.85986	17.0859	29.4756	59.1518	1	#N/A	#N/A	#N/A	#N/A	0	0	0	0	1118.36	2585.3	89.4115	206.692	#N/A	#N/A	#N/A	0	0	0	1	138.481	127.744	0	0	55.8962	33.3233	85.4042	91.3131	78.2865	143.178	75.5834
ENSMUSG00000026150	Mff	chr1;chr1;chr1;chr1;chr1;chr1;chr1;chr1;chr1;chr1;chr1;chr1;chr1;chr1;chr1;chr1;chr1;chr1;chr1;chr1;chr1;chr1;chr1;chr1;chr1;chr1;chr1;chr1;chr1;chr1;chr1;chr1;chr1;chr1;chr1;chr1;chr1;chr1;chr1;chr1;chr1;chr1;chr1;chr1;chr1;chr1;chr1;chr1;chr1;chr1;chr1;chr1;chr1;chr1;chr1;chr1;chr1;chr1;chr1;chr1;chr1;chr1;chr1;chr1;chr1;chr1;chr1;chr1;chr1;chr1;chr1;chr1;chr1;chr1;chr1;chr1;chr1;chr1;chr1;chr1…	82724890;82724918;82724919;82724925;82724934;82724940;82724948;82727228;82727228;82727228;82727228;82727228;82727228;82727228;82728067;82729216;82729216;82729216;82729216;82729216;82729216;82729216;82729229;82729272;82729326;82729326;82731113;82731113;82731113;82731113;82731113;82731113;82731113;82731113;82731113;82731113;82735416;82735416;82735416;82735419;82735419;82735419;82735419;82735419;827…	82725084;82725084;82725084;82725084;82725084;82725084;82725084;82727336;82727336;82727336;82727336;82727336;82727336;82727336;82728238;82729436;82729436;82729436;82729436;82729436;82729436;82729436;82729436;82729436;82729436;82729436;82731282;82731282;82731282;82731282;82731282;82731282;82731282;82731282;82731282;82731282;82735507;82735507;82735507;82735507;82735507;82735507;82735507;82736728;827…	+;+;+;+;+;+;+;+;+;+;+;+;+;+;+;+;+;+;+;+;+;+;+;+;+;+;+;+;+;+;+;+;+;+;+;+;+;+;+;+;+;+;+;+;+;+;+;+;+;+;+;+;+;+;+;+;+;+;+;+;+;+;+;+;+;+;+;+;+;+;+;+;+;+;+;+;+;+;+;+;+;+;+;+;+;+;+;+	9757	1591.33	1573.24	1799.96	2061.48	2337.81	2688.85	3538.03	3472.78	162.17	197.881	257.592	359.271	1	#N/A	#N/A	#N/A	ENSMUSG00000026150	1	0	1	0	6006.22	10288.7	615.58	1054.5	#N/A	ENSMUSG00000026150	#N/A	1	0	1	0	2578.74	2877.24	0	0	3395.69	3346.43	3566.4	3159.74	3954.61	4453.9	3861.52
ENSMUSG00000026163	Sphkap	chr1;chr1;chr1;chr1;chr1;chr1;chr1;chr1;chr1;chr1;chr1;chr1;chr1;chr1;chr1;chr1;chr1;chr1;chr1;chr1;chr1;chr1;chr1;chr1;chr1;chr1;chr1;chr1;chr1;chr1;chr1;chr1	83254139;83255442;83263509;83263509;83263782;83263782;83265127;83265969;83267302;83267302;83267302;83275618;83275618;83275618;83280330;83280330;83288762;83288762;83290970;83290970;83339146;83339535;83339535;83362229;83362229;83362229;83384843;83384894;83407980;83407980;83407980;83407980	83257270;83257270;83263693;83263693;83263834;83263834;83266055;83266055;83267487;83267487;83267487;83279335;83279165;83279335;83280585;83280585;83288896;83288896;83291029;83291029;83339642;83339642;83339642;83362328;83362328;83362328;83384972;83384972;83408139;83408165;83408165;83408200	-;-;-;-;-;-;-;-;-;-;-;-;-;-;-;-;-;-;-;-;-;-;-;-;-;-;-;-;-;-;-;-	9602	5.96692	7.94902	63.4747	176.456	225.145	227.359	350.513	1138.92	0.724638	12.4938	23.563	77.5587	1	#N/A	#N/A	#N/A	#N/A	0	0	0	0	5604.63	5635.01	583.694	586.858	#N/A	#N/A	#N/A	1	0	0	0	225.5	322.355	0	0	204.37	53.8299	254.155	245.263	93.4877	144.361	43.9963
ENSMUSG00000046337	Fam178b	chr1;chr1;chr1;chr1;chr1;chr1;chr1;chr1;chr1;chr1;chr1;chr1;chr1;chr1;chr1;chr1;chr1;chr1;chr1;chr1;chr1;chr1;chr1;chr1;chr1;chr1;chr1;chr1;chr1;chr1;chr1;chr1;chr1;chr1;chr1;chr1;chr1;chr1;chr1;chr1;chr1;chr1;chr1;chr1;chr1;chr1;chr1;chr1;chr1;chr1;chr1;chr1;chr1;chr1;chr1;chr1;chr1;chr1	36562692;36562696;36562696;36562696;36564328;36564330;36564330;36564330;36564330;36564831;36564831;36564831;36564831;36564867;36576456;36578519;36578519;36578519;36578519;36578519;36578519;36578571;36585916;36585916;36585916;36585916;36585916;36585916;36585916;36587505;36589237;36593198;36599976;36600123;36600123;36600123;36600408;36600408;36600408;36600408;36600408;36600867;36600867;36600867;366…	36563020;36563020;36563020;36563020;36564482;36564413;36564482;36564482;36564482;36564908;36564908;36564908;36564908;36564908;36576808;36578644;36578644;36578644;36578644;36578644;36578644;36578644;36586003;36585999;36586003;36586003;36586003;36586003;36586003;36587687;36589317;36593332;36600220;36600220;36600220;36600220;36600584;36600432;36600584;36600411;36600584;36600951;36600954;36600951;366…	-;-;-;-;-;-;-;-;-;-;-;-;-;-;-;-;-;-;-;-;-;-;-;-;-;-;-;-;-;-;-;-;-;-;-;-;-;-;-;-;-;-;-;-;-;-;-;-;-;-;-;-;-;-;-;-;-;-	3190	0	0	0	0	0	0	0	0	0	0	0	0	not DEG	#N/A	#N/A	#N/A	#N/A	0	0	1	1	12.8413	34.1092	4.02548	10.6925	#N/A	#N/A	#N/A	0	0	0	0	0.935683	0.998003	1	0	1.74676	6.40832	3.0869	1.50931	1.52013	5.91644	0
ENSMUSG00000061518	Cox5b	chr1;chr1;chr1;chr1;chr1;chr1;chr1;chr1;chr1;chr1;chr1;chr1;chr1;chr1;chr1;chr1;chr1;chr1;chr1	36691449;36691484;36691610;36691628;36691642;36691644;36692211;36692211;36692211;36692211;36692258;36692431;36692451;36692451;36692451;36693197;36693197;36693197;36693197	36691689;36691689;36691689;36692284;36691689;36691689;36692507;36692284;36692284;36692284;36692284;36692550;36692550;36692550;36692550;36693385;36693386;36693386;36693681	+;+;+;+;+;+;+;+;+;+;+;+;+;+;+;+;+;+;+	1587	1867.65	1562.65	1922.38	1584.71	1674.71	1654.46	1784.43	1749.73	1080.75	1104.94	1048.89	1113.47	not DEG	#N/A	#N/A	ENSMUSG00000061518	ENSMUSG00000061518	0	1	1	1	18331.5	7452.42	11551	4695.91	#N/A	#N/A	#N/A	1	0	1	0	2107.16	955.089	0	0	1627.1	3887.29	2732.94	1191.6	2116.77	4327.28	2867.66
ENSMUSG00000037351	Actr1b	chr1;chr1;chr1;chr1;chr1;chr1;chr1;chr1;chr1;chr1;chr1;chr1;chr1;chr1;chr1;chr1;chr1;chr1;chr1;chr1;chr1;chr1;chr1;chr1;chr1;chr1;chr1;chr1;chr1;chr1;chr1;chr1;chr1;chr1	36698114;36700337;36700536;36701134;36701213;36701421;36701421;36701672;36701685;36701763;36701784;36702059;36702059;36702059;36702475;36702475;36702475;36702475;36702482;36706548;36706870;36706870;36706870;36706870;36706870;36708191;36708191;36708191;36709567;36709806;36709806;36709806;36713739;36714214	36700178;36700377;36700597;36701308;36701308;36701513;36701651;36702183;36701901;36701901;36701901;36702183;36702183;36702183;36702600;36702600;36702600;36702600;36702600;36706648;36706945;36707167;36706945;36706945;36706945;36708255;36708255;36708255;36709678;36709919;36709947;36710008;36713812;36714422	-;-;-;-;-;-;-;-;-;-;-;-;-;-;-;-;-;-;-;-;-;-;-;-;-;-;-;-;-;-;-;-;-;-	4274	2463.42	2423.79	2561.66	2217.58	2390.24	2328.08	2439.2	2360.53	571.737	559.106	551.979	561.504	not DEG	#N/A	#N/A	#N/A	#N/A	0	1	3	2	18514.8	18834.4	4331.96	4406.74	#N/A	#N/A	#N/A	0	0	0	0	3119.57	2703.59	0	0	5036.77	4945.94	4888.62	4257.76	5569.74	4289.42	6115.49
ENSMUSG00000102416	4933424G06Rik	chr1;chr1;chr1;chr1;chr1;chr1;chr1;chr1;chr1;chr1;chr1;chr1;chr1;chr1;chr1;chr1;chr1;chr1;chr1	36710149;36714538;36714546;36718822;36718822;36723365;36723365;36725215;36725215;36733848;36733848;36742278;36744355;36744511;36744511;36746362;36746362;36757790;36757790	36710491;36714697;36714938;36718884;36718884;36723451;36723451;36725298;36725298;36733949;36733881;36742376;36744394;36744661;36744661;36746571;36746571;36757826;36757953	+;+;+;+;+;+;+;+;+;+;+;+;+;+;+;+;+;+;+	1744	0	0	0	0	0	0	0	0	0	0	0	0	not DEG	ENSMUSG00000102416	#N/A	#N/A	ENSMUSG00000102416	0	0	0	0	46.6956	12.2443	26.775	7.02082	#N/A	#N/A	#N/A	1	0	1	0	0	0.998003	0	0	2.62013	0	4.11587	4.52792	1.52013	8.28301	1.12811
ENSMUSG00000026117	Zap70	chr1;chr1;chr1;chr1;chr1;chr1;chr1;chr1;chr1;chr1;chr1;chr1;chr1;chr1;chr1;chr1;chr1;chr1;chr1;chr1;chr1;chr1;chr1	36761798;36766934;36770802;36770802;36770992;36771789;36771789;36778153;36778380;36778547;36778751;36778984;36779117;36779685;36779685;36780837;36780837;36781119;36781119;36781346;36781346;36782461;36782461	36761942;36767121;36771067;36771212;36771212;36772375;36771949;36778291;36778464;36778590;36778802;36779312;36779312;36779891;36779891;36781029;36781029;36781259;36781259;36781458;36781458;36782815;36782818	+;+;+;+;+;+;+;+;+;+;+;+;+;+;+;+;+;+;+;+;+;+;+	2992	0	0	0	0	0	0	0	0	0	0	0	0	not DEG	#N/A	#N/A	#N/A	#N/A	0	0	0	0	103.898	47.2281	34.7251	15.7848	#N/A	#N/A	#N/A	0	0	0	0	1.87137	0	0	0	18.3409	19.225	8.23173	9.05585	5.32044	14.1995	10.153
ENSMUSG00000026116	Tmem131	chr1;chr1;chr1;chr1;chr1;chr1;chr1;chr1;chr1;chr1;chr1;chr1;chr1;chr1;chr1;chr1;chr1;chr1;chr1;chr1;chr1;chr1;chr1;chr1;chr1;chr1;chr1;chr1;chr1;chr1;chr1;chr1;chr1;chr1;chr1;chr1;chr1;chr1;chr1;chr1;chr1;chr1;chr1;chr1;chr1;chr1;chr1;chr1;chr1;chr1;chr1;chr1;chr1;chr1;chr1;chr1;chr1;chr1;chr1;chr1;chr1;chr1;chr1;chr1;chr1;chr1;chr1;chr1;chr1;chr1;chr1;chr1;chr1;chr1;chr1;chr1;chr1;chr1;chr1;chr1…	36792191;36792194;36794044;36794044;36794804;36794804;36795101;36795101;36795295;36795295;36796162;36796162;36798942;36798942;36799279;36799279;36800953;36801825;36801825;36804468;36804468;36804468;36807884;36807884;36807884;36808539;36808827;36808827;36810281;36810281;36810281;36810281;36811408;36811408;36811408;36812161;36812161;36812161;36812557;36812557;36812557;36814142;36815455;36815455;368…	36793205;36793205;36794198;36794198;36794901;36794901;36795197;36795197;36795416;36795416;36796324;36796324;36799091;36799091;36799403;36799403;36801952;36801952;36801952;36804646;36804646;36804646;36808985;36808476;36808476;36808985;36808985;36808985;36810536;36810466;36810466;36810466;36811594;36811594;36811594;36812303;36812303;36812303;36812708;36812708;36812708;36814417;36815521;36815996;368…	-;-;-;-;-;-;-;-;-;-;-;-;-;-;-;-;-;-;-;-;-;-;-;-;-;-;-;-;-;-;-;-;-;-;-;-;-;-;-;-;-;-;-;-;-;-;-;-;-;-;-;-;-;-;-;-;-;-;-;-;-;-;-;-;-;-;-;-;-;-;-;-;-;-;-;-;-;-;-;-;-;-;-;-;-;-;-;-;-;-;-;-;-;-;-;-;-;-;-;-;-;-;-;-;-;-;-;-;-;-;-;-;-;-;-;-	9413	5133.39	6234.68	4604.94	6410.1	5483.67	6004.35	5947.42	6300.09	603.85	585.097	610.221	650.564	not DEG	#N/A	#N/A	#N/A	#N/A	0	1	2	2	3385.43	4814.64	359.655	511.488	#N/A	#N/A	#N/A	0	0	0	0	3090.56	3016.96	0	0	3359.01	1982.73	2534.35	4635.08	2458.8	2125.18	2234.79
ENSMUSG00000036766	Dner	chr1;chr1;chr1;chr1;chr1;chr1;chr1;chr1;chr1;chr1;chr1;chr1;chr1;chr1;chr1;chr1;chr1;chr1;chr1;chr1;chr1;chr1;chr1;chr1;chr1	84369839;84383785;84395615;84405939;84418649;84445395;84476345;84494731;84533944;84534852;84580656;84580656;84580715;84583004;84583004;84583004;84583004;84585313;84585313;84585313;84585313;84623659;84640425;84695453;84695453	84370875;84384031;84395746;84406052;84418771;84445619;84476458;84494884;84534997;84534997;84580822;84580822;84580822;84583098;84583098;84583098;84583098;84585621;84585621;84585621;84585621;84623841;84640485;84696019;84696221	-;-;-;-;-;-;-;-;-;-;-;-;-;-;-;-;-;-;-;-;-;-;-;-;-	4784	161.566	118.573	1890.64	2166.67	2754.17	3287.31	3283.11	6092.04	29.2787	424.05	631.426	979.844	1	ENSMUSG00000036766	ENSMUSG00000036766	#N/A	#N/A	4	0	0	4	2557.75	5530.93	534.647	1156.13	#N/A	ENSMUSG00000036766	#N/A	1	0	0	0	773.81	1384.23	1	0	2774.72	988.163	1807.89	2703.93	2803.87	3490.7	2388.21
ENSMUSG00000026114	Cnga3	chr1;chr1;chr1;chr1;chr1;chr1;chr1;chr1;chr1;chr1;chr1;chr1;chr1;chr1;chr1;chr1;chr1;chr1;chr1;chr1;chr1;chr1;chr1;chr1	37214434;37218242;37218379;37218379;37219205;37219428;37232209;37232209;37232209;37232209;37241827;37241827;37244833;37244833;37244833;37253957;37253957;37253957;37257993;37257993;37257993;37260697;37260697;37260697	37214522;37218441;37218441;37218441;37219538;37219538;37232345;37232345;37232345;37232345;37241940;37241940;37245012;37245012;37245012;37254064;37254064;37254064;37258099;37258099;37258099;37263384;37262184;37262184	+;+;+;+;+;+;+;+;+;+;+;+;+;+;+;+;+;+;+;+;+;+;+;+	3957	0	0	0	0	0	0	0	0	0	0	0	0	not DEG	#N/A	#N/A	#N/A	#N/A	0	0	0	0	0	0	0	0	#N/A	#N/A	#N/A	0	0	0	0	0	0	0	0	4.36689	1.28166	1.02897	1.50931	0	2.36658	2.25622
ENSMUSG00000026247	Ecel1	chr1;chr1;chr1;chr1;chr1;chr1;chr1;chr1;chr1;chr1;chr1;chr1;chr1;chr1;chr1;chr1;chr1;chr1;chr1;chr1;chr1;chr1;chr1;chr1;chr1;chr1;chr1;chr1;chr1;chr1;chr1;chr1;chr1;chr1;chr1;chr1;chr1;chr1;chr1;chr1;chr1;chr1;chr1;chr1;chr1;chr1;chr1;chr1;chr1;chr1;chr1;chr1;chr1;chr1;chr1;chr1;chr1;chr1	87147655;87147658;87147662;87147882;87148226;87148226;87148226;87148226;87148625;87148625;87148625;87148625;87149134;87149134;87149134;87149496;87149496;87149496;87149784;87149784;87149784;87150477;87150477;87150477;87150606;87150606;87150606;87150900;87150900;87150900;87151135;87151135;87151135;87151449;87151449;87151449;87151983;87151983;87151983;87152819;87152819;87152819;87153120;87153120;871…	87148086;87148086;87148086;87148086;87148302;87148302;87148302;87148302;87148916;87148720;87148720;87148720;87149199;87149199;87149199;87149620;87149620;87149620;87149851;87149851;87149851;87150528;87150528;87150528;87150664;87150664;87150664;87151003;87151003;87151003;87151209;87151209;87151209;87151547;87151547;87151547;87152205;87152205;87152205;87152943;87152943;87152943;87153212;87153212;871…	-;-;-;-;-;-;-;-;-;-;-;-;-;-;-;-;-;-;-;-;-;-;-;-;-;-;-;-;-;-;-;-;-;-;-;-;-;-;-;-;-;-;-;-;-;-;-;-;-;-;-;-;-;-;-;-;-;-	3500	0.917988	2.64967	1.5113	1.69669	13.8788	15.032	12.3348	32.0072	0.509666	0.458285	4.13012	6.33457	not DEG	#N/A	#N/A	ENSMUSG00000026247	ENSMUSG00000026247	4	3	0	2	141.254	100.578	40.3583	28.7367	#N/A	#N/A	#N/A	0	1	0	0	9.35683	552.893	1	0	779.927	378.091	659.568	690.508	1662.26	2448.22	2467.18
ENSMUSG00000026112	Coa5	chr1;chr1;chr1;chr1	37417084;37428342;37428512;37429869	37420627;37428425;37430000;37430103	-;-;-;-	5220	1856.17	1591.79	1721.37	1404.86	1531.29	1291.81	1726.87	1352.31	330.265	299.448	270.413	294.94	not DEG	#N/A	#N/A	#N/A	#N/A	0	1	0	2	5400.34	5359.51	1034.55	1026.73	#N/A	#N/A	#N/A	1	0	1	0	1701.07	1728.54	0	0	2538.91	1830.22	1716.32	2513	2134.26	2094.42	1791.44
ENSMUSG00000026259	Ngef	chr1;chr1;chr1;chr1;chr1;chr1;chr1;chr1;chr1;chr1;chr1;chr1;chr1;chr1;chr1;chr1;chr1;chr1;chr1;chr1;chr1;chr1;chr1;chr1;chr1;chr1;chr1;chr1;chr1;chr1;chr1;chr1;chr1;chr1;chr1;chr1;chr1;chr1;chr1;chr1;chr1	87476834;87476834;87478685;87479103;87479103;87479729;87479837;87479837;87479837;87480587;87480587;87480587;87480587;87481116;87481116;87481116;87481116;87482623;87482623;87482623;87482623;87484599;87484599;87484599;87484599;87486156;87486156;87486156;87486156;87487799;87487799;87489584;87489584;87503266;87503266;87509245;87509245;87510093;87540659;87545797;87573688	87477744;87477744;87479207;87479207;87479207;87479916;87479916;87479916;87479916;87480742;87480742;87480742;87480742;87481279;87481279;87481279;87481279;87482712;87482712;87482712;87482712;87484673;87484673;87484673;87484673;87486217;87486177;87486285;87486285;87487951;87487951;87489744;87489744;87503573;87503573;87509387;87509387;87510362;87540773;87546131;87573870	-;-;-;-;-;-;-;-;-;-;-;-;-;-;-;-;-;-;-;-;-;-;-;-;-;-;-;-;-;-;-;-;-;-;-;-;-;-;-;-;-	3905	24.7857	22.5222	12.0904	10.1801	26.2155	29.1245	144.934	184.042	6.05735	2.85155	7.08579	42.1223	2	#N/A	#N/A	#N/A	#N/A	3	3	0	2	28584.7	30810.2	7320.02	7889.94	#N/A	#N/A	#N/A	0	0	0	0	32.7489	52.8941	1	0	100.438	78.1815	79.2304	85.2759	90.4475	188.143	119.58
ENSMUSG00000079434	Neu2	chr1;chr1;chr1;chr1;chr1;chr1;chr1;chr1;chr1;chr1;chr1;chr1;chr1;chr1;chr1;chr1;chr1;chr1;chr1;chr1;chr1;chr1	87509889;87574027;87574027;87574046;87579434;87579434;87584037;87594550;87594550;87594878;87594878;87594878;87594878;87594878;87594878;87596538;87596538;87596538;87596538;87596538;87596538;87596538	87510215;87574126;87574126;87574126;87579535;87579535;87584249;87595089;87594617;87595089;87595089;87595089;87595089;87595089;87595089;87597845;87597821;87597827;87596565;87597821;87597838;87596670	+;+;+;+;+;+;+;+;+;+;+;+;+;+;+;+;+;+;+;+;+;+	2590	1.37698	0.662419	1.5113	5.09007	3.08418	4.6975	10.279	8.00181	0.393707	1.2744	1.50226	3.52911	1	ENSMUSG00000079434	ENSMUSG00000079434	#N/A	ENSMUSG00000079434	1	1	0	0	940.915	1496.43	363.288	577.772	#N/A	#N/A	#N/A	1	1	0	0	1.87137	6.98602	1	0	5.24027	0	3.0869	2.26396	3.04025	1.18329	2.25622
ENSMUSG00000026090	2010300C02Rik	chr1;chr1;chr1;chr1;chr1;chr1;chr1;chr1;chr1;chr1;chr1;chr1;chr1;chr1;chr1;chr1;chr1;chr1	37611677;37611677;37613337;37613337;37614481;37614481;37623761;37623761;37628217;37631321;37631816;37637861;37637986;37644561;37644561;37676342;37719570;37719570	37612396;37612399;37613481;37613481;37614668;37614668;37626068;37625242;37628426;37631482;37631951;37638029;37638029;37644640;37644640;37676779;37719795;37720085	-;-;-;-;-;-;-;-;-;-;-;-;-;-;-;-;-;-	5075	22.0317	29.1464	1.5113	11.8768	7.71045	4.6975	7.19529	8.00181	5.04218	1.31903	1.22246	1.49725	not DEG	#N/A	#N/A	#N/A	#N/A	0	0	0	0	19737	10908.8	3889.07	2149.52	ENSMUSG00000026090	#N/A	#N/A	1	0	0	1	16.8423	17.964	1	0	55.0228	41.0133	36.0138	51.3165	25.8421	27.2156	23.6903
ENSMUSG00000060771	Tsga10	chr1;chr1;chr1;chr1;chr1;chr1;chr1;chr1;chr1;chr1;chr1;chr1;chr1;chr1;chr1;chr1;chr1;chr1;chr1;chr1;chr1;chr1;chr1;chr1;chr1;chr1;chr1;chr1;chr1;chr1;chr1;chr1;chr1;chr1;chr1;chr1;chr1;chr1;chr1;chr1;chr1;chr1;chr1;chr1;chr1;chr1;chr1;chr1;chr1;chr1;chr1;chr1;chr1;chr1;chr1;chr1;chr1;chr1;chr1;chr1;chr1;chr1;chr1;chr1;chr1;chr1;chr1;chr1;chr1;chr1;chr1;chr1;chr1;chr1;chr1;chr1;chr1;chr1;chr1;chr1…	37754776;37760823;37760823;37760949;37761430;37761430;37761430;37763307;37763307;37763307;37783817;37783817;37801463;37801720;37801720;37801720;37804629;37804629;37804629;37804629;37806937;37806937;37806937;37806937;37810972;37810972;37810972;37810972;37815532;37815532;37815532;37819525;37819525;37819525;37819525;37832403;37833435;37834186;37834186;37834186;37834186;37834271;37835258;37835258;378…	37755521;37761095;37761095;37761095;37761534;37761534;37761534;37763509;37763509;37763509;37784026;37784026;37801905;37801905;37801905;37801905;37804739;37804739;37804739;37804739;37807105;37807105;37807105;37807105;37811027;37811027;37811027;37811027;37815686;37815686;37815686;37819640;37819640;37819640;37819640;37835335;37835335;37834337;37834337;37834337;37834337;37835335;37835335;37835335;378…	-;-;-;-;-;-;-;-;-;-;-;-;-;-;-;-;-;-;-;-;-;-;-;-;-;-;-;-;-;-;-;-;-;-;-;-;-;-;-;-;-;-;-;-;-;-;-;-;-;-;-;-;-;-;-;-;-;-;-;-;-;-;-;-;-;-;-;-;-;-;-;-;-;-;-;-;-;-;-;-;-;-;-;-;-;-;-;-;-;-;-;-;-;-;-	10662	188.188	260.993	187.402	458.107	410.196	559.003	630.102	749.503	21.0646	30.2714	45.4511	64.6973	1	#N/A	#N/A	#N/A	#N/A	0	0	1	0	593.034	856.228	55.6212	80.3065	#N/A	#N/A	#N/A	0	0	0	0	322.811	726.546	0	0	400.88	284.529	354.994	510.146	475.039	578.628	419.657
ENSMUSG00000026289	Atg16l1	chr1;chr1;chr1;chr1;chr1;chr1;chr1;chr1;chr1;chr1;chr1;chr1;chr1;chr1;chr1;chr1;chr1;chr1;chr1;chr1;chr1;chr1;chr1;chr1;chr1;chr1;chr1;chr1;chr1;chr1;chr1;chr1;chr1;chr1;chr1;chr1;chr1;chr1;chr1;chr1;chr1;chr1;chr1;chr1;chr1;chr1;chr1;chr1;chr1;chr1;chr1;chr1;chr1;chr1;chr1;chr1;chr1;chr1;chr1;chr1;chr1;chr1;chr1;chr1;chr1;chr1;chr1;chr1;chr1;chr1;chr1;chr1;chr1;chr1;chr1;chr1;chr1;chr1;chr1;chr1…	87755870;87756013;87756056;87756076;87756076;87756086;87756088;87756093;87760051;87760051;87760051;87760051;87760051;87760051;87760051;87760051;87765338;87765338;87765338;87765338;87765338;87765338;87765338;87765338;87766109;87766109;87766109;87766109;87766109;87766109;87766109;87766109;87766806;87766806;87766806;87766806;87766806;87766806;87766806;87766901;87771392;87771392;87771392;87771392;877…	87756085;87756314;87756314;87756314;87756314;87756314;87756314;87756314;87760144;87760144;87760144;87760144;87760144;87760144;87760144;87760144;87765443;87765443;87765443;87765443;87765443;87765443;87765443;87765443;87766182;87766182;87766182;87766182;87766182;87769400;87766182;87766182;87767983;87767057;87767057;87767057;87767057;87767057;87767057;87767057;87771457;87771457;87771457;87771457;877…	+;+;+;+;+;+;+;+;+;+;+;+;+;+;+;+;+;+;+;+;+;+;+;+;+;+;+;+;+;+;+;+;+;+;+;+;+;+;+;+;+;+;+;+;+;+;+;+;+;+;+;+;+;+;+;+;+;+;+;+;+;+;+;+;+;+;+;+;+;+;+;+;+;+;+;+;+;+;+;+;+;+;+;+;+;+;+;+;+;+;+;+;+;+;+;+;+;+;+;+;+;+;+;+;+;+;+;+;+	9628	862.45	872.405	956.655	1041.77	1241.38	1375.43	1480.17	1437.66	90.0943	103.782	135.896	151.528	1	#N/A	#N/A	#N/A	#N/A	2	2	0	1	2692	3306.84	279.601	343.461	#N/A	#N/A	#N/A	1	0	0	0	1063.87	1150.7	0	0	1093.47	716.45	886.969	1323.66	1128.69	995.145	1022.07
ENSMUSG00000049866	Arl4c	chr1;chr1;chr1;chr1;chr1;chr1;chr1	88673125;88673127;88674566;88674566;88698225;88700630;88700630	88674468;88674468;88674716;88674716;88702221;88701876;88701876	-;-;-;-;-;-;-	5492	677.016	684.278	1073.03	755.028	1321.57	1121.76	2149.34	1912.43	123.934	166.429	222.445	369.789	1	#N/A	#N/A	#N/A	ENSMUSG00000049866	1	0	0	2	3225.5	2731.36	587.308	497.334	#N/A	ENSMUSG00000049866	#N/A	1	0	1	1	1046.09	2241.51	1	0	2280.39	2072.45	1940.63	1930.4	3332.87	3299.01	3928.08
ENSMUSG00000026087	Mrpl30	chr1;chr1;chr1;chr1;chr1;chr1;chr1;chr1;chr1;chr1;chr1;chr1;chr1;chr1;chr1;chr1;chr1;chr1;chr1;chr1;chr1;chr1;chr1;chr1;chr1;chr1;chr1	37890477;37890532;37890533;37890543;37892933;37892943;37892943;37892943;37893935;37893939;37893939;37893939;37893939;37895330;37895330;37895330;37895330;37897256;37897688;37897688;37897688;37897688;37898061;37898061;37898061;37898061;37898061	37890584;37890584;37890584;37892172;37893023;37893246;37893023;37893023;37894015;37893984;37894015;37894015;37894015;37895410;37895410;37895410;37895410;37897834;37897834;37897834;37897834;37897834;37898338;37898125;37898165;37898364;37898535	+;+;+;+;+;+;+;+;+;+;+;+;+;+;+;+;+;+;+;+;+;+;+;+;+;+;+	3226	500.304	504.101	528.956	512.401	434.869	510.149	568.428	533.454	155.673	161.401	146.469	170.781	not DEG	#N/A	#N/A	#N/A	#N/A	0	0	1	1	3641.09	1990.58	1128.67	617.042	#N/A	#N/A	#N/A	1	0	1	1	558.603	444.111	0	0	1381.68	2906.81	2066.17	1067.08	1536.09	2773.63	1859.13
ENSMUSG00000061584	Lyg2	chr1;chr1;chr1;chr1;chr1;chr1	37905923;37908869;37909896;37911059;37915720;37916236	37907675;37909007;37910092;37911202;37915792;37916493	-;-;-;-;-;-	2564	0	0	0	0	0	0	0	0	0	0	0	0	not DEG	#N/A	#N/A	#N/A	#N/A	0	0	0	0	0	0	0	0	#N/A	#N/A	#N/A	0	0	0	0	0	0	0	0	0	0	0	0	0	0	0
ENSMUSG00000026085	Lyg1	chr1;chr1;chr1;chr1;chr1;chr1;chr1;chr1;chr1;chr1;chr1;chr1;chr1;chr1;chr1	37946736;37946736;37946738;37947177;37947177;37947177;37948915;37949796;37949796;37950654;37950657;37952740;37952740;37957735;37957735	37947003;37947003;37947003;37947309;37947309;37947309;37948999;37949989;37949986;37950761;37950761;37952814;37952814;37957759;37957759	-;-;-;-;-;-;-;-;-;-;-;-;-;-;-	888	0	0	0	0	0	0	0	0	0	0	0	0	not DEG	#N/A	#N/A	#N/A	#N/A	0	0	0	0	0	0	0	0	#N/A	#N/A	#N/A	0	0	0	0	0	0	0	0	0	0	0	0	0	0	0
ENSMUSG00000058407	Txndc9	chr1;chr1;chr1;chr1;chr1;chr1;chr1;chr1;chr1;chr1;chr1;chr1;chr1;chr1;chr1;chr1;chr1;chr1;chr1;chr1;chr1;chr1;chr1;chr1;chr1;chr1;chr1;chr1;chr1;chr1;chr1	37985189;37987394;37987394;37987396;37987640;37987643;37990203;37990203;37990203;37990203;37990258;37993992;37993992;37993992;37993992;37993992;37993992;37993992;37995633;37995633;37995633;37995633;37995633;37995633;37995915;37996489;37996893;37997109;37997109;37997164;37997164	37987779;37987779;37990457;37987779;37987779;37987779;37990457;37990457;37990457;37990457;37990457;37994110;37994110;37994110;37995841;37994110;37994110;37994110;37995841;37995841;37995845;37995841;37995841;37995841;37997262;37996658;37997616;37997224;37997315;37997893;37997243	-;-;-;-;-;-;-;-;-;-;-;-;-;-;-;-;-;-;-;-;-;-;-;-;-;-;-;-;-;-;-	9102	1117.65	1253.96	1134.99	1465.94	1124.18	1421.46	991.922	1133.59	130.28	142.877	139.84	116.761	not DEG	#N/A	#N/A	#N/A	#N/A	0	0	0	2	1477.91	2131.39	162.372	234.167	#N/A	#N/A	#N/A	1	0	1	0	1456.86	1470.06	0	0	1848.94	2794.03	2234.92	1587.04	2127.42	3180.68	2414.16
ENSMUSG00000026083	Eif5b	chr1;chr1;chr1;chr1;chr1;chr1;chr1;chr1;chr1;chr1;chr1;chr1;chr1;chr1;chr1;chr1;chr1;chr1;chr1;chr1;chr1;chr1;chr1;chr1;chr1;chr1;chr1;chr1;chr1;chr1;chr1;chr1;chr1;chr1;chr1;chr1;chr1;chr1;chr1;chr1;chr1;chr1;chr1;chr1;chr1;chr1;chr1;chr1;chr1;chr1;chr1;chr1;chr1;chr1;chr1;chr1;chr1;chr1;chr1	37998010;37998129;38017806;38017806;38018025;38018025;38018865;38018865;38021594;38021594;38022164;38022164;38032277;38032277;38033068;38033068;38034029;38035993;38035993;38037203;38037203;38037547;38037547;38040673;38040673;38041697;38041697;38041791;38042866;38044634;38044704;38044704;38044704;38044704;38045324;38045324;38045324;38045324;38045324;38045648;38045648;38045648;38045648;38046612;380…	37998324;37998324;38017931;38017931;38018109;38018109;38019534;38019534;38021811;38021811;38022314;38022314;38032375;38032375;38034103;38033157;38034103;38036273;38036273;38037310;38037310;38037657;38037657;38040740;38040740;38041838;38041838;38042020;38042901;38044835;38044835;38044835;38044835;38044835;38045506;38045506;38045440;38045506;38045506;38045809;38045809;38045809;38045809;38046743;380…	+;+;+;+;+;+;+;+;+;+;+;+;+;+;+;+;+;+;+;+;+;+;+;+;+;+;+;+;+;+;+;+;+;+;+;+;+;+;+;+;+;+;+;+;+;+;+;+;+;+;+;+;+;+;+;+;+;+;+	9753	3989.58	6787.8	2215.57	4857.63	3135.07	4362.1	2893.53	4475.68	552.516	362.617	384.352	377.792	not DEG	#N/A	#N/A	#N/A	#N/A	0	0	0	2	24744	8384.73	2537.06	859.708	ENSMUSG00000026083	#N/A	#N/A	1	0	1	0	6411.3	4362.27	0	0	5069.96	5553.45	4789.84	5047.13	4591.54	4637.31	4444.75
ENSMUSG00000026082	Rev1	chr1;chr1;chr1;chr1;chr1;chr1;chr1;chr1;chr1;chr1;chr1;chr1;chr1;chr1;chr1;chr1;chr1;chr1;chr1;chr1;chr1;chr1;chr1;chr1;chr1;chr1;chr1;chr1;chr1;chr1;chr1;chr1;chr1;chr1;chr1;chr1;chr1;chr1;chr1;chr1;chr1;chr1;chr1;chr1;chr1;chr1;chr1;chr1;chr1;chr1;chr1;chr1;chr1;chr1;chr1;chr1;chr1;chr1;chr1;chr1;chr1;chr1;chr1;chr1;chr1;chr1;chr1;chr1;chr1;chr1;chr1;chr1;chr1;chr1;chr1;chr1	38052786;38052796;38053300;38053616;38053616;38053840;38053840;38053840;38054084;38054084;38054745;38054745;38055291;38055291;38056264;38056264;38056522;38056717;38056717;38057674;38057674;38057674;38059122;38059122;38063115;38063115;38067500;38067500;38067614;38071343;38071343;38071343;38071383;38074315;38074315;38074315;38074315;38074649;38074899;38079078;38079290;38079290;38079290;38079290;380…	38053198;38053198;38053718;38053718;38053718;38054250;38053996;38053996;38054295;38054295;38054865;38054865;38055524;38055524;38056466;38056466;38056882;38056882;38056882;38057705;38057776;38057776;38059294;38059294;38063335;38063335;38067619;38067619;38067619;38071497;38071497;38071497;38071497;38074443;38074443;38075023;38074443;38075023;38075023;38079398;38079398;38079395;38079398;38079398;380…	-;-;-;-;-;-;-;-;-;-;-;-;-;-;-;-;-;-;-;-;-;-;-;-;-;-;-;-;-;-;-;-;-;-;-;-;-;-;-;-;-;-;-;-;-;-;-;-;-;-;-;-;-;-;-;-;-;-;-;-;-;-;-;-;-;-;-;-;-;-;-;-;-;-;-;-	6168	1626.68	1789.19	1076.05	1136.78	1239.84	1342.55	1131.72	1352.31	276.902	179.38	209.337	201.364	not DEG	#N/A	#N/A	#N/A	#N/A	0	0	0	1	1130.03	1561.15	183.209	253.105	#N/A	#N/A	#N/A	1	0	1	1	1448.44	1323.35	0	0	1444.57	1217.58	1262.54	2012.66	1205.46	1281.5	1066.06
ENSMUSG00000026305	Lrrfip1	chr1;chr1;chr1;chr1;chr1;chr1;chr1;chr1;chr1;chr1;chr1;chr1;chr1;chr1;chr1;chr1;chr1;chr1;chr1;chr1;chr1;chr1;chr1;chr1;chr1;chr1;chr1;chr1;chr1;chr1;chr1;chr1;chr1;chr1;chr1;chr1;chr1;chr1;chr1;chr1;chr1;chr1;chr1;chr1;chr1;chr1;chr1;chr1;chr1;chr1;chr1;chr1;chr1;chr1;chr1;chr1;chr1;chr1;chr1;chr1;chr1;chr1;chr1;chr1;chr1;chr1;chr1;chr1;chr1;chr1;chr1;chr1;chr1;chr1;chr1;chr1;chr1;chr1;chr1;chr1…	90998737;90998777;90998779;91053444;91053454;91053507;91053507;91053586;91068563;91068563;91068563;91068563;91068563;91068563;91068563;91068563;91068694;91073324;91073324;91073324;91073324;91076944;91076944;91076944;91076944;91076944;91078391;91078391;91078391;91078391;91078391;91079031;91079031;91079031;91079031;91079031;91082141;91082141;91084946;91084946;91084946;91084946;91084946;91084946;910…	90998893;90998893;90998893;91053723;91053723;91053723;91053723;91053723;91068649;91068649;91068649;91068649;91068663;91068649;91068649;91068649;91068697;91073341;91073341;91073341;91073341;91076991;91076991;91076991;91076991;91076991;91078435;91078435;91078435;91078435;91078435;91079081;91079081;91079081;91079081;91079081;91082179;91082179;91085005;91085005;91085005;91085005;91085005;91085005;910…	+;+;+;+;+;+;+;+;+;+;+;+;+;+;+;+;+;+;+;+;+;+;+;+;+;+;+;+;+;+;+;+;+;+;+;+;+;+;+;+;+;+;+;+;+;+;+;+;+;+;+;+;+;+;+;+;+;+;+;+;+;+;+;+;+;+;+;+;+;+;+;+;+;+;+;+;+;+;+;+;+;+;+;+;+;+;+;+;+;+;+;+;+;+;+;+;+;+;+;+;+;+;+;+;+;+;+;+;+;+;+;+;+;+;+;+;+;+;+;+;+;+;+;+;+;+;+;+	6469	347.459	486.878	291.682	373.272	548.984	576.853	1119.38	1106.92	64.4873	51.3954	87.0179	172.074	1	#N/A	#N/A	#N/A	ENSMUSG00000026305	1	0	0	0	3183.47	2629.03	492.112	406.404	#N/A	#N/A	#N/A	1	0	0	1	543.632	457.085	0	0	523.153	487.032	446.572	562.217	475.039	499.347	432.066
ENSMUSG00000034353	Ramp1	chr1;chr1;chr1;chr1;chr1;chr1;chr1;chr1;chr1;chr1	91179822;91180042;91180046;91196771;91196771;91196771;91205247;91206397;91206397;91223106	91180140;91180140;91180140;91196909;91196909;91196909;91205325;91206790;91206790;91225196	+;+;+;+;+;+;+;+;+;+	3022	0	0	0	0	0	0	0	0	0	0	0	0	not DEG	ENSMUSG00000034353	ENSMUSG00000034353	ENSMUSG00000034353	ENSMUSG00000034353	2	1	2	1	4168.75	2238.96	1379.47	740.887	ENSMUSG00000034353	#N/A	#N/A	0	1	0	0	0.935683	0	0	0	6.98702	11.535	3.0869	2.26396	4.56038	4.73315	3.38433
ENSMUSG00000055866	Per2	chr1;chr1;chr1;chr1;chr1;chr1;chr1;chr1;chr1;chr1;chr1;chr1;chr1;chr1;chr1;chr1;chr1;chr1;chr1;chr1;chr1;chr1;chr1;chr1;chr1;chr1	91415982;91419375;91420406;91421368;91423690;91427739;91429384;91430774;91430978;91432808;91433396;91434622;91435017;91435650;91438334;91439887;91440832;91444585;91445501;91447722;91448708;91448708;91449813;91449813;91450605;91459173	91418020;91419525;91420598;91421554;91424486;91427978;91429548;91430880;91431140;91432892;91433521;91434730;91435170;91435756;91438412;91440029;91440883;91444786;91445622;91447744;91448862;91448862;91449865;91449878;91450843;91459324	-;-;-;-;-;-;-;-;-;-;-;-;-;-;-;-;-;-;-;-;-;-;-;-;-;-	5856	128.059	151.694	341.555	366.485	340.802	389.893	565.344	576.13	23.886	60.4542	62.3885	97.4619	1	#N/A	#N/A	ENSMUSG00000055866	#N/A	3	1	3	1	436.603	531.753	74.5566	90.8049	#N/A	ENSMUSG00000055866	#N/A	1	0	1	1	202.108	246.507	0	0	220.091	90.9982	156.403	242.999	146.692	192.876	155.679
ENSMUSG00000067604	Nms	chr1;chr1;chr1;chr1;chr1;chr1;chr1;chr1;chr1;chr1;chr1;chr1;chr1;chr1;chr1;chr1;chr1;chr1	38939149;38939203;38941511;38941511;38941867;38941867;38943938;38944056;38944056;38946056;38946056;38946955;38946955;38947560;38947560;38948629;38948629;38949883	38939361;38939361;38941566;38941566;38941917;38941917;38943961;38944109;38944109;38946139;38946139;38946990;38946990;38947601;38947601;38948643;38948675;38950276	+;+;+;+;+;+;+;+;+;+;+;+;+;+;+;+;+;+	1001	0	0	0	0	0	0	0	0	0	0	0	0	not DEG	#N/A	#N/A	#N/A	#N/A	0	0	0	0	0	0	0	0	#N/A	#N/A	#N/A	0	0	0	0	0	0	0	0	0	0	0	0	0	0	0
ENSMUSG00000026078	Pdcl3	chr1;chr1;chr1;chr1;chr1;chr1;chr1;chr1;chr1;chr1;chr1;chr1;chr1;chr1;chr1;chr1;chr1	38985608;38987841;38987865;38991246;38991246;38991246;38994915;38994915;38994915;38995160;38995245;38995245;38995735;38995735;38995735;38996141;38996141	38987849;38988037;38988069;38991375;38991375;38991375;38995005;38994917;38995005;38995388;38995388;38995388;38995943;38995807;38995943;38996646;38997238	+;+;+;+;+;+;+;+;+;+;+;+;+;+;+;+;+	4219	841.795	986.341	1060.93	1160.54	1156.57	1193.17	1046.4	994.891	216.655	263.27	278.47	241.917	4	#N/A	#N/A	#N/A	#N/A	4	2	0	4	754.133	1111.61	178.747	263.477	#N/A	#N/A	#N/A	0	0	0	0	1712.3	1442.11	0	0	1529.28	2253.17	1827.45	1301.02	1889.52	2309.78	1947.12
ENSMUSG00000014602	Kif1a	chr1;chr1;chr1;chr1;chr1;chr1;chr1;chr1;chr1;chr1;chr1;chr1;chr1;chr1;chr1;chr1;chr1;chr1;chr1;chr1;chr1;chr1;chr1;chr1;chr1;chr1;chr1;chr1;chr1;chr1;chr1;chr1;chr1;chr1;chr1;chr1;chr1;chr1;chr1;chr1;chr1;chr1;chr1;chr1;chr1;chr1;chr1;chr1;chr1;chr1;chr1;chr1;chr1;chr1;chr1;chr1;chr1;chr1;chr1;chr1;chr1;chr1;chr1;chr1;chr1;chr1;chr1;chr1;chr1;chr1;chr1;chr1;chr1;chr1;chr1;chr1;chr1;chr1;chr1;chr1…	93015464;93017751;93017940;93018280;93018457;93018952;93018952;93018952;93018952;93018952;93019807;93019807;93019807;93019807;93019807;93020458;93020458;93020458;93020458;93020458;93021213;93021213;93021213;93021213;93021213;93021726;93021726;93021726;93021726;93021726;93022321;93022321;93022321;93022321;93022321;93022321;93022926;93022926;93022926;93022926;93022926;93022926;93023459;93023459;930…	93018499;93018499;93018499;93018499;93018499;93019070;93019070;93019070;93019070;93019070;93019999;93019999;93019999;93019999;93019999;93020610;93020610;93020610;93020610;93020610;93021337;93021337;93021337;93021337;93021337;93021803;93021803;93021803;93021803;93021803;93022521;93022521;93022521;93022521;93022521;93022521;93023071;93023071;93023071;93023071;93023071;93023071;93023562;93023520;930…	-;-;-;-;-;-;-;-;-;-;-;-;-;-;-;-;-;-;-;-;-;-;-;-;-;-;-;-;-;-;-;-;-;-;-;-;-;-;-;-;-;-;-;-;-;-;-;-;-;-;-;-;-;-;-;-;-;-;-;-;-;-;-;-;-;-;-;-;-;-;-;-;-;-;-;-;-;-;-;-;-;-;-;-;-;-;-;-;-;-;-;-;-;-;-;-;-;-;-;-;-;-;-;-;-;-;-;-;-;-;-;-;-;-;-;-;-;-;-;-;-;-;-;-;-;-;-;-	9330	7074.02	6913.66	11937.8	10796	17598.3	14883.6	24540	20492.6	749.608	1218.32	1740.72	2413.33	1	#N/A	#N/A	#N/A	#N/A	6	2	2	6	51345.3	86938.2	5503.24	9318.13	#N/A	#N/A	#N/A	1	0	0	0	9102.33	8239.51	0	0	10426.4	4082.1	6332.26	9634.67	8168.39	7068.96	8142.7
ENSMUSG00000040693	Slco4c1	chr1;chr1;chr1;chr1;chr1;chr1;chr1;chr1;chr1;chr1;chr1;chr1;chr1	96816270;96821183;96823697;96828791;96831986;96836880;96837454;96839167;96841130;96842454;96844476;96867725;96871767	96819107;96821320;96823761;96828975;96832139;96837075;96837598;96839285;96841251;96842550;96844655;96867988;96872171	-;-;-;-;-;-;-;-;-;-;-;-;-	4908	0	0	0	0	0	0.9395	55.5065	24.0054	0	0	0.0957111	8.10024	2	ENSMUSG00000040693	#N/A	#N/A	#N/A	0	0	0	0	116.739	300.86	23.7854	61.3	#N/A	ENSMUSG00000040693	#N/A	1	0	0	1	0	3.99201	0	0	0.873378	0	1.02897	3.77327	2.28019	2.36658	4.51244
ENSMUSG00000067028	Cntnap5b	chr1;chr1;chr1;chr1;chr1;chr1;chr1;chr1;chr1;chr1;chr1;chr1;chr1;chr1;chr1;chr1;chr1;chr1;chr1;chr1;chr1;chr1;chr1;chr1;chr1;chr1;chr1;chr1;chr1;chr1;chr1;chr1;chr1;chr1;chr1;chr1;chr1;chr1;chr1;chr1;chr1;chr1;chr1;chr1;chr1;chr1	99772765;99940643;99967192;100050642;100072048;100076030;100097734;100097761;100141174;100141174;100160038;100160038;100164068;100164068;100213667;100213667;100252629;100255059;100255059;100255059;100274361;100274361;100274361;100358654;100358654;100358654;100369757;100369757;100369757;100370058;100379051;100379051;100383381;100383381;100390467;100390467;100431716;100431716;100446834;100446834;10…	99772846;99940747;99967385;100050789;100072251;100076214;100097874;100097877;100141438;100141438;100160187;100160187;100164239;100164239;100213773;100213773;100252710;100255178;100255178;100255178;100274561;100274561;100274561;100358771;100358771;100358771;100369839;100369884;100369884;100370228;100379269;100379269;100383620;100383620;100390691;100390691;100431846;100431846;100446918;100446918;10…	+;+;+;+;+;+;+;+;+;+;+;+;+;+;+;+;+;+;+;+;+;+;+;+;+;+;+;+;+;+;+;+;+;+;+;+;+;+;+;+;+;+;+;+;+;+	5205	5.04894	13.9108	12.0904	11.8768	20.0472	31.943	324.816	138.698	1.8213	2.30233	4.99425	44.5258	2	#N/A	#N/A	#N/A	#N/A	0	0	0	0	672.416	303.484	129.187	58.3063	ENSMUSG00000067028	#N/A	#N/A	0	0	0	0	17.778	54.8901	1	0	1.74676	1.28166	2.05793	11.3198	6.84056	5.91644	4.51244
ENSMUSG00000009905	Kdsr	chr1;chr1;chr1;chr1;chr1;chr1;chr1;chr1;chr1;chr1;chr1;chr1;chr1;chr1;chr1	106720459;106727629;106734547;106739331;106743669;106747488;106747500;106747771;106753212;106753212;106755444;106755444;106757102;106759544;106759544	106725021;106727730;106734630;106739414;106743860;106747583;106747836;106747836;106753268;106753268;106755533;106755533;106759683;106759699;106759727	-;-;-;-;-;-;-;-;-;-;-;-;-;-;-	8147	334.148	317.299	320.396	380.059	408.654	446.263	574.595	608.137	39.9807	42.9885	52.4682	72.587	1	#N/A	ENSMUSG00000009905	#N/A	ENSMUSG00000009905	0	2	0	3	1329.66	2063.17	163.208	253.243	#N/A	#N/A	#N/A	1	0	1	0	378.952	529.939	0	0	469.877	375.528	402.326	496.562	375.471	470.949	321.511
ENSMUSG00000070695	Cntnap5a	chr1;chr1;chr1;chr1;chr1;chr1;chr1;chr1;chr1;chr1;chr1;chr1;chr1;chr1;chr1;chr1;chr1;chr1;chr1;chr1;chr1;chr1;chr1;chr1	115684756;115900930;115915141;116060122;116089208;116101551;116117574;116157393;116184306;116188264;116221842;116259453;116292335;116412087;116428472;116428781;116442185;116446509;116454993;116518113;116524234;116571452;116577864;116580481	115685218;115901034;115915334;116060269;116089411;116101735;116117714;116157657;116184455;116188435;116221948;116259572;116292535;116412243;116428599;116428951;116442403;116446748;116455217;116518243;116524318;116571670;116577935;116587323	+;+;+;+;+;+;+;+;+;+;+;+;+;+;+;+;+;+;+;+;+;+;+;+	10945	0	1.98726	4.53391	1.69669	7.71045	26.306	253.891	528.119	0.0907837	0.284632	1.55397	35.7245	1	#N/A	#N/A	#N/A	#N/A	0	0	0	0	9064.78	1602.26	828.212	146.392	#N/A	#N/A	#N/A	0	0	0	0	11.2282	40.9181	1	0	30.5682	1.28166	14.4055	24.1489	22.0418	41.4151	7.89677
ENSMUSG00000026380	Tfcp2l1	chr1;chr1;chr1;chr1;chr1;chr1;chr1;chr1;chr1;chr1;chr1;chr1;chr1;chr1;chr1;chr1;chr1;chr1	118627945;118627946;118632242;118632242;118637599;118652301;118652869;118653716;118656368;118659008;118661980;118664759;118664898;118666116;118668631;118669389;118675575;118677388	118628102;118628102;118632393;118632393;118637766;118652377;118652974;118653822;118656520;118659118;118662071;118664807;118664991;118666206;118668734;118669531;118675626;118685168	+;+;+;+;+;+;+;+;+;+;+;+;+;+;+;+;+;+	9438	14.2288	18.5477	10.5791	13.5735	18.5051	20.669	31.8648	32.0072	1.73641	1.27954	2.07534	3.38377	1	#N/A	ENSMUSG00000026380	#N/A	ENSMUSG00000026380	0	0	0	0	598.871	437.297	63.4531	46.3337	#N/A	#N/A	#N/A	1	0	0	0	22.4564	24.9501	0	0	19.2143	16.6616	20.5793	30.9408	14.4412	17.7493	23.6903
ENSMUSG00000057173	Rfx8	chr1;chr1;chr1;chr1;chr1;chr1;chr1;chr1;chr1;chr1;chr1;chr1;chr1;chr1;chr1;chr1;chr1;chr1;chr1;chr1;chr1;chr1	39665301;39670270;39672186;39678657;39680842;39680932;39682909;39682909;39683600;39683600;39685495;39685495;39688573;39688573;39690091;39690091;39691741;39695898;39710158;39711378;39718418;39720878	39665657;39670583;39672300;39678751;39680998;39680998;39682967;39682967;39683750;39683750;39685608;39685608;39688650;39688650;39690201;39690201;39691871;39695961;39710244;39711439;39718541;39720997	-;-;-;-;-;-;-;-;-;-;-;-;-;-;-;-;-;-;-;-;-;-	2139	0	0	0	0	0	0	0	0	0	0	0	0	not DEG	#N/A	#N/A	#N/A	#N/A	1	0	1	1	24.5152	6.99675	11.461	3.27104	#N/A	#N/A	#N/A	0	0	0	0	0.935683	1.99601	0	0	6.11365	6.40832	4.11587	6.03723	5.32044	8.28301	9.02488
ENSMUSG00000091937	Gm3646	chr1;chr1	39804148;39805173	39804339;39805332	-;-	352	0	0	0	0	0	0	0	0	0	0	0	0	not DEG	#N/A	#N/A	#N/A	#N/A	0	0	0	0	3.50217	0	9.94934	0	#N/A	#N/A	#N/A	0	0	0	0	0	0	0	0	0	0	0	0	0	0	0
ENSMUSG00000036815	Dpp10	chr1;chr1;chr1;chr1;chr1;chr1;chr1;chr1;chr1;chr1;chr1;chr1;chr1;chr1;chr1;chr1;chr1;chr1;chr1;chr1;chr1;chr1;chr1;chr1;chr1;chr1;chr1;chr1;chr1;chr1;chr1;chr1;chr1;chr1;chr1;chr1;chr1;chr1;chr1;chr1;chr1;chr1;chr1;chr1;chr1;chr1;chr1;chr1;chr1;chr1;chr1;chr1;chr1;chr1;chr1;chr1;chr1;chr1;chr1;chr1	123321471;123332142;123336824;123336824;123341105;123341105;123341320;123341320;123341617;123341617;123352634;123352634;123353412;123353412;123367598;123367598;123367775;123367775;123376627;123376627;123378127;123378127;123384285;123384285;123384922;123384922;123398521;123398521;123402833;123402833;123411711;123411711;123423613;123423613;123432931;123432931;123445201;123445201;123485894;123485894…	123334383;123334383;123336897;123336897;123341177;123341177;123341378;123341378;123341716;123341716;123352688;123352688;123353606;123353606;123367667;123367667;123367873;123367873;123376674;123376674;123378248;123378248;123384332;123384332;123385013;123385013;123398628;123398628;123402871;123402871;123411834;123411834;123423710;123423710;123433085;123433085;123445321;123445321;123485975;123485975…	-;-;-;-;-;-;-;-;-;-;-;-;-;-;-;-;-;-;-;-;-;-;-;-;-;-;-;-;-;-;-;-;-;-;-;-;-;-;-;-;-;-;-;-;-;-;-;-;-;-;-;-;-;-;-;-;-;-;-;-	15784	5.04894	8.61144	18.1356	59.3842	41.6364	86.434	193.245	173.372	0.432729	2.45565	4.05697	11.6136	2	#N/A	#N/A	#N/A	#N/A	0	0	0	0	5964.19	9282.94	377.863	588.124	#N/A	#N/A	#N/A	1	1	0	1	101.054	55.8881	0	0	67.2501	17.9433	27.7821	67.9189	73.7261	198.792	67.6866
ENSMUSG00000026073	Il1r2	chr1;chr1;chr1;chr1;chr1;chr1;chr1;chr1;chr1;chr1;chr1;chr1;chr1;chr1;chr1;chr1;chr1;chr1;chr1;chr1;chr1;chr1;chr1	40074079;40084698;40084792;40085985;40102389;40102389;40102389;40102389;40105264;40105264;40111955;40111955;40111955;40115024;40115024;40117955;40117955;40120909;40120909;40123122;40123122;40125041;40125041	40074248;40084819;40084819;40086302;40102537;40102436;40102537;40102537;40105522;40105522;40112135;40112135;40112136;40115198;40115198;40118017;40118017;40121044;40121044;40123264;40123264;40125231;40125219	+;+;+;+;+;+;+;+;+;+;+;+;+;+;+;+;+;+;+;+;+;+;+	1908	0	0	0	0	0	0	0	0	0	0	0	0	not DEG	#N/A	#N/A	#N/A	#N/A	0	0	0	0	25.6826	10.4951	13.4605	5.50059	#N/A	#N/A	#N/A	0	0	0	0	0.935683	0	0	0	0.873378	6.40832	1.02897	0.754654	2.28019	2.36658	0
ENSMUSG00000026072	Il1r1	chr1;chr1;chr1;chr1;chr1;chr1;chr1;chr1;chr1;chr1;chr1;chr1;chr1;chr1;chr1;chr1;chr1;chr1;chr1;chr1;chr1;chr1;chr1;chr1;chr1;chr1	40225080;40266586;40266657;40267377;40276098;40277122;40282233;40282233;40293120;40293120;40293458;40293458;40294758;40294758;40297909;40297909;40300760;40300760;40302278;40302278;40310286;40310286;40312347;40312347;40312975;40312975	40225306;40266881;40266881;40267487;40276177;40277178;40282296;40282296;40293357;40293357;40293647;40293647;40294926;40294926;40297974;40297974;40300877;40300877;40302429;40302429;40310429;40310429;40312514;40312514;40316201;40317257	+;+;+;+;+;+;+;+;+;+;+;+;+;+;+;+;+;+;+;+;+;+;+;+;+;+	6363	21.5727	10.5987	4.53391	0	4.62627	0	1.0279	10.6691	2.52801	0.356271	0.363529	0.91914	not DEG	#N/A	#N/A	#N/A	#N/A	0	0	0	0	77.0477	125.942	12.1087	19.7928	#N/A	#N/A	#N/A	0	0	0	0	7.48547	13.972	1	0	40.1754	25.6333	31.898	61.8816	21.2818	18.9326	14.6654
ENSMUSG00000026343	Gpr39	chr1;chr1;chr1;chr1	125676995;125840003;125872370;125872370	125678192;125840326;125873862;125873173	+;+;+;+	3015	19.7367	13.2484	18.1356	27.1471	23.1313	38.5195	116.153	141.365	5.47017	7.50957	10.224	42.7061	2	#N/A	#N/A	#N/A	#N/A	0	0	0	0	2205.2	816.871	731.409	270.936	#N/A	#N/A	#N/A	0	0	0	0	33.6846	108.782	1	0	177.296	117.913	210.938	138.856	264.502	463.849	339.561
ENSMUSG00000026069	Il1rl1	chr1;chr1;chr1;chr1;chr1;chr1;chr1;chr1;chr1;chr1;chr1;chr1;chr1;chr1;chr1;chr1;chr1;chr1;chr1;chr1;chr1;chr1;chr1;chr1;chr1;chr1;chr1;chr1;chr1;chr1;chr1;chr1;chr1;chr1;chr1;chr1;chr1;chr1;chr1;chr1	40429570;40436589;40439627;40439776;40440628;40440628;40440628;40440628;40440628;40441292;40441292;40441292;40441292;40441292;40442306;40442306;40442306;40442306;40442599;40442599;40442599;40442599;40444334;40444334;40444334;40444334;40446087;40446087;40446087;40446087;40446530;40446530;40446530;40446530;40450075;40450075;40451693;40451693;40461766;40461766	40429630;40436646;40439856;40439856;40440828;40440828;40440828;40440828;40440828;40441502;40441502;40441407;40441502;40441502;40442480;40442480;40442480;40442480;40442761;40442761;40442761;40442761;40444402;40444402;40444402;40444402;40446228;40446228;40446228;40446228;40446675;40448148;40446675;40446723;40450221;40450221;40451860;40451860;40465396;40465415	+;+;+;+;+;+;+;+;+;+;+;+;+;+;+;+;+;+;+;+;+;+;+;+;+;+;+;+;+;+;+;+;+;+;+;+;+;+;+;+	6894	0	0	0	0	0	0	0	0	0	0	0	0	not DEG	#N/A	#N/A	#N/A	#N/A	0	0	0	0	5.83694	13.9935	0.84667	2.02981	#N/A	#N/A	#N/A	0	0	0	0	1.87137	2.99401	0	0	2.62013	1.28166	0	3.01862	1.52013	0	0
ENSMUSG00000026070	Il18r1	chr1;chr1;chr1;chr1;chr1;chr1;chr1;chr1;chr1;chr1;chr1;chr1;chr1;chr1;chr1;chr1;chr1;chr1;chr1;chr1;chr1;chr1;chr1;chr1;chr1;chr1;chr1;chr1;chr1;chr1;chr1;chr1;chr1;chr1;chr1;chr1;chr1;chr1;chr1;chr1;chr1;chr1;chr1;chr1;chr1;chr1;chr1;chr1;chr1;chr1;chr1;chr1;chr1;chr1;chr1;chr1;chr1;chr1;chr1;chr1;chr1;chr1;chr1	40465552;40465676;40465970;40466006;40466006;40466006;40466161;40466161;40471729;40471729;40471729;40471729;40471729;40471729;40474694;40474694;40474694;40474694;40474694;40474694;40478385;40478385;40478385;40478385;40478385;40478385;40480922;40480922;40480922;40480922;40480922;40480922;40484281;40484281;40484281;40484281;40484281;40484281;40486975;40486975;40486975;40486975;40486975;40486975;404…	40465781;40465810;40466269;40466357;40466357;40466357;40466269;40466357;40471814;40471814;40471814;40471814;40471814;40471814;40474940;40474940;40474940;40474940;40474940;40474940;40478550;40478550;40478550;40478550;40478550;40478550;40481066;40481066;40481066;40481066;40481066;40481066;40484343;40484343;40484343;40484343;40484343;40484343;40487098;40487098;40487098;40487098;40487098;40487098;404…	+;+;+;+;+;+;+;+;+;+;+;+;+;+;+;+;+;+;+;+;+;+;+;+;+;+;+;+;+;+;+;+;+;+;+;+;+;+;+;+;+;+;+;+;+;+;+;+;+;+;+;+;+;+;+;+;+;+;+;+;+;+;+	4817	0	0	0	0	0	0	0	0	0	0	0	0	not DEG	#N/A	#N/A	#N/A	#N/A	0	0	0	0	0	0	0	0	#N/A	#N/A	#N/A	0	0	0	0	0	0	0	0	0	0	0	0	0.760063	0	0
ENSMUSG00000026344	Lypd1	chr1;chr1;chr1;chr1;chr1;chr1;chr1;chr1;chr1;chr1;chr1;chr1;chr1;chr1	125867622;125872284;125872318;125873101;125873519;125910391;125910391;125910391;125910391;125910391;125911303;125911839;125912874;125913048	125873571;125873571;125873571;125873571;125873571;125910908;125910528;125910528;125910528;125910528;125911387;125912214;125912928;125913101	-;-;-;-;-;-;-;-;-;-;-;-;-;-	7038	25.2447	20.535	25.6922	30.5404	27.7576	58.249	163.436	184.042	3.25232	3.99493	6.11016	24.6858	2	#N/A	#N/A	#N/A	ENSMUSG00000026344	0	0	0	1	3729.81	1540.16	529.953	218.835	#N/A	ENSMUSG00000026344	#N/A	1	1	0	0	53.3339	206.587	1	0	295.202	176.87	306.632	250.545	420.315	689.857	487.344
ENSMUSG00000026065	Slc9a4	chr1;chr1;chr1;chr1;chr1;chr1;chr1;chr1;chr1;chr1;chr1;chr1;chr1;chr1;chr1;chr1;chr1;chr1;chr1	40580081;40580204;40583859;40583859;40585126;40600602;40600770;40600770;40602853;40602853;40607009;40607749;40610317;40612123;40619040;40623393;40624214;40628968;40629237	40580771;40580771;40584322;40584322;40585425;40600632;40601029;40601029;40602903;40603070;40607211;40607835;40610387;40612284;40619136;40623524;40624301;40630416;40630725	+;+;+;+;+;+;+;+;+;+;+;+;+;+;+;+;+;+;+	4562	0	0	0	0	0	0	0	0	0	0	0	0	not DEG	#N/A	#N/A	#N/A	#N/A	0	0	0	0	4.66956	10.4951	1.02358	2.30055	#N/A	#N/A	#N/A	0	0	0	0	0.935683	0	0	0	0	0	0	0	0	1.18329	0
ENSMUSG00000026062	Slc9a2	chr1;chr1;chr1;chr1;chr1;chr1;chr1;chr1;chr1;chr1;chr1;chr1;chr1;chr1;chr1;chr1;chr1	40680574;40681597;40718595;40718595;40726208;40726208;40742620;40743803;40755709;40755756;40756259;40756259;40761901;40763543;40765565;40766243;40767626	40682165;40682165;40719058;40719058;40727681;40726458;40742837;40744005;40755798;40755798;40757071;40756329;40762062;40763639;40765696;40766333;40769273	+;+;+;+;+;+;+;+;+;+;+;+;+;+;+;+;+	6984	0	0	0	0	0	0	11.3069	13.3363	0	0	0	1.76426	not DEG	#N/A	#N/A	#N/A	#N/A	0	0	0	0	72.3781	47.2281	10.3634	6.76233	#N/A	#N/A	#N/A	1	1	0	1	0	0	0	0	1.74676	1.28166	0	2.26396	0.760063	0	0
ENSMUSG00000026348	Acmsd	chr1;chr1;chr1;chr1;chr1;chr1;chr1;chr1;chr1;chr1;chr1;chr1;chr1;chr1	127729413;127738551;127739943;127745776;127748989;127753788;127756757;127758004;127759659;127759659;127765880;127765880;127766283;127766283	127729542;127738595;127740039;127745825;127749225;127753881;127756870;127758099;127759831;127759831;127765978;127765978;127767978;127767978	+;+;+;+;+;+;+;+;+;+;+;+;+;+	2831	6.42592	11.2611	9.06782	13.5735	29.2997	40.3985	76.0645	45.3436	3.12381	3.99883	12.3098	21.4426	2	#N/A	#N/A	#N/A	#N/A	0	0	0	0	60.7042	26.2378	21.4427	9.26804	#N/A	#N/A	#N/A	0	0	0	0	9.35683	6.98602	0	0	20.0877	48.7032	29.84	11.3198	27.3623	33.1321	29.3309
ENSMUSG00000079588	Tmem182	chr1;chr1;chr1;chr1;chr1	40805601;40806099;40807622;40838298;40854796	40805887;40806198;40807720;40838435;40856887	+;+;+;+;+	2716	0	0	0	0	0	0	0	0	0	0	0	0	not DEG	#N/A	#N/A	#N/A	#N/A	0	0	0	1	4.66956	8.74594	1.71928	3.22016	#N/A	#N/A	#N/A	0	0	0	0	0	0	0	0	0	1.28166	0	1.50931	3.04025	2.36658	1.12811
ENSMUSG00000045515	Pou3f3	chr1	42695768	42703176	+	7409	13919	14185	17461.6	13984.1	21937.8	16547.4	14438.9	11549.3	1896.61	2122.13	2597.19	1753.82	not DEG	#N/A	#N/A	#N/A	ENSMUSG00000045515	3	2	5	2	4998.76	5134.74	674.687	693.041	#N/A	#N/A	#N/A	1	0	1	0	14535.8	17885.2	0	0	12568.8	8538.45	11334.1	15643.2	13461.5	10918.2	12409.2
ENSMUSG00000101904	Gm29427	chr1;chr1;chr1;chr1;chr1;chr1;chr1;chr1;chr1;chr1;chr1;chr1;chr1;chr1;chr1;chr1;chr1;chr1	130670209;130670947;130672584;130674225;130677683;130677839;130698679;130700770;130701705;130702231;130705377;130706426;130706843;130707052;130707509;130708076;130714466;130715721	130670401;130671073;130672716;130674308;130677720;130677910;130698743;130700874;130701851;130702438;130705501;130706482;130706917;130707118;130707605;130708201;130714576;130715799	-;-;-;-;-;-;-;-;-;-;-;-;-;-;-;-;-;-	1909	169.369	169.579	241.809	313.888	539.731	487.601	716.445	786.844	88.7763	145.546	269.076	393.737	1	#N/A	#N/A	#N/A	ENSMUSG00000101904	0	0	0	0	192.619	652.447	100.901	341.774	#N/A	#N/A	#N/A	1	0	0	0	186.201	280.439	0	0	50.6559	6.40832	30.869	138.102	34.9629	29.5822	39.4839
ENSMUSG00000026409	Pfkfb2	chr1;chr1;chr1;chr1;chr1;chr1;chr1;chr1;chr1;chr1;chr1;chr1;chr1;chr1;chr1;chr1;chr1;chr1;chr1;chr1;chr1;chr1;chr1;chr1;chr1;chr1;chr1;chr1;chr1;chr1;chr1;chr1;chr1;chr1;chr1;chr1;chr1;chr1;chr1;chr1;chr1;chr1;chr1;chr1;chr1;chr1;chr1;chr1;chr1;chr1;chr1;chr1;chr1;chr1;chr1;chr1;chr1;chr1;chr1;chr1;chr1;chr1;chr1;chr1;chr1;chr1;chr1;chr1;chr1;chr1;chr1;chr1;chr1;chr1;chr1;chr1;chr1;chr1;chr1;chr1…	130689182;130689183;130689183;130689189;130690278;130690773;130691015;130691015;130696671;130697017;130697017;130697017;130697697;130697697;130697697;130697906;130697906;130698679;130698679;130698679;130698679;130698679;130698679;130698679;130698679;130698679;130698679;130699188;130699188;130699188;130699188;130699188;130699188;130699188;130699188;130699188;130699981;130699981;130699981;130699981…	130691148;130691148;130691148;130692245;130691148;130691148;130691148;130691148;130698085;130697085;130698085;130698085;130698085;130698743;130698085;130698085;130698085;130698743;130698743;130698743;130698743;130698743;130698743;130698743;130698743;130698743;130698743;130699250;130699250;130699250;130699250;130699250;130699250;130699250;130699250;130699250;130700110;130700110;130700110;130700110…	-;-;-;-;-;-;-;-;-;-;-;-;-;-;-;-;-;-;-;-;-;-;-;-;-;-;-;-;-;-;-;-;-;-;-;-;-;-;-;-;-;-;-;-;-;-;-;-;-;-;-;-;-;-;-;-;-;-;-;-;-;-;-;-;-;-;-;-;-;-;-;-;-;-;-;-;-;-;-;-;-;-;-;-;-;-;-;-;-;-;-;-;-;-;-;-;-;-;-;-;-;-;-;-;-;-;-;-;-;-;-;-;-;-;-;-;-;-;-;-;-;-;-;-;-;-;-;-	7254	378.211	406.063	500.241	663.406	1043.99	931.045	1383.55	1421.65	54.058	80.2073	136.135	193.356	1	#N/A	#N/A	#N/A	#N/A	1	2	2	3	719.112	1980.96	99.1331	273.085	#N/A	#N/A	#N/A	0	0	0	0	730.769	1008.98	0	0	366.819	174.306	294.284	673.906	387.632	418.884	316.999
ENSMUSG00000026425	Srgap2	chr1;chr1;chr1;chr1;chr1;chr1;chr1;chr1;chr1;chr1;chr1;chr1;chr1;chr1;chr1;chr1;chr1;chr1;chr1;chr1;chr1;chr1;chr1;chr1;chr1;chr1;chr1;chr1;chr1;chr1;chr1;chr1;chr1;chr1;chr1;chr1;chr1;chr1;chr1;chr1;chr1;chr1;chr1;chr1;chr1;chr1;chr1;chr1;chr1;chr1;chr1;chr1;chr1;chr1;chr1;chr1;chr1;chr1;chr1;chr1;chr1;chr1;chr1;chr1;chr1;chr1;chr1;chr1;chr1;chr1;chr1;chr1;chr1;chr1;chr1;chr1;chr1;chr1;chr1;chr1…	131285251;131289358;131291596;131292521;131292521;131294988;131295218;131295219;131295221;131295756;131296320;131296320;131296320;131296320;131296320;131296320;131296641;131298332;131298332;131298332;131298332;131298332;131298332;131298332;131300393;131300393;131300393;131300393;131300393;131300393;131300393;131310474;131310474;131310474;131310474;131310474;131310474;131310976;131317129;131317129…	131289740;131289740;131291690;131292845;131292845;131295539;131295539;131295539;131296466;131295907;131296380;131296466;131296466;131296466;131296466;131296466;131297199;131298512;131298512;131298512;131298512;131298512;131298512;131298512;131300472;131300472;131300472;131300472;131300472;131300453;131300472;131310698;131310698;131310698;131310698;131310698;131310698;131311065;131317234;131317234…	-;-;-;-;-;-;-;-;-;-;-;-;-;-;-;-;-;-;-;-;-;-;-;-;-;-;-;-;-;-;-;-;-;-;-;-;-;-;-;-;-;-;-;-;-;-;-;-;-;-;-;-;-;-;-;-;-;-;-;-;-;-;-;-;-;-;-;-;-;-;-;-;-;-;-;-;-;-;-;-;-;-;-;-;-;-;-;-;-;-;-;-;-;-;-;-;-;-;-;-;-;-;-;-;-;-;-;-;-;-;-;-;-	12560	3310.27	3400.19	2711.28	3301.76	5027.21	4510.54	7595.14	6942.9	267.136	239.373	379.688	578.744	1	ENSMUSG00000026425	ENSMUSG00000026425	#N/A	ENSMUSG00000026425	5	2	2	7	2958.16	4673.83	235.523	372.12	#N/A	#N/A	#N/A	1	0	1	1	4212.45	3268.46	0	0	2765.11	1609.77	1924.17	3425.37	1865.95	1742.98	1562.43
ENSMUSG00000010290	AI597479	chr1;chr1;chr1;chr1	43098710;43100715;43110998;43113186	43098862;43100881;43111373;43115947	+;+;+;+	3458	813.797	719.387	754.14	760.118	1010.07	820.184	1040.23	1010.89	221.686	218.95	264.64	296.577	1	#N/A	#N/A	#N/A	#N/A	6	2	0	2	838.185	1721.2	242.39	497.745	#N/A	#N/A	#N/A	1	0	1	0	1120.01	1326.35	0	0	1316.18	942.023	1009.42	1427.05	1208.5	1109.92	1076.22
ENSMUSG00000026443	Lrrn2	chr1;chr1;chr1;chr1	132880273;132880355;132936981;132936981	132880675;132880842;132940005;132937150	+;+;+;+	3595	169.828	184.815	622.657	578.572	1269.14	1209.14	2166.81	2293.85	49.3244	167.069	344.684	620.398	1	#N/A	ENSMUSG00000026443	ENSMUSG00000026443	#N/A	2	6	2	6	5985.2	7527.63	1664.87	2093.92	#N/A	#N/A	#N/A	1	0	0	0	425.736	542.913	0	0	1138.01	585.721	788.189	915.395	1165.94	1118.21	1218.36
ENSMUSG00000070644	Etnk2	chr1;chr1;chr1;chr1;chr1;chr1;chr1;chr1;chr1;chr1;chr1;chr1;chr1;chr1;chr1;chr1;chr1;chr1;chr1;chr1;chr1;chr1;chr1;chr1;chr1;chr1	133363572;133363576;133365332;133365576;133365576;133365764;133367287;133368750;133368750;133368750;133368750;133368750;133373135;133373135;133373135;133373135;133374527;133374527;133374527;133376906;133376906;133376906;133378449;133378449;133379317;133379317	133364018;133364018;133365835;133365835;133365835;133365835;133367360;133368872;133368872;133368872;133369134;133368872;133373277;133375050;133373277;133373277;133374610;133374610;133374610;133376979;133377051;133377051;133378522;133378522;133380316;133380336	+;+;+;+;+;+;+;+;+;+;+;+;+;+;+;+;+;+;+;+;+;+;+;+;+;+	4566	10.0979	3.97451	9.06782	5.09007	12.3367	13.153	29.809	16.0036	1.541	1.55036	2.79125	5.01672	2	ENSMUSG00000070644	ENSMUSG00000070644	ENSMUSG00000070644	ENSMUSG00000070644	8	3	1	2	2420	333.22	530.004	72.9786	#N/A	#N/A	#N/A	1	0	0	0	18.7137	27.9441	0	0	44.5423	55.1116	45.2745	34.7141	53.2044	66.2641	84.6083
ENSMUSG00000026051	1500015O10Rik	chr1;chr1;chr1;chr1	43730602;43737200;43738560;43742245	43730963;43737247;43738717;43742578	+;+;+;+	902	0	0	0	0	0	0	0	0	0	0	0	0	not DEG	#N/A	ENSMUSG00000026051	#N/A	#N/A	0	0	0	0	141.254	54.2248	156.601	60.1162	#N/A	#N/A	#N/A	0	0	0	0	6.54978	0.998003	0	1	32.315	14.0983	33.9559	21.1303	4.56038	8.28301	2.25622
ENSMUSG00000057363	Uxs1	chr1;chr1;chr1;chr1;chr1;chr1;chr1;chr1;chr1;chr1;chr1;chr1;chr1;chr1;chr1;chr1;chr1;chr1;chr1;chr1;chr1;chr1;chr1;chr1;chr1;chr1;chr1;chr1;chr1;chr1;chr1;chr1;chr1;chr1;chr1;chr1;chr1;chr1;chr1;chr1;chr1;chr1;chr1;chr1;chr1;chr1;chr1;chr1;chr1;chr1;chr1;chr1;chr1;chr1;chr1;chr1;chr1;chr1;chr1;chr1;chr1;chr1;chr1;chr1;chr1;chr1;chr1;chr1;chr1;chr1;chr1;chr1;chr1;chr1	43746966;43749512;43753717;43753717;43755699;43755699;43756972;43756972;43760521;43760521;43764890;43764890;43765007;43771681;43771681;43771681;43771730;43771730;43774817;43774817;43774817;43774817;43774817;43774866;43780065;43780065;43780065;43780065;43780065;43780065;43780118;43790464;43790464;43790464;43790464;43790631;43797245;43797245;43797245;43797245;43797245;43797245;43797245;43802532;438…	43750362;43750362;43753820;43753820;43755756;43755756;43757032;43757032;43760564;43760564;43765009;43765009;43765009;43771802;43771802;43771802;43771802;43771802;43774876;43774876;43774876;43774876;43774876;43774876;43780169;43780169;43780169;43780169;43780169;43780169;43780169;43790644;43790644;43790550;43790644;43790644;43797305;43797305;43797305;43797305;43797305;43797305;43797305;43802624;438…	-;-;-;-;-;-;-;-;-;-;-;-;-;-;-;-;-;-;-;-;-;-;-;-;-;-;-;-;-;-;-;-;-;-;-;-;-;-;-;-;-;-;-;-;-;-;-;-;-;-;-;-;-;-;-;-;-;-;-;-;-;-;-;-;-;-;-;-;-;-;-;-;-;-	5097	382.342	415.999	362.713	391.936	450.29	465.053	522.172	488.11	78.3148	74.0287	89.7923	99.1056	1	#N/A	#N/A	#N/A	#N/A	1	0	0	1	2370.97	2726.98	465.169	535.018	#N/A	ENSMUSG00000057363	#N/A	1	0	1	0	495.912	432.135	0	0	545.861	672.874	662.655	554.671	592.849	534.846	610.308
ENSMUSG00000041763	Tpp2	chr1;chr1;chr1;chr1;chr1;chr1;chr1;chr1;chr1;chr1;chr1;chr1;chr1;chr1;chr1;chr1;chr1;chr1;chr1;chr1;chr1;chr1;chr1;chr1;chr1;chr1;chr1;chr1;chr1;chr1;chr1;chr1;chr1;chr1;chr1;chr1;chr1;chr1;chr1;chr1;chr1;chr1;chr1;chr1;chr1;chr1;chr1;chr1;chr1;chr1;chr1;chr1;chr1;chr1;chr1;chr1;chr1;chr1;chr1;chr1;chr1;chr1;chr1;chr1;chr1;chr1;chr1;chr1;chr1;chr1;chr1;chr1;chr1;chr1;chr1;chr1;chr1;chr1;chr1;chr1…	43933647;43934007;43934014;43934015;43934015;43934033;43934045;43940110;43940110;43940110;43940110;43940110;43940110;43940110;43949312;43949312;43949312;43949312;43949312;43949312;43949312;43951107;43951107;43951107;43951107;43951107;43951107;43953257;43953257;43953257;43953257;43953257;43954577;43954577;43954577;43954577;43954577;43954577;43956471;43956471;43956471;43956471;43956471;43956471;439…	43933873;43934253;43934253;43934253;43934253;43934253;43934253;43940238;43940238;43940238;43940238;43940238;43940238;43940238;43949407;43949407;43949407;43949407;43949407;43949405;43949407;43951211;43951211;43951211;43953381;43951211;43951211;43953381;43953381;43953381;43953381;43953381;43954740;43954740;43954740;43956299;43954740;43954740;43956625;43956625;43956625;43957001;43957001;43956625;439…	+;+;+;+;+;+;+;+;+;+;+;+;+;+;+;+;+;+;+;+;+;+;+;+;+;+;+;+;+;+;+;+;+;+;+;+;+;+;+;+;+;+;+;+;+;+;+;+;+;+;+;+;+;+;+;+;+;+;+;+;+;+;+;+;+;+;+;+;+;+;+;+;+;+;+;+;+;+;+;+;+;+;+;+;+;+;+;+;+;+;+;+;+;+;+;+;+;+;+;+;+;+;+;+;+;+;+;+;+;+;+;+;+;+;+;+;+;+;+;+;+;+;+;+;+;+;+;+	10078	2025.54	2674.85	1408.53	2485.65	1973.87	2267.95	2091.77	2296.52	233.2	193.202	210.45	217.716	not DEG	#N/A	#N/A	#N/A	#N/A	2	0	0	2	1547.96	4170.06	153.598	413.779	#N/A	ENSMUSG00000041763	#N/A	1	0	1	1	1629.96	1459.08	0	0	1774.7	1722.56	1743.07	2389.23	1599.93	1722.87	1542.13
ENSMUSG00000042451	Mybph	chr1;chr1;chr1;chr1;chr1;chr1;chr1;chr1;chr1;chr1;chr1;chr1;chr1;chr1;chr1;chr1;chr1;chr1;chr1;chr1;chr1	134193448;134193457;134193814;134193814;134194577;134194577;134196970;134196970;134197351;134197351;134197730;134197730;134198401;134198401;134199714;134199714;134199950;134199950;134200395;134200395;134200948	134193726;134193726;134193948;134193948;134194744;134194744;134197058;134197058;134197546;134197546;134197869;134197869;134198560;134198560;134199850;134199850;134200136;134200136;134201232;134200447;134201231	+;+;+;+;+;+;+;+;+;+;+;+;+;+;+;+;+;+;+;+;+	2329	1.83598	3.31209	21.1582	25.4504	64.7678	123.075	395.741	282.731	1.10521	10.0061	40.3268	145.657	2	#N/A	#N/A	ENSMUSG00000042451	#N/A	0	0	0	0	3080.74	4884.61	1322.77	2097.3	ENSMUSG00000042451	#N/A	#N/A	0	0	0	0	14.0352	6.98602	0	0	46.289	10.2533	40.1297	32.4501	34.9629	40.2318	42.8682
ENSMUSG00000091844	Gm8251	chr1	44055952	44061936	-	5985	0.917988	32.4585	1.5113	23.7537	1.54209	13.153	1.0279	2.66727	2.78835	2.11069	1.22766	0.308702	not DEG	#N/A	#N/A	#N/A	#N/A	0	0	0	1	0	1.74919	0	0.292262	#N/A	#N/A	#N/A	0	0	0	0	28.0705	23.9521	0	1	20.0877	19.225	12.3476	35.4687	12.161	4.73315	10.153
ENSMUSG00000042429	Adora1	chr1;chr1;chr1;chr1;chr1;chr1;chr1;chr1;chr1;chr1;chr1	134199223;134199225;134201349;134202065;134203397;134234015;134234015;134234015;134234015;134235228;134235228	134201713;134203590;134203590;134203590;134203590;134234446;134235397;134234578;134234412;134235364;134235431	-;-;-;-;-;-;-;-;-;-;-	5785	11.4749	6.62419	37.7826	45.8107	237.482	346.676	1135.83	850.859	1.56431	7.225	50.489	171.71	2	#N/A	#N/A	#N/A	ENSMUSG00000042429	8	5	5	3	13851.1	20860.8	2394.31	3606.02	#N/A	#N/A	#N/A	0	1	1	1	88.8899	61.8762	0	0	169.435	33.3233	84.3753	111.689	123.13	152.644	90.2488
ENSMUSG00000026458	Ppfia4	chr1;chr1;chr1;chr1;chr1;chr1;chr1;chr1;chr1;chr1;chr1;chr1;chr1;chr1;chr1;chr1;chr1;chr1;chr1;chr1;chr1;chr1;chr1;chr1;chr1;chr1;chr1;chr1;chr1;chr1;chr1;chr1;chr1;chr1;chr1;chr1;chr1;chr1;chr1;chr1;chr1;chr1;chr1;chr1;chr1;chr1;chr1;chr1;chr1;chr1;chr1;chr1;chr1;chr1;chr1;chr1;chr1;chr1;chr1;chr1;chr1;chr1;chr1;chr1;chr1;chr1;chr1;chr1;chr1;chr1;chr1;chr1;chr1;chr1;chr1;chr1;chr1;chr1;chr1;chr1…	134296783;134296784;134296785;134296789;134297501;134298381;134299026;134299026;134299291;134299291;134299291;134299291;134299291;134299291;134300470;134300470;134300470;134300470;134300470;134300470;134303605;134303605;134303605;134303605;134303605;134303605;134304287;134304287;134304287;134304287;134304287;134304287;134304568;134309576;134309576;134309576;134309576;134311529;134311529;134311529…	134298828;134298828;134298828;134298828;134298828;134298828;134299136;134299136;134299468;134299468;134299468;134299468;134299468;134299468;134300538;134300538;134300538;134300538;134300538;134300538;134303780;134303780;134303780;134303780;134303780;134303780;134304384;134304384;134304384;134304808;134304384;134304384;134304846;134309751;134309751;134309751;134309751;134311598;134311555;134311555…	-;-;-;-;-;-;-;-;-;-;-;-;-;-;-;-;-;-;-;-;-;-;-;-;-;-;-;-;-;-;-;-;-;-;-;-;-;-;-;-;-;-;-;-;-;-;-;-;-;-;-;-;-;-;-;-;-;-;-;-;-;-;-;-;-;-;-;-;-;-;-;-;-;-;-;-;-;-;-;-;-;-;-;-;-;-;-;-;-;-;-;-;-;-;-;-;-;-	6572	40.3915	45.0445	58.9408	57.6875	163.461	191.658	707.194	453.436	6.5	8.87312	27.0176	88.3011	2	ENSMUSG00000026458	ENSMUSG00000026458	#N/A	#N/A	3	2	2	1	3653.93	1851.52	555.984	281.728	ENSMUSG00000026458	#N/A	#N/A	0	0	0	0	113.218	211.577	0	0	213.978	146.11	204.764	272.43	240.18	230.741	227.878
ENSMUSG00000041684	Bivm	chr1;chr1;chr1;chr1;chr1;chr1;chr1;chr1;chr1;chr1;chr1;chr1;chr1;chr1;chr1;chr1;chr1;chr1;chr1;chr1;chr1;chr1;chr1;chr1;chr1;chr1;chr1;chr1;chr1;chr1;chr1;chr1	44118957;44119000;44119162;44119508;44119968;44119979;44120174;44120174;44120174;44120174;44126266;44126266;44126266;44126266;44126266;44126343;44127638;44127638;44128728;44128728;44129260;44129260;44129583;44129583;44136984;44136984;44138573;44138573;44141778;44141778;44142849;44142849	44119195;44119175;44119370;44119729;44120274;44120274;44120274;44120274;44120274;44120274;44126347;44126866;44126866;44126566;44126329;44126407;44127764;44127764;44128823;44128823;44129364;44129364;44129677;44129677;44137116;44137116;44138659;44138659;44141874;44141874;44144770;44144510	+;+;+;+;+;+;+;+;+;+;+;+;+;+;+;+;+;+;+;+;+;+;+;+;+;+;+;+;+;+;+;+	4206	840.418	808.813	784.366	1062.13	1104.14	1056.94	964.169	1002.89	196.057	219.507	256.904	233.84	not DEG	#N/A	#N/A	#N/A	#N/A	1	0	0	3	480.964	1273.41	114.352	302.76	#N/A	#N/A	#N/A	1	0	1	0	739.19	827.344	0	0	795.647	715.169	713.074	1026.33	756.262	776.237	677.994
ENSMUSG00000026048	Ercc5	chr1;chr1;chr1;chr1;chr1;chr1;chr1;chr1;chr1;chr1;chr1;chr1;chr1;chr1;chr1;chr1;chr1;chr1;chr1;chr1;chr1;chr1;chr1;chr1;chr1;chr1;chr1;chr1;chr1;chr1;chr1;chr1;chr1;chr1;chr1;chr1;chr1;chr1;chr1;chr1;chr1;chr1;chr1;chr1;chr1;chr1;chr1;chr1;chr1;chr1;chr1	44147744;44147847;44147847;44147909;44147932;44156935;44156937;44156937;44156937;44156937;44158144;44158144;44158144;44158144;44158144;44158805;44158805;44158805;44158805;44158830;44160977;44160977;44160977;44160977;44160977;44161810;44161810;44161810;44161810;44161810;44163877;44163877;44163877;44163877;44166809;44166809;44166809;44166809;44173338;44173338;44173912;44174162;44174162;44175839;441…	44149522;44148150;44148150;44147965;44148137;44157112;44157112;44157112;44157112;44157112;44158255;44158335;44158259;44158259;44158259;44158891;44158891;44158891;44158891;44158891;44161109;44161037;44161037;44161037;44161037;44161953;44161953;44161844;44161953;44161953;44164084;44164084;44164084;44164084;44166998;44167217;44167882;44167882;44174031;44173579;44174031;44174375;44174375;44175983;441…	+;+;+;+;+;+;+;+;+;+;+;+;+;+;+;+;+;+;+;+;+;+;+;+;+;+;+;+;+;+;+;+;+;+;+;+;+;+;+;+;+;+;+;+;+;+;+;+;+;+;+	5864	946.905	1006.88	1009.55	1275.91	1318.49	1443.07	1058.74	1152.26	166.591	194.872	235.467	188.523	4	ENSMUSG00000026048	#N/A	ENSMUSG00000026048	ENSMUSG00000026048	0	0	0	2	1124.2	1412.47	191.711	240.871	#N/A	#N/A	#N/A	1	0	1	0	1283.76	1209.58	0	0	1422.73	820.265	1042.34	1659.48	1229.02	1206.95	1120.21
ENSMUSG00000046828	Mettl21e	chr1;chr1;chr1;chr1;chr1;chr1;chr1;chr1;chr1	44204070;44206425;44210164;44210164;44211032;44218111;44218111;44218840;44218840	44206753;44206753;44211198;44210281;44211198;44218230;44218230;44218913;44218961	-;-;-;-;-;-;-;-;-	3961	0	0	0	0	0	0	0	0	0	0	0	0	not DEG	#N/A	#N/A	#N/A	#N/A	0	0	0	0	12.8413	1.74919	3.24193	0.441603	#N/A	#N/A	#N/A	0	0	0	0	0	0	0	0	0	0	0	0	0	0	0
ENSMUSG00000042229	Rabif	chr1;chr1	134494648;134506076	134494809;134508774	+;+	2861	341.492	276.229	373.292	349.518	487.3	426.533	640.381	594.801	107.955	126.321	159.705	215.865	1	#N/A	#N/A	#N/A	#N/A	4	2	2	0	1402.03	2204.85	490.05	770.658	#N/A	#N/A	#N/A	1	0	1	1	481.877	583.832	0	0	1121.42	1036.87	1094.82	956.901	1140.09	1118.21	1182.26
ENSMUSG00000026452	Syt2	chr1;chr1;chr1;chr1;chr1;chr1;chr1;chr1;chr1;chr1;chr1;chr1;chr1;chr1;chr1;chr1;chr1;chr1;chr1;chr1;chr1;chr1;chr1;chr1	134646677;134646681;134663790;134709300;134740835;134740835;134740835;134741810;134741810;134741810;134743510;134743510;134743960;134743960;134744384;134744384;134745730;134745730;134746754;134746754;134747475;134747475;134748577;134762203	134646835;134646835;134663998;134709424;134741038;134741038;134741038;134741976;134741829;134741976;134743629;134743629;134744127;134744127;134744551;134744551;134745847;134745847;134746887;134746887;134753149;134749417;134748670;134762593	+;+;+;+;+;+;+;+;+;+;+;+;+;+;+;+;+;+;+;+;+;+;+;+	7638	33.9656	25.8343	24.1809	27.1471	57.0573	85.4945	116.153	85.3526	3.91463	3.36004	9.33175	13.191	1	#N/A	ENSMUSG00000026452	#N/A	#N/A	1	1	1	0	2144.49	3952.29	280.766	517.451	#N/A	#N/A	#N/A	0	1	0	0	92.6326	59.8802	0	0	97.8183	44.8583	39.1007	83.7666	53.2044	52.0647	43.9963
ENSMUSG00000026426	Arl8a	chr1;chr1;chr1;chr1;chr1;chr1;chr1;chr1;chr1;chr1;chr1;chr1;chr1;chr1;chr1;chr1;chr1;chr1;chr1;chr1	135146824;135147669;135152082;135152471;135152471;135152793;135152793;135152793;135154176;135154176;135154176;135154182;135154408;135154408;135154713;135154713;135154713;135155222;135155222;135155222	135147100;135147727;135152551;135152551;135152551;135152866;135152866;135152866;135154295;135154269;135154269;135154475;135154475;135154475;135154783;135154783;135154783;135155328;135156269;135156269	+;+;+;+;+;+;+;+;+;+;+;+;+;+;+;+;+;+;+;+	2299	745.406	796.89	3117.82	3033.68	4936.23	5068.61	8387.65	8724.64	335.428	1337.86	2175.91	3721.68	1	ENSMUSG00000026426	#N/A	#N/A	ENSMUSG00000026426	2	3	2	4	7479.46	10859.8	3253.35	4723.72	#N/A	#N/A	#N/A	1	0	1	0	2407.51	3019.96	0	0	3114.47	2577.43	3332.82	2500.92	4206.19	5328.35	4838.46
ENSMUSG00000025995	Wdr75	chr1;chr1;chr1;chr1;chr1;chr1;chr1;chr1;chr1;chr1;chr1;chr1;chr1;chr1;chr1;chr1;chr1;chr1;chr1;chr1;chr1;chr1;chr1;chr1;chr1;chr1;chr1;chr1;chr1;chr1;chr1;chr1;chr1;chr1;chr1;chr1;chr1;chr1;chr1;chr1;chr1;chr1;chr1;chr1;chr1;chr1;chr1;chr1;chr1;chr1;chr1;chr1;chr1;chr1;chr1;chr1;chr1;chr1;chr1;chr1;chr1;chr1;chr1;chr1;chr1;chr1;chr1;chr1;chr1;chr1;chr1;chr1;chr1;chr1;chr1;chr1;chr1;chr1;chr1;chr1…	45795166;45795449;45795503;45795507;45799016;45799016;45799016;45799016;45801161;45801161;45801161;45801161;45801989;45802039;45802039;45802039;45802039;45803686;45803847;45803877;45803877;45803877;45805377;45805377;45805377;45806673;45806673;45806673;45807671;45807671;45812041;45812041;45813045;45813045;45813045;45813190;45813190;45813190;45814541;45814541;45814541;45814678;45816477;45816477;458…	45795604;45795604;45795604;45795604;45799145;45799145;45799145;45799145;45801226;45801226;45801226;45801226;45802129;45802129;45802355;45802129;45802129;45804001;45803929;45804001;45804001;45804001;45805447;45805447;45805447;45806792;45806792;45806792;45807759;45807759;45812199;45812199;45813104;45813104;45813104;45813305;45813305;45813305;45814716;45814716;45814716;45814716;45816634;45816634;458…	+;+;+;+;+;+;+;+;+;+;+;+;+;+;+;+;+;+;+;+;+;+;+;+;+;+;+;+;+;+;+;+;+;+;+;+;+;+;+;+;+;+;+;+;+;+;+;+;+;+;+;+;+;+;+;+;+;+;+;+;+;+;+;+;+;+;+;+;+;+;+;+;+;+;+;+;+;+;+;+;+;+	4900	1505.5	1624.25	1042.8	1243.67	1173.53	1226.05	1046.4	1104.25	319.362	233.314	244.855	219.454	not DEG	#N/A	#N/A	#N/A	#N/A	0	0	0	0	597.703	1450.08	121.98	295.934	#N/A	#N/A	#N/A	1	0	0	1	1323.99	1144.71	0	0	1583.43	1663.6	1443.64	1649.67	1419.04	1475.56	1383.06
ENSMUSG00000098549	Gm5269	chr1;chr1	45889525;45889941	45890273;45890078	-;-	749	4.58994	5.29935	3.02261	10.1801	3.08418	6.5765	2.0558	5.33454	6.60166	8.81359	6.44905	4.93347	not DEG	#N/A	#N/A	#N/A	#N/A	0	0	0	0	1.16739	3.49838	1.5586	4.67073	#N/A	#N/A	#N/A	0	0	0	0	35.556	53.8921	0	0	12.2273	8.97165	8.23173	9.8105	7.60063	3.54986	12.4092
ENSMUSG00000025993	Slc40a1	chr1;chr1;chr1;chr1;chr1;chr1;chr1;chr1;chr1;chr1;chr1;chr1;chr1;chr1;chr1;chr1;chr1;chr1;chr1;chr1;chr1;chr1;chr1;chr1;chr1;chr1;chr1;chr1;chr1;chr1;chr1;chr1;chr1	45908068;45910892;45912236;45915241;45918309;45918885;45918885;45918928;45918936;45921156;45921156;45921156;45921156;45921217;45921217;45921217;45923280;45923732;45924717;45924717;45924717;45924717;45924717;45924717;45925221;45925221;45925221;45925221;45925221;45925221;45926424;45926424;45926424	45909719;45911530;45912481;45918435;45918435;45919000;45919000;45919000;45919170;45921315;45921315;45921315;45921315;45921315;45921315;45921315;45923309;45926523;45924784;45924784;45924784;45924784;45924784;45924784;45925365;45925327;45925408;45925609;45925262;45925582;45926519;45926519;45926519	-;-;-;-;-;-;-;-;-;-;-;-;-;-;-;-;-;-;-;-;-;-;-;-;-;-;-;-;-;-;-;-;-	9000	10.5569	29.1464	13.6017	33.9338	3.08418	12.2135	3.08369	2.66727	2.20574	2.64086	0.849871	0.319498	not DEG	#N/A	#N/A	#N/A	#N/A	0	0	0	0	349.049	553.618	38.7833	61.5131	#N/A	#N/A	#N/A	1	1	0	0	44.9128	89.8202	0	0	356.338	281.966	211.967	382.61	278.943	217.725	143.27
ENSMUSG00000041144	Dnah7b	chr1;chr1;chr1;chr1;chr1;chr1;chr1;chr1;chr1;chr1;chr1;chr1;chr1;chr1;chr1;chr1;chr1;chr1;chr1;chr1;chr1;chr1;chr1;chr1;chr1;chr1;chr1;chr1;chr1;chr1;chr1;chr1;chr1;chr1;chr1;chr1;chr1;chr1;chr1;chr1;chr1;chr1;chr1;chr1;chr1;chr1;chr1;chr1;chr1;chr1;chr1;chr1;chr1;chr1;chr1;chr1;chr1;chr1;chr1;chr1;chr1;chr1;chr1;chr1;chr1;chr1;chr1;chr1;chr1;chr1;chr1;chr1;chr1;chr1;chr1;chr1;chr1;chr1;chr1;chr1…	46066315;46066738;46066796;46066945;46078523;46081435;46083705;46085555;46097998;46099418;46109265;46116169;46119260;46123617;46124343;46126662;46128108;46131306;46134502;46137412;46139506;46141978;46144697;46175287;46175287;46177230;46182341;46187155;46188576;46191651;46195035;46195249;46201192;46204218;46207445;46211249;46213338;46214298;46217077;46219321;46221579;46223072;46224609;46225766;462…	46066360;46066824;46067380;46067004;46078585;46081497;46083813;46085702;46098085;46099598;46109340;46116294;46119379;46123800;46124522;46126934;46128235;46131384;46134726;46137558;46140191;46142164;46144730;46178717;46175480;46177428;46182481;46187367;46188685;46191819;46195137;46195376;46201404;46204316;46207693;46211398;46213520;46214474;46217208;46219545;46221776;46223227;46224777;46225892;462…	+;+;+;+;+;+;+;+;+;+;+;+;+;+;+;+;+;+;+;+;+;+;+;+;+;+;+;+;+;+;+;+;+;+;+;+;+;+;+;+;+;+;+;+;+;+;+;+;+;+;+;+;+;+;+;+;+;+;+;+;+;+;+;+;+;+;+;+;+;+;+;+;+;+;+;+;+;+;+;+;+;+;+;+;+	19980	34.4246	78.1654	22.6695	42.4173	21.5893	62.007	61.6739	37.3418	2.81757	1.6288	2.092	2.47787	not DEG	#N/A	#N/A	#N/A	#N/A	0	0	0	0	73.5455	49.8519	3.68096	2.49509	#N/A	#N/A	#N/A	1	0	0	0	42.1057	148.702	1	0	64.63	53.8299	79.2304	119.99	68.4056	106.496	81.2239
ENSMUSG00000101337	Dnah7c	chr1;chr1;chr1;chr1;chr1;chr1;chr1;chr1;chr1;chr1;chr1;chr1;chr1;chr1;chr1;chr1;chr1;chr1;chr1;chr1;chr1;chr1;chr1;chr1;chr1;chr1;chr1;chr1;chr1;chr1;chr1;chr1;chr1;chr1;chr1;chr1;chr1;chr1;chr1;chr1;chr1;chr1;chr1;chr1;chr1;chr1;chr1;chr1;chr1;chr1;chr1;chr1;chr1;chr1;chr1;chr1;chr1;chr1;chr1;chr1;chr1;chr1;chr1;chr1;chr1;chr1;chr1;chr1;chr1;chr1;chr1;chr1;chr1;chr1;chr1;chr1;chr1;chr1;chr1;chr1…	46425592;46430772;46440473;46455755;46457207;46465844;46467251;46481981;46494600;46504033;46514553;46515280;46519089;46520513;46524046;46527464;46530499;46532574;46535058;46594941;46596891;46602677;46607413;46608886;46608961;46612564;46612564;46615055;46615055;46615269;46615269;46625935;46625935;46628883;46632100;46636448;46638565;46639148;46639527;46639527;46640231;46646994;46646994;46646994;466…	46425627;46430834;46440535;46455863;46457354;46465931;46467431;46482056;46494725;46504152;46514736;46515459;46519361;46520640;46524124;46527688;46530645;46533259;46535244;46595134;46597089;46602817;46607625;46608995;46608995;46612732;46612732;46615157;46615157;46615396;46615396;46626111;46626147;46628981;46632348;46636597;46638747;46639366;46639703;46639703;46640271;46647125;46647125;46647125;466…	+;+;+;+;+;+;+;+;+;+;+;+;+;+;+;+;+;+;+;+;+;+;+;+;+;+;+;+;+;+;+;+;+;+;+;+;+;+;+;+;+;+;+;+;+;+;+;+;+;+;+;+;+;+;+;+;+;+;+;+;+;+;+;+;+;+;+;+;+;+;+;+;+;+;+;+;+;+;+;+;+	12603	13.3108	24.5095	4.53391	13.5735	21.5893	32.8825	18.5022	37.3418	1.50045	0.718378	2.16106	2.2155	not DEG	#N/A	#N/A	#N/A	#N/A	0	0	0	0	256.826	168.797	20.3781	13.3934	#N/A	#N/A	#N/A	1	0	0	0	5.6141	9.98003	0	0	23.5812	17.9433	13.3766	22.6396	15.9613	11.8329	13.5373
ENSMUSG00000025986	Slc39a10	chr1;chr1;chr1;chr1;chr1;chr1;chr1;chr1;chr1;chr1;chr1;chr1;chr1;chr1;chr1;chr1;chr1;chr1;chr1;chr1;chr1	46807544;46811986;46817602;46818063;46819065;46819065;46820523;46820523;46826093;46826093;46827343;46827343;46832556;46832556;46835127;46835127;46835640;46835738;46853471;46887988;46892800	46810111;46812176;46818143;46818143;46819433;46819433;46820643;46820643;46826281;46826281;46827512;46827512;46832763;46832763;46835899;46836151;46836151;46836151;46854046;46888070;46892852	-;-;-;-;-;-;-;-;-;-;-;-;-;-;-;-;-;-;-;-;-	6095	2955.46	3398.87	1444.81	2027.55	2254.53	2258.56	2467.98	2627.26	521.274	284.853	370.229	417.986	not DEG	#N/A	#N/A	#N/A	#N/A	0	0	0	0	7604.37	17485.8	1247.64	2868.87	#N/A	ENSMUSG00000025986	#N/A	0	0	0	0	1861.07	2077.84	0	0	1897.85	1713.59	1841.85	3548.38	1739.78	1881.43	1648.17
ENSMUSG00000041889	Shisa4	chr1;chr1;chr1;chr1;chr1;chr1;chr1;chr1;chr1;chr1	135371057;135371060;135372197;135372197;135373152;135373152;135373888;135374378;135374889;135374889	135371996;135371996;135372364;135372364;135373450;135373285;135374549;135374549;135375077;135375237	-;-;-;-;-;-;-;-;-;-	2418	267.594	290.802	284.125	313.888	294.539	306.277	448.164	512.116	115.466	123.659	124.238	198.569	2	#N/A	#N/A	ENSMUSG00000041889	ENSMUSG00000041889	3	4	2	5	12401.2	10056.1	5128.69	4158.84	#N/A	#N/A	#N/A	1	0	1	0	777.553	839.32	0	0	1410.51	2255.73	1894.33	1035.39	1725.34	2218.66	2247.2
ENSMUSG00000045954	Cavin2	chr1;chr1	51289126;51300649	51289868;51302960	+;+	3055	2.29497	3.97451	12.0904	30.5404	0	0	4.11159	5.33454	1.0261	6.97723	0	1.54601	not DEG	#N/A	#N/A	#N/A	#N/A	0	0	0	0	542.836	347.214	177.688	113.654	#N/A	#N/A	#N/A	0	0	0	0	2.80705	1.99601	1	0	97.8183	55.1116	39.1007	96.5957	53.9644	40.2318	19.1779
ENSMUSG00000026107	Nabp1	chr1;chr1;chr1;chr1;chr1;chr1;chr1;chr1;chr1;chr1;chr1;chr1;chr1;chr1;chr1;chr1;chr1;chr1;chr1;chr1;chr1;chr1;chr1;chr1;chr1;chr1;chr1;chr1;chr1;chr1;chr1;chr1;chr1;chr1;chr1;chr1;chr1;chr1;chr1;chr1;chr1;chr1;chr1;chr1;chr1;chr1;chr1;chr1;chr1;chr1;chr1;chr1;chr1;chr1;chr1	51465862;51466007;51468690;51469488;51469820;51469820;51469820;51469857;51470807;51470971;51470971;51471129;51471142;51471339;51472329;51472329;51472329;51472329;51472329;51472329;51472329;51472329;51472329;51473006;51473006;51473006;51473006;51473006;51473006;51473006;51473006;51473006;51474534;51474534;51474534;51474534;51474534;51474534;51474534;51474534;51475592;51477478;51477478;51477478;514…	51469086;51469086;51469086;51471411;51471411;51469926;51469926;51471411;51471411;51471411;51471411;51471411;51471411;51471411;51472380;51472380;51472380;51472380;51472380;51472380;51472380;51472380;51472380;51473396;51473081;51473081;51473081;51473081;51473081;51473081;51473081;51473081;51474605;51474605;51474605;51474605;51474605;51474605;51474605;51474605;51478399;51477616;51477616;51477616;514…	-;-;-;-;-;-;-;-;-;-;-;-;-;-;-;-;-;-;-;-;-;-;-;-;-;-;-;-;-;-;-;-;-;-;-;-;-;-;-;-;-;-;-;-;-;-;-;-;-;-;-;-;-;-;-	8498	53.2433	65.5794	55.9182	69.5643	67.8519	56.37	80.1761	109.358	6.99122	7.38306	7.30889	11.1517	not DEG	#N/A	#N/A	#N/A	#N/A	0	0	1	1	152.928	446.043	17.9958	52.488	#N/A	ENSMUSG00000026107	#N/A	1	0	1	0	58.948	112.774	1	0	124.893	117.913	107.013	129.046	116.29	133.712	110.555
ENSMUSG00000052759	Gpr25	chr1	136259797	136260873	-	1077	0	0	0	1.69669	1.54209	0	14.3906	10.6691	0	0.787693	0.715919	11.634	2	#N/A	ENSMUSG00000052759	#N/A	ENSMUSG00000052759	1	1	1	3	158.765	209.028	147.414	194.084	#N/A	#N/A	#N/A	1	1	0	1	2.80705	3.99201	0	0	3.49351	0	6.1738	5.28258	1.52013	1.18329	3.38433
ENSMUSG00000033849	B3galt2	chr1;chr1	143640664;143646006	143641342;143654614	+;+	9288	65.6362	72.866	163.221	559.908	394.775	634.163	1308.51	1573.69	7.45598	38.9281	55.3907	155.157	1	#N/A	#N/A	#N/A	#N/A	2	0	0	2	555.677	9671.26	59.8274	1041.26	#N/A	ENSMUSG00000033849	#N/A	0	0	0	1	106.668	153.692	0	0	166.815	89.7165	157.432	221.868	161.893	196.426	112.811
ENSMUSG00000026104	Stat1	chr1;chr1;chr1;chr1;chr1;chr1;chr1;chr1;chr1;chr1;chr1;chr1;chr1;chr1;chr1;chr1;chr1;chr1;chr1;chr1;chr1;chr1;chr1;chr1;chr1;chr1;chr1;chr1;chr1;chr1;chr1;chr1;chr1;chr1;chr1;chr1;chr1;chr1;chr1;chr1;chr1;chr1;chr1;chr1;chr1;chr1;chr1;chr1;chr1;chr1;chr1;chr1;chr1;chr1;chr1;chr1;chr1;chr1;chr1;chr1;chr1;chr1;chr1;chr1;chr1;chr1;chr1;chr1;chr1;chr1;chr1;chr1;chr1;chr1;chr1;chr1;chr1;chr1;chr1;chr1…	52119440;52119455;52119490;52119492;52119498;52119549;52119559;52119572;52119624;52119912;52119912;52119912;52119912;52119912;52119912;52119912;52119912;52119912;52122591;52122591;52122591;52122591;52122591;52122591;52122591;52122591;52123114;52123114;52123114;52123114;52123114;52123114;52123114;52123114;52126520;52126520;52126520;52126520;52126520;52126520;52126520;52126520;52132544;52132544;521…	52119623;52119623;52119604;52119608;52119623;52119604;52119623;52119623;52119793;52120035;52120394;52120072;52120035;52120035;52120072;52120110;52120072;52120072;52122721;52122721;52122721;52122721;52122721;52122721;52122721;52122721;52123258;52123258;52123258;52123258;52123258;52123258;52123258;52123258;52126618;52126618;52126618;52126618;52126618;52126618;52126618;52126618;52132633;52132633;521…	+;+;+;+;+;+;+;+;+;+;+;+;+;+;+;+;+;+;+;+;+;+;+;+;+;+;+;+;+;+;+;+;+;+;+;+;+;+;+;+;+;+;+;+;+;+;+;+;+;+;+;+;+;+;+;+;+;+;+;+;+;+;+;+;+;+;+;+;+;+;+;+;+;+;+;+;+;+;+;+;+;+;+;+;+;+;+;+;+;+;+;+;+;+;+;+;+;+;+;+;+;+;+;+;+;+;+;+;+;+;+;+;+;+;+;+;+;+;+;+;+;+;+;+;+;+;+;+	7105	402.538	396.789	4216.54	1392.98	675.435	637.921	163.436	138.698	56.251	394.759	92.4248	21.2621	not DEG	#N/A	#N/A	#N/A	ENSMUSG00000026104	0	0	2	3	979.439	1379.24	137.852	194.122	#N/A	#N/A	#N/A	1	0	0	0	288.19	313.373	0	0	504.812	430.639	395.123	505.618	401.313	366.819	404.992
ENSMUSG00000026103	Gls	chr1;chr1;chr1;chr1;chr1;chr1;chr1;chr1;chr1;chr1;chr1;chr1;chr1;chr1;chr1;chr1;chr1;chr1;chr1;chr1;chr1;chr1;chr1;chr1;chr1;chr1;chr1;chr1;chr1;chr1;chr1;chr1;chr1;chr1;chr1;chr1;chr1;chr1;chr1;chr1;chr1;chr1;chr1;chr1;chr1;chr1;chr1;chr1;chr1;chr1;chr1;chr1;chr1;chr1;chr1;chr1;chr1;chr1;chr1;chr1;chr1;chr1;chr1;chr1;chr1;chr1;chr1;chr1;chr1;chr1;chr1;chr1;chr1;chr1;chr1;chr1;chr1;chr1;chr1;chr1…	52163448;52165941;52166128;52166264;52166282;52168336;52168336;52168336;52168336;52168336;52168447;52168485;52168485;52168485;52168485;52168897;52168897;52168897;52168897;52184104;52185280;52185280;52187683;52188679;52188679;52188679;52188679;52188679;52188679;52188679;52188685;52189423;52189423;52189423;52189423;52189423;52189423;52189423;52189423;52189468;52190879;52190879;52190879;52191111;521…	52166314;52166314;52166314;52166314;52166314;52168399;52168975;52168399;52168399;52168399;52168561;52169145;52168561;52168561;52168561;52168958;52168958;52168958;52168958;52187794;52187853;52187794;52187794;52188771;52188771;52188771;52188771;52188771;52188771;52188771;52188771;52189554;52189554;52189554;52189554;52189554;52189554;52189554;52189554;52189554;52190909;52190910;52190909;52191287;521…	-;-;-;-;-;-;-;-;-;-;-;-;-;-;-;-;-;-;-;-;-;-;-;-;-;-;-;-;-;-;-;-;-;-;-;-;-;-;-;-;-;-;-;-;-;-;-;-;-;-;-;-;-;-;-;-;-;-;-;-;-;-;-;-;-;-;-;-;-;-;-;-;-;-;-;-;-;-;-;-;-;-;-;-;-;-;-;-;-;-;-;-;-;-;-;-;-;-;-;-;-;-;-;-;-;-;-;-;-;-;-;-;-;-;-;-;-;-;-;-;-;-;-;-	15057	1796.04	2166.11	1231.71	2555.22	2650.85	3898.93	4209.24	4945.12	131.572	125.753	217.499	303.99	not DEG	#N/A	#N/A	ENSMUSG00000026103	#N/A	0	0	2	3	9949.66	21815	660.799	1448.83	#N/A	ENSMUSG00000026103	#N/A	1	0	1	1	3228.11	3659.68	0	0	1526.66	1363.69	1665.9	2682.79	1669.1	1850.66	1396.6
ENSMUSG00000042751	Nmnat2	chr1;chr1;chr1;chr1;chr1;chr1;chr1;chr1;chr1;chr1;chr1;chr1;chr1;chr1;chr1;chr1;chr1;chr1;chr1;chr1;chr1;chr1;chr1;chr1;chr1;chr1;chr1;chr1;chr1;chr1;chr1;chr1;chr1;chr1;chr1;chr1;chr1;chr1;chr1;chr1;chr1;chr1	152954993;152954998;152955041;152955274;152967917;152967917;153033374;153073797;153073797;153073797;153073797;153073797;153074639;153074673;153074673;153074673;153076909;153076909;153076909;153076909;153086337;153086337;153086337;153088784;153088784;153088784;153090497;153090497;153090497;153093480;153094037;153094037;153094037;153094037;153094211;153112142;153112142;153112380;153112380;153112985…	152955193;152955193;152955193;152955327;152967976;152967976;153033442;153073885;153074252;153073885;153073885;153073885;153074740;153074740;153074740;153074740;153076939;153076987;153076987;153076987;153086463;153086463;153086463;153088864;153088864;153088864;153090541;153090541;153090541;153093554;153094113;153094088;153094113;153094113;153094597;153112243;153112243;153112447;153112447;153113088…	+;+;+;+;+;+;+;+;+;+;+;+;+;+;+;+;+;+;+;+;+;+;+;+;+;+;+;+;+;+;+;+;+;+;+;+;+;+;+;+;+;+	5781	140.911	166.267	1230.2	1262.34	3477.41	3046.8	5434.5	4705.06	26.5679	215.58	564.281	876.973	1	#N/A	#N/A	#N/A	ENSMUSG00000042751	0	1	3	4	7342.88	11052.2	1270.17	1911.82	#N/A	#N/A	#N/A	1	1	0	0	624.101	1133.73	1	0	1827.11	645.959	1049.55	1332.72	2138.82	2428.11	1971.94
ENSMUSG00000043015	Nemp2	chr1;chr1;chr1;chr1;chr1;chr1;chr1;chr1;chr1;chr1;chr1;chr1;chr1;chr1;chr1;chr1;chr1;chr1;chr1;chr1;chr1;chr1;chr1;chr1;chr1;chr1;chr1;chr1;chr1;chr1;chr1;chr1;chr1;chr1;chr1;chr1;chr1;chr1;chr1;chr1;chr1;chr1;chr1;chr1;chr1;chr1;chr1	52630703;52630737;52630747;52630752;52630797;52637365;52637365;52637365;52637365;52637365;52640829;52640829;52640829;52641171;52641171;52641171;52641516;52641984;52642319;52642319;52642319;52642319;52643122;52643168;52645181;52645261;52645261;52645261;52645261;52645261;52645261;52648750;52648750;52648750;52648750;52648750;52648750;52648750;52648750;52649706;52649706;52649706;52649706;52649706;526…	52630851;52630851;52630851;52632941;52630851;52637480;52637480;52637480;52637480;52637480;52641060;52641060;52641060;52641243;52641243;52641243;52643236;52642153;52642412;52642412;52642412;52642412;52643236;52643236;52645486;52645486;52645486;52645486;52645486;52645486;52645486;52648926;52648926;52648926;52648926;52648926;52648926;52648926;52648926;52650027;52650656;52650702;52651919;52650636;526…	+;+;+;+;+;+;+;+;+;+;+;+;+;+;+;+;+;+;+;+;+;+;+;+;+;+;+;+;+;+;+;+;+;+;+;+;+;+;+;+;+;+;+;+;+;+;+	7078	496.173	402.088	432.233	490.344	607.583	686.775	519.089	464.105	63.4544	65.1721	91.4353	69.4542	not DEG	#N/A	#N/A	#N/A	#N/A	0	0	1	0	316.362	354.211	44.6966	50.0439	#N/A	#N/A	#N/A	1	0	0	1	512.754	633.732	0	0	833.203	522.919	574.163	752.39	663.535	575.078	615.948
ENSMUSG00000026479	Lamc2	chr1;chr1;chr1;chr1;chr1;chr1;chr1;chr1;chr1;chr1;chr1;chr1;chr1;chr1;chr1;chr1;chr1;chr1;chr1;chr1;chr1;chr1;chr1;chr1;chr1;chr1;chr1;chr1;chr1;chr1;chr1;chr1;chr1;chr1;chr1;chr1;chr1;chr1;chr1;chr1;chr1;chr1;chr1;chr1;chr1;chr1;chr1;chr1;chr1;chr1;chr1;chr1;chr1;chr1;chr1;chr1;chr1	153122756;153122756;153124173;153126098;153126816;153126816;153126816;153127006;153127006;153127006;153128957;153128957;153130036;153130036;153130650;153130650;153131823;153131823;153133599;153133599;153134777;153134777;153136698;153136698;153137191;153137191;153139726;153139726;153141526;153141526;153143726;153143726;153144514;153144514;153145639;153145639;153148928;153148928;153150200;153150744…	153124283;153124283;153124283;153126915;153126915;153126915;153126915;153127234;153127164;153127164;153129156;153129156;153130150;153130150;153130799;153130799;153131967;153131967;153133748;153133748;153134856;153134856;153136903;153136903;153137353;153137353;153139871;153139871;153141771;153141771;153143908;153143908;153144732;153144732;153145751;153145751;153149117;153149117;153150866;153150866…	-;-;-;-;-;-;-;-;-;-;-;-;-;-;-;-;-;-;-;-;-;-;-;-;-;-;-;-;-;-;-;-;-;-;-;-;-;-;-;-;-;-;-;-;-;-;-;-;-;-;-;-;-;-;-;-;-	8039	7.8029	7.94902	13.6017	10.1801	16.963	18.79	23.6417	48.0108	0.979719	1.47916	2.22372	4.45656	1	#N/A	ENSMUSG00000026479	ENSMUSG00000026479	ENSMUSG00000026479	0	0	0	0	302.354	732.91	37.6109	91.1693	#N/A	#N/A	#N/A	1	1	0	0	2.80705	20.9581	1	0	27.0747	21.7883	15.4345	23.3943	15.9613	20.1159	7.89677
ENSMUSG00000042671	Rgs8	chr1;chr1;chr1;chr1;chr1;chr1;chr1;chr1;chr1;chr1;chr1;chr1;chr1;chr1;chr1;chr1;chr1;chr1;chr1;chr1;chr1;chr1;chr1;chr1;chr1;chr1;chr1;chr1;chr1;chr1;chr1;chr1;chr1;chr1;chr1;chr1;chr1;chr1;chr1;chr1;chr1;chr1;chr1;chr1;chr1;chr1;chr1;chr1;chr1;chr1;chr1;chr1;chr1;chr1;chr1;chr1;chr1	153653025;153661081;153664616;153665274;153665312;153665593;153665657;153665673;153665709;153665836;153665836;153665836;153665836;153665836;153665836;153665836;153667489;153667825;153667825;153667825;153667825;153667825;153667825;153670783;153670783;153670783;153670783;153670783;153670783;153670783;153670783;153670783;153670783;153671754;153671754;153671754;153671754;153671754;153671754;153671754…	153653355;153661313;153664704;153665496;153665538;153665713;153665916;153665713;153665916;153665916;153665916;153665916;153665916;153665916;153665916;153665916;153667953;153667953;153667953;153667953;153667953;153667953;153667953;153670839;153670884;153670884;153670884;153670884;153670884;153670884;153670884;153670884;153670884;153671818;153671818;153671818;153671818;153671818;153671818;153671818…	+;+;+;+;+;+;+;+;+;+;+;+;+;+;+;+;+;+;+;+;+;+;+;+;+;+;+;+;+;+;+;+;+;+;+;+;+;+;+;+;+;+;+;+;+;+;+;+;+;+;+;+;+;+;+;+;+	9640	275.396	251.057	320.396	156.096	354.681	511.088	1733.04	848.192	27.3057	24.7143	44.905	133.881	2	#N/A	#N/A	ENSMUSG00000042671	#N/A	0	0	1	4	8512.6	5671.74	883.05	588.355	#N/A	#N/A	#N/A	0	0	0	0	293.805	1115.77	1	0	1483.87	858.715	885.94	1382.53	1694.18	1937.04	1927.94
ENSMUSG00000041426	Hibch	chr1;chr1;chr1;chr1;chr1;chr1;chr1;chr1;chr1;chr1;chr1;chr1;chr1;chr1;chr1;chr1;chr1;chr1;chr1;chr1;chr1;chr1;chr1;chr1;chr1;chr1;chr1;chr1;chr1;chr1;chr1;chr1;chr1;chr1;chr1;chr1;chr1;chr1;chr1;chr1;chr1;chr1;chr1;chr1;chr1;chr1	52844929;52845013;52845044;52845046;52851768;52853668;52853668;52853668;52853668;52860028;52860028;52860028;52860028;52862268;52862268;52862268;52865089;52865549;52865549;52865549;52865549;52868906;52868906;52868906;52868906;52885103;52885103;52885103;52885103;52901188;52901188;52901188;52902633;52902847;52902847;52904642;52904642;52904642;52905371;52905371;52905371;52913731;52913731;52916637;529…	52848693;52845144;52845144;52845144;52851901;52853710;52853710;52853710;52853710;52860143;52860165;52860165;52860165;52862352;52862352;52862352;52865147;52865629;52865629;52865629;52865629;52868958;52868958;52868958;52868958;52885181;52885337;52885181;52885181;52901320;52901333;52901333;52902933;52902933;52902933;52904700;52904700;52904700;52905452;52905452;52905452;52913760;52913850;52916670;529…	+;+;+;+;+;+;+;+;+;+;+;+;+;+;+;+;+;+;+;+;+;+;+;+;+;+;+;+;+;+;+;+;+;+;+;+;+;+;+;+;+;+;+;+;+;+	6059	167.533	231.184	167.755	230.75	157.293	189.779	153.157	117.36	32.9029	32.8854	28.641	22.3235	not DEG	#N/A	#N/A	#N/A	#N/A	0	0	1	0	451.78	649.823	74.5634	107.249	#N/A	ENSMUSG00000041426	#N/A	1	0	1	0	248.892	329.341	0	0	400.88	458.836	436.282	350.159	469.719	456.749	456.885
ENSMUSG00000043629	1700019D03Rik	chr1;chr1;chr1;chr1;chr1;chr1;chr1;chr1;chr1;chr1;chr1;chr1;chr1;chr1;chr1;chr1;chr1	52922324;52922324;52922324;52925183;52925187;52925188;52925198;52952615;52953197;52963053;52971971;52990106;52991269;52991269;52992626;52992626;53020094	52925734;52925734;52925734;52925734;52925734;52925734;52925734;52952844;52953350;52963260;52972046;52990164;52991343;52991343;52992656;52992655;53020179	-;-;-;-;-;-;-;-;-;-;-;-;-;-;-;-;-	4330	4.58994	8.61144	0	1.69669	3.08418	2.8185	28.7812	5.33454	1.52441	0.195923	0.681603	3.93946	not DEG	#N/A	#N/A	#N/A	#N/A	0	0	0	0	637.394	1910.11	147.204	441.135	#N/A	#N/A	#N/A	0	0	0	0	0.935683	2.99401	1	0	6.11365	12.8166	8.23173	15.8477	9.12075	13.0162	16.9217
ENSMUSG00000026100	Mstn	chr1;chr1;chr1;chr1;chr1;chr1	53061640;53061657;53063883;53063883;53066251;53066251	53062141;53062141;53064256;53064063;53068079;53068045	+;+;+;+;+;+	2705	0	0	0	0	0	0	12.3348	2.66727	0	0	0	2.77302	not DEG	#N/A	#N/A	#N/A	#N/A	0	0	0	0	0	6.99675	0	2.5866	#N/A	#N/A	#N/A	0	0	0	0	0	0	0	0	4.36689	3.84499	3.0869	3.01862	3.04025	3.54986	2.25622
ENSMUSG00000060715	1700019A02Rik	chr1;chr1;chr1;chr1;chr1;chr1;chr1;chr1;chr1;chr1;chr1;chr1;chr1;chr1;chr1;chr1;chr1;chr1;chr1	53158577;53158600;53163226;53163226;53170238;53170238;53170388;53170388;53177770;53177770;53181843;53181843;53182495;53182495;53185215;53185215;53187328;53187554;53187554	53158788;53158788;53163245;53163245;53170260;53170260;53170458;53170458;53177827;53177827;53181895;53181895;53182544;53182544;53185290;53185290;53187458;53187608;53187636	-;-;-;-;-;-;-;-;-;-;-;-;-;-;-;-;-;-;-	777	0	0	0	0	0	0	0	0	0	0	0	0	not DEG	#N/A	#N/A	#N/A	#N/A	0	0	0	0	4.66956	0.874594	6.00972	1.1256	#N/A	#N/A	#N/A	0	0	0	0	6.54978	4.99001	0	1	6.11365	2.56333	9.2607	9.05585	6.0805	5.91644	3.38433
ENSMUSG00000042641	Rgsl1	chr1;chr1;chr1;chr1;chr1;chr1;chr1;chr1;chr1;chr1;chr1;chr1;chr1;chr1;chr1;chr1;chr1;chr1;chr1;chr1;chr1;chr1;chr1;chr1;chr1;chr1;chr1;chr1;chr1;chr1;chr1;chr1;chr1;chr1;chr1;chr1;chr1;chr1;chr1;chr1;chr1;chr1;chr1;chr1;chr1;chr1;chr1;chr1;chr1;chr1;chr1;chr1;chr1;chr1;chr1;chr1;chr1;chr1;chr1;chr1;chr1;chr1;chr1;chr1;chr1;chr1;chr1;chr1;chr1;chr1;chr1;chr1;chr1;chr1;chr1;chr1;chr1;chr1;chr1;chr1…	153779381;153779386;153779392;153781589;153781589;153781589;153781688;153785143;153785143;153785143;153785143;153785143;153790229;153790229;153790229;153790229;153790229;153790586;153792621;153793755;153793755;153793755;153794088;153794088;153794088;153794088;153794088;153799794;153799794;153799794;153799794;153799794;153799794;153802236;153802236;153802236;153802236;153802236;153802236;153804014…	153779677;153779677;153779677;153781780;153781780;153781780;153781780;153785238;153785238;153785238;153785238;153785238;153790338;153790338;153790338;153790338;153790338;153790770;153793879;153793879;153793879;153793879;153794226;153794226;153794226;153794226;153794226;153799968;153799968;153799968;153799968;153799968;153799968;153802365;153802365;153802365;153802365;153802365;153802365;153804128…	-;-;-;-;-;-;-;-;-;-;-;-;-;-;-;-;-;-;-;-;-;-;-;-;-;-;-;-;-;-;-;-;-;-;-;-;-;-;-;-;-;-;-;-;-;-;-;-;-;-;-;-;-;-;-;-;-;-;-;-;-;-;-;-;-;-;-;-;-;-;-;-;-;-;-;-;-;-;-;-;-;-;-;-;-;-;-	5219	1.37698	1.32484	1.5113	3.39338	6.16836	20.669	33.9206	53.3454	0.258845	0.469888	2.57112	8.36042	1	#N/A	#N/A	#N/A	#N/A	1	0	0	1	134.25	136.437	25.7233	26.1423	#N/A	#N/A	#N/A	0	0	0	0	3.74273	0	0	0	1.74676	3.84499	1.02897	5.28258	1.52013	1.18329	2.25622
ENSMUSG00000004110	Cacna1e	chr1;chr1;chr1;chr1;chr1;chr1;chr1;chr1;chr1;chr1;chr1;chr1;chr1;chr1;chr1;chr1;chr1;chr1;chr1;chr1;chr1;chr1;chr1;chr1;chr1;chr1;chr1;chr1;chr1;chr1;chr1;chr1;chr1;chr1;chr1;chr1;chr1;chr1;chr1;chr1;chr1;chr1;chr1;chr1;chr1;chr1;chr1;chr1;chr1;chr1;chr1;chr1;chr1;chr1;chr1;chr1;chr1;chr1;chr1;chr1;chr1;chr1;chr1;chr1;chr1;chr1;chr1;chr1;chr1;chr1;chr1;chr1;chr1;chr1;chr1;chr1;chr1;chr1;chr1;chr1…	154390731;154392519;154398393;154401983;154401983;154401983;154403678;154403678;154403678;154404885;154407712;154407712;154407712;154412064;154412064;154412064;154412443;154412443;154412443;154413051;154413051;154413051;154413976;154413976;154413976;154413976;154416061;154416061;154416061;154417950;154421028;154421028;154421028;154421028;154425837;154425837;154425837;154426526;154426526;154426526…	154398935;154398935;154398935;154402173;154402173;154402173;154403858;154403858;154403858;154405013;154407823;154407823;154407823;154412170;154412170;154412170;154412543;154412543;154412543;154413158;154413158;154413158;154414081;154414081;154414081;154414081;154416157;154416157;154416157;154418046;154421155;154421155;154421155;154421155;154426002;154426002;154426002;154426617;154426617;154426617…	-;-;-;-;-;-;-;-;-;-;-;-;-;-;-;-;-;-;-;-;-;-;-;-;-;-;-;-;-;-;-;-;-;-;-;-;-;-;-;-;-;-;-;-;-;-;-;-;-;-;-;-;-;-;-;-;-;-;-;-;-;-;-;-;-;-;-;-;-;-;-;-;-;-;-;-;-;-;-;-;-;-;-;-;-;-;-;-;-;-;-;-;-;-;-;-;-;-;-;-;-;-;-;-;-;-;-;-;-;-;-;-;-;-;-;-;-;-;-;-;-;-;-;-;-;-;-;-	25228	106.946	200.05	176.822	358.002	2974.69	3034.59	7313.5	3939.56	6.08443	10.5998	119.099	223.027	2	#N/A	#N/A	#N/A	ENSMUSG00000004110	0	0	0	0	11759.1	24937.3	466.113	988.477	#N/A	ENSMUSG00000004110	#N/A	1	1	0	0	1007.73	1518.96	0	0	579.05	174.306	348.82	683.716	532.804	866.167	483.959
ENSMUSG00000033701	Acbd6	chr1;chr1;chr1;chr1;chr1;chr1;chr1;chr1;chr1;chr1;chr1;chr1;chr1;chr1;chr1;chr1;chr1;chr1;chr1;chr1;chr1;chr1;chr1;chr1;chr1;chr1;chr1;chr1;chr1	155558120;155558122;155558126;155563117;155564657;155564657;155564657;155564657;155567248;155567585;155567585;155567585;155567585;155572198;155572198;155587440;155601454;155601454;155615867;155615867;155624869;155624869;155677204;155677204;155686949;155686949;155686991;155687510;155688261	155558859;155558859;155558859;155563188;155564721;155564721;155564721;155564721;155567681;155567681;155567681;155567681;155567681;155572259;155572288;155587798;155601536;155601536;155615972;155615972;155624958;155624958;155677234;155677234;155687095;155691330;155687194;155687618;155688371	+;+;+;+;+;+;+;+;+;+;+;+;+;+;+;+;+;+;+;+;+;+;+;+;+;+;+;+;+	6453	750.455	902.214	961.189	970.507	1022.41	1024.06	1262.26	1282.96	128.054	149.674	158.567	197.212	1	#N/A	#N/A	#N/A	#N/A	1	5	0	5	4606.52	2645.65	713.857	409.987	ENSMUSG00000033701	#N/A	#N/A	1	0	1	0	1720.72	1577.84	0	0	1627.1	2683.81	2349.13	1433.84	1928.28	2675.41	2576.6
ENSMUSG00000033557	Fam20b	chr1;chr1;chr1;chr1;chr1;chr1;chr1;chr1;chr1;chr1;chr1;chr1;chr1;chr1;chr1;chr1;chr1;chr1;chr1;chr1;chr1;chr1;chr1;chr1;chr1;chr1	156678532;156678571;156685957;156686191;156686191;156687356;156687356;156687356;156690477;156690477;156690477;156698727;156698727;156698727;156698731;156701642;156702397;156702399;156702399;156703238;156705668;156705668;156716888;156716888;156718866;156718866	156681642;156681642;156686250;156686250;156686250;156687547;156687547;156687547;156690648;156690648;156690648;156698885;156698836;156698836;156698836;156706167;156702485;156702485;156702485;156703794;156706167;156706167;156716982;156716980;156719086;156719072	-;-;-;-;-;-;-;-;-;-;-;-;-;-;-;-;-;-;-;-;-;-;-;-;-;-	8770	1435.27	1367.23	1624.65	1342.08	1944.57	1644.13	2367.25	2253.84	159.778	169.141	204.601	263.46	1	#N/A	#N/A	#N/A	ENSMUSG00000033557	1	0	1	2	5214.73	6792.97	594.61	774.569	#N/A	ENSMUSG00000033557	#N/A	1	0	0	1	1384.81	1699.6	0	0	2260.3	1352.16	1455.99	2110.01	1882.68	1686.19	1704.57
ENSMUSG00000004031	Brinp2	chr1;chr1;chr1;chr1;chr1;chr1;chr1;chr1;chr1;chr1;chr1;chr1;chr1;chr1;chr1;chr1;chr1;chr1;chr1	158245269;158245269;158249289;158249289;158251240;158251240;158254974;158254974;158266462;158266462;158267830;158295426;158295426;158295704;158296267;158352274;158355517;158355517;158355996	158247314;158247314;158249511;158249511;158251476;158251476;158255079;158255079;158268020;158266670;158268020;158295770;158295770;158295770;158296464;158356295;158355672;158356326;158356229	-;-;-;-;-;-;-;-;-;-;-;-;-;-;-;-;-;-;-	8767	135.403	113.936	392.939	427.566	914.459	996.81	1499.7	1330.97	14.2203	46.7951	109.004	161.439	1	#N/A	#N/A	#N/A	ENSMUSG00000004031	0	0	0	2	7075.54	7421.81	807.066	846.562	#N/A	#N/A	#N/A	1	0	0	0	264.798	757.484	1	0	1079.5	483.187	797.449	919.168	1273.87	1128.86	819.008
ENSMUSG00000026587	Astn1	chr1;chr1;chr1;chr1;chr1;chr1;chr1;chr1;chr1;chr1;chr1;chr1;chr1;chr1;chr1;chr1;chr1;chr1;chr1;chr1;chr1;chr1;chr1;chr1;chr1;chr1;chr1;chr1;chr1;chr1;chr1;chr1;chr1;chr1;chr1;chr1;chr1;chr1;chr1;chr1;chr1;chr1;chr1;chr1;chr1;chr1;chr1;chr1;chr1;chr1;chr1;chr1;chr1;chr1;chr1;chr1;chr1;chr1;chr1;chr1;chr1;chr1;chr1;chr1;chr1;chr1;chr1;chr1;chr1;chr1;chr1;chr1;chr1;chr1;chr1;chr1;chr1;chr1;chr1;chr1…	158362273;158362304;158362340;158362537;158362550;158472375;158472375;158472375;158472375;158472375;158502048;158502048;158502048;158502048;158502048;158504203;158504203;158504203;158504203;158504203;158505362;158505362;158505362;158505362;158505362;158509846;158509846;158509846;158509846;158509846;158509877;158510955;158510955;158510955;158510955;158510955;158510955;158520444;158520444;158520444…	158362865;158362865;158362865;158362865;158362865;158472562;158472562;158472562;158472562;158472562;158502441;158502441;158502441;158502441;158502441;158504349;158504349;158504349;158504349;158504349;158505469;158505469;158505469;158505469;158505469;158509995;158509995;158509995;158509995;158509995;158509995;158511146;158511122;158511122;158511146;158511122;158511146;158520528;158520528;158520528…	+;+;+;+;+;+;+;+;+;+;+;+;+;+;+;+;+;+;+;+;+;+;+;+;+;+;+;+;+;+;+;+;+;+;+;+;+;+;+;+;+;+;+;+;+;+;+;+;+;+;+;+;+;+;+;+;+;+;+;+;+;+;+;+;+;+;+;+;+;+;+;+;+;+;+;+;+;+;+;+;+;+;+;+;+;+;+;+;+;+;+;+;+;+;+;+;+;+;+;+;+;+;+;+;+;+;+;+;+;+;+;+;+;+;+;+;+;+;+;+;+;+;+;+;+;+	9839	3924.4	3796.32	4363.13	4536.95	6257.8	6123.66	7499.55	7500.36	392.353	452.286	629.203	762.268	1	#N/A	#N/A	#N/A	ENSMUSG00000026587	0	0	0	2	8119.19	19343.4	825.205	1965.99	#N/A	#N/A	#N/A	1	0	1	0	2682.6	3818.36	0	0	2796.56	1859.69	2519.94	3655.54	2771.19	3446.92	2628.5
ENSMUSG00000073530	Pappa2	chr1;chr1;chr1;chr1;chr1;chr1;chr1;chr1;chr1;chr1;chr1;chr1;chr1;chr1;chr1;chr1;chr1;chr1;chr1;chr1;chr1;chr1;chr1;chr1;chr1;chr1;chr1;chr1;chr1;chr1;chr1;chr1;chr1;chr1;chr1;chr1;chr1;chr1;chr1;chr1;chr1;chr1;chr1	158711727;158716962;158750530;158761530;158763069;158764928;158765085;158782181;158782181;158783897;158783897;158787590;158787590;158803506;158814274;158814340;158814340;158814737;158814737;158828656;158832709;158832709;158832709;158834750;158834750;158834750;158838549;158838549;158838549;158845004;158845004;158847936;158851096;158854850;158857134;158871402;158935946;158956517;158958076;158958127…	158715020;158717060;158750601;158761639;158763204;158765096;158765096;158782394;158782394;158784074;158784074;158787761;158787761;158803538;158814547;158814469;158814547;158814872;158814872;158828742;158832855;158832855;158832855;158834943;158834943;158834943;158838640;158838559;158838640;158845032;158845132;158848425;158851217;158855042;158857427;158871547;158937017;158958367;158958367;158958367…	-;-;-;-;-;-;-;-;-;-;-;-;-;-;-;-;-;-;-;-;-;-;-;-;-;-;-;-;-;-;-;-;-;-;-;-;-;-;-;-;-;-;-	10294	28.9166	66.2419	123.927	111.982	168.088	147.502	569.456	242.721	4.62204	11.4585	15.3288	39.4491	2	#N/A	#N/A	#N/A	#N/A	0	0	0	0	18.6782	443.419	1.81448	43.0755	#N/A	#N/A	#N/A	0	0	0	0	241.406	181.636	0	0	391.273	101.251	173.895	476.941	241.7	115.962	42.8682
ENSMUSG00000015829	Tnr	chr1;chr1;chr1;chr1;chr1;chr1;chr1;chr1;chr1;chr1;chr1;chr1;chr1;chr1;chr1;chr1;chr1;chr1;chr1;chr1;chr1;chr1;chr1;chr1;chr1;chr1;chr1;chr1;chr1;chr1;chr1;chr1;chr1;chr1;chr1;chr1;chr1;chr1;chr1;chr1;chr1;chr1;chr1;chr1;chr1;chr1;chr1;chr1;chr1;chr1;chr1;chr1;chr1	159523769;159523841;159737510;159737511;159737511;159773770;159849986;159849986;159849986;159850397;159851957;159851957;159858177;159858177;159858177;159861210;159861210;159861210;159863638;159863638;159863638;159868016;159868016;159874108;159874108;159884771;159884771;159886057;159886057;159886870;159886870;159888257;159888257;159889284;159889284;159892009;159892009;159894961;159894961;159895700…	159524215;159524215;159737611;159737795;159737611;159774249;159850342;159850545;159850545;159850545;159852433;159852433;159858440;159858440;159858440;159861325;159861325;159861325;159863649;159863788;159863788;159868285;159868285;159874293;159874293;159884860;159884860;159886320;159886320;159887139;159887139;159888376;159888376;159889430;159889430;159892128;159892128;159895104;159895104;159895830…	+;+;+;+;+;+;+;+;+;+;+;+;+;+;+;+;+;+;+;+;+;+;+;+;+;+;+;+;+;+;+;+;+;+;+;+;+;+;+;+;+;+;+;+;+;+;+;+;+;+;+;+;+	12867	2.29497	1.32484	49.873	91.6213	754.082	976.141	2830.83	2096.47	0.140662	5.49834	67.2349	191.471	2	#N/A	#N/A	#N/A	#N/A	0	0	0	0	8297.8	18814.3	644.89	1462.21	#N/A	ENSMUSG00000015829	#N/A	0	0	0	0	193.686	146.706	0	0	109.172	25.6333	65.8539	133.574	110.969	236.658	156.807
ENSMUSG00000026721	Rabgap1l	chr1;chr1;chr1;chr1;chr1;chr1;chr1;chr1;chr1;chr1;chr1;chr1;chr1;chr1;chr1;chr1;chr1;chr1;chr1;chr1;chr1;chr1;chr1;chr1;chr1;chr1;chr1;chr1;chr1;chr1;chr1;chr1;chr1;chr1;chr1;chr1;chr1;chr1;chr1;chr1;chr1;chr1;chr1;chr1;chr1;chr1;chr1;chr1;chr1;chr1;chr1;chr1;chr1;chr1;chr1;chr1;chr1;chr1;chr1;chr1;chr1;chr1;chr1;chr1;chr1;chr1;chr1;chr1;chr1;chr1;chr1;chr1;chr1;chr1;chr1;chr1;chr1;chr1;chr1;chr1…	160219174;160226042;160226485;160226558;160226610;160226660;160231796;160231796;160231796;160231796;160231796;160236626;160236626;160236626;160236626;160236655;160236678;160238531;160238531;160238531;160238531;160238531;160238531;160247459;160247459;160247459;160247459;160247459;160247459;160247982;160251251;160256572;160256933;160257205;160257443;160257443;160257443;160257443;160257443;160257443…	160224368;160226682;160226682;160226682;160226682;160226682;160231867;160231867;160231867;160231867;160231867;160236709;160236709;160236709;160236709;160236709;160236709;160238635;160238635;160238635;160238635;160238635;160238635;160247569;160247998;160247569;160247569;160247569;160247569;160250758;160251443;160257266;160257266;160257266;160257535;160257535;160257535;160257535;160257535;160257535…	-;-;-;-;-;-;-;-;-;-;-;-;-;-;-;-;-;-;-;-;-;-;-;-;-;-;-;-;-;-;-;-;-;-;-;-;-;-;-;-;-;-;-;-;-;-;-;-;-;-;-;-;-;-;-;-;-;-;-;-;-;-;-;-;-;-;-;-;-;-;-;-;-;-;-;-;-;-;-;-;-;-;-;-;-;-;-;-;-;-;-;-;-;-;-;-	23232	388.309	637.247	1076.05	3722.54	6701.92	7801.61	9054.76	8767.31	22.072	103.275	312.146	383.567	1	#N/A	#N/A	#N/A	#N/A	0	0	0	0	4314.67	10760.1	185.721	463.16	#N/A	ENSMUSG00000026721	#N/A	1	0	1	0	1069.49	734.53	0	0	672.501	406.288	530.947	873.889	470.479	485.148	355.355
ENSMUSG00000044835	Ankrd45	chr1;chr1;chr1;chr1;chr1;chr1;chr1;chr1;chr1;chr1;chr1;chr1;chr1;chr1;chr1;chr1;chr1;chr1;chr1;chr1;chr1;chr1;chr1;chr1;chr1;chr1;chr1;chr1	161142691;161142712;161142723;161142740;161142767;161150965;161150965;161150965;161155246;161155246;161155246;161155246;161160667;161160667;161160667;161160667;161160667;161163267;161163267;161163267;161163267;161163267;161164172;161164172;161164172;161164172;161167712;161167712	161142718;161142840;161142840;161142840;161142840;161151317;161151317;161151317;161155413;161155413;161155413;161155413;161160761;161160761;161160761;161160761;161160761;161163405;161163405;161163405;161163405;161163295;161164191;161164214;161164214;161164214;161167839;161170498	+;+;+;+;+;+;+;+;+;+;+;+;+;+;+;+;+;+;+;+;+;+;+;+;+;+;+;+	3735	182.68	162.955	190.424	164.579	277.576	313.793	762.701	450.768	46.2697	47.5239	79.1659	162.446	2	#N/A	#N/A	#N/A	#N/A	1	0	0	1	1489.59	4881.98	398.819	1307.09	#N/A	ENSMUSG00000044835	#N/A	1	0	0	0	274.155	407.185	0	0	365.072	225.573	280.908	404.495	303.265	364.453	287.668
ENSMUSG00000041303	Gtf3c3	chr1;chr1;chr1;chr1;chr1;chr1;chr1;chr1;chr1;chr1;chr1;chr1;chr1;chr1;chr1;chr1;chr1;chr1;chr1;chr1;chr1;chr1;chr1	54396004;54399129;54403511;54404980;54405837;54415884;54416722;54417659;54419383;54420149;54420396;54423501;54423501;54424009;54424009;54427304;54427400;54428762;54428762;54430499;54434054;54437832;54438813	54398002;54399281;54403635;54405170;54406074;54416019;54416823;54417861;54419554;54420499;54420499;54423573;54423573;54424054;54424156;54427565;54427565;54428911;54428953;54430622;54434238;54437943;54438971	-;-;-;-;-;-;-;-;-;-;-;-;-;-;-;-;-;-;-;-;-;-;-	4925	1077.72	1268.53	742.05	1040.07	800.344	807.031	755.505	922.875	238.198	180.926	163.185	170.394	not DEG	#N/A	#N/A	#N/A	#N/A	0	0	0	3	1523.44	2338.66	309.328	474.856	#N/A	#N/A	#N/A	1	0	1	0	651.235	646.706	0	0	889.972	938.178	965.171	1082.93	796.546	909.948	797.574
ENSMUSG00000073678	Pgap1	chr1;chr1;chr1;chr1;chr1;chr1;chr1;chr1;chr1;chr1;chr1;chr1;chr1;chr1;chr1;chr1;chr1;chr1;chr1;chr1;chr1;chr1;chr1;chr1;chr1;chr1;chr1;chr1;chr1;chr1;chr1;chr1;chr1;chr1;chr1;chr1;chr1;chr1;chr1;chr1;chr1	54472994;54481852;54486470;54490221;54492029;54493209;54494801;54497534;54510028;54511394;54511901;54512597;54512772;54514837;54521292;54524284;54524316;54525368;54525368;54526200;54528512;54528512;54530117;54530117;54530854;54530854;54532022;54532022;54533419;54533419;54535955;54535955;54543038;54543038;54547939;54547939;54550977;54550977;54554603;54557434;54557434	54480844;54481956;54486657;54490271;54492164;54493406;54494891;54497627;54510066;54511502;54511967;54512648;54512845;54514912;54521369;54524367;54524367;54525414;54525414;54529446;54528595;54528595;54530172;54530172;54530959;54530959;54532088;54532088;54533471;54533471;54536112;54536112;54543209;54543209;54548114;54548114;54551130;54551130;54557627;54557684;54557682	-;-;-;-;-;-;-;-;-;-;-;-;-;-;-;-;-;-;-;-;-;-;-;-;-;-;-;-;-;-;-;-;-;-;-;-;-;-;-;-;-	16611	2692	3002.08	2300.2	5341.18	4684.87	4284.12	2592.36	2958	171.395	230.01	269.971	167.069	not DEG	#N/A	#N/A	#N/A	ENSMUSG00000073678	0	0	0	2	763.472	2322.92	45.9619	139.842	#N/A	#N/A	#N/A	1	0	0	1	3084.95	2309.38	0	0	1976.45	1276.54	1720.43	2980.13	1523.17	1896.81	1383.06
ENSMUSG00000052331	Ankrd44	chr1;chr1;chr1;chr1;chr1;chr1;chr1;chr1;chr1;chr1;chr1;chr1;chr1;chr1;chr1;chr1;chr1;chr1;chr1;chr1;chr1;chr1;chr1;chr1;chr1;chr1;chr1;chr1;chr1;chr1;chr1;chr1;chr1;chr1;chr1;chr1;chr1;chr1;chr1;chr1;chr1;chr1;chr1;chr1;chr1;chr1;chr1;chr1;chr1;chr1;chr1;chr1;chr1;chr1;chr1;chr1;chr1;chr1;chr1;chr1;chr1;chr1;chr1;chr1;chr1;chr1;chr1;chr1;chr1;chr1;chr1;chr1;chr1;chr1;chr1;chr1;chr1;chr1;chr1;chr1…	54645340;54645340;54645342;54649097;54651669;54651669;54651669;54651669;54653743;54653743;54653743;54653743;54654911;54655080;54655080;54655080;54655080;54655661;54655661;54655661;54655661;54655661;54657616;54657616;54657616;54657616;54657616;54658919;54658919;54658919;54661001;54661001;54661001;54661001;54662654;54662654;54662654;54662654;54663899;54663899;54663899;54663899;54667213;54667372;546…	54648335;54648613;54648335;54649600;54651760;54651760;54651760;54651760;54653825;54653825;54653825;54653825;54655162;54655162;54655162;54655162;54655162;54655806;54655806;54655806;54655806;54655806;54659006;54657699;54657687;54657699;54657699;54659006;54659006;54659006;54661217;54661217;54661217;54661217;54662771;54662771;54662771;54662771;54663986;54663986;54663986;54663986;54667573;54667573;546…	-;-;-;-;-;-;-;-;-;-;-;-;-;-;-;-;-;-;-;-;-;-;-;-;-;-;-;-;-;-;-;-;-;-;-;-;-;-;-;-;-;-;-;-;-;-;-;-;-;-;-;-;-;-;-;-;-;-;-;-;-;-;-;-;-;-;-;-;-;-;-;-;-;-;-;-;-;-;-;-;-;-;-;-;-;-;-;-;-;-;-;-;-;-;-;-;-;-;-;-;-;-;-;-;-;-;-;-;-;-;-;-;-;-;-;-;-;-;-;-;-;-;-;-;-;-;-;-	14175	574.202	622.011	423.165	763.511	1566.76	1444.95	1827.6	1728.39	42.1945	41.8581	106.233	125.432	1	#N/A	#N/A	#N/A	ENSMUSG00000052331	0	0	0	0	427.264	621.836	30.1421	43.8685	#N/A	#N/A	#N/A	1	0	1	0	766.324	725.548	0	0	517.913	383.218	493.904	849.74	433.996	634.242	459.141
ENSMUSG00000025982	Sf3b1	chr1;chr1;chr1;chr1;chr1;chr1;chr1;chr1;chr1;chr1;chr1;chr1;chr1;chr1;chr1;chr1;chr1;chr1;chr1;chr1;chr1;chr1;chr1;chr1;chr1;chr1;chr1;chr1;chr1;chr1;chr1;chr1;chr1;chr1;chr1;chr1;chr1;chr1;chr1;chr1;chr1;chr1;chr1;chr1;chr1;chr1;chr1;chr1;chr1;chr1;chr1;chr1;chr1;chr1;chr1;chr1;chr1	54985169;54985173;54987939;54987939;54988953;54990303;54990303;54994330;54995366;54996817;54997012;54998038;54999627;55000015;55000242;55000644;55001012;55001383;55003104;55003151;55003293;55003293;55005802;55005802;55006171;55006171;55007480;55007480;55007666;55012102;55012102;55012102;55012252;55014483;55014483;55014483;55014483;55014869;55014869;55015801;55015931;55016376;55016376;55016376;550…	54987492;54987492;54988155;54988155;54992541;54991115;54990575;54994461;54995486;54996928;54997194;54998259;54999752;55000161;55000387;55000914;55001098;55001562;55003205;55003205;55003490;55003490;55005923;55005923;55006383;55006383;55007717;55007717;55007717;55012272;55012272;55012272;55012272;55014562;55014562;55016490;55014562;55014924;55015193;55016182;55016490;55016490;55016490;55016490;550…	-;-;-;-;-;-;-;-;-;-;-;-;-;-;-;-;-;-;-;-;-;-;-;-;-;-;-;-;-;-;-;-;-;-;-;-;-;-;-;-;-;-;-;-;-;-;-;-;-;-;-;-;-;-;-;-;-	11370	12206	15096.5	8286.48	15221	12110	15941.4	11410.7	14259.2	1200.64	1033.75	1233.57	1128.84	not DEG	#N/A	#N/A	#N/A	#N/A	0	0	0	0	5458.71	13347.2	480.098	1173.89	#N/A	#N/A	#N/A	1	0	1	1	10184	11119.7	0	0	10415	8976.78	9092.98	14696.9	9310.01	9747.93	8646.96
ENSMUSG00000025981	Coq10b	chr1;chr1;chr1;chr1;chr1;chr1;chr1;chr1;chr1;chr1;chr1	55052770;55052770;55052869;55059639;55061275;55064181;55064181;55067497;55067497;55071636;55071636	55052990;55052990;55054093;55061757;55061424;55064373;55064373;55067598;55067598;55071953;55072702	+;+;+;+;+;+;+;+;+;+;+	4805	242.808	215.286	246.342	310.494	323.839	236.754	240.528	221.383	47.6685	57.9435	58.3343	48.0657	not DEG	#N/A	#N/A	#N/A	#N/A	0	0	0	0	491.471	1122.98	102.283	233.71	#N/A	#N/A	#N/A	1	0	0	1	327.489	256.487	0	0	449.79	597.256	481.556	405.249	576.127	615.31	568.568
ENSMUSG00000040265	Dnm3	chr1;chr1;chr1;chr1;chr1;chr1;chr1;chr1;chr1;chr1;chr1;chr1;chr1;chr1;chr1;chr1;chr1;chr1;chr1;chr1;chr1;chr1;chr1;chr1;chr1;chr1;chr1;chr1;chr1;chr1;chr1;chr1;chr1;chr1;chr1;chr1;chr1;chr1;chr1;chr1;chr1;chr1;chr1;chr1;chr1;chr1;chr1;chr1;chr1;chr1;chr1;chr1;chr1;chr1;chr1;chr1;chr1;chr1;chr1;chr1;chr1;chr1;chr1;chr1;chr1;chr1;chr1;chr1;chr1;chr1;chr1;chr1;chr1;chr1;chr1;chr1;chr1;chr1;chr1;chr1…	161982453;161982458;161987302;161990212;161991515;162006122;162010868;162010868;162010868;162010868;162011701;162011701;162011701;162011701;162016453;162019828;162019828;162019828;162019828;162045386;162084033;162084033;162084033;162084033;162084033;162134457;162134457;162134457;162134457;162134457;162134673;162231654;162231654;162231654;162231654;162273290;162273604;162274488;162274488;162274488…	161982636;161985729;161992091;161992091;161996014;162006445;162011104;162011104;162011104;162011104;162011927;162011927;162011927;162011927;162019992;162019992;162019992;162019992;162019992;162045397;162084144;162084144;162084144;162084144;162084144;162134566;162134566;162134566;162134566;162134566;162134752;162231767;162231767;162231767;162231767;162273497;162273649;162274539;162274539;162274539…	-;-;-;-;-;-;-;-;-;-;-;-;-;-;-;-;-;-;-;-;-;-;-;-;-;-;-;-;-;-;-;-;-;-;-;-;-;-;-;-;-;-;-;-;-;-;-;-;-;-;-;-;-;-;-;-;-;-;-;-;-;-;-;-;-;-;-;-;-;-;-;-;-;-;-;-;-;-;-;-;-;-;-;-;-;-	24452	17.4418	31.1337	75.5652	118.768	602.957	812.668	3714.82	3336.75	0.993282	3.97378	28.947	144.192	2	#N/A	#N/A	#N/A	ENSMUSG00000040265	0	0	2	0	4387.05	12422.7	179.415	508.046	#N/A	#N/A	#N/A	1	0	0	0	180.587	466.067	1	0	305.682	167.898	274.734	458.075	496.321	818.835	465.909
ENSMUSG00000026585	Kifap3	chr1;chr1;chr1;chr1;chr1;chr1;chr1;chr1;chr1;chr1;chr1;chr1;chr1;chr1;chr1;chr1;chr1;chr1;chr1;chr1;chr1;chr1;chr1;chr1;chr1;chr1;chr1;chr1;chr1;chr1;chr1;chr1;chr1;chr1;chr1;chr1;chr1;chr1;chr1;chr1;chr1	163779583;163779583;163782985;163782985;163793949;163793949;163795985;163795985;163797252;163797252;163814369;163814369;163815825;163815825;163817833;163817833;163825688;163825688;163829133;163829133;163848661;163848661;163856036;163856036;163857472;163857472;163861955;163861955;163862711;163862711;163865439;163865439;163868701;163868701;163883383;163883383;163888206;163888206;163912072;163915725…	163779902;163779902;163783116;163783116;163794103;163794103;163796040;163796040;163797393;163797393;163814468;163814468;163815949;163815949;163817931;163817931;163825866;163825866;163829295;163829295;163848761;163848761;163856144;163856144;163857584;163857584;163862120;163862120;163862836;163862836;163865537;163865537;163868786;163868786;163883572;163883572;163888305;163888305;163912137;163917109…	+;+;+;+;+;+;+;+;+;+;+;+;+;+;+;+;+;+;+;+;+;+;+;+;+;+;+;+;+;+;+;+;+;+;+;+;+;+;+;+;+	4012	1412.32	1601.73	2053.86	2818.2	4351.78	4575.37	8390.73	8185.85	375.63	607.187	1112.56	2065.88	1	#N/A	#N/A	#N/A	ENSMUSG00000026585	2	0	0	2	16576.9	25257.4	4131.84	6295.46	#N/A	ENSMUSG00000026585	#N/A	1	0	0	0	1613.12	2420.16	0	0	2664.68	2149.35	2100.12	2952.21	2749.15	3457.57	2486.35
ENSMUSG00000025979	Mob4	chr1;chr1;chr1;chr1;chr1;chr1;chr1;chr1;chr1;chr1;chr1;chr1;chr1;chr1;chr1;chr1;chr1;chr1;chr1;chr1;chr1;chr1;chr1;chr1;chr1;chr1;chr1;chr1;chr1;chr1;chr1;chr1;chr1;chr1;chr1;chr1;chr1;chr1;chr1;chr1;chr1;chr1;chr1;chr1;chr1;chr1;chr1	55131231;55131231;55131260;55131282;55131287;55131320;55131326;55136677;55136677;55136677;55136677;55136677;55136677;55145124;55145124;55145124;55145124;55145124;55147630;55148319;55148319;55148319;55148319;55148319;55148548;55148548;55148548;55148548;55148548;55148548;55150146;55150146;55150146;55150146;55150146;55150146;55150971;55150971;55150971;55150971;55150971;55152675;55152675;55152675;551…	55131359;55131359;55131359;55131359;55131359;55131625;55131359;55136739;55136739;55136739;55136739;55136739;55136739;55145383;55145224;55145224;55145224;55145224;55148517;55148361;55148361;55148361;55148361;55148361;55148634;55148634;55148634;55148634;55148634;55148634;55150225;55150225;55150225;55151082;55150225;55150225;55151082;55151082;55151082;55151082;55151082;55152783;55153359;55152999;551…	+;+;+;+;+;+;+;+;+;+;+;+;+;+;+;+;+;+;+;+;+;+;+;+;+;+;+;+;+;+;+;+;+;+;+;+;+;+;+;+;+;+;+;+;+;+;+	4855	701.343	788.941	825.172	1196.17	1114.93	1279.6	1341.41	1450.99	153.479	208.171	246.605	287.58	1	#N/A	#N/A	#N/A	#N/A	1	0	0	0	2445.68	3549.1	503.745	731.02	#N/A	ENSMUSG00000025979	#N/A	1	0	1	1	1083.52	1405.19	0	0	1710.95	2171.14	1902.56	1713.82	2046.85	2755.88	2094.9
ENSMUSG00000025978	Rftn2	chr1;chr1;chr1;chr1;chr1;chr1;chr1;chr1;chr1;chr1;chr1;chr1;chr1;chr1;chr1;chr1;chr1;chr1;chr1;chr1;chr1;chr1;chr1;chr1;chr1;chr1;chr1	55170159;55171748;55184950;55184950;55194244;55194244;55195516;55195516;55201345;55201651;55203945;55204183;55204183;55204183;55206336;55206336;55206336;55206336;55211150;55211150;55214120;55214120;55223942;55226121;55226121;55226121;55226121	55172082;55172082;55185028;55185028;55194347;55194347;55195637;55195637;55201422;55202214;55204392;55204392;55204392;55204392;55206615;55206489;55206615;55206615;55211261;55211261;55214303;55214303;55225255;55226782;55226782;55226782;55226782	-;-;-;-;-;-;-;-;-;-;-;-;-;-;-;-;-;-;-;-;-;-;-;-;-;-;-	5871	85.3729	76.1781	370.269	398.722	277.576	296.882	98.6782	202.712	13.7584	65.4907	48.9234	25.6677	5	#N/A	#N/A	#N/A	#N/A	2	0	0	0	1100.85	1311.89	187.506	223.453	#N/A	#N/A	#N/A	1	0	0	0	106.668	212.575	1	0	320.53	274.276	320.009	368.271	474.279	562.062	608.051
ENSMUSG00000046994	Mars2	chr1	55237177	55248470	+	11294	488.829	594.852	303.772	563.301	572.115	553.366	943.611	1240.28	47.9759	38.3865	49.8265	96.6837	not DEG	#N/A	#N/A	ENSMUSG00000046994	#N/A	1	0	0	0	438.938	1399.35	38.8647	123.902	#N/A	ENSMUSG00000046994	#N/A	1	0	1	0	665.271	686.626	0	0	391.273	357.584	412.616	649.757	390.672	425.984	336.177
ENSMUSG00000025977	Boll	chr1;chr1;chr1;chr1;chr1;chr1;chr1;chr1;chr1;chr1;chr1;chr1;chr1;chr1;chr1;chr1;chr1;chr1;chr1;chr1;chr1;chr1;chr1;chr1;chr1;chr1;chr1;chr1;chr1;chr1;chr1;chr1;chr1;chr1;chr1;chr1;chr1;chr1;chr1;chr1;chr1;chr1;chr1;chr1;chr1;chr1;chr1;chr1	55248658;55268856;55270530;55300069;55300069;55300069;55300087;55300087;55304498;55304498;55304498;55304498;55305676;55305676;55305676;55305676;55323650;55323650;55323650;55323650;55340473;55340473;55340473;55340473;55346257;55346377;55346377;55346377;55348881;55348881;55348881;55348881;55348915;55355648;55355648;55355648;55355648;55355648;55360616;55360616;55360616;55360616;55360616;55360616;553…	55248964;55270665;55270665;55300185;55300185;55300185;55300185;55300178;55304626;55304626;55304626;55304626;55305723;55305723;55305723;55305723;55323721;55323721;55323721;55323721;55340600;55340600;55340600;55340600;55346452;55346452;55346452;55346452;55348935;55348935;55348935;55348935;55348935;55355739;55355739;55355739;55355739;55355739;55360741;55360759;55360759;55360759;55360759;55360741;553…	-;-;-;-;-;-;-;-;-;-;-;-;-;-;-;-;-;-;-;-;-;-;-;-;-;-;-;-;-;-;-;-;-;-;-;-;-;-;-;-;-;-;-;-;-;-;-;-	3514	0	0	0	0	0	0	0	0	0	0	0	0	not DEG	#N/A	ENSMUSG00000025977	#N/A	#N/A	0	0	0	0	14.0087	6.12216	3.98653	1.74222	#N/A	#N/A	#N/A	0	0	1	1	0	0	0	0	4.36689	5.12666	2.05793	2.26396	0.760063	1.18329	4.51244
ENSMUSG00000026576	Atp1b1	chr1;chr1;chr1;chr1;chr1;chr1;chr1;chr1;chr1;chr1;chr1;chr1;chr1;chr1	164437109;164439299;164441457;164441459;164441459;164443195;164443195;164443195;164443606;164453262;164453489;164453489;164457761;164457761	164438539;164439382;164441641;164441641;164441641;164443350;164443350;164443350;164443719;164453617;164453777;164453617;164458022;164458355	-;-;-;-;-;-;-;-;-;-;-;-;-;-	3081	128.059	162.955	163.221	190.029	343.886	325.067	890.16	877.531	47.2273	57.3272	108.561	286.87	1	#N/A	#N/A	#N/A	#N/A	0	0	0	2	45703.3	97772.6	14833.9	31734.1	#N/A	ENSMUSG00000026576	#N/A	1	0	0	1	227.371	540.917	1	0	743.245	859.997	740.856	656.549	1175.06	1456.63	1235.28
ENSMUSG00000045336	Hsfy2	chr1	56636044	56637435	-	1392	0	0	0	0	0	0	0	0	0	0	0	0	not DEG	#N/A	#N/A	#N/A	#N/A	0	0	0	0	0	0	0	0	#N/A	#N/A	#N/A	0	0	0	0	0	0	0	0	0	0	0	0	0	0	0
ENSMUSG00000040843	Tiprl	chr1;chr1;chr1;chr1;chr1;chr1;chr1;chr1;chr1;chr1;chr1;chr1;chr1;chr1;chr1;chr1;chr1;chr1;chr1;chr1;chr1;chr1;chr1;chr1;chr1	165212286;165215582;165215726;165217783;165217783;165220099;165220099;165222445;165222529;165222529;165227505;165227505;165227505;165227505;165228268;165228268;165228268;165228268;165228364;165229051;165236378;165236672;165236730;165236730;165236730	165215880;165216527;165215880;165217845;165217845;165220194;165220194;165222660;165222660;165222660;165227604;165227604;165227604;165227604;165228447;165228447;165228442;165228447;165228447;165229165;165236513;165236932;165236922;165236996;165236943	-;-;-;-;-;-;-;-;-;-;-;-;-;-;-;-;-;-;-;-;-;-;-;-;-	5473	995.558	970.443	1015.6	1033.28	1161.19	1201.62	1558.29	1624.37	179.609	187.181	215.861	290.76	1	#N/A	#N/A	#N/A	#N/A	0	4	0	3	1190.74	2378.02	217.566	434.501	#N/A	#N/A	#N/A	1	0	0	1	1080.71	989.021	0	0	1834.09	1913.52	1912.85	1501.76	2207.22	2271.91	2316.01
ENSMUSG00000026571	Dcaf6	chr1;chr1;chr1;chr1;chr1;chr1;chr1;chr1;chr1;chr1;chr1;chr1;chr1;chr1;chr1;chr1;chr1;chr1;chr1;chr1;chr1;chr1;chr1;chr1;chr1;chr1;chr1;chr1;chr1;chr1;chr1;chr1;chr1;chr1;chr1;chr1;chr1;chr1;chr1;chr1;chr1;chr1;chr1;chr1;chr1;chr1;chr1;chr1;chr1;chr1	165328698;165329505;165333289;165333289;165336745;165336745;165338188;165338188;165339885;165350884;165350884;165351058;165351472;165351472;165351472;165351488;165351961;165351961;165351961;165351961;165357429;165357429;165357429;165367042;165367446;165367446;165371123;165374062;165388658;165388658;165388658;165388658;165390414;165390414;165392139;165392139;165399654;165399654;165411464;165411464…	165330003;165330003;165333394;165333394;165336833;165336833;165338344;165340023;165340023;165351280;165351280;165351280;165351540;165351540;165351540;165351540;165352076;165352076;165351998;165352076;165357546;165357546;165357546;165367505;165367505;165367505;165371248;165374235;165388915;165388761;165388746;165388915;165390533;165390533;165392232;165392232;165399868;165399868;165411599;165411599…	-;-;-;-;-;-;-;-;-;-;-;-;-;-;-;-;-;-;-;-;-;-;-;-;-;-;-;-;-;-;-;-;-;-;-;-;-;-;-;-;-;-;-;-;-;-;-;-;-;-	6424	431.454	493.502	368.758	619.292	695.482	883.13	1102.93	1122.92	71.9922	76.903	122.868	173.245	1	#N/A	ENSMUSG00000026571	ENSMUSG00000026571	ENSMUSG00000026571	0	2	0	2	5503.07	6840.2	856.642	1064.79	#N/A	#N/A	#N/A	1	0	0	1	480.005	456.087	0	0	569.442	401.161	443.485	673.151	525.963	492.248	491.856
ENSMUSG00000048495	Tyw5	chr1;chr1;chr1;chr1;chr1;chr1;chr1;chr1;chr1;chr1;chr1;chr1;chr1;chr1;chr1;chr1;chr1;chr1;chr1;chr1;chr1;chr1;chr1;chr1;chr1;chr1;chr1;chr1;chr1;chr1;chr1;chr1;chr1;chr1;chr1;chr1;chr1;chr1;chr1;chr1;chr1;chr1;chr1;chr1;chr1;chr1;chr1;chr1;chr1;chr1;chr1;chr1;chr1;chr1;chr1;chr1;chr1;chr1	57388237;57388240;57388240;57388405;57388416;57388666;57388686;57390642;57390642;57390642;57390642;57390642;57390642;57390642;57390712;57391429;57391449;57391449;57391449;57391449;57391449;57391449;57393185;57393350;57393350;57393350;57393350;57393350;57393350;57393350;57393585;57393670;57394047;57394047;57394047;57394047;57394047;57394047;57396727;57396727;57396727;57396727;57396727;57396727;573…	57388752;57388752;57388752;57388752;57388752;57388752;57388752;57390758;57390758;57390758;57390758;57390771;57390758;57390758;57390758;57391536;57391740;57391536;57391511;57391536;57391536;57391536;57393487;57393487;57393487;57393487;57393698;57393487;57394091;57393487;57393694;57393694;57394091;57394091;57394091;57394091;57394091;57394091;57396796;57396796;57396796;57396796;57396796;57396796;573…	-;-;-;-;-;-;-;-;-;-;-;-;-;-;-;-;-;-;-;-;-;-;-;-;-;-;-;-;-;-;-;-;-;-;-;-;-;-;-;-;-;-;-;-;-;-;-;-;-;-;-;-;-;-;-;-;-;-	2808	263.922	289.477	324.93	325.765	319.212	350.434	329.955	405.425	98.5396	115.864	119.239	130.944	not DEG	#N/A	#N/A	#N/A	ENSMUSG00000048495	3	1	2	2	354.886	573.734	126.384	204.321	#N/A	#N/A	#N/A	1	0	0	0	310.647	322.355	0	0	429.702	675.437	489.788	413.55	533.564	562.062	565.183
ENSMUSG00000025971	Maip1	chr1;chr1;chr1;chr1;chr1;chr1	57406328;57406759;57409912;57411723;57413240;57415656	57407222;57411632;57409983;57411849;57413387;57417953	+;+;+;+;+;+	7878	302.477	311.999	448.857	447.926	414.822	406.804	410.131	424.096	38.9995	56.917	52.1468	52.9466	3	#N/A	#N/A	#N/A	ENSMUSG00000025971	1	0	1	1	897.722	968.176	113.953	122.896	#N/A	#N/A	#N/A	1	0	0	0	383.63	386.227	0	0	687.348	1124.02	827.289	579.574	830.748	1135.96	961.15
ENSMUSG00000038305	Spats2l	chr1;chr1;chr1;chr1;chr1;chr1;chr1;chr1;chr1;chr1;chr1;chr1;chr1;chr1;chr1;chr1;chr1;chr1;chr1;chr1;chr1;chr1;chr1;chr1;chr1;chr1;chr1;chr1;chr1;chr1;chr1;chr1;chr1;chr1;chr1;chr1;chr1;chr1;chr1;chr1;chr1;chr1;chr1;chr1;chr1;chr1;chr1;chr1;chr1;chr1;chr1;chr1;chr1;chr1;chr1;chr1;chr1;chr1;chr1;chr1;chr1;chr1;chr1;chr1;chr1;chr1;chr1;chr1;chr1;chr1;chr1;chr1;chr1;chr1;chr1;chr1;chr1;chr1;chr1;chr1…	57774162;57774249;57774301;57774365;57774419;57774600;57774735;57774744;57774755;57774861;57774890;57774912;57774917;57799305;57799305;57799305;57799305;57799305;57799305;57799305;57799305;57799305;57799305;57799305;57799305;57799305;57832053;57832053;57832053;57832053;57832053;57832053;57832053;57832053;57845571;57855464;57855464;57855464;57855464;57855464;57855464;57855464;57855464;57855464;578…	57774563;57774491;57774491;57774491;57774491;57774801;57774801;57774801;57774801;57775024;57775024;57775024;57775024;57799580;57799354;57799354;57799354;57799354;57799354;57799354;57799354;57800438;57799354;57799354;57799354;57799354;57832137;57832306;57832137;57832137;57832137;57832137;57832137;57832137;57845683;57855524;57857541;57855524;57855524;57855524;57855524;57855524;57855524;57855524;578…	+;+;+;+;+;+;+;+;+;+;+;+;+;+;+;+;+;+;+;+;+;+;+;+;+;+;+;+;+;+;+;+;+;+;+;+;+;+;+;+;+;+;+;+;+;+;+;+;+;+;+;+;+;+;+;+;+;+;+;+;+;+;+;+;+;+;+;+;+;+;+;+;+;+;+;+;+;+;+;+;+;+;+;+;+;+;+;+;+;+;+;+;+;+;+;+;+;+;+;+;+;+;+;+;+;+;+;+;+;+;+;+;+;+;+	8041	43.1454	99.3628	37.7826	47.5074	67.8519	133.409	132.599	240.054	8.86135	5.30344	12.5147	23.1721	not DEG	#N/A	#N/A	#N/A	#N/A	2	2	0	2	3225.5	671.688	401.131	83.5329	ENSMUSG00000038305	#N/A	#N/A	1	0	1	0	60.8194	301.397	1	0	478.611	401.161	378.66	554.671	583.728	659.091	601.283
ENSMUSG00000054770	Kctd18	chr1;chr1;chr1;chr1;chr1;chr1;chr1;chr1;chr1;chr1;chr1;chr1;chr1;chr1;chr1;chr1;chr1;chr1;chr1;chr1;chr1;chr1;chr1;chr1;chr1;chr1;chr1;chr1;chr1;chr1;chr1;chr1;chr1;chr1;chr1;chr1;chr1;chr1;chr1;chr1;chr1;chr1;chr1;chr1;chr1;chr1;chr1;chr1;chr1;chr1	57955101;57955248;57955253;57956072;57956580;57956692;57956720;57959143;57959143;57959143;57959143;57959143;57959143;57959143;57960054;57961158;57961901;57961901;57961901;57961901;57961901;57963068;57963068;57963068;57963068;57963068;57963566;57963602;57965329;57965329;57965351;57965351;57967497;57967497;57967497;57967497;57967497;57967497;57967497;57969407;57970021;57970021;57970021;57970021;579…	57956820;57956820;57956820;57956820;57956820;57956820;57956820;57959245;57959245;57959245;57959245;57959245;57959245;57959245;57961995;57962981;57962102;57961995;57961995;57961995;57961995;57963261;57963447;57963261;57963261;57963261;57965540;57967723;57965540;57965540;57965540;57965540;57967723;57967723;57967723;57967723;57967723;57967723;57967723;57969524;57970079;57970079;57970052;57970048;579…	-;-;-;-;-;-;-;-;-;-;-;-;-;-;-;-;-;-;-;-;-;-;-;-;-;-;-;-;-;-;-;-;-;-;-;-;-;-;-;-;-;-;-;-;-;-;-;-;-;-	12973	1251.68	2215.13	817.615	1934.23	761.792	956.412	797.649	808.182	133.616	106.06	66.2223	61.8913	not DEG	#N/A	#N/A	#N/A	#N/A	1	1	0	1	696.931	735.534	53.7217	56.6973	#N/A	#N/A	#N/A	0	0	0	0	1410.07	1529.94	0	0	1068.14	563.932	870.506	1504.03	903.715	749.021	908.129
ENSMUSG00000026568	Mpc2	chr1;chr1;chr1;chr1;chr1;chr1;chr1;chr1;chr1;chr1;chr1;chr1;chr1;chr1	165460637;165461037;165461224;165461365;165474954;165474954;165478142;165478191;165478221;165479467;165479467;165480903;165480903;165480903	165464651;165461511;165461511;165461511;165474994;165477694;165478305;165478305;165478305;165479578;165479578;165481108;165481119;165481214	+;+;+;+;+;+;+;+;+;+;+;+;+;+	7344	264.381	243.77	370.269	334.248	476.506	419.957	584.874	525.452	34.5963	47.9655	61.0337	75.5941	1	#N/A	ENSMUSG00000026568	ENSMUSG00000026568	ENSMUSG00000026568	0	4	2	4	3434.46	2922.89	467.655	397.998	#N/A	ENSMUSG00000026568	#N/A	1	0	0	1	646.557	387.225	0	0	759.839	1477.76	1128.78	664.095	1052.69	1782.03	1264.61
ENSMUSG00000063558	Aox1	chr1;chr1;chr1;chr1;chr1;chr1;chr1;chr1;chr1;chr1;chr1;chr1;chr1;chr1;chr1;chr1;chr1;chr1;chr1;chr1;chr1;chr1;chr1;chr1;chr1;chr1;chr1;chr1;chr1;chr1;chr1;chr1;chr1;chr1;chr1;chr1;chr1;chr1;chr1;chr1;chr1;chr1;chr1;chr1;chr1;chr1;chr1;chr1;chr1;chr1	58029931;58029964;58041436;58041436;58043542;58043542;58047135;58047135;58049363;58049363;58053664;58053664;58054648;58054648;58056214;58056214;58057414;58057414;58058132;58058132;58059035;58059379;58061196;58062132;58063372;58063372;58065274;58065274;58068270;58068270;58068732;58068732;58070041;58070041;58073178;58076064;58077443;58078426;58081503;58082012;58085434;58092494;58094421;58095155;580…	58030058;58030058;58041493;58041493;58043638;58043638;58047243;58047243;58049489;58049489;58053725;58053725;58054737;58054737;58056294;58056294;58057558;58057558;58062316;58058224;58059186;58059472;58061305;58062316;58063534;58063534;58065366;58065366;58068439;58068439;58068846;58068846;58070879;58070163;58073274;58076188;58077576;58078513;58081589;58082203;58085661;58092589;58094549;58095229;580…	+;+;+;+;+;+;+;+;+;+;+;+;+;+;+;+;+;+;+;+;+;+;+;+;+;+;+;+;+;+;+;+;+;+;+;+;+;+;+;+;+;+;+;+;+;+;+;+;+;+	8690	0	0	0	0	0	0	0	0	0	0	0	0	not DEG	#N/A	#N/A	#N/A	#N/A	1	1	0	1	193.787	207.279	22.2999	23.8526	#N/A	#N/A	#N/A	0	0	0	0	1.87137	32.9341	1	0	4.36689	5.12666	4.11587	6.03723	9.12075	4.73315	6.76866
ENSMUSG00000064294	Aox3	chr1;chr1;chr1;chr1;chr1;chr1;chr1;chr1;chr1;chr1;chr1;chr1;chr1;chr1;chr1;chr1;chr1;chr1;chr1;chr1;chr1;chr1;chr1;chr1;chr1;chr1;chr1;chr1;chr1;chr1;chr1;chr1;chr1;chr1;chr1;chr1;chr1;chr1;chr1;chr1;chr1;chr1;chr1;chr1;chr1;chr1;chr1;chr1;chr1;chr1;chr1;chr1;chr1;chr1	58113130;58113136;58113138;58113186;58114871;58114871;58114871;58114871;58118598;58118598;58118598;58119481;58119481;58119481;58120978;58120978;58120978;58125018;58125018;58127627;58127627;58138216;58138216;58141351;58142670;58146424;58147194;58150295;58152554;58153021;58153480;58158201;58158905;58159637;58163349;58165837;58167603;58169624;58169778;58170657;58170657;58171742;58171742;58172121;581…	58113312;58113312;58113312;58113312;58114928;58114928;58115009;58114928;58118694;58119053;58118694;58119589;58119589;58119589;58121104;58122105;58121104;58125079;58125079;58127707;58127707;58139122;58138296;58141495;58142762;58146575;58147287;58150404;58152738;58153183;58153572;58158370;58159019;58159759;58163445;58165961;58167736;58169865;58169865;58170743;58170743;58171933;58171933;58172247;581…	+;+;+;+;+;+;+;+;+;+;+;+;+;+;+;+;+;+;+;+;+;+;+;+;+;+;+;+;+;+;+;+;+;+;+;+;+;+;+;+;+;+;+;+;+;+;+;+;+;+;+;+;+;+	7033	0	0	0	0	0	0	0	0	0	0	0	0	not DEG	#N/A	#N/A	#N/A	#N/A	0	0	0	0	82.8846	18.3665	11.7851	2.61147	#N/A	#N/A	#N/A	0	0	0	0	2.80705	0	0	1	3.49351	0	3.0869	0	0	2.36658	1.12811
ENSMUSG00000052534	Pbx1	chr1;chr1;chr1;chr1;chr1;chr1;chr1;chr1;chr1;chr1;chr1;chr1;chr1;chr1;chr1;chr1;chr1;chr1;chr1;chr1;chr1;chr1;chr1;chr1;chr1;chr1;chr1;chr1;chr1;chr1;chr1;chr1;chr1;chr1;chr1;chr1;chr1;chr1;chr1;chr1;chr1;chr1;chr1;chr1;chr1;chr1	168119364;168153542;168158330;168158370;168158732;168164620;168183530;168183530;168183530;168183530;168183573;168184956;168191278;168191278;168191278;168191278;168195748;168195748;168195748;168195748;168195748;168203347;168203347;168203347;168203347;168203347;168208343;168209351;168209351;168209351;168209351;168209351;168424442;168427869;168427869;168427869;168427869;168427869;168427869;168431314…	168121480;168158824;168158824;168158824;168158824;168164662;168183619;168183619;168183619;168183619;168183619;168185068;168191437;168191437;168191437;168191437;168195883;168195883;168195883;168195883;168195883;168203537;168203537;168203537;168203537;168203537;168209595;168209595;168209595;168209595;168209595;168209595;168427942;168427942;168427942;168427942;168427942;168427942;168427942;168432169…	-;-;-;-;-;-;-;-;-;-;-;-;-;-;-;-;-;-;-;-;-;-;-;-;-;-;-;-;-;-;-;-;-;-;-;-;-;-;-;-;-;-;-;-;-;-	13844	8868.23	9432.84	7580.7	8060.98	12861	10502.7	16730.1	15291.5	660.975	564.926	843.82	1156.51	2	#N/A	#N/A	#N/A	#N/A	1	0	1	4	10316.2	21668.9	745.176	1565.22	#N/A	ENSMUSG00000052534	#N/A	1	0	0	1	10104.4	8537.91	0	0	7345.98	7054.28	7339.62	8726.82	7227.44	9746.74	8254.38
ENSMUSG00000079554	Aox2	chr1;chr1;chr1;chr1;chr1;chr1;chr1;chr1;chr1;chr1;chr1;chr1;chr1;chr1;chr1;chr1;chr1;chr1;chr1;chr1;chr1;chr1;chr1;chr1;chr1;chr1;chr1;chr1;chr1;chr1;chr1;chr1;chr1;chr1;chr1;chr1	58278326;58281177;58282666;58283487;58285571;58287692;58289908;58292198;58294301;58295863;58299763;58300615;58303527;58304429;58305204;58307350;58308859;58309981;58312275;58322779;58330770;58332543;58334680;58336600;58337335;58339459;58343656;58346225;58349053;58350237;58351155;58354162;58354310;58358918;58376262;58378641	58278475;58281234;58282762;58283595;58285697;58287753;58289991;58292278;58294445;58295955;58299914;58300708;58303636;58304613;58305390;58307442;58309028;58310095;58312397;58322875;58330894;58332676;58334767;58336686;58337526;58339686;58343751;58346353;58349127;58350289;58351269;58354227;58354498;58359085;58376336;58380259	+;+;+;+;+;+;+;+;+;+;+;+;+;+;+;+;+;+;+;+;+;+;+;+;+;+;+;+;+;+;+;+;+;+;+;+	5771	0	0	0	0	0	0	0	0	0	0	0	0	not DEG	#N/A	#N/A	#N/A	#N/A	0	0	0	0	7.00433	4.37297	1.21371	0.757749	#N/A	#N/A	#N/A	0	0	0	0	0	0	0	0	0.873378	0	0	1.50931	0	1.18329	0
ENSMUSG00000038530	Rgs4	chr1;chr1;chr1;chr1;chr1;chr1;chr1;chr1;chr1;chr1;chr1;chr1;chr1	169741477;169741676;169743829;169744351;169744351;169744675;169744675;169745217;169745217;169745217;169747480;169747480;169747480	169743920;169743920;169743920;169744736;169744517;169744736;169744736;169745321;169745321;169745321;169747623;169747642;169747642	-;-;-;-;-;-;-;-;-;-;-;-;-	3098	28.9166	22.5222	7.55652	16.9669	21.5893	20.669	145.962	152.034	8.30195	3.95795	6.82025	48.0949	2	#N/A	#N/A	#N/A	#N/A	0	1	0	0	51514.5	20964	16628.3	6766.95	ENSMUSG00000038530	#N/A	#N/A	0	0	0	1	50.5269	30.9381	0	0	241.052	157.645	198.591	208.284	381.551	390.485	367.764
ENSMUSG00000026034	Clk1	chr1;chr1;chr1;chr1;chr1;chr1;chr1;chr1;chr1;chr1;chr1;chr1;chr1;chr1;chr1;chr1;chr1;chr1;chr1;chr1;chr1;chr1;chr1;chr1;chr1;chr1;chr1;chr1;chr1;chr1;chr1;chr1;chr1;chr1;chr1;chr1;chr1;chr1;chr1;chr1;chr1;chr1;chr1;chr1;chr1;chr1;chr1;chr1;chr1;chr1;chr1;chr1;chr1;chr1;chr1;chr1;chr1;chr1;chr1;chr1;chr1;chr1;chr1;chr1;chr1;chr1;chr1;chr1;chr1;chr1;chr1;chr1;chr1;chr1;chr1;chr1;chr1;chr1;chr1	58410189;58412000;58412000;58412000;58412000;58412000;58412000;58412316;58412647;58412647;58412647;58412647;58412647;58412647;58412647;58412947;58412947;58412947;58412947;58412947;58412947;58412947;58413390;58413390;58413390;58413390;58413390;58413390;58414372;58414372;58414372;58414372;58414372;58414590;58414590;58414590;58414590;58414590;58414590;58414615;58416143;58416457;58416910;58417013;584…	58412340;58412340;58412340;58412340;58412340;58412340;58412340;58412737;58412737;58412737;58412737;58412737;58412737;58412737;58412861;58413026;58413026;58413026;58413026;58413026;58413437;58413026;58413825;58413472;58413472;58413472;58413472;58413472;58414501;58414501;58414501;58414501;58414501;58414684;58414684;58414684;58414684;58415657;58414684;58414684;58417383;58416765;58417179;58417383;584…	-;-;-;-;-;-;-;-;-;-;-;-;-;-;-;-;-;-;-;-;-;-;-;-;-;-;-;-;-;-;-;-;-;-;-;-;-;-;-;-;-;-;-;-;-;-;-;-;-;-;-;-;-;-;-;-;-;-;-;-;-;-;-;-;-;-;-;-;-;-;-;-;-;-;-;-;-;-;-	8132	2140.29	2833.83	1881.57	3456.16	3198.29	3881.08	2669.45	3694.17	305.836	328.193	435.279	391.27	not DEG	#N/A	#N/A	ENSMUSG00000026034	ENSMUSG00000026034	0	0	0	0	1822.29	2170.74	224.089	266.938	#N/A	#N/A	#N/A	1	0	1	0	3394.66	4452.09	0	0	2708.35	2283.93	2854.35	3860.81	3303.23	3574.71	2535.99
ENSMUSG00000026035	Ppil3	chr1;chr1;chr1;chr1;chr1;chr1;chr1;chr1;chr1;chr1;chr1;chr1;chr1;chr1;chr1;chr1;chr1;chr1;chr1;chr1;chr1;chr1;chr1;chr1;chr1;chr1;chr1;chr1;chr1;chr1;chr1;chr1;chr1;chr1;chr1;chr1;chr1;chr1;chr1;chr1;chr1;chr1;chr1;chr1;chr1;chr1;chr1	58430994;58430994;58430997;58431020;58432072;58433787;58434331;58434331;58434331;58434415;58434419;58438176;58438344;58438344;58438344;58438344;58438344;58438344;58438830;58440843;58440843;58440843;58440843;58440843;58440843;58440843;58442525;58442525;58442525;58442525;58442525;58442525;58442525;58444589;58444589;58444589;58444589;58444589;58444589;58444589;58444811;58445146;58445146;58445146;584…	58431330;58431330;58431330;58431330;58432185;58434449;58434449;58434449;58434449;58434449;58434449;58438411;58438411;58438411;58438411;58438411;58438411;58438411;58440968;58440936;58440936;58440936;58440936;58440936;58440936;58440936;58442599;58442599;58442599;58442599;58442599;58442599;58442599;58444639;58444639;58444639;58444639;58444639;58444639;58444639;58445429;58445176;58445369;58445434;584…	-;-;-;-;-;-;-;-;-;-;-;-;-;-;-;-;-;-;-;-;-;-;-;-;-;-;-;-;-;-;-;-;-;-;-;-;-;-;-;-;-;-;-;-;-;-;-	4291	424.57	354.394	355.156	335.945	353.138	339.16	356.681	330.741	90.7671	80.5291	80.6686	80.1004	not DEG	#N/A	ENSMUSG00000026035	#N/A	#N/A	0	0	0	0	586.029	668.19	136.572	155.719	#N/A	#N/A	#N/A	1	0	1	0	852.407	539.919	0	0	654.16	1294.48	1041.31	512.41	696.977	1101.64	877.67
ENSMUSG00000038026	Kcnj9	chr1;chr1;chr1;chr1;chr1;chr1;chr1;chr1;chr1;chr1	172320501;172322087;172325305;172325706;172325706;172327998;172327998;172327998;172329135;172329135	172323194;172323194;172326583;172326583;172326583;172328108;172328128;172328098;172329318;172329282	-;-;-;-;-;-;-;-;-;-	4288	39.0145	39.0827	49.873	47.5074	72.4782	69.523	93.5387	90.6871	9.10648	11.355	16.558	21.4816	1	#N/A	#N/A	#N/A	#N/A	9	3	4	7	13366.6	9770.97	3117.21	2278.68	ENSMUSG00000038026	#N/A	#N/A	0	0	0	0	83.2758	65.8682	0	0	152.841	55.1116	97.7518	113.953	148.972	110.046	134.245
ENSMUSG00000037872	Ackr1	chr1;chr1;chr1;chr1;chr1;chr1;chr1	173331886;173331890;173331892;173332555;173333390;173333390;173333655	173331956;173332929;173332354;173332929;173333673;173333502;173333750	-;-;-;-;-;-;-	1405	89.5039	78.8278	199.492	203.603	305.334	306.277	675.329	600.136	59.9045	143.45	217.655	453.902	1	#N/A	#N/A	#N/A	#N/A	1	0	0	3	3645.76	1920.61	2594.84	1366.98	ENSMUSG00000037872	#N/A	#N/A	0	0	0	0	144.095	266.467	0	0	491.712	374.246	531.976	454.302	658.974	769.137	551.646
ENSMUSG00000038174	Fam126b	chr1;chr1;chr1;chr1;chr1;chr1;chr1;chr1;chr1;chr1;chr1;chr1;chr1;chr1;chr1;chr1;chr1;chr1;chr1;chr1;chr1;chr1;chr1;chr1;chr1;chr1;chr1;chr1;chr1;chr1;chr1;chr1;chr1;chr1;chr1;chr1;chr1;chr1;chr1;chr1;chr1;chr1;chr1;chr1;chr1;chr1;chr1;chr1;chr1;chr1;chr1;chr1;chr1;chr1;chr1;chr1;chr1;chr1;chr1;chr1;chr1;chr1;chr1;chr1;chr1;chr1	58522806;58527021;58527743;58529083;58534485;58534485;58535390;58535390;58535390;58535390;58539559;58539559;58539559;58539559;58540134;58540134;58540134;58540134;58544667;58544667;58544667;58544667;58546107;58546107;58546107;58546107;58548639;58548639;58548639;58548639;58552150;58552150;58552150;58552150;58552187;58556509;58557272;58557272;58557272;58557272;58557272;58557333;58557360;58557977;585…	58530259;58530259;58530259;58530259;58534652;58534652;58535549;58535549;58535549;58535549;58539646;58539646;58539646;58539646;58540250;58540250;58540250;58540250;58544762;58544762;58544762;58544762;58546222;58546222;58546222;58546222;58548719;58548719;58548719;58548719;58552329;58552329;58552329;58552329;58552329;58556564;58557373;58557373;58557373;58557373;58557373;58557373;58557373;58558057;585…	-;-;-;-;-;-;-;-;-;-;-;-;-;-;-;-;-;-;-;-;-;-;-;-;-;-;-;-;-;-;-;-;-;-;-;-;-;-;-;-;-;-;-;-;-;-;-;-;-;-;-;-;-;-;-;-;-;-;-;-;-;-;-;-;-;-	12041	252.447	367.642	190.424	427.566	407.112	561.821	593.097	744.168	25.7491	25.6619	40.2347	55.5297	not DEG	#N/A	#N/A	#N/A	#N/A	0	0	0	0	5469.22	8353.25	454.216	693.734	#N/A	ENSMUSG00000038174	#N/A	1	0	0	0	358.367	340.319	0	0	206.117	212.756	234.604	304.126	212.057	328.954	236.903
ENSMUSG00000026032	Ndufb3	chr1;chr1;chr1	58586384;58591090;58595649	58586670;58591249;58595964	+;+;+	763	539.777	552.457	574.295	524.278	533.563	591.885	602.348	664.15	715.75	719.904	737.515	829.946	not DEG	#N/A	#N/A	#N/A	#N/A	0	0	0	0	3502.17	2389.39	4590	3131.57	#N/A	#N/A	#N/A	1	0	0	0	1153.7	893.212	0	0	762.459	1775.11	1154.5	558.444	982.001	2174.88	1293.94
ENSMUSG00000047528	Als2cr12	chr1;chr1;chr1;chr1;chr1;chr1;chr1;chr1;chr1;chr1;chr1;chr1;chr1;chr1;chr1;chr1;chr1;chr1;chr1;chr1;chr1;chr1;chr1;chr1;chr1;chr1;chr1;chr1;chr1;chr1;chr1;chr1;chr1;chr1;chr1;chr1;chr1;chr1;chr1;chr1;chr1;chr1;chr1;chr1;chr1;chr1;chr1;chr1;chr1;chr1;chr1;chr1;chr1;chr1;chr1;chr1;chr1;chr1;chr1;chr1;chr1;chr1;chr1;chr1;chr1;chr1;chr1;chr1;chr1	58646903;58658120;58658120;58658363;58658996;58658996;58658996;58659223;58659223;58659223;58661400;58661400;58661400;58661400;58666827;58666827;58666827;58666827;58666895;58667729;58667729;58667729;58667729;58667729;58669428;58669428;58669428;58669428;58669428;58670370;58670370;58670370;58670370;58676196;58676529;58676529;58676529;58676529;58676529;58678286;58678286;58678286;58678286;58678286;586…	58647219;58658430;58658434;58658434;58659105;58659105;58659105;58659312;58659312;58659312;58661462;58661462;58661462;58661462;58666930;58666930;58666930;58666930;58666930;58667828;58667828;58667828;58667828;58667828;58670467;58669480;58669480;58669480;58669480;58670467;58670467;58670467;58670467;58676590;58676590;58676590;58676590;58676590;58676590;58678379;58678379;58678379;58678379;58678379;586…	-;-;-;-;-;-;-;-;-;-;-;-;-;-;-;-;-;-;-;-;-;-;-;-;-;-;-;-;-;-;-;-;-;-;-;-;-;-;-;-;-;-;-;-;-;-;-;-;-;-;-;-;-;-;-;-;-;-;-;-;-;-;-;-;-;-;-;-;-	3396	22.9497	60.9425	30.2261	322.371	7.71045	297.822	218.942	304.069	12.3516	51.9136	44.9841	77.004	not DEG	#N/A	#N/A	#N/A	#N/A	0	0	0	0	1.16739	160.925	0.343754	47.3867	#N/A	#N/A	#N/A	0	0	0	0	2.80705	0	0	0	3.49351	0	2.05793	3.77327	5.32044	2.36658	0
ENSMUSG00000005338	Cadm3	chr1;chr1;chr1;chr1;chr1;chr1;chr1;chr1;chr1;chr1;chr1;chr1;chr1;chr1;chr1;chr1;chr1;chr1;chr1;chr1;chr1;chr1;chr1;chr1;chr1;chr1;chr1;chr1;chr1;chr1;chr1;chr1;chr1;chr1	173333258;173335987;173336839;173338020;173338020;173338020;173341054;173341054;173341054;173341669;173341669;173341669;173342515;173344320;173344320;173344901;173344920;173344920;173344920;173345745;173345745;173345745;173345745;173346422;173346422;173346422;173346422;173349022;173349022;173349022;173367413;173367413;173367413;173367413	173337139;173337139;173337139;173338145;173338145;173338145;173341223;173341223;173341223;173341926;173341759;173341759;173344490;173344490;173344490;173345057;173345057;173345057;173345057;173345897;173345897;173345897;173345897;173346562;173346562;173346562;173346562;173349123;173349123;173349123;173367633;173367648;173367685;173367695	-;-;-;-;-;-;-;-;-;-;-;-;-;-;-;-;-;-;-;-;-;-;-;-;-;-;-;-;-;-;-;-;-;-	7248	804.617	745.883	2146.05	2115.77	4038.73	4105.62	8764.89	8607.28	106.961	294	561.834	1198.41	1	#N/A	#N/A	#N/A	ENSMUSG00000005338	1	0	0	3	29469.6	24064.5	4065.89	3320.15	ENSMUSG00000005338	#N/A	#N/A	1	0	1	1	2025.75	2501.99	0	0	3053.33	1258.59	1946.81	2474.51	3149.7	3005.55	2951.14
ENSMUSG00000050069	Grem2	chr1;chr1	174833785;174921573	174837282;174921819	-;-	3745	0.458994	1.98726	0	0	0	0.9395	27.7533	58.6799	0.326602	0	0.125434	11.5398	1	#N/A	#N/A	#N/A	#N/A	0	0	0	0	754.133	1628.49	201.371	434.845	#N/A	ENSMUSG00000050069	#N/A	0	0	0	0	0	0.998003	0	0	13.1007	12.8166	6.1738	37.7327	11.4009	13.0162	10.153
ENSMUSG00000026527	Rgs7	chr1;chr1;chr1;chr1;chr1;chr1;chr1;chr1;chr1;chr1;chr1;chr1;chr1;chr1;chr1;chr1;chr1;chr1;chr1;chr1;chr1;chr1;chr1;chr1;chr1;chr1;chr1;chr1;chr1;chr1;chr1;chr1;chr1;chr1;chr1;chr1;chr1;chr1;chr1;chr1;chr1;chr1;chr1;chr1;chr1;chr1;chr1;chr1;chr1;chr1;chr1;chr1;chr1;chr1;chr1;chr1;chr1;chr1;chr1;chr1;chr1;chr1;chr1;chr1;chr1;chr1;chr1;chr1;chr1;chr1;chr1;chr1;chr1;chr1;chr1;chr1;chr1;chr1;chr1;chr1…	175059087;175059088;175059217;175059736;175059736;175059736;175059737;175066617;175066617;175075268;175076017;175076017;175076824;175076824;175076824;175078189;175078189;175078189;175078189;175078189;175078189;175078189;175079405;175079405;175079405;175079405;175079405;175079405;175079405;175083972;175083972;175083972;175083972;175083972;175083972;175086116;175086116;175086116;175086116;175086116…	175059794;175059794;175059794;175059794;175059794;175059794;175059794;175066694;175066694;175078945;175076097;175076097;175076877;175076877;175076877;175078278;175078278;175078278;175078278;175078278;175078278;175078278;175079591;175079425;175079591;175079591;175079591;175079591;175079591;175084097;175084097;175084097;175084097;175084097;175084097;175086226;175086180;175086120;175086226;175086226…	-;-;-;-;-;-;-;-;-;-;-;-;-;-;-;-;-;-;-;-;-;-;-;-;-;-;-;-;-;-;-;-;-;-;-;-;-;-;-;-;-;-;-;-;-;-;-;-;-;-;-;-;-;-;-;-;-;-;-;-;-;-;-;-;-;-;-;-;-;-;-;-;-;-;-;-;-;-;-;-;-;-;-;-;-;-;-;-	6019	26.6217	40.4075	27.2035	67.8676	87.8991	83.6155	443.024	536.121	5.56813	7.89758	14.2478	81.3379	2	#N/A	#N/A	#N/A	#N/A	0	0	0	0	5514.75	4038	916.223	670.876	ENSMUSG00000026527	#N/A	#N/A	1	0	0	0	42.1057	212.575	1	0	165.068	138.42	158.461	170.552	215.858	268.606	162.448
ENSMUSG00000057335	Cep170	chr1;chr1;chr1;chr1;chr1;chr1;chr1;chr1;chr1;chr1;chr1;chr1;chr1;chr1;chr1;chr1;chr1;chr1;chr1;chr1;chr1;chr1;chr1;chr1;chr1;chr1;chr1;chr1;chr1;chr1;chr1;chr1;chr1;chr1;chr1;chr1;chr1;chr1;chr1;chr1;chr1;chr1;chr1;chr1;chr1;chr1;chr1;chr1;chr1;chr1;chr1;chr1;chr1;chr1;chr1;chr1;chr1;chr1;chr1;chr1;chr1;chr1;chr1;chr1;chr1;chr1;chr1;chr1;chr1;chr1;chr1;chr1;chr1;chr1;chr1;chr1;chr1;chr1;chr1;chr1…	176733653;176733662;176733662;176733663;176734101;176734139;176734340;176735149;176735585;176736844;176736844;176736844;176736844;176736844;176736844;176736844;176736844;176737528;176737528;176737528;176737528;176737528;176737528;176737528;176737528;176737528;176739081;176739081;176739081;176739081;176739081;176739081;176739081;176739081;176739081;176739919;176739919;176739919;176739919;176739919…	176735981;176735981;176736895;176735981;176735981;176735981;176735981;176735981;176735981;176736895;176736895;176736895;176736895;176736895;176736895;176736895;176736895;176737621;176737621;176737621;176737621;176737621;176737621;176737621;176737621;176737621;176739169;176739169;176739169;176739169;176739169;176739169;176739169;176739169;176739169;176740089;176740089;176740089;176740089;176740089…	-;-;-;-;-;-;-;-;-;-;-;-;-;-;-;-;-;-;-;-;-;-;-;-;-;-;-;-;-;-;-;-;-;-;-;-;-;-;-;-;-;-;-;-;-;-;-;-;-;-;-;-;-;-;-;-;-;-;-;-;-;-;-;-;-;-;-;-;-;-;-;-;-;-;-;-;-;-;-;-;-;-;-;-;-;-;-;-;-;-;-;-;-;-;-;-;-;-;-;-;-;-;-;-;-;-;-;-;-;-;-;-;-;-;-;-;-;-;-;-;-;-;-;-;-;-;-;-	18049	4617.02	6459.24	5724.82	14476.2	14532.6	17713.3	21576.6	25427.1	306.839	559.615	893.29	1302.11	1	#N/A	#N/A	#N/A	#N/A	0	2	2	5	1406.7	5328.03	77.938	295.198	#N/A	ENSMUSG00000057335	#N/A	1	0	1	1	7251.54	7674.64	0	0	3433.25	2291.62	3521.12	6113.45	3567.73	4540.28	3330.18
ENSMUSG00000072295	C2cd6	chr1;chr1;chr1;chr1;chr1;chr1;chr1;chr1;chr1;chr1;chr1;chr1;chr1;chr1;chr1;chr1;chr1;chr1	59050506;59052496;59058656;59060572;59062396;59066150;59067777;59068683;59069717;59069820;59074997;59074997;59076671;59076671;59077883;59077883;59084451;59094498	59051285;59052533;59058719;59060677;59062530;59066229;59067845;59068727;59069842;59069842;59075142;59075142;59076722;59076722;59077969;59077969;59084523;59094900	-;-;-;-;-;-;-;-;-;-;-;-;-;-;-;-;-;-	2204	0	0	0	0	0	0	0	0	0	0	0	0	not DEG	#N/A	#N/A	#N/A	#N/A	0	0	0	0	2.33478	0	1.05934	0	#N/A	#N/A	#N/A	0	0	0	0	0	0.998003	0	0	1.74676	1.28166	1.02897	0.754654	0.760063	2.36658	1.12811
ENSMUSG00000055067	Smyd3	chr1;chr1;chr1;chr1;chr1;chr1;chr1;chr1;chr1;chr1;chr1;chr1;chr1;chr1;chr1;chr1;chr1;chr1;chr1;chr1;chr1;chr1;chr1;chr1;chr1;chr1;chr1;chr1;chr1;chr1;chr1;chr1;chr1;chr1;chr1;chr1;chr1;chr1;chr1;chr1;chr1;chr1	178951960;178955046;178955151;178957250;178972188;178972188;178972188;178972188;178989075;179043737;179043737;179043737;179050291;179050291;179050291;179086324;179086324;179086324;179092866;179092866;179092866;179094335;179094335;179094335;179212322;179248764;179373960;179377535;179395224;179405283;179405283;179405283;179410407;179410407;179411678;179411678;179423355;179423355;179508307;179517788…	178957562;178957562;178957562;178957562;178972296;178972296;178972296;178972296;178989345;179043911;179043911;179043911;179050378;179050378;179050378;179086434;179086434;179086434;179092968;179092968;179092968;179094402;179094402;179094402;179212433;179248840;179374103;179377799;179395831;179405419;179405419;179405419;179410464;179410464;179411785;179411785;179423418;179423418;179509135;179518005…	-;-;-;-;-;-;-;-;-;-;-;-;-;-;-;-;-;-;-;-;-;-;-;-;-;-;-;-;-;-;-;-;-;-;-;-;-;-;-;-;-;-	9184	236.841	241.783	211.582	196.816	461.085	406.804	753.449	605.47	26.0575	22.2342	47.25	73.983	2	#N/A	#N/A	#N/A	ENSMUSG00000055067	0	0	1	1	1082.17	2260.83	117.832	246.17	#N/A	#N/A	#N/A	1	0	0	0	232.049	232.535	0	0	287.341	306.318	318.98	316.2	275.903	295.822	273.003
ENSMUSG00000038936	Sccpdh	chr1;chr1;chr1;chr1;chr1;chr1;chr1;chr1;chr1;chr1;chr1;chr1;chr1;chr1;chr1;chr1;chr1;chr1;chr1;chr1;chr1;chr1;chr1;chr1;chr1;chr1;chr1;chr1;chr1;chr1;chr1;chr1;chr1;chr1;chr1	179668210;179668210;179668260;179670583;179670583;179676391;179676391;179676391;179678041;179678880;179678880;179679585;179679585;179680492;179680492;179680518;179680547;179681433;179681433;179681433;179681433;179681651;179681651;179681651;179683845;179684205;179684205;179684205;179684205;179685696;179685696;179685696;179686572;179686572;179686572	179668545;179668545;179670695;179670695;179670695;179677515;179676471;179676471;179678170;179678929;179678929;179679715;179679715;179680609;179680609;179680609;179680609;179681552;179681552;179681552;179681552;179681707;179681707;179681707;179686833;179684491;179684316;179684316;179684316;179685777;179685777;179685777;179686825;179687189;179687189	+;+;+;+;+;+;+;+;+;+;+;+;+;+;+;+;+;+;+;+;+;+;+;+;+;+;+;+;+;+;+;+;+;+;+	7562	510.86	573.654	556.16	541.245	639.967	637.921	1117.33	1136.26	71.7082	72.5604	84.494	149.007	2	#N/A	#N/A	ENSMUSG00000038936	#N/A	0	1	2	3	1037.81	3631.31	137.24	480.206	#N/A	ENSMUSG00000038936	#N/A	1	0	1	0	699.891	676.646	0	0	1126.66	1235.52	1232.7	991.615	1445.64	1488.58	1411.27
ENSMUSG00000026490	Cdc42bpa	chr1;chr1;chr1;chr1;chr1;chr1;chr1;chr1;chr1;chr1;chr1;chr1;chr1;chr1;chr1;chr1;chr1;chr1;chr1;chr1;chr1;chr1;chr1;chr1;chr1;chr1;chr1;chr1;chr1;chr1;chr1;chr1;chr1;chr1;chr1;chr1;chr1;chr1;chr1;chr1;chr1;chr1;chr1;chr1;chr1;chr1;chr1;chr1;chr1;chr1;chr1;chr1;chr1;chr1;chr1;chr1;chr1;chr1;chr1;chr1;chr1;chr1;chr1;chr1;chr1;chr1;chr1;chr1;chr1;chr1;chr1;chr1;chr1;chr1;chr1;chr1;chr1;chr1;chr1;chr1…	179960472;179960585;179960760;179961110;179961110;179961110;179975899;179990740;179991380;179999362;179999362;179999362;179999362;179999362;179999362;179999362;179999362;180024645;180024645;180031505;180031505;180031505;180031505;180031505;180031505;180031505;180031505;180036829;180036829;180036829;180036829;180036829;180036829;180036829;180036829;180040052;180040052;180040052;180040052;180040052…	179961287;179961287;179961287;179961287;179961287;179961287;179975994;179990861;179991494;179999453;179999453;179999453;179999453;179999453;179999453;179999453;179999453;180024802;180024802;180031588;180031588;180031588;180031588;180031588;180031588;180031588;180031588;180038386;180036924;180036924;180036924;180036924;180036924;180036924;180036924;180040200;180040200;180040200;180040200;180040200…	+;+;+;+;+;+;+;+;+;+;+;+;+;+;+;+;+;+;+;+;+;+;+;+;+;+;+;+;+;+;+;+;+;+;+;+;+;+;+;+;+;+;+;+;+;+;+;+;+;+;+;+;+;+;+;+;+;+;+;+;+;+;+;+;+;+;+;+;+;+;+;+;+;+;+;+;+;+;+;+;+;+;+;+;+;+;+;+;+;+;+;+;+;+;+;+;+;+;+;+;+;+;+;+;+;+;+;+;+;+;+;+;+;+;+;+;+;+;+;+;+;+;+;+;+;+;+;+	21522	1472.45	1811.05	2049.33	2947.15	4001.72	3773.97	5146.69	4761.07	76.2825	116.078	180.645	230.178	1	#N/A	#N/A	#N/A	#N/A	0	0	0	1	16819.7	20540.7	781.514	954.406	#N/A	#N/A	#N/A	1	0	1	0	1938.74	2674.65	0	0	2213.14	1405.99	1802.75	2868.44	2135.02	1937.04	1851.23
ENSMUSG00000026023	Cdk15	chr1;chr1;chr1;chr1;chr1;chr1;chr1;chr1;chr1;chr1;chr1;chr1;chr1;chr1;chr1;chr1;chr1;chr1;chr1;chr1;chr1;chr1;chr1;chr1;chr1;chr1;chr1;chr1;chr1;chr1;chr1;chr1;chr1;chr1;chr1	59256906;59256907;59257128;59257816;59257816;59257816;59258703;59258703;59265604;59265604;59280569;59280569;59281409;59281409;59287762;59287762;59289659;59289659;59298936;59301195;59301195;59301195;59310796;59310796;59310796;59326671;59326671;59330859;59330859;59344248;59344248;59344248;59352270;59352270;59352270	59257104;59257098;59257407;59257878;59257956;59257956;59258797;59258797;59265683;59265683;59280663;59280663;59281471;59281471;59287885;59287885;59289779;59289779;59299054;59301288;59301288;59301288;59310859;59310859;59310859;59326719;59326719;59330998;59330998;59344366;59344366;59344366;59352369;59352448;59352993	+;+;+;+;+;+;+;+;+;+;+;+;+;+;+;+;+;+;+;+;+;+;+;+;+;+;+;+;+;+;+;+;+;+;+	2507	0	0	0	0	0	0	0	0	0	0	0	0	not DEG	#N/A	#N/A	#N/A	#N/A	1	0	1	0	19.8456	37.6075	7.91608	15.001	#N/A	#N/A	#N/A	0	0	0	0	0	0	0	0	4.36689	6.40832	3.0869	3.01862	0	2.36658	0
ENSMUSG00000053963	Stum	chr1;chr1;chr1;chr1;chr1;chr1;chr1;chr1;chr1;chr1;chr1;chr1;chr1;chr1;chr1;chr1;chr1;chr1;chr1	180432387;180437683;180437882;180437891;180438329;180438456;180439106;180442540;180442544;180442544;180442544;180442544;180442568;180462165;180462169;180465507;180483128;180483128;180483128	180438363;180438363;180438363;180438363;180438363;180438460;180439114;180442723;180442723;180442723;180442723;180442723;180442723;180462612;180462612;180465881;180483504;180483467;180483329	-;-;-;-;-;-;-;-;-;-;-;-;-;-;-;-;-;-;-	7375	3.21296	2.64967	0	8.48346	37.0101	75.16	616.739	864.195	0.397467	0.57515	7.60476	100.402	1	#N/A	#N/A	#N/A	ENSMUSG00000053963	0	0	0	0	16339.9	9080.91	2215.59	1231.31	ENSMUSG00000053963	#N/A	#N/A	0	1	0	0	4.67842	26.9461	1	0	33.1884	33.3233	39.1007	49.0525	59.2849	91.1132	57.5336
ENSMUSG00000047361	Gm973	chr1;chr1;chr1;chr1;chr1;chr1;chr1;chr1;chr1;chr1;chr1;chr1;chr1;chr1;chr1;chr1;chr1;chr1;chr1;chr1;chr1;chr1;chr1;chr1;chr1;chr1;chr1;chr1;chr1;chr1;chr1;chr1;chr1;chr1;chr1;chr1;chr1;chr1;chr1;chr1;chr1;chr1;chr1;chr1;chr1;chr1;chr1;chr1;chr1;chr1;chr1;chr1;chr1;chr1;chr1;chr1;chr1;chr1	59516264;59524294;59526711;59526711;59541314;59541314;59544221;59544574;59544574;59548831;59549912;59549912;59549912;59551134;59551134;59552420;59552420;59556156;59556156;59556156;59558008;59558086;59558086;59562643;59562643;59562646;59566594;59566594;59582396;59582396;59596939;59606782;59606816;59607733;59607733;59607733;59607733;59619414;59625087;59625087;59625087;59625087;59627457;59627457;596…	59516518;59524741;59526977;59526977;59541473;59541473;59544729;59544729;59544729;59549086;59550039;59550039;59550039;59551296;59551296;59552527;59552562;59556294;59556324;59556324;59558226;59558304;59558226;59562791;59562810;59562810;59566636;59566704;59582475;59582475;59597076;59606954;59606954;59607805;59607805;59607805;59607805;59619445;59625177;59625177;59625177;59625177;59627607;59627607;596…	+;+;+;+;+;+;+;+;+;+;+;+;+;+;+;+;+;+;+;+;+;+;+;+;+;+;+;+;+;+;+;+;+;+;+;+;+;+;+;+;+;+;+;+;+;+;+;+;+;+;+;+;+;+;+;+;+;+	5484	4.13095	1.98726	6.04521	5.09007	16.963	15.9715	3.08369	10.6691	0.557823	1.01525	3.00278	1.2539	4	#N/A	#N/A	#N/A	#N/A	0	1	0	0	1350.67	260.629	246.293	47.5254	ENSMUSG00000047361	#N/A	#N/A	1	0	1	0	7.48547	6.98602	1	0	33.1884	12.8166	18.5214	18.1117	15.9613	22.4825	24.8184
ENSMUSG00000026021	Sumo1	chr1;chr1;chr1;chr1;chr1;chr1;chr1;chr1;chr1;chr1;chr1;chr1;chr1;chr1;chr1;chr1	59586558;59619407;59639434;59639944;59642418;59642418;59643996;59644517;59655458;59655458;59655458;59655458;59670680;59670680;59670680;59670680	59586694;59619609;59640268;59640268;59642489;59642489;59644594;59644594;59655532;59655532;59655532;59655532;59670834;59670739;59670834;59670792	-;-;-;-;-;-;-;-;-;-;-;-;-;-;-;-	2076	2788.39	3041.83	2384.84	2729.98	1685.5	2282.05	1877.97	1960.44	1404.19	1231.89	955.576	924.473	not DEG	ENSMUSG00000026021	#N/A	#N/A	#N/A	0	2	0	2	3482.32	4642.35	1677.42	2236.2	#N/A	#N/A	#N/A	1	0	1	0	704.569	750.498	0	0	1576.45	2373.64	1899.47	1207.45	1903.2	2251.8	2099.41
ENSMUSG00000038776	Ephx1	chr1;chr1;chr1;chr1;chr1;chr1;chr1;chr1;chr1;chr1;chr1;chr1;chr1;chr1;chr1;chr1;chr1;chr1;chr1;chr1;chr1;chr1;chr1;chr1;chr1;chr1;chr1	180976210;180989554;180989554;180990393;180990393;180991933;180991933;180991933;180993879;180993879;180993879;180994628;180994628;180994628;180995949;180995949;180995949;180996149;180999723;180999723;180999723;181001799;181001799;181001799;181017427;181017427;181020768	180976281;180989980;180989980;180990518;180990518;180992041;180992041;180992041;180994045;180994087;180994087;180994757;180994757;180994757;180996176;180996176;180996170;180996176;180999903;180999903;180999903;181001986;181001986;181001986;181017569;181017569;181020904	-;-;-;-;-;-;-;-;-;-;-;-;-;-;-;-;-;-;-;-;-;-;-;-;-;-;-	1950	4.58994	5.29935	25.6922	13.5735	21.5893	36.6405	80.1761	64.0145	2.53572	10.0681	14.9307	36.9719	1	#N/A	#N/A	#N/A	#N/A	0	0	1	0	2044.1	484.525	1048.26	248.474	ENSMUSG00000038776	#N/A	#N/A	0	0	0	0	30.8775	10.978	0	1	22.7078	32.0416	26.7531	27.1675	13.6811	18.9326	21.4341
ENSMUSG00000067336	Bmpr2	chr1;chr1;chr1;chr1;chr1;chr1;chr1;chr1;chr1;chr1;chr1;chr1;chr1;chr1;chr1;chr1	59763400;59813588;59815241;59841431;59842743;59845478;59847058;59850665;59851178;59851477;59852294;59852294;59859173;59863781;59867336;59870235	59764728;59813758;59815411;59841541;59842834;59845708;59847172;59851338;59851338;59856195;59852441;59852351;59859309;59863953;59868615;59879014	+;+;+;+;+;+;+;+;+;+;+;+;+;+;+;+	17983	3398.39	5000.6	2993.89	5778.93	5759.7	5926.37	5819.96	6161.39	233.526	243.92	324.92	333.13	not DEG	#N/A	ENSMUSG00000067336	#N/A	ENSMUSG00000067336	0	2	0	2	4654.38	13993.5	258.821	778.152	#N/A	ENSMUSG00000067336	#N/A	1	0	1	1	2678.86	2697.6	0	0	2136.28	2183.96	2567.27	3014.09	2214.82	2941.65	2080.24
ENSMUSG00000026514	Cnih3	chr1;chr1;chr1;chr1;chr1;chr1;chr1;chr1;chr1;chr1;chr1;chr1;chr1;chr1;chr1;chr1;chr1;chr1;chr1;chr1;chr1;chr1;chr1	181352628;181352630;181353198;181353426;181406467;181406467;181406467;181406467;181409629;181409629;181409629;181409629;181449970;181449970;181449970;181449970;181454595;181454595;181454595;181459225;181459225;181459225;181459225	181353506;181353506;181353506;181353506;181406535;181406535;181406535;181406535;181409676;181409757;181409676;181409733;181450082;181450082;181450082;181450082;181454738;181454738;181454738;181459252;181459287;181460641;181459909	+;+;+;+;+;+;+;+;+;+;+;+;+;+;+;+;+;+;+;+;+;+;+	2751	37.6375	25.1719	126.949	93.318	487.3	595.643	2083.55	837.522	11.4157	40.0341	196.827	530.911	2	#N/A	#N/A	ENSMUSG00000026514	ENSMUSG00000026514	0	1	0	2	866.203	2256.45	314.868	820.23	#N/A	#N/A	#N/A	1	1	1	0	300.354	224.551	0	0	213.104	152.518	204.764	154.704	202.937	150.278	145.526
ENSMUSG00000026610	Esrrg	chr1;chr1;chr1;chr1;chr1;chr1;chr1;chr1;chr1;chr1;chr1;chr1;chr1;chr1;chr1;chr1;chr1;chr1;chr1;chr1;chr1;chr1;chr1;chr1;chr1;chr1;chr1;chr1;chr1	187608791;187609029;187609122;187609696;187793325;187793325;187793325;187997827;187997868;188022362;188043334;188043334;188043334;188043334;188066341;188066341;188066341;188146313;188146313;188146313;188150179;188150179;188150179;188198576;188198576;188198576;188210895;188210895;188210895	187608899;187609205;187609205;187609784;187793742;187793412;187793412;187998052;187998052;188022483;188043749;188043749;188043502;188043749;188066457;188066457;188066457;188146423;188146423;188146423;188150340;188150340;188150340;188198845;188198845;188198845;188214884;188214885;188214386	+;+;+;+;+;+;+;+;+;+;+;+;+;+;+;+;+;+;+;+;+;+;+;+;+;+;+;+;+	6208	22.4907	13.9108	45.3391	71.261	33.926	58.249	122.32	205.38	2.93182	9.39112	7.42389	26.3933	1	#N/A	#N/A	#N/A	ENSMUSG00000026610	0	0	0	0	510.149	2785.58	82.1761	448.709	#N/A	ENSMUSG00000026610	#N/A	1	1	0	0	29.9419	134.73	1	0	351.098	197.376	289.14	483.733	405.113	573.895	444.475
ENSMUSG00000026608	Kctd3	chr1;chr1;chr1;chr1;chr1;chr1;chr1;chr1;chr1;chr1;chr1;chr1;chr1;chr1;chr1;chr1;chr1;chr1;chr1;chr1;chr1;chr1;chr1;chr1;chr1;chr1;chr1;chr1;chr1;chr1;chr1;chr1;chr1;chr1;chr1;chr1;chr1;chr1;chr1;chr1;chr1;chr1;chr1;chr1;chr1;chr1;chr1;chr1;chr1;chr1;chr1;chr1;chr1;chr1;chr1;chr1;chr1;chr1;chr1;chr1;chr1;chr1;chr1;chr1;chr1;chr1;chr1	188971095;188971095;188972251;188972364;188972476;188972519;188973801;188974066;188974066;188974066;188974066;188974066;188974287;188974287;188974287;188974287;188974287;188976371;188976611;188976611;188976611;188978497;188978497;188978497;188978549;188980799;188981225;188981225;188981225;188983010;188983010;188983010;188983207;188983207;188983207;188987516;188987516;188987516;188992563;188992563…	188972683;188972683;188972683;188972683;188972683;188973739;188974204;188974198;188974204;188974204;188974240;188974204;188974471;188974471;188974622;188974471;188974471;188976707;188976651;188976707;188976707;188978598;188978652;188978652;188978652;188981395;188981808;188981395;188981395;188983126;188983126;188983126;188983294;188983294;188983294;188987631;188987631;188987631;188992753;188992753…	-;-;-;-;-;-;-;-;-;-;-;-;-;-;-;-;-;-;-;-;-;-;-;-;-;-;-;-;-;-;-;-;-;-;-;-;-;-;-;-;-;-;-;-;-;-;-;-;-;-;-;-;-;-;-;-;-;-;-;-;-;-;-;-;-;-;-	8129	1719.85	1643.46	1722.89	1708.57	1841.25	1779.41	2344.64	2232.5	206.871	211.062	222.701	281.532	2	#N/A	#N/A	#N/A	#N/A	0	0	0	0	3456.64	6142.27	425.223	755.6	#N/A	#N/A	#N/A	1	0	1	0	1935.93	1555.89	0	0	2074.27	1272.69	1558.88	2196.8	1941.2	1598.62	1617.71
ENSMUSG00000026017	Carf	chr1;chr1;chr1;chr1;chr1;chr1;chr1;chr1;chr1;chr1;chr1;chr1;chr1;chr1;chr1;chr1;chr1;chr1;chr1;chr1;chr1;chr1;chr1;chr1;chr1;chr1;chr1;chr1;chr1;chr1;chr1;chr1;chr1;chr1;chr1;chr1;chr1;chr1;chr1;chr1;chr1;chr1;chr1;chr1;chr1;chr1;chr1;chr1;chr1;chr1;chr1;chr1;chr1;chr1;chr1;chr1;chr1;chr1;chr1;chr1;chr1;chr1;chr1;chr1;chr1;chr1;chr1;chr1;chr1;chr1;chr1;chr1;chr1;chr1;chr1;chr1;chr1;chr1;chr1;chr1…	60098247;60098264;60098264;60101246;60102627;60105311;60105311;60105311;60105344;60108081;60108083;60108083;60108102;60108102;60109222;60109222;60109327;60109327;60109327;60109327;60124851;60124851;60124851;60124851;60124851;60124851;60125079;60125920;60125920;60125920;60125920;60125920;60125920;60127989;60127989;60127989;60127989;60127989;60131844;60131844;60131844;60131844;60131844;60136264;601…	60098307;60098307;60098307;60104480;60102784;60109061;60105434;60105434;60105427;60108200;60108200;60108200;60108200;60108200;60109449;60109449;60109449;60109449;60109449;60109449;60124911;60124911;60124911;60124911;60124911;60124911;60125145;60126034;60126034;60126034;60126034;60125977;60126034;60128073;60128073;60128073;60128073;60128073;60132033;60132033;60132033;60132033;60132033;60136384;601…	+;+;+;+;+;+;+;+;+;+;+;+;+;+;+;+;+;+;+;+;+;+;+;+;+;+;+;+;+;+;+;+;+;+;+;+;+;+;+;+;+;+;+;+;+;+;+;+;+;+;+;+;+;+;+;+;+;+;+;+;+;+;+;+;+;+;+;+;+;+;+;+;+;+;+;+;+;+;+;+;+;+;+;+;+;+	14557	194.614	235.159	126.949	239.233	245.192	308.156	318.648	360.081	14.7617	12.5776	19.0063	23.3128	not DEG	#N/A	#N/A	#N/A	#N/A	0	0	0	0	971.268	1081.87	66.7217	74.3198	#N/A	ENSMUSG00000026017	#N/A	1	0	1	0	184.33	181.636	0	0	168.562	188.405	206.822	293.56	186.215	291.089	174.857
ENSMUSG00000073664	Nbeal1	chr1;chr1;chr1;chr1;chr1;chr1;chr1;chr1;chr1;chr1;chr1;chr1;chr1;chr1;chr1;chr1;chr1;chr1;chr1;chr1;chr1;chr1;chr1;chr1;chr1;chr1;chr1;chr1;chr1;chr1;chr1;chr1;chr1;chr1;chr1;chr1;chr1;chr1;chr1;chr1;chr1;chr1;chr1;chr1;chr1;chr1;chr1;chr1;chr1;chr1;chr1;chr1;chr1;chr1;chr1;chr1;chr1;chr1;chr1;chr1;chr1;chr1;chr1;chr1;chr1;chr1;chr1;chr1;chr1;chr1;chr1;chr1;chr1;chr1;chr1;chr1;chr1;chr1;chr1;chr1…	60180599;60180812;60181463;60194504;60195015;60200105;60200864;60206334;60217196;60222067;60222202;60224625;60224625;60227222;60228622;60230602;60230602;60234797;60234797;60234981;60234981;60235464;60236371;60236371;60237097;60237097;60238572;60238572;60242539;60242539;60244794;60244794;60247616;60247616;60248363;60248363;60251035;60251035;60251304;60251304;60253352;60253352;60254894;60254894;602…	60180685;60185898;60181754;60194595;60195176;60200186;60200991;60206416;60217281;60222373;60222373;60224731;60224731;60229898;60228708;60230685;60230685;60234895;60234895;60235561;60235561;60235561;60236503;60236503;60237216;60237216;60238875;60238875;60242624;60242624;60244883;60244883;60247784;60247784;60248496;60248496;60251194;60251194;60251406;60251406;60253508;60253508;60255052;60255052;602…	+;+;+;+;+;+;+;+;+;+;+;+;+;+;+;+;+;+;+;+;+;+;+;+;+;+;+;+;+;+;+;+;+;+;+;+;+;+;+;+;+;+;+;+;+;+;+;+;+;+;+;+;+;+;+;+;+;+;+;+;+;+;+;+;+;+;+;+;+;+;+;+;+;+;+;+;+;+;+;+;+;+;+;+;+;+;+;+;+;+;+;+;+;+;+;+;+;+;+;+;+;+;+;+;+;+;+;+;+;+;+;+;+;+;+;+;+;+;+;+;+;+;+;+;+;+;+;+	28441	390.604	947.921	293.193	967.114	541.273	1453.41	731.864	1627.03	23.5316	22.1565	35.067	41.47	not DEG	#N/A	#N/A	#N/A	#N/A	0	1	0	1	698.099	1171.08	24.5455	41.1758	#N/A	#N/A	#N/A	1	0	1	0	659.657	911.176	0	0	253.28	212.756	344.704	620.326	303.265	409.418	293.309
ENSMUSG00000037624	Kcnk2	chr1;chr1;chr1;chr1;chr1;chr1;chr1;chr1;chr1;chr1;chr1;chr1;chr1;chr1;chr1;chr1;chr1;chr1;chr1;chr1;chr1;chr1;chr1;chr1;chr1;chr1;chr1;chr1;chr1;chr1;chr1;chr1;chr1;chr1;chr1;chr1;chr1;chr1;chr1;chr1;chr1;chr1;chr1;chr1;chr1;chr1;chr1;chr1;chr1;chr1;chr1;chr1;chr1;chr1;chr1	189207930;189207937;189207937;189209744;189209753;189209790;189209790;189210025;189210062;189214967;189242887;189242887;189242887;189242887;189242887;189242887;189242887;189242887;189243237;189256568;189256568;189256568;189256568;189256568;189256568;189258738;189258738;189258738;189258738;189258738;189258738;189258738;189295594;189295594;189295594;189295594;189295594;189295594;189339785;189339785…	189210107;189210107;189210107;189210107;189210107;189210107;189210107;189210107;189210107;189215217;189243026;189243026;189243026;189243026;189243026;189243026;189243026;189243026;189243434;189256754;189256754;189256754;189256754;189256754;189256754;189258898;189258898;189258898;189258898;189258898;189258898;189258898;189295711;189295711;189295711;189295711;189295711;189295711;189340095;189340095…	-;-;-;-;-;-;-;-;-;-;-;-;-;-;-;-;-;-;-;-;-;-;-;-;-;-;-;-;-;-;-;-;-;-;-;-;-;-;-;-;-;-;-;-;-;-;-;-;-;-;-;-;-;-;-	4943	103.733	136.458	208.56	229.053	447.206	395.53	1329.07	1856.42	24.2961	44.2659	85.2454	322.222	1	#N/A	#N/A	#N/A	#N/A	0	0	0	0	2172.51	5197.71	439.513	1051.53	#N/A	ENSMUSG00000037624	#N/A	0	0	0	0	346.203	723.552	1	0	718.79	444.738	591.656	633.909	730.42	803.452	601.283
ENSMUSG00000026603	Smyd2	chr1;chr1;chr1;chr1;chr1;chr1;chr1;chr1;chr1;chr1;chr1;chr1;chr1;chr1;chr1;chr1;chr1;chr1;chr1;chr1;chr1;chr1;chr1;chr1;chr1;chr1;chr1;chr1;chr1;chr1	189880492;189880494;189880642;189882109;189882109;189882109;189883824;189883824;189885046;189885299;189885299;189886521;189886521;189886521;189888815;189888815;189888815;189891400;189891400;189896571;189896571;189897423;189897423;189898353;189899818;189899818;189909851;189909851;189922107;189922107	189880866;189880866;189880866;189882217;189882372;189882217;189883998;189883998;189885419;189885419;189885419;189886631;189886631;189886631;189888917;189888917;189889002;189891467;189891467;189896695;189896695;189897483;189897483;189898896;189899928;189899928;189909914;189909914;189922253;189922363	-;-;-;-;-;-;-;-;-;-;-;-;-;-;-;-;-;-;-;-;-;-;-;-;-;-;-;-;-;-	2717	338.279	588.228	320.396	373.272	373.186	533.636	1285.9	1117.59	170.502	127.653	166.879	442.305	2	#N/A	#N/A	#N/A	#N/A	1	1	0	2	3218.49	2127.89	1184.58	783.175	#N/A	#N/A	#N/A	1	0	0	0	724.219	367.265	0	0	938.008	1145.81	1093.79	786.349	905.995	1046.03	1018.68
ENSMUSG00000026014	Raph1	chr1;chr1;chr1;chr1;chr1;chr1;chr1;chr1;chr1;chr1;chr1;chr1;chr1;chr1;chr1;chr1;chr1;chr1;chr1;chr1;chr1;chr1;chr1;chr1;chr1;chr1;chr1;chr1;chr1;chr1;chr1;chr1;chr1;chr1;chr1;chr1;chr1;chr1;chr1;chr1;chr1;chr1;chr1;chr1;chr1;chr1;chr1;chr1;chr1;chr1;chr1;chr1;chr1;chr1;chr1;chr1;chr1;chr1;chr1;chr1;chr1	60482292;60483185;60483236;60490676;60493323;60493538;60493538;60493538;60493538;60495415;60495415;60495415;60495415;60495415;60496225;60496225;60496225;60496225;60496225;60498424;60498424;60498424;60498424;60499480;60499480;60499480;60499480;60500555;60500555;60500555;60501603;60501756;60501756;60501756;60502825;60502825;60502825;60503518;60503518;60503518;60510417;60510417;60513809;60518980;605…	60490321;60483340;60483340;60490944;60493680;60493680;60493680;60493680;60493680;60495535;60495535;60495535;60495535;60495535;60496281;60496323;60496323;60496323;60496323;60498534;60498534;60498534;60498534;60499623;60499623;60499550;60499623;60500620;60500620;60500620;60503265;60501877;60501877;60501877;60502984;60502984;60502984;60503595;60503595;60503595;60510491;60510491;60522291;60519060;605…	-;-;-;-;-;-;-;-;-;-;-;-;-;-;-;-;-;-;-;-;-;-;-;-;-;-;-;-;-;-;-;-;-;-;-;-;-;-;-;-;-;-;-;-;-;-;-;-;-;-;-;-;-;-;-;-;-;-;-;-;-	20498	1060.74	1485.14	829.706	1496.48	1352.41	1441.19	1561.38	1987.12	62.1006	56.7418	68.1434	86.557	not DEG	#N/A	#N/A	#N/A	#N/A	0	1	1	0	3892.07	6025.08	189.876	293.935	#N/A	#N/A	#N/A	1	0	1	1	1338.03	1629.74	0	0	1234.08	1045.84	1271.8	2048.13	1265.5	1732.33	1429.32
ENSMUSG00000026012	Cd28	chr1;chr1;chr1;chr1;chr1;chr1;chr1;chr1;chr1;chr1	60716800;60718510;60720486;60746358;60746402;60762979;60762979;60762979;60765277;60769657	60717001;60718699;60720577;60746528;60746528;60763335;60763163;60764626;60765392;60773359	+;+;+;+;+;+;+;+;+;+	6122	0	0	0	0	0	0	0	0	0	0	0	0	not DEG	#N/A	#N/A	#N/A	#N/A	0	0	0	0	8.17172	20.9903	1.33481	3.42866	#N/A	#N/A	#N/A	0	0	0	0	1.87137	5.98802	0	0	2.62013	5.12666	3.0869	5.28258	3.80031	1.18329	1.12811
ENSMUSG00000026011	Ctla4	chr1;chr1;chr1;chr1;chr1;chr1;chr1;chr1;chr1;chr1;chr1	60887000;60893727;60900567;60909025;60909171;60912423;60912423;60912423;60913219;60914613;60914613	60887206;60893861;60900621;60909279;60909279;60912770;60912770;60912716;60913328;60914769;60915832	+;+;+;+;+;+;+;+;+;+;+	2330	0	0	0	0	0	0	0	0	0	0	0	0	not DEG	#N/A	#N/A	#N/A	#N/A	0	0	0	0	4.66956	8.74594	2.0041	3.75362	#N/A	#N/A	#N/A	0	0	0	0	0	0	0	0	0	0	0	0	0	0	0
ENSMUSG00000026009	Icos	chr1;chr1;chr1;chr1;chr1;chr1;chr1;chr1;chr1	60977927;60977927;60993702;60993702;60994610;60994610;60995524;60995524;60997701	60978016;60978016;60994040;60994040;60994716;60994716;60995608;60995797;61000320	+;+;+;+;+;+;+;+;+	3430	0	0	0	0	0	0	0	0	0	0	0	0	not DEG	#N/A	#N/A	#N/A	#N/A	0	0	0	0	9.33911	6.99675	2.72277	2.03987	#N/A	#N/A	#N/A	0	0	0	0	0	1.99601	0	0	2.62013	5.12666	3.0869	5.28258	4.56038	1.18329	3.38433
ENSMUSG00000037568	Vash2	chr1;chr1;chr1;chr1;chr1;chr1;chr1;chr1;chr1;chr1;chr1;chr1;chr1;chr1;chr1;chr1;chr1;chr1;chr1	190947646;190947648;190958614;190958614;190960098;190960098;190966203;190966203;190966929;190966929;190970404;190970404;190972902;190978181;190978181;190978181;190978706;190979137;190979137	190950256;190950256;190958729;190958729;190960479;190960479;190966277;190966277;190966985;190966985;190970492;190970492;190973021;190978587;190978587;190978587;190979002;190979214;190979296	-;-;-;-;-;-;-;-;-;-;-;-;-;-;-;-;-;-;-	4314	1272.33	1157.91	1833.21	1766.26	3147.4	2656.91	4995.59	4563.7	281.669	417.184	672.73	1107.94	1	#N/A	#N/A	#N/A	#N/A	2	0	2	7	93.3911	159.176	21.6484	36.8976	#N/A	ENSMUSG00000037568	#N/A	1	0	1	0	1693.59	1511.97	0	0	2790.44	1527.74	1914.91	2531.86	2587.25	2218.66	2258.48
ENSMUSG00000025969	Nrp2	chr1;chr1;chr1;chr1;chr1;chr1;chr1;chr1;chr1;chr1;chr1;chr1;chr1;chr1;chr1;chr1;chr1;chr1;chr1;chr1;chr1;chr1;chr1;chr1;chr1;chr1;chr1;chr1;chr1;chr1;chr1;chr1;chr1;chr1;chr1;chr1;chr1;chr1;chr1;chr1;chr1;chr1;chr1;chr1;chr1;chr1;chr1;chr1;chr1;chr1;chr1;chr1;chr1;chr1;chr1;chr1;chr1;chr1;chr1;chr1;chr1;chr1;chr1;chr1;chr1;chr1;chr1;chr1;chr1;chr1;chr1;chr1;chr1;chr1;chr1;chr1;chr1;chr1;chr1;chr1…	62703285;62703285;62703285;62703702;62703702;62703702;62703702;62718930;62718930;62718930;62718930;62718930;62718930;62718930;62738289;62738289;62738289;62738289;62738289;62738289;62738289;62744175;62744175;62744175;62744175;62744175;62744175;62745358;62745358;62745358;62745358;62745358;62745358;62747158;62747158;62747158;62747158;62747158;62747158;62749133;62749133;62749133;62749133;62749133;627…	62704277;62704277;62704277;62704277;62704277;62704277;62704277;62719107;62719107;62719107;62719107;62719107;62719107;62719107;62738470;62738470;62738470;62738470;62738470;62738470;62739932;62744405;62744405;62744405;62744405;62744405;62744405;62745513;62745513;62745513;62745513;62745513;62745513;62747327;62747327;62747327;62747327;62747327;62747327;62749288;62749288;62749288;62749288;62749288;627…	+;+;+;+;+;+;+;+;+;+;+;+;+;+;+;+;+;+;+;+;+;+;+;+;+;+;+;+;+;+;+;+;+;+;+;+;+;+;+;+;+;+;+;+;+;+;+;+;+;+;+;+;+;+;+;+;+;+;+;+;+;+;+;+;+;+;+;+;+;+;+;+;+;+;+;+;+;+;+;+;+;+;+;+;+;+;+;+;+;+;+;+;+;+;+;+;+;+;+;+;+	11842	417.226	894.928	2253.35	1711.96	1850.51	1363.22	346.402	2021.79	55.4025	167.426	135.692	99.9912	not DEG	#N/A	#N/A	#N/A	#N/A	2	3	3	2	1960.05	467.908	165.516	39.5126	#N/A	#N/A	#N/A	1	1	0	0	1547.62	3902.19	1	0	3669.06	1731.53	2314.15	4694.7	3325.27	3102.58	2586.76
ENSMUSG00000040865	Ino80d	chr1;chr1;chr1;chr1;chr1;chr1;chr1;chr1;chr1;chr1;chr1;chr1;chr1;chr1;chr1;chr1;chr1;chr1;chr1;chr1;chr1;chr1;chr1;chr1;chr1;chr1;chr1;chr1;chr1;chr1;chr1;chr1;chr1;chr1;chr1;chr1;chr1;chr1;chr1;chr1;chr1;chr1;chr1;chr1;chr1;chr1;chr1;chr1;chr1;chr1;chr1;chr1;chr1;chr1;chr1;chr1;chr1;chr1;chr1;chr1;chr1;chr1;chr1;chr1;chr1;chr1;chr1;chr1;chr1	62958418;62962590;62980435;62981198;63047801;63047801;63047801;63057965;63060135;63061040;63061040;63061040;63061040;63062036;63062036;63062036;63062036;63062150;63062164;63065704;63065704;63065704;63065704;63065704;63065704;63068184;63068184;63068184;63068184;63068184;63068184;63074322;63074322;63074322;63074322;63074322;63074322;63078953;63078953;63078953;63078953;63078953;63078953;63085668;630…	62958632;62962734;62980511;62981380;63059145;63059145;63059145;63059145;63063561;63061197;63061197;63061197;63061197;63062253;63062253;63062253;63062253;63062253;63062253;63065837;63065837;63065837;63065837;63065837;63065837;63068293;63068293;63068293;63068293;63068293;63068293;63074546;63074546;63074546;63074546;63074546;63074546;63079061;63079061;63079061;63079061;63079061;63079061;63086398;630…	-;-;-;-;-;-;-;-;-;-;-;-;-;-;-;-;-;-;-;-;-;-;-;-;-;-;-;-;-;-;-;-;-;-;-;-;-;-;-;-;-;-;-;-;-;-;-;-;-;-;-;-;-;-;-;-;-;-;-;-;-;-;-;-;-;-;-;-;-	17713	2120.55	2366.82	1465.96	1722.14	2075.65	1743.71	1658	1354.97	126.669	89.9934	107.812	85.0498	not DEG	#N/A	#N/A	#N/A	#N/A	1	2	3	4	1885.33	1864.63	106.438	105.269	#N/A	#N/A	#N/A	1	0	0	1	1559.78	1866.26	0	0	999.144	733.112	970.316	1561.38	927.276	996.328	881.054
ENSMUSG00000025968	Ndufs1	chr1;chr1;chr1;chr1;chr1;chr1;chr1;chr1;chr1;chr1;chr1;chr1;chr1;chr1;chr1;chr1;chr1;chr1;chr1;chr1;chr1;chr1;chr1;chr1;chr1;chr1;chr1;chr1;chr1;chr1;chr1;chr1;chr1;chr1;chr1;chr1;chr1;chr1;chr1;chr1;chr1;chr1;chr1;chr1;chr1;chr1;chr1;chr1;chr1;chr1;chr1;chr1;chr1;chr1;chr1;chr1;chr1;chr1;chr1;chr1;chr1;chr1;chr1;chr1;chr1;chr1;chr1;chr1;chr1;chr1;chr1;chr1;chr1;chr1;chr1;chr1;chr1;chr1;chr1;chr1…	63143596;63143596;63143604;63143689;63143735;63146486;63147120;63147120;63147120;63147120;63147290;63147290;63147290;63147290;63148396;63148396;63149957;63149957;63150066;63150233;63151551;63151551;63151551;63152775;63152775;63152775;63156204;63156204;63156204;63156683;63157132;63157132;63158902;63159750;63159750;63159750;63160880;63160880;63160880;63160880;63163667;63163667;63163667;63163667;631…	63143922;63144961;63143922;63143922;63143922;63146569;63147192;63147192;63147192;63147192;63147424;63147391;63147723;63147424;63148571;63148571;63150111;63150111;63150111;63152842;63151711;63151711;63151711;63152904;63152904;63152904;63156332;63156332;63156332;63157277;63157277;63157277;63159864;63159864;63159864;63159864;63161014;63161014;63161014;63161014;63163852;63163852;63163852;63163852;631…	-;-;-;-;-;-;-;-;-;-;-;-;-;-;-;-;-;-;-;-;-;-;-;-;-;-;-;-;-;-;-;-;-;-;-;-;-;-;-;-;-;-;-;-;-;-;-;-;-;-;-;-;-;-;-;-;-;-;-;-;-;-;-;-;-;-;-;-;-;-;-;-;-;-;-;-;-;-;-;-;-;-;-;-;-;-;-;-;-;-;-;-;-;-;-;-	8086	1659.26	1669.29	1488.63	1800.19	1722.51	1704.25	1552.13	1512.34	205.822	203.365	211.895	189.492	not DEG	ENSMUSG00000025968	#N/A	#N/A	ENSMUSG00000025968	3	4	3	5	3792.85	9493.72	469.063	1174.09	#N/A	ENSMUSG00000025968	#N/A	1	0	1	0	2238.15	2175.65	0	0	2676.9	2426.19	2299.74	2752.22	2736.23	2630.45	2551.79
ENSMUSG00000037499	Nenf	chr1;chr1;chr1;chr1	191306789;191309919;191311460;191317919	191307089;191310022;191311520;191318194	-;-;-;-	742	57.8333	67.5667	102.769	106.892	265.239	289.366	639.353	552.125	84.5013	141.28	373.723	802.882	1	#N/A	#N/A	#N/A	ENSMUSG00000037499	2	1	1	3	4806.14	2008.07	6477.28	2706.29	#N/A	#N/A	#N/A	1	0	0	0	273.219	331.337	0	0	450.663	1231.68	849.927	453.547	719.779	1487.39	1038.99
ENSMUSG00000046856	Gpr1	chr1;chr1;chr1;chr1;chr1;chr1;chr1	63182691;63208742;63209754;63209754;63211584;63214164;63214164	63184104;63209166;63209899;63209899;63211714;63214543;63214223	-;-;-;-;-;-;-	2496	0	0	0	0	0	0	0	0	0	0	0	0	not DEG	#N/A	#N/A	#N/A	#N/A	0	0	0	0	50.1977	17.4919	20.1113	7.00797	#N/A	#N/A	#N/A	0	0	0	0	0	0	0	0	6.11365	5.12666	0	0.754654	3.04025	13.0162	7.89677
ENSMUSG00000027520	Zdbf2	chr1;chr1;chr1;chr1;chr1;chr1;chr1;chr1;chr1;chr1;chr1;chr1;chr1;chr1;chr1	63273265;63273269;63275096;63277931;63277931;63280767;63280767;63290647;63290677;63290738;63294916;63294916;63294916;63302640;63302640	63273472;63273472;63275178;63277983;63277983;63280877;63280877;63290782;63290782;63290782;63295046;63295022;63295046;63314575;63314576	+;+;+;+;+;+;+;+;+;+;+;+;+;+;+	12659	2092.55	3439.94	622.657	1633.91	774.129	1047.54	554.037	754.837	218.52	89.1291	71.9517	51.6974	not DEG	#N/A	#N/A	#N/A	#N/A	2	3	2	3	637.394	1361.74	50.3511	107.571	#N/A	ENSMUSG00000027520	#N/A	1	1	1	0	1791.83	1473.05	0	0	1441.95	1596.95	1800.69	1821.73	1688.86	2179.62	1770
ENSMUSG00000025964	Adam23	chr1;chr1;chr1;chr1;chr1;chr1;chr1;chr1;chr1;chr1;chr1;chr1;chr1;chr1;chr1;chr1;chr1;chr1;chr1;chr1;chr1;chr1;chr1;chr1;chr1;chr1;chr1;chr1;chr1;chr1;chr1;chr1;chr1;chr1;chr1;chr1;chr1;chr1;chr1;chr1;chr1;chr1;chr1;chr1;chr1;chr1;chr1;chr1;chr1;chr1;chr1;chr1;chr1;chr1;chr1;chr1;chr1;chr1;chr1;chr1;chr1;chr1;chr1;chr1;chr1;chr1;chr1;chr1;chr1;chr1;chr1;chr1;chr1;chr1;chr1;chr1;chr1;chr1;chr1;chr1…	63445891;63445895;63445910;63445935;63446211;63446211;63447728;63447728;63447728;63447728;63447728;63447728;63470619;63477679;63477679;63477679;63477679;63477679;63477679;63477679;63494169;63515577;63515577;63515577;63515577;63515577;63515577;63515577;63515577;63528758;63528758;63528758;63528758;63528758;63528758;63528758;63528758;63530235;63530235;63530235;63530235;63530235;63530235;63530235;635…	63446412;63446412;63446412;63446412;63446412;63446412;63447948;63447948;63447948;63447948;63447948;63447948;63470657;63477755;63477755;63477755;63477755;63477755;63477755;63477755;63494288;63515640;63515640;63515640;63515640;63515640;63515640;63515640;63515640;63528840;63528840;63528840;63528840;63528840;63528840;63528840;63528840;63530298;63530298;63530298;63530298;63532849;63530298;63530298;635…	+;+;+;+;+;+;+;+;+;+;+;+;+;+;+;+;+;+;+;+;+;+;+;+;+;+;+;+;+;+;+;+;+;+;+;+;+;+;+;+;+;+;+;+;+;+;+;+;+;+;+;+;+;+;+;+;+;+;+;+;+;+;+;+;+;+;+;+;+;+;+;+;+;+;+;+;+;+;+;+;+;+;+;+;+;+;+;+;+;+;+;+;+;+;+;+;+;+;+;+;+;+;+;+;+;+;+;+;+;+;+;+;+;+;+;+;+;+;+;+;+;+;+;+;+;+;+;+	17907	543.449	631.285	276.569	327.461	504.263	598.462	1012.48	1064.24	32.801	16.8657	30.7903	57.9863	not DEG	#N/A	#N/A	#N/A	#N/A	2	2	0	1	7407.08	12957.1	413.642	723.578	#N/A	ENSMUSG00000025964	#N/A	1	0	1	0	605.387	1097.8	0	0	548.481	361.429	494.933	673.906	630.852	675.657	565.183
ENSMUSG00000115378	Gm39653	chr1;chr1	63615968;63620127	63616379;63620819	+;+	1105	0	0	0	0	0	0	0	0	0	0	0	0	not DEG	#N/A	#N/A	#N/A	#N/A	0	0	0	0	12.8413	5.24757	11.6211	4.74893	#N/A	#N/A	#N/A	0	0	0	0	0	0	0	0	0.873378	0	0	0	0	0	0
ENSMUSG00000069085	Dytn	chr1;chr1;chr1;chr1;chr1;chr1;chr1;chr1;chr1;chr1;chr1;chr1;chr1;chr1;chr1;chr1;chr1;chr1;chr1;chr1	63622851;63633418;63641055;63643303;63647397;63658870;63661139;63664220;63664400;63664773;63664773;63674856;63674856;63675738;63677117;63678781;63685101;63685101;63686755;63686755	63623151;63633898;63641214;63643373;63647532;63659015;63661250;63664563;63664563;63664844;63664844;63678855;63674956;63675823;63677318;63678855;63685247;63685247;63686910;63686927	-;-;-;-;-;-;-;-;-;-;-;-;-;-;-;-;-;-;-;-	6143	0	0	0	0	0	0	0	0	0	0	0	0	not DEG	#N/A	#N/A	#N/A	#N/A	0	0	0	0	0	0	0	0	#N/A	#N/A	#N/A	0	0	0	0	0	0	0	0	0	0	0	0.754654	0.760063	0	0
ENSMUSG00000025963	Mdh1b	chr1;chr1;chr1;chr1;chr1;chr1;chr1;chr1;chr1;chr1;chr1	63698819;63701576;63711115;63711452;63715192;63718519;63719522;63721488;63721808;63725608;63730271	63699037;63701641;63711166;63711591;63715355;63718660;63720018;63721630;63721942;63725720;63730318	-;-;-;-;-;-;-;-;-;-;-	1719	0	0	0	0	0	0	0	0	0	0	0	0	not DEG	#N/A	#N/A	#N/A	#N/A	0	0	0	0	33.8543	16.6173	19.6942	9.66683	#N/A	#N/A	#N/A	1	0	0	0	1.87137	2.99401	1	0	9.60716	7.68999	4.11587	6.03723	2.28019	5.91644	4.51244
ENSMUSG00000025962	Fastkd2	chr1;chr1;chr1;chr1;chr1;chr1;chr1;chr1;chr1;chr1;chr1;chr1;chr1;chr1;chr1;chr1;chr1;chr1;chr1;chr1;chr1;chr1;chr1;chr1;chr1;chr1;chr1;chr1;chr1;chr1;chr1;chr1;chr1;chr1;chr1;chr1	63730614;63730641;63730643;63731400;63731400;63731400;63734732;63734732;63734732;63735463;63735463;63735463;63735845;63737313;63737714;63737779;63737779;63739182;63739182;63739182;63745842;63745842;63745842;63747958;63747958;63747958;63748021;63749686;63749686;63749686;63751221;63751264;63751264;63752297;63752297;63752297	63730691;63730691;63730691;63732221;63732221;63732221;63734835;63734835;63734835;63735968;63736067;63735571;63735968;63737847;63737918;63737918;63737918;63739354;63739354;63739354;63746005;63746005;63746005;63748057;63748170;63748170;63748170;63750276;63749770;63749770;63751378;63751378;63751378;63752465;63752538;63754655	+;+;+;+;+;+;+;+;+;+;+;+;+;+;+;+;+;+;+;+;+;+;+;+;+;+;+;+;+;+;+;+;+;+;+;+	5873	532.892	604.126	327.953	497.131	339.26	393.651	329.955	394.756	96.8004	70.2438	62.3966	61.6985	not DEG	#N/A	#N/A	#N/A	#N/A	0	0	0	0	494.973	989.166	84.2794	168.426	#N/A	#N/A	#N/A	1	0	0	0	314.39	371.257	0	0	601.757	654.93	549.468	664.095	535.084	521.83	517.803
ENSMUSG00000025961	4933402D24Rik	chr1;chr1;chr1	63754907;63768385;63769181	63756419;63768542;63769267	-;-;-	1758	13.7698	5.96177	0	5.09007	10.7946	13.153	14.3906	8.00181	5.61194	1.44769	6.81104	6.36871	not DEG	#N/A	#N/A	#N/A	#N/A	0	0	0	0	33.8543	54.2248	19.2573	30.8446	#N/A	#N/A	#N/A	0	0	0	0	13.0996	2.99401	0	0	0.873378	2.56333	1.02897	15.0931	1.52013	1.18329	2.25622
ENSMUSG00000016179	Camk1g	chr1;chr1;chr1;chr1;chr1;chr1;chr1;chr1;chr1;chr1;chr1;chr1;chr1;chr1;chr1;chr1;chr1;chr1;chr1;chr1;chr1;chr1;chr1;chr1;chr1;chr1;chr1;chr1;chr1;chr1;chr1;chr1;chr1;chr1;chr1;chr1;chr1;chr1;chr1;chr1	193346346;193346346;193347332;193347332;193348057;193348719;193348719;193348761;193350275;193350275;193350275;193350990;193350990;193350990;193352368;193352368;193352368;193353824;193353992;193353992;193353992;193354796;193354956;193354956;193354956;193356317;193356317;193356317;193356317;193359719;193359719;193359719;193359719;193361580;193362013;193362013;193362013;193370175;193370175;193370175	193347202;193347202;193347447;193347447;193348484;193348806;193348806;193348806;193350353;193350353;193350353;193351102;193351102;193351102;193352443;193352443;193352443;193353865;193354115;193354115;193354115;193355094;193355094;193355094;193355094;193356391;193356391;193356391;193356391;193359847;193359778;193359847;193359847;193361667;193362133;193362133;193362133;193370245;193370298;193370225	-;-;-;-;-;-;-;-;-;-;-;-;-;-;-;-;-;-;-;-;-;-;-;-;-;-;-;-;-;-;-;-;-;-;-;-;-;-;-;-	2759	101.897	82.1399	154.153	174.759	413.28	519.544	776.063	813.517	33.352	59.6071	169.051	288.072	1	#N/A	ENSMUSG00000016179	#N/A	ENSMUSG00000016179	2	1	2	3	2194.69	1145.72	795.466	415.266	#N/A	ENSMUSG00000016179	#N/A	1	0	1	0	185.265	334.331	0	0	600.011	470.371	572.106	533.54	874.072	945.447	998.377
ENSMUSG00000025958	Creb1	chr1;chr1;chr1;chr1;chr1;chr1;chr1;chr1;chr1;chr1;chr1;chr1;chr1;chr1;chr1;chr1;chr1;chr1;chr1;chr1;chr1;chr1;chr1;chr1;chr1;chr1;chr1;chr1;chr1;chr1;chr1;chr1;chr1;chr1;chr1;chr1;chr1;chr1;chr1;chr1;chr1;chr1;chr1;chr1;chr1;chr1;chr1;chr1;chr1;chr1;chr1;chr1;chr1;chr1;chr1;chr1;chr1;chr1;chr1;chr1;chr1;chr1;chr1;chr1;chr1;chr1;chr1;chr1;chr1;chr1;chr1	64532645;64532797;64532804;64532809;64532809;64532819;64532832;64532859;64532894;64550849;64550849;64550849;64550849;64550849;64550849;64550849;64550849;64558503;64558503;64558503;64558503;64558503;64558503;64558503;64558503;64558503;64559727;64559727;64560925;64561753;64566217;64566217;64566217;64566217;64566217;64566217;64566217;64566217;64570134;64570134;64570134;64570134;64570134;64570134;645…	64532904;64533020;64532904;64532904;64533020;64533020;64533020;64533020;64533020;64550970;64550970;64550970;64550970;64550970;64550970;64550970;64550970;64558649;64558649;64558649;64558649;64558649;64558649;64558939;64558649;64558649;64559768;64559768;64562566;64561865;64566317;64566317;64566317;64566317;64566317;64566317;64566317;64566317;64570276;64570276;64570276;64570276;64570276;64570276;645…	+;+;+;+;+;+;+;+;+;+;+;+;+;+;+;+;+;+;+;+;+;+;+;+;+;+;+;+;+;+;+;+;+;+;+;+;+;+;+;+;+;+;+;+;+;+;+;+;+;+;+;+;+;+;+;+;+;+;+;+;+;+;+;+;+;+;+;+;+;+;+	13742	3693.98	4461.39	2537.48	5337.79	4074.2	3722.3	3461.96	3467.45	296.732	286.54	283.674	252.125	not DEG	#N/A	ENSMUSG00000025958	#N/A	#N/A	0	2	0	2	2729.36	3869.2	198.614	281.561	#N/A	#N/A	#N/A	1	0	1	0	3637	3956.08	0	0	2565.11	2346.73	2686.63	3941.56	2521.13	3026.85	2432.21
ENSMUSG00000025956	Mettl21a	chr1;chr1;chr1;chr1;chr1;chr1;chr1;chr1;chr1;chr1;chr1;chr1;chr1;chr1	64606473;64606480;64607956;64614204;64615098;64615098;64615098;64615098;64615439;64616273;64616273;64616273;64617162;64617162	64608137;64608137;64608137;64614268;64615209;64615209;64615209;64615209;64615631;64616444;64617168;64616444;64617184;64617242	-;-;-;-;-;-;-;-;-;-;-;-;-;-	3005	177.631	175.541	211.582	171.366	174.256	194.477	220.998	242.721	58.764	63.7185	61.3532	77.158	not DEG	ENSMUSG00000025956	#N/A	#N/A	ENSMUSG00000025956	0	2	0	1	297.684	443.419	99.063	147.56	#N/A	ENSMUSG00000025956	#N/A	1	0	1	1	295.676	307.385	0	0	406.994	492.159	449.658	348.65	460.598	466.215	442.219
ENSMUSG00000070871	Ccnyl1	chr1;chr1;chr1;chr1;chr1;chr1;chr1;chr1;chr1;chr1;chr1;chr1;chr1;chr1;chr1;chr1;chr1;chr1;chr1;chr1;chr1;chr1;chr1;chr1;chr1;chr1;chr1;chr1;chr1;chr1;chr1;chr1;chr1;chr1;chr1;chr1;chr1	64690455;64690822;64691183;64691213;64691213;64691345;64700969;64700969;64700969;64700969;64702346;64702346;64702346;64702346;64708378;64708378;64708378;64708378;64711418;64711418;64711418;64711418;64713111;64713111;64713111;64714569;64714569;64714569;64718131;64718131;64718131;64721627;64721627;64721627;64723523;64723523;64723523	64690676;64690966;64691400;64691400;64691400;64691400;64701043;64701043;64701043;64701043;64702380;64702380;64702380;64702380;64708478;64708478;64708478;64708478;64711453;64711453;64711453;64711453;64713162;64713162;64713162;64714688;64714688;64714688;64718297;64718297;64718297;64721789;64721789;64721789;64725640;64723946;64725644	+;+;+;+;+;+;+;+;+;+;+;+;+;+;+;+;+;+;+;+;+;+;+;+;+;+;+;+;+;+;+;+;+;+;+;+;+	3456	730.26	649.833	535.001	571.785	843.523	748.782	1037.15	821.519	199.666	160.125	230.368	268.905	not DEG	#N/A	ENSMUSG00000070871	#N/A	#N/A	0	2	0	0	525.325	913.076	152.004	264.2	#N/A	#N/A	#N/A	1	0	1	0	361.174	404.191	0	0	667.261	761.309	641.046	679.189	672.655	699.323	621.589
ENSMUSG00000045005	Fzd5	chr1;chr1;chr1;chr1	64730558;64734469;64737133;64737240	64736853;64736853;64737751;64737749	-;-;-;-	6915	12.3928	10.5987	6.04521	13.5735	7.71045	14.0925	30.8369	32.0072	1.66244	1.41856	1.5765	4.54405	not DEG	#N/A	ENSMUSG00000045005	#N/A	#N/A	0	2	0	0	50.1977	138.186	7.25925	19.9835	#N/A	#N/A	#N/A	1	1	0	0	3.74273	149.7	1	0	154.588	166.616	163.606	163.76	178.615	231.924	251.569
ENSMUSG00000016493	Cd46	chr1;chr1;chr1;chr1;chr1;chr1;chr1;chr1;chr1;chr1;chr1;chr1;chr1;chr1;chr1;chr1;chr1;chr1;chr1;chr1;chr1;chr1;chr1;chr1;chr1;chr1;chr1;chr1;chr1;chr1;chr1;chr1;chr1	195036826;195041835;195041900;195041923;195062353;195062353;195062353;195062353;195064688;195064688;195064688;195064688;195068127;195068127;195068127;195068127;195075510;195075510;195076531;195077654;195077654;195077654;195082582;195082582;195082582;195083548;195083548;195085333;195085333;195086092;195086092;195092099;195092099	195042013;195042013;195042013;195042013;195062413;195062413;195062413;195062413;195064723;195064723;195064723;195064723;195068168;195068168;195069114;195068168;195075557;195075557;195076603;195077836;195077836;195077836;195083075;195082779;195082779;195083636;195083636;195085435;195085435;195086280;195086280;195092225;195092249	-;-;-;-;-;-;-;-;-;-;-;-;-;-;-;-;-;-;-;-;-;-;-;-;-;-;-;-;-;-;-;-;-	7603	32.1296	66.9043	30.2261	93.318	94.0674	217.964	212.775	498.779	6.51282	8.12469	20.5203	46.7943	1	#N/A	#N/A	#N/A	#N/A	0	0	0	1	1015.63	854.479	133.583	112.387	#N/A	#N/A	#N/A	1	0	1	1	56.141	84.8302	0	0	93.4514	71.7732	97.7518	135.838	98.8081	117.145	85.7364
ENSMUSG00000025955	Akr1cl	chr1;chr1;chr1;chr1;chr1;chr1;chr1;chr1;chr1;chr1;chr1;chr1;chr1;chr1;chr1;chr1;chr1;chr1;chr1;chr1;chr1;chr1;chr1;chr1;chr1;chr1;chr1;chr1;chr1;chr1;chr1;chr1;chr1;chr1	65012689;65012689;65014470;65014677;65014677;65016067;65016067;65016067;65016068;65016665;65016665;65016675;65021383;65021383;65021383;65021919;65021919;65021919;65024663;65024663;65024663;65025563;65025563;65025563;65027685;65029527;65030568;65030568;65030568;65032586;65032586;65032586;65032586;65032586	65013309;65013309;65014759;65014759;65014759;65016543;65016232;65016232;65016232;65016774;65016774;65016774;65021505;65021505;65021505;65021992;65021996;65021996;65024779;65024779;65024779;65025730;65025730;65025730;65028573;65030688;65030688;65030688;65030688;65032748;65032732;65032686;65032759;65032747	-;-;-;-;-;-;-;-;-;-;-;-;-;-;-;-;-;-;-;-;-;-;-;-;-;-;-;-;-;-;-;-;-;-	4209	0	0	0	0	0	0	0	0	0	0	0	0	not DEG	#N/A	#N/A	#N/A	#N/A	0	0	0	0	0	0	0	0	#N/A	#N/A	#N/A	0	0	0	0	4.67842	13.972	0	0	5.24027	7.68999	4.11587	2.26396	0.760063	1.18329	4.51244
ENSMUSG00000070870	Cryge	chr1;chr1;chr1;chr1;chr1	65048554;65048557;65050770;65050770;65051105	65048896;65048896;65051012;65051119;65051149	-;-;-;-;-	723	0	0	0	0	0	0	0	0	0	0	0	0	not DEG	ENSMUSG00000070870	#N/A	#N/A	#N/A	0	0	0	0	0	0	0	0	#N/A	#N/A	#N/A	0	0	0	0	0	0	0	0	0	1.28166	1.02897	0.754654	0	1.18329	2.25622
ENSMUSG00000067299	Crygd	chr1;chr1;chr1;chr1;chr1;chr1;chr1	65061872;65062345;65062731;65063059;65063059;65063394;65063394	65062182;65062431;65063301;65063301;65063301;65063452;65063452	-;-;-;-;-;-;-	1028	0	0	0	0	0	0	0	0	0	0	0	0	not DEG	#N/A	#N/A	#N/A	#N/A	0	0	0	0	0	0	0	0	#N/A	#N/A	#N/A	0	0	0	0	0	0.998003	0	0	0	2.56333	0	0.754654	0.760063	10.6496	3.38433
ENSMUSG00000025952	Crygc	chr1;chr1;chr1;chr1;chr1;chr1	65071525;65071531;65073162;65073162;65073497;65073497	65071871;65071874;65073404;65073404;65073689;65073521	-;-;-;-;-;-	786	0	0	0	0	0	0	0	0	0	0	0	0	not DEG	#N/A	#N/A	#N/A	#N/A	0	0	0	0	0	0	0	0	#N/A	#N/A	#N/A	0	0	0	0	0	0	0	0	0	0	0	0	0.760063	2.36658	3.38433
ENSMUSG00000073658	Crygb	chr1;chr1;chr1	65080219;65081915;65082247	65080567;65082157;65082288	-;-;-	634	0	0	0	0	0	0	0	0	0	0	0	0	not DEG	#N/A	#N/A	#N/A	#N/A	0	0	0	0	0	0	0	0	#N/A	#N/A	#N/A	0	0	0	0	0	0	0	0	0	2.56333	1.02897	0.754654	0	5.91644	0
ENSMUSG00000044429	Cryga	chr1;chr1;chr1;chr1;chr1	65100389;65100389;65102981;65102981;65103329	65100725;65100725;65103223;65103360;65103373	-;-;-;-;-	730	0	0	0	0	0	0	0	0	0	0	0	0	not DEG	#N/A	#N/A	#N/A	#N/A	0	0	0	0	7.00433	13.1189	9.59498	17.9711	#N/A	#N/A	#N/A	0	0	0	1	0	0	0	0	0	0	0	0	0.760063	0	0
ENSMUSG00000100846	Gm28845	chr1;chr1;chr1;chr1;chr1;chr1;chr1	65100619;65102981;65109462;65109877;65116681;65117122;65119539	65100725;65103223;65109576;65109964;65116752;65117209;65119558	-;-;-;-;-;-;-	733	0	0	0	0	0	0	0	0	0	0	0	0	not DEG	#N/A	#N/A	#N/A	ENSMUSG00000100846	0	0	0	0	51.3651	70.8421	70.0752	96.6468	#N/A	#N/A	#N/A	0	0	0	0	0	0	0	0	1.74676	1.28166	1.02897	1.50931	2.28019	2.36658	0
ENSMUSG00000044816	D630023F18Rik	chr1;chr1;chr1;chr1;chr1;chr1;chr1;chr1;chr1;chr1;chr1;chr1;chr1;chr1;chr1;chr1;chr1;chr1;chr1;chr1;chr1;chr1;chr1	65105285;65107313;65108719;65109462;65109462;65109462;65109877;65109877;65109877;65116681;65116681;65116681;65117122;65117122;65117122;65119539;65119539;65121339;65121357;65121357;65123053;65123053;65123053	65105750;65108805;65108805;65109576;65109576;65109576;65109964;65109964;65109964;65116752;65116752;65116752;65117209;65117209;65117209;65119621;65119621;65121438;65121438;65121438;65123193;65123114;65123214	-;-;-;-;-;-;-;-;-;-;-;-;-;-;-;-;-;-;-;-;-;-;-	2667	0	0	0	0	0	0	0	0	0	0	0	0	not DEG	#N/A	#N/A	#N/A	#N/A	2	0	0	0	82.8846	176.668	31.0778	66.2422	#N/A	#N/A	#N/A	0	0	0	0	7.48547	2.99401	0	1	13.1007	8.97165	12.3476	11.3198	6.0805	13.0162	3.38433
ENSMUSG00000026672	Optn	chr2;chr2;chr2;chr2;chr2;chr2;chr2;chr2;chr2;chr2;chr2;chr2;chr2;chr2;chr2;chr2;chr2;chr2;chr2;chr2;chr2;chr2;chr2;chr2;chr2;chr2;chr2;chr2;chr2;chr2;chr2;chr2;chr2;chr2;chr2;chr2;chr2;chr2;chr2;chr2;chr2;chr2;chr2;chr2;chr2;chr2;chr2;chr2;chr2;chr2;chr2	5020642;5020642;5020644;5021301;5021323;5021323;5024067;5024067;5024067;5024067;5027114;5027114;5027114;5027114;5031260;5031260;5031260;5031260;5033131;5033131;5033131;5033131;5034154;5034154;5034154;5034154;5034968;5034968;5034968;5034968;5036671;5036671;5036671;5037014;5040139;5040139;5042447;5042447;5045987;5045987;5046157;5052988;5052988;5052988;5054540;5054540;5054540;5062859;5063907;5063907…	5021481;5021228;5021228;5021481;5021481;5021481;5024149;5024149;5024149;5024149;5027244;5027244;5027244;5027244;5031418;5031418;5031418;5031418;5033224;5033224;5033224;5033224;5034303;5034303;5034303;5034303;5035083;5035083;5035083;5035903;5036770;5036770;5036770;5037197;5040273;5040273;5042520;5042520;5046199;5046199;5046199;5053190;5053190;5053190;5054716;5054716;5054716;5062987;5064051;5063938…	-;-;-;-;-;-;-;-;-;-;-;-;-;-;-;-;-;-;-;-;-;-;-;-;-;-;-;-;-;-;-;-;-;-;-;-;-;-;-;-;-;-;-;-;-;-;-;-;-;-;-	3753	23.8677	26.4967	30.2261	40.7206	30.8418	29.1245	81.204	138.698	6.70989	9.45199	7.98912	29.2968	1	#N/A	#N/A	#N/A	#N/A	0	0	0	1	485.634	868.472	129.399	231.407	#N/A	ENSMUSG00000026672	#N/A	1	1	0	0	19.6493	102.794	1	0	78.604	43.5766	52.4773	67.9189	81.3267	73.3638	64.3023
ENSMUSG00000025949	Pikfyve	chr1;chr1;chr1;chr1;chr1;chr1;chr1;chr1;chr1;chr1;chr1;chr1;chr1;chr1;chr1;chr1;chr1;chr1;chr1;chr1;chr1;chr1;chr1;chr1;chr1;chr1;chr1;chr1;chr1;chr1;chr1;chr1;chr1;chr1;chr1;chr1;chr1;chr1;chr1;chr1;chr1;chr1;chr1;chr1;chr1;chr1;chr1;chr1;chr1;chr1;chr1;chr1;chr1;chr1;chr1;chr1;chr1;chr1;chr1;chr1;chr1;chr1;chr1;chr1;chr1;chr1;chr1;chr1;chr1;chr1;chr1;chr1;chr1;chr1;chr1;chr1;chr1;chr1;chr1;chr1…	65186683;65186689;65186693;65186694;65186696;65186702;65186704;65186704;65186713;65186750;65190319;65190319;65190319;65190319;65190319;65190319;65190319;65190319;65190319;65190319;65191054;65192145;65192145;65192145;65192145;65192145;65192145;65192145;65192145;65192145;65192531;65192534;65195656;65195656;65195656;65195656;65195656;65195656;65195656;65195656;65196612;65196612;65196612;65196612;651…	65186778;65186833;65186833;65186778;65186778;65186833;65186833;65186833;65186833;65186833;65190499;65190499;65190499;65190499;65190499;65192483;65190499;65190499;65190499;65190499;65191151;65192187;65192294;65192294;65192294;65192294;65192294;65192294;65192294;65192294;65192566;65192566;65195774;65195774;65195774;65195774;65195774;65195774;65195774;65195774;65196783;65196783;65196783;65196783;651…	+;+;+;+;+;+;+;+;+;+;+;+;+;+;+;+;+;+;+;+;+;+;+;+;+;+;+;+;+;+;+;+;+;+;+;+;+;+;+;+;+;+;+;+;+;+;+;+;+;+;+;+;+;+;+;+;+;+;+;+;+;+;+;+;+;+;+;+;+;+;+;+;+;+;+;+;+;+;+;+;+;+;+;+;+;+;+;+;+;+;+;+;+;+;+;+;+;+;+;+;+;+;+;+;+;+;+;+;+;+;+;+;+;+;+;+;+;+;+;+;+;+;+;+;+;+;+;+	19211	1406.82	1704.4	1080.58	1918.96	2109.58	2065.96	1955.06	1840.42	80.975	78.0683	108.676	98.784	not DEG	ENSMUSG00000025949	#N/A	#N/A	#N/A	2	1	0	0	1619.17	5111.13	84.2834	266.052	#N/A	ENSMUSG00000025949	#N/A	1	0	1	0	1278.14	1398.2	0	0	759.839	711.324	869.477	1291.21	804.146	919.415	816.752
ENSMUSG00000002107	Celf2	chr2;chr2;chr2;chr2;chr2;chr2;chr2;chr2;chr2;chr2;chr2;chr2;chr2;chr2;chr2;chr2;chr2;chr2;chr2;chr2;chr2;chr2;chr2;chr2;chr2;chr2;chr2;chr2;chr2;chr2;chr2;chr2;chr2;chr2;chr2;chr2;chr2;chr2;chr2;chr2;chr2;chr2;chr2;chr2;chr2;chr2;chr2;chr2;chr2;chr2;chr2;chr2;chr2;chr2;chr2;chr2;chr2;chr2;chr2;chr2;chr2;chr2;chr2;chr2;chr2;chr2;chr2;chr2;chr2;chr2;chr2;chr2;chr2;chr2;chr2;chr2;chr2;chr2;chr2;chr2…	6539694;6539705;6539705;6539705;6541869;6543430;6544807;6544841;6544841;6545635;6546240;6546240;6546334;6546859;6546872;6547042;6547042;6547042;6547042;6547042;6547042;6547042;6547042;6547042;6549832;6549832;6549832;6549832;6549832;6549832;6549832;6549832;6549832;6549832;6549832;6553785;6553785;6553785;6553785;6553785;6553785;6553785;6553785;6553785;6553785;6553785;6553785;6553785;6553785;6553785…	6545675;6546779;6547213;6545675;6545675;6545675;6546779;6545675;6545675;6545675;6547213;6547213;6547213;6547213;6547213;6547213;6547213;6547213;6547213;6547213;6547213;6547213;6547213;6547213;6549975;6549975;6549975;6549975;6549975;6549975;6549975;6549975;6549975;6549975;6549975;6553964;6553964;6553964;6553964;6553982;6553964;6553964;6553964;6553964;6553964;6553964;6553964;6553964;6553964;6553964…	-;-;-;-;-;-;-;-;-;-;-;-;-;-;-;-;-;-;-;-;-;-;-;-;-;-;-;-;-;-;-;-;-;-;-;-;-;-;-;-;-;-;-;-;-;-;-;-;-;-;-;-;-;-;-;-;-;-;-;-;-;-;-;-;-;-;-;-;-;-;-;-;-;-;-;-;-;-;-;-;-;-;-;-;-;-;-;-;-;-;-;-;-;-;-;-;-;-;-;-;-;-;-;-;-;-;-;-;-;-;-;-;-;-;-;-;-;-;-;-;-;-;-;-;-;-;-;-	25884	4578.93	4654.82	9497.03	14896.9	23503	22145.9	36418.4	32855.4	178.368	471.217	881.797	1338.16	1	#N/A	#N/A	#N/A	#N/A	0	1	0	0	37398.5	31253.6	1444.85	1207.45	#N/A	#N/A	#N/A	0	0	0	0	8680.33	10376.2	0	0	6239.41	4599.89	6512.33	8806.81	6728.07	9711.24	5832.33
ENSMUSG00000025945	Crygf	chr1;chr1;chr1;chr1;chr1;chr1	65926520;65926538;65926648;65926648;65927971;65927985	65926566;65926566;65926890;65926890;65928307;65928306	+;+;+;+;+;+	627	0	0	0	0	0	0	0	0	0	0	0	0	not DEG	#N/A	#N/A	#N/A	#N/A	0	0	0	0	0	0	0	0	#N/A	#N/A	#N/A	0	0	0	0	0	0	0	0	0	0	0	0.754654	0	2.36658	0
ENSMUSG00000026773	Pfkfb3	chr2;chr2;chr2;chr2;chr2;chr2;chr2;chr2;chr2;chr2;chr2;chr2;chr2;chr2;chr2;chr2;chr2;chr2;chr2;chr2;chr2;chr2;chr2;chr2;chr2;chr2;chr2;chr2;chr2;chr2;chr2;chr2;chr2;chr2;chr2;chr2;chr2;chr2;chr2;chr2;chr2;chr2;chr2;chr2;chr2;chr2;chr2;chr2;chr2;chr2;chr2;chr2;chr2;chr2;chr2;chr2;chr2;chr2;chr2;chr2;chr2;chr2;chr2;chr2;chr2;chr2;chr2;chr2;chr2;chr2;chr2;chr2;chr2;chr2;chr2;chr2;chr2;chr2;chr2;chr2…	11471433;11471791;11471824;11471826;11471826;11471828;11474393;11474407;11474407;11474407;11474407;11475754;11475754;11475764;11475764;11477955;11477967;11478036;11478036;11478036;11478036;11478036;11478036;11479900;11480198;11480198;11480198;11480198;11480198;11480198;11480198;11480198;11480198;11480198;11480198;11480198;11480198;11481010;11481247;11481247;11481247;11481247;11481247;11481871;114…	11474543;11474543;11474543;11474543;11474543;11471921;11474543;11474543;11474543;11474543;11474543;11475806;11475806;11475806;11475806;11478058;11478058;11478058;11478058;11478058;11478058;11478058;11478058;11480371;11480371;11480371;11480371;11480371;11480371;11480371;11480371;11480371;11480371;11480371;11480371;11480371;11480371;11481333;11481333;11481333;11481333;11481333;11481333;11481935;114…	-;-;-;-;-;-;-;-;-;-;-;-;-;-;-;-;-;-;-;-;-;-;-;-;-;-;-;-;-;-;-;-;-;-;-;-;-;-;-;-;-;-;-;-;-;-;-;-;-;-;-;-;-;-;-;-;-;-;-;-;-;-;-;-;-;-;-;-;-;-;-;-;-;-;-;-;-;-;-;-;-;-;-;-;-;-;-;-;-;-;-;-;-;-;-;-;-;-;-;-;-;-;-;-;-;-;-;-;-;-;-;-;-;-;-;-;-;-;-;-;-;-;-;-;-;-;-;-	7561	884.941	864.456	1407.02	1481.21	2424.16	2118.57	3762.11	3470.12	115.686	190.996	300.406	478.258	1	#N/A	#N/A	#N/A	#N/A	0	0	0	0	1288.8	1686.22	170.453	223.015	#N/A	#N/A	#N/A	1	1	0	0	1261.3	1019.96	0	0	1452.43	720.295	921.954	1399.88	981.241	1002.24	921.666
ENSMUSG00000051154	Commd3	chr2;chr2;chr2;chr2;chr2;chr2;chr2;chr2;chr2;chr2;chr2;chr2;chr2;chr2;chr2;chr2;chr2;chr2;chr2;chr2;chr2;chr2;chr2;chr2;chr2;chr2;chr2;chr2;chr2;chr2;chr2;chr2;chr2;chr2;chr2;chr2;chr2;chr2;chr2;chr2;chr2;chr2;chr2;chr2;chr2;chr2;chr2;chr2;chr2;chr2;chr2;chr2;chr2;chr2	18672384;18672423;18672433;18672435;18672436;18672443;18672523;18673658;18673895;18673895;18673895;18673895;18673895;18673915;18673961;18674085;18674125;18674125;18674125;18674125;18674125;18674125;18674125;18674281;18674281;18674281;18674281;18674281;18674347;18674424;18674649;18674656;18674656;18674656;18674656;18674656;18674809;18674809;18674809;18674809;18674809;18674809;18674950;18674950;186…	18672407;18672603;18672603;18672603;18672603;18672603;18672603;18674006;18674006;18674512;18674006;18674006;18674006;18674006;18674006;18674315;18674188;18674397;18674188;18674635;18674188;18674188;18674188;18674400;18674361;18674315;18674315;18674315;18674716;18674865;18674716;18674716;18674716;18674692;18674716;18674716;18674865;18674865;18674865;18674865;18674865;18674865;18675501;18675006;186…	+;+;+;+;+;+;+;+;+;+;+;+;+;+;+;+;+;+;+;+;+;+;+;+;+;+;+;+;+;+;+;+;+;+;+;+;+;+;+;+;+;+;+;+;+;+;+;+;+;+;+;+;+;+	2330	625.609	708.125	1071.51	1289.49	1412.55	1899.67	1824.52	2080.47	286.209	506.652	710.778	837.981	1	#N/A	ENSMUSG00000051154	#N/A	#N/A	0	0	1	3	1953.04	2205.73	838.215	946.664	#N/A	#N/A	#N/A	1	0	1	1	977.789	1069.86	0	0	1564.22	2526.16	2192.73	1178.01	1946.52	3567.61	2398.36
ENSMUSG00000026737	Pip4k2a	chr2;chr2;chr2;chr2;chr2;chr2;chr2;chr2;chr2;chr2;chr2;chr2;chr2;chr2;chr2;chr2;chr2;chr2;chr2	18842255;18844371;18845875;18845875;18847434;18847497;18852813;18852813;18852813;18866112;18866112;18872284;18872284;18889052;18889052;18906229;18906229;18908055;18997852	18844460;18844460;18845978;18845978;18847677;18847677;18852926;18852926;18852926;18866120;18866150;18872430;18872430;18889204;18889204;18906274;18906325;18908152;18998126	-;-;-;-;-;-;-;-;-;-;-;-;-;-;-;-;-;-;-	3477	353.425	419.973	477.572	610.809	812.681	755.358	1263.29	1296.29	111.216	156.511	225.487	368.073	1	#N/A	#N/A	#N/A	ENSMUSG00000026737	0	0	0	0	2450.35	7420.93	704.731	2134.29	#N/A	ENSMUSG00000026737	#N/A	1	0	1	0	451.935	560.877	0	0	689.969	503.694	488.759	690.508	688.617	751.388	629.485
ENSMUSG00000026004	Kansl1l	chr1;chr1;chr1;chr1;chr1;chr1;chr1;chr1;chr1;chr1;chr1;chr1;chr1;chr1;chr1;chr1;chr1;chr1;chr1;chr1;chr1;chr1;chr1;chr1;chr1;chr1;chr1;chr1;chr1;chr1;chr1;chr1;chr1;chr1;chr1;chr1;chr1;chr1;chr1;chr1;chr1;chr1	66719248;66719363;66721805;66721805;66723263;66723263;66724558;66724558;66725874;66725874;66726687;66726687;66728444;66735542;66735637;66735637;66738051;66738051;66738051;66762048;66762048;66762048;66772906;66772906;66772906;66773422;66773422;66773422;66776998;66777967;66777967;66777967;66800742;66801049;66801049;66801049;66801049;66807525;66808304;66817374;66817374;66817374	66721006;66721006;66721973;66721973;66723375;66723375;66724612;66724612;66725998;66725998;66726808;66726808;66728575;66735744;66735744;66735744;66738213;66738213;66738213;66762252;66762252;66762252;66773027;66773027;66773027;66773619;66773619;66773514;66778108;66778108;66778108;66778108;66802168;66802168;66802168;66802168;66801210;66807604;66808794;66817546;66817562;66817546	-;-;-;-;-;-;-;-;-;-;-;-;-;-;-;-;-;-;-;-;-;-;-;-;-;-;-;-;-;-;-;-;-;-;-;-;-;-;-;-;-;-	6664	340.574	531.26	423.165	953.54	747.913	1057.88	730.836	1301.63	65.4137	103.294	135.489	152.496	not DEG	#N/A	#N/A	#N/A	#N/A	0	0	0	0	498.475	443.419	74.8012	66.5395	#N/A	#N/A	#N/A	1	0	1	1	364.916	437.125	0	0	430.575	463.962	423.934	541.842	469.719	630.692	514.418
ENSMUSG00000037683	Armc3	chr2;chr2;chr2;chr2;chr2;chr2;chr2;chr2;chr2;chr2;chr2;chr2;chr2;chr2;chr2;chr2;chr2;chr2;chr2;chr2;chr2;chr2;chr2;chr2;chr2;chr2;chr2;chr2;chr2;chr2;chr2;chr2;chr2;chr2;chr2;chr2;chr2;chr2;chr2	19199302;19199302;19201767;19201767;19235482;19235482;19238641;19238641;19243949;19243949;19244543;19244543;19248587;19248587;19253856;19253856;19269073;19269073;19270025;19270025;19285887;19285887;19288825;19288825;19292982;19292982;19295389;19295389;19296323;19296323;19296804;19296816;19297906;19300472;19300472;19303796;19303796;19309917;19309917	19199357;19199357;19201815;19201815;19235599;19235599;19238766;19238766;19244017;19244017;19244718;19244718;19248781;19248781;19254039;19254039;19269225;19269225;19270130;19270130;19286136;19286136;19288961;19288961;19293150;19293150;19295486;19295486;19296424;19296424;19296911;19296911;19297953;19300669;19300669;19303958;19303958;19310241;19310241	+;+;+;+;+;+;+;+;+;+;+;+;+;+;+;+;+;+;+;+;+;+;+;+;+;+;+;+;+;+;+;+;+;+;+;+;+;+;+	2830	4.13095	5.29935	1.5113	5.09007	7.71045	9.395	21.5859	32.0072	1.66613	1.16632	3.02216	9.46874	1	#N/A	#N/A	#N/A	#N/A	0	0	0	0	26.8499	10.4951	9.48761	3.70853	#N/A	#N/A	#N/A	1	0	0	0	13.0996	14.97	0	0	56.7696	24.3516	39.1007	28.6768	12.9211	20.1159	10.153
ENSMUSG00000061816	Myl1	chr1;chr1;chr1;chr1;chr1;chr1;chr1;chr1;chr1;chr1;chr1;chr1;chr1;chr1;chr1;chr1;chr1;chr1;chr1;chr1;chr1;chr1;chr1;chr1;chr1;chr1;chr1;chr1;chr1;chr1;chr1;chr1;chr1;chr1;chr1;chr1;chr1;chr1;chr1;chr1;chr1;chr1	66924295;66924295;66924298;66925023;66925023;66925023;66925023;66926066;66926208;66926208;66926208;66926208;66926534;66926534;66926534;66926534;66926534;66926622;66930186;66930186;66930186;66930186;66930186;66930186;66930192;66934246;66934246;66934246;66934518;66934518;66934518;66934518;66934518;66935276;66935276;66935276;66935491;66944463;66944792;66944792;66945291;66945291	66924557;66924557;66924557;66925065;66925065;66925065;66925065;66926285;66926285;66926285;66926285;66926285;66926707;66926707;66926707;66926707;66926707;66926707;66930329;66930329;66930329;66930329;66930329;66930329;66930329;66934273;66934273;66934273;66934698;66934542;66934542;66934542;66934542;66935333;66935350;66935354;66935637;66945010;66945010;66945143;66945404;66945384	-;-;-;-;-;-;-;-;-;-;-;-;-;-;-;-;-;-;-;-;-;-;-;-;-;-;-;-;-;-;-;-;-;-;-;-;-;-;-;-;-;-	2074	0	0	0	0	0	0	0	0	0	0	0	0	not DEG	#N/A	#N/A	#N/A	#N/A	0	0	0	0	19.8456	20.1157	9.56876	9.69897	#N/A	#N/A	#N/A	0	0	0	1	0	1.99601	0	0	1.74676	2.56333	1.02897	3.77327	3.04025	1.18329	2.25622
ENSMUSG00000043415	Otud1	chr2	19657752	19660583	+	2832	54.1613	58.2928	58.9408	32.2371	86.357	89.2525	152.129	136.031	19.8542	16.0978	31.0045	50.8756	1	#N/A	#N/A	#N/A	#N/A	1	1	0	1	652.57	1779.8	230.427	628.46	#N/A	#N/A	up	1	0	1	0	45.8485	53.8921	1	0	83.8443	66.6465	94.6649	110.934	102.608	128.978	94.7613
ENSMUSG00000026787	Gad2	chr2;chr2;chr2;chr2;chr2;chr2;chr2;chr2;chr2;chr2;chr2;chr2;chr2;chr2;chr2;chr2;chr2;chr2;chr2;chr2;chr2	22622205;22623304;22623436;22623689;22623689;22624798;22624798;22629391;22629391;22629948;22629948;22634930;22650229;22666235;22668247;22669701;22673944;22681288;22684959;22685380;22690173	22622738;22623495;22623495;22623838;22623838;22625031;22625031;22629481;22629481;22630001;22630060;22635045;22650308;22666289;22668363;22669765;22674022;22681437;22685066;22685469;22693874	+;+;+;+;+;+;+;+;+;+;+;+;+;+;+;+;+;+;+;+;+	5876	4.58994	5.96177	10.5791	22.057	44.7206	169.11	191.189	696.157	0.897865	2.77707	18.1953	75.506	1	ENSMUSG00000026787	#N/A	#N/A	ENSMUSG00000026787	2	2	0	3	3882.74	8313.89	660.779	1414.89	#N/A	ENSMUSG00000026787	#N/A	0	1	0	0	73.919	1705.59	1	0	2172.96	1400.86	2226.68	2675.25	3695.42	7724.5	5500.67
ENSMUSG00000069132	Nxph2	chr2;chr2	23321246;23399689	23321539;23401973	+;+	2579	0	0	0	3.39338	4.62627	17.8505	22.6138	45.3436	0	0.657887	4.35765	13.1751	1	#N/A	ENSMUSG00000069132	#N/A	#N/A	0	0	0	1	30.3521	215.15	11.7689	83.4239	#N/A	#N/A	#N/A	0	0	0	0	25.2634	3.99201	0	0	7.8604	0	2.05793	3.77327	9.88081	47.3315	1.12811
ENSMUSG00000025997	Ikzf2	chr1;chr1;chr1;chr1;chr1;chr1;chr1;chr1;chr1;chr1;chr1;chr1;chr1;chr1;chr1;chr1;chr1;chr1;chr1;chr1;chr1;chr1;chr1;chr1;chr1;chr1;chr1;chr1;chr1;chr1;chr1;chr1;chr1;chr1;chr1;chr1;chr1;chr1;chr1;chr1;chr1;chr1;chr1;chr1;chr1;chr1;chr1;chr1;chr1;chr1;chr1	69531214;69538037;69538582;69538768;69538768;69538768;69542227;69542227;69542227;69542227;69542227;69548599;69548599;69548599;69548599;69548599;69570493;69570493;69570493;69570493;69570493;69577781;69577781;69577859;69577859;69577859;69577890;69681558;69681559;69683210;69683210;69683210;69683210;69683210;69683210;69683210;69684124;69684124;69684124;69684124;69684124;69684124;69684124;69684124;696…	69539492;69539492;69539492;69539492;69539492;69539492;69542370;69542370;69542370;69542370;69542370;69548736;69548736;69548736;69548736;69548736;69570660;69570660;69570660;69570660;69570660;69578047;69578047;69578047;69578047;69578047;69578047;69683314;69683314;69683314;69683314;69683314;69683314;69683314;69683314;69683314;69684536;69684172;69684172;69684157;69684157;69684157;69684172;69684172;696…	-;-;-;-;-;-;-;-;-;-;-;-;-;-;-;-;-;-;-;-;-;-;-;-;-;-;-;-;-;-;-;-;-;-;-;-;-;-;-;-;-;-;-;-;-;-;-;-;-;-;-	11613	138.157	192.764	134.506	249.414	127.993	154.078	148.017	221.383	14.2479	16.5297	12.1446	15.9046	not DEG	#N/A	#N/A	#N/A	ENSMUSG00000025997	0	0	0	0	276.671	146.932	23.8243	12.6524	#N/A	#N/A	#N/A	1	0	1	0	150.645	225.549	0	0	95.1982	117.913	115.244	218.095	102.608	146.728	76.7115
ENSMUSG00000004113	Cacna1b	chr2;chr2;chr2;chr2;chr2;chr2;chr2;chr2;chr2;chr2;chr2;chr2;chr2;chr2;chr2;chr2;chr2;chr2;chr2;chr2;chr2;chr2;chr2;chr2;chr2;chr2;chr2;chr2;chr2;chr2;chr2;chr2;chr2;chr2;chr2;chr2;chr2;chr2;chr2;chr2;chr2;chr2;chr2;chr2;chr2;chr2;chr2;chr2;chr2;chr2;chr2;chr2;chr2;chr2;chr2;chr2;chr2;chr2;chr2;chr2;chr2;chr2;chr2;chr2;chr2;chr2;chr2;chr2;chr2;chr2;chr2;chr2;chr2;chr2;chr2;chr2;chr2;chr2;chr2;chr2…	24603887;24603894;24606375;24606379;24606570;24606570;24607442;24607442;24607442;24607442;24607442;24607442;24607942;24607942;24607942;24607942;24607942;24607991;24609843;24609843;24609843;24609843;24609843;24609843;24609932;24610111;24610111;24610111;24610111;24610111;24610111;24610111;24616819;24616819;24616819;24616819;24616819;24616819;24616819;24617674;24617674;24617674;24617674;24617674;246…	24607100;24607100;24607100;24606808;24607100;24607100;24607686;24607686;24607686;24607534;24607686;24607686;24608146;24608146;24608146;24608146;24608146;24608146;24609959;24609959;24609959;24609959;24609959;24609959;24609959;24610246;24610246;24610246;24610246;24610246;24610246;24610246;24616946;24616913;24616946;24616946;24616946;24616946;24616946;24617786;24617786;24617786;24617786;24617786;246…	-;-;-;-;-;-;-;-;-;-;-;-;-;-;-;-;-;-;-;-;-;-;-;-;-;-;-;-;-;-;-;-;-;-;-;-;-;-;-;-;-;-;-;-;-;-;-;-;-;-;-;-;-;-;-;-;-;-;-;-;-;-;-;-;-;-;-;-;-;-;-;-;-;-;-;-;-;-;-;-;-;-;-;-;-;-;-;-;-;-;-;-;-;-;-;-;-;-;-;-;-;-;-;-;-;-;-;-;-;-;-;-;-;-;-;-;-;-;-;-;-;-;-;-;-;-;-;-	9942	48.1944	41.07	615.1	605.719	1847.42	1668.55	4090.01	3992.9	4.48925	61.3971	176.824	406.503	1	ENSMUSG00000004113	#N/A	#N/A	#N/A	2	4	0	3	8458.9	7695.55	850.825	774.045	ENSMUSG00000004113	#N/A	#N/A	1	0	0	0	635.329	984.031	1	0	619.225	258.896	428.05	903.321	697.738	731.272	645.279
ENSMUSG00000026972	Arrdc1	chr2;chr2;chr2;chr2;chr2;chr2;chr2;chr2;chr2;chr2;chr2;chr2;chr2;chr2;chr2;chr2;chr2;chr2;chr2;chr2;chr2;chr2;chr2;chr2;chr2;chr2;chr2;chr2;chr2;chr2;chr2;chr2;chr2;chr2;chr2;chr2;chr2;chr2;chr2;chr2;chr2;chr2;chr2;chr2;chr2;chr2;chr2;chr2;chr2;chr2;chr2;chr2;chr2;chr2;chr2;chr2;chr2;chr2;chr2;chr2;chr2	24925352;24925352;24925355;24925756;24925756;24925756;24925989;24926055;24926158;24926183;24926272;24926272;24926323;24926545;24926545;24926545;24926545;24926545;24926583;24926588;24926672;24926878;24926878;24926878;24926878;24926878;24926878;24926878;24926878;24926878;24926912;24926995;24927126;24927126;24927126;24927126;24927126;24927126;24927126;24927126;24927126;24927126;24927284;24927729;249…	24925676;24925676;24925676;24926448;24926194;24926194;24926448;24926448;24926448;24926727;24926448;24926445;24926448;24926727;24926727;24926727;24926727;24926727;24926727;24926727;24926727;24927032;24927032;24927032;24927032;24927032;24926946;24927032;24927032;24927032;24927026;24927032;24927176;24927176;24927176;24927172;24927200;24927176;24927176;24927176;24927176;24927176;24927839;24927839;249…	-;-;-;-;-;-;-;-;-;-;-;-;-;-;-;-;-;-;-;-;-;-;-;-;-;-;-;-;-;-;-;-;-;-;-;-;-;-;-;-;-;-;-;-;-;-;-;-;-;-;-;-;-;-;-;-;-;-;-;-;-	2510	114.29	103.337	140.551	134.039	206.64	230.178	392.657	368.083	43.352	54.6992	87.0155	151.542	1	#N/A	#N/A	#N/A	ENSMUSG00000026972	4	4	0	3	289.512	177.543	115.344	70.7341	#N/A	#N/A	#N/A	1	0	0	0	137.545	147.704	0	0	331.01	487.032	430.108	297.334	382.312	408.234	428.682
ENSMUSG00000036731	Cysrt1	chr2;chr2;chr2;chr2;chr2	25238818;25238989;25239157;25239805;25242294	25239506;25239897;25239506;25239988;25242452	-;-;-;-;-	1330	27.0807	33.1209	25.6922	25.4504	44.7206	36.6405	129.515	64.0145	22.6322	19.2265	30.5869	72.7555	2	#N/A	#N/A	#N/A	#N/A	5	3	2	2	305.856	248.385	229.967	186.755	#N/A	ENSMUSG00000036731	#N/A	1	0	0	1	72.0476	43.9121	0	0	43.6689	52.5482	67.9118	52.8258	25.0821	22.4825	67.6866
ENSMUSG00000050296	Abca12	chr1;chr1;chr1;chr1;chr1;chr1;chr1;chr1;chr1;chr1;chr1;chr1;chr1;chr1;chr1;chr1;chr1;chr1;chr1;chr1;chr1;chr1;chr1;chr1;chr1;chr1;chr1;chr1;chr1;chr1;chr1;chr1;chr1;chr1;chr1;chr1;chr1;chr1;chr1;chr1;chr1;chr1;chr1;chr1;chr1;chr1;chr1;chr1;chr1;chr1;chr1;chr1;chr1;chr1;chr1;chr1;chr1;chr1;chr1;chr1;chr1;chr1;chr1;chr1;chr1;chr1;chr1;chr1;chr1;chr1;chr1;chr1;chr1;chr1;chr1;chr1;chr1;chr1;chr1;chr1…	71242276;71244732;71247132;71248345;71249855;71258091;71259358;71259789;71260781;71263412;71264724;71265862;71267429;71268182;71272364;71274413;71276071;71278812;71279375;71280341;71282802;71283945;71285578;71286459;71288538;71290013;71291332;71292414;71292414;71293381;71293381;71293601;71293601;71294727;71294727;71300920;71300920;71302631;71302631;71303466;71303466;71307036;71307036;71309768;713…	71243404;71244869;71247237;71248437;71249958;71258225;71259499;71259898;71260985;71263665;71264883;71265977;71267606;71268236;71272469;71274500;71276198;71278905;71279461;71280593;71282952;71284181;71285738;71286655;71288756;71291518;71291518;71292569;71292569;71293515;71293515;71293670;71293670;71295056;71295056;71301034;71301034;71302946;71302946;71303645;71303645;71307087;71307126;71309887;713…	-;-;-;-;-;-;-;-;-;-;-;-;-;-;-;-;-;-;-;-;-;-;-;-;-;-;-;-;-;-;-;-;-;-;-;-;-;-;-;-;-;-;-;-;-;-;-;-;-;-;-;-;-;-;-;-;-;-;-;-;-;-;-;-;-;-;-;-;-;-;-;-;-;-;-;-;-;-;-;-;-;-;-;-	14808	0	0	0	0	0	0	0	0	0	0	0	0	not DEG	#N/A	#N/A	#N/A	#N/A	0	0	0	0	19.8456	20.1157	1.3402	1.35843	#N/A	#N/A	#N/A	0	0	0	0	0	2.99401	0	0	2.62013	1.28166	1.02897	0.754654	0.760063	0	0
ENSMUSG00000044628	Rnf208	chr2;chr2;chr2;chr2;chr2	25242255;25242782;25242929;25242938;25243200	25242523;25243397;25244261;25243011;25244262	+;+;+;+;+	1750	465.879	384.865	411.074	293.528	562.863	627.586	1313.65	1120.25	243.07	201.315	340.128	695.402	1	#N/A	#N/A	#N/A	ENSMUSG00000044628	7	4	3	6	14206	5765.32	8117.69	3294.47	ENSMUSG00000044628	#N/A	#N/A	1	0	0	1	392.051	322.355	0	0	854.164	1118.89	1077.33	553.916	935.637	1480.29	1284.92
ENSMUSG00000048707	Tprn	chr2;chr2;chr2;chr2;chr2;chr2;chr2;chr2;chr2;chr2;chr2;chr2;chr2	25262618;25264241;25267564;25268832;25268832;25268936;25268992;25269133;25269133;25269133;25269356;25269356;25269356	25264553;25264319;25267621;25269045;25269045;25269239;25269045;25269171;25269239;25269239;25269515;25269885;25269556	+;+;+;+;+;+;+;+;+;+;+;+;+	2932	137.698	123.21	178.334	173.063	237.482	219.843	283.7	317.405	44.4932	59.9243	77.9886	102.508	1	#N/A	#N/A	#N/A	ENSMUSG00000048707	4	3	1	2	653.738	1025.9	222.967	349.897	#N/A	#N/A	#N/A	1	0	1	0	229.242	230.539	0	0	308.302	287.093	339.559	304.88	370.151	332.504	363.251
ENSMUSG00000026961	Lrrc26	chr2;chr2	25289915;25290738	25290661;25291180	+;+	1190	0	0	0	0	3.08418	9.395	21.5859	24.0054	0	0	5.24335	19.156	1	ENSMUSG00000026961	#N/A	#N/A	#N/A	9	3	5	5	113.237	76.9643	95.1569	64.6759	#N/A	#N/A	#N/A	0	1	0	0	3.74273	0	1	0	1.74676	0	0	0.754654	0	1.18329	1.12811
ENSMUSG00000026959	Grin1	chr2;chr2;chr2;chr2;chr2;chr2;chr2;chr2;chr2;chr2;chr2;chr2;chr2;chr2;chr2;chr2;chr2;chr2;chr2;chr2;chr2;chr2;chr2;chr2;chr2;chr2;chr2;chr2;chr2;chr2;chr2;chr2;chr2;chr2;chr2;chr2;chr2;chr2;chr2;chr2;chr2;chr2;chr2;chr2;chr2;chr2;chr2;chr2;chr2;chr2;chr2;chr2;chr2;chr2;chr2;chr2;chr2;chr2;chr2;chr2;chr2;chr2;chr2;chr2;chr2;chr2;chr2;chr2;chr2;chr2;chr2;chr2;chr2;chr2;chr2;chr2;chr2;chr2;chr2;chr2…	25291181;25291181;25291181;25291181;25291181;25291181;25291181;25291181;25291357;25292058;25294438;25294438;25294438;25294438;25295792;25295792;25295792;25295792;25295792;25295792;25295792;25295792;25295792;25296025;25296025;25296025;25296025;25296025;25296025;25296025;25296025;25296025;25296548;25296548;25296548;25296548;25296548;25296548;25296548;25296548;25296548;25296877;25296877;25296877;252…	25292128;25292484;25292128;25292484;25292128;25292484;25292484;25292128;25291687;25292125;25294548;25294548;25294548;25294548;25295937;25295937;25295937;25295937;25295937;25295937;25295937;25295937;25295937;25296134;25296134;25296134;25296134;25296134;25296134;25296134;25296134;25296134;25296679;25296709;25296709;25296709;25296709;25296709;25296709;25296709;25296709;25297034;25297034;25297034;252…	-;-;-;-;-;-;-;-;-;-;-;-;-;-;-;-;-;-;-;-;-;-;-;-;-;-;-;-;-;-;-;-;-;-;-;-;-;-;-;-;-;-;-;-;-;-;-;-;-;-;-;-;-;-;-;-;-;-;-;-;-;-;-;-;-;-;-;-;-;-;-;-;-;-;-;-;-;-;-;-;-;-;-;-;-;-;-;-;-;-;-;-;-;-;-;-;-;-;-;-;-;-;-;-;-;-;-;-;-;-;-;-;-;-;-;-;-;-;-;-;-;-;-;-;-;-;-;-	9700	9.63888	11.9235	61.9634	66.171	279.118	409.622	1777.24	1760.4	1.11146	6.60487	35.5021	182.352	2	#N/A	ENSMUSG00000026959	#N/A	#N/A	16	6	6	7	47943.5	37423	4942.63	3858.04	#N/A	#N/A	#N/A	0	1	0	0	77.6617	157.684	1	0	213.104	79.4632	108.042	179.608	204.457	323.038	190.651
ENSMUSG00000047617	Paxx	chr2;chr2;chr2;chr2;chr2;chr2;chr2;chr2;chr2;chr2;chr2;chr2;chr2;chr2;chr2;chr2;chr2;chr2;chr2;chr2;chr2;chr2;chr2;chr2;chr2;chr2;chr2;chr2;chr2;chr2;chr2;chr2;chr2;chr2;chr2;chr2;chr2;chr2;chr2;chr2;chr2;chr2;chr2;chr2;chr2;chr2;chr2;chr2;chr2;chr2;chr2;chr2;chr2;chr2;chr2;chr2;chr2	25455141;25455141;25459450;25459482;25459484;25459485;25459485;25459531;25459561;25459775;25459775;25459775;25459775;25459775;25459775;25459775;25459815;25460009;25460009;25460009;25460009;25460009;25460009;25460009;25460009;25460012;25460028;25460167;25460167;25460167;25460167;25460167;25460167;25460167;25460167;25460259;25460445;25460445;25460445;25460445;25460445;25460445;25460445;25460445;254…	25455648;25455648;25459701;25459701;25459701;25459859;25459701;25459701;25459701;25459859;25460357;25459859;25459859;25459859;25459915;25459915;25459859;25460074;25460357;25460074;25460074;25460074;25460074;25460074;25460074;25460357;25460357;25460357;25460357;25460279;25460357;25460357;25460357;25460317;25460200;25460357;25460715;25460494;25460494;25460494;25460965;25460494;25460494;25460494;254…	-;-;-;-;-;-;-;-;-;-;-;-;-;-;-;-;-;-;-;-;-;-;-;-;-;-;-;-;-;-;-;-;-;-;-;-;-;-;-;-;-;-;-;-;-;-;-;-;-;-;-;-;-;-;-;-;-	2066	68.3901	71.5412	256.922	235.84	441.038	450.021	606.46	701.492	33.8653	119.255	215.648	316.542	1	#N/A	ENSMUSG00000047617	#N/A	#N/A	1	3	0	0	3084.24	1141.35	1492.86	552.442	ENSMUSG00000047617	#N/A	#N/A	1	0	1	1	116.025	179.64	1	0	440.182	581.876	513.454	333.557	664.295	1098.09	778.396
ENSMUSG00000015093	Clic3	chr2;chr2;chr2;chr2;chr2;chr2;chr2;chr2;chr2;chr2;chr2;chr2;chr2;chr2;chr2;chr2;chr2;chr2;chr2;chr2;chr2;chr2;chr2;chr2;chr2;chr2;chr2;chr2;chr2;chr2	25456838;25456838;25456849;25456891;25456897;25457636;25457661;25457661;25457661;25457661;25457661;25457849;25457849;25457849;25457849;25458115;25458115;25458115;25458115;25458115;25458115;25458304;25458304;25458304;25458304;25458304;25458565;25458565;25458565;25458565	25456914;25456914;25456908;25456914;25456914;25457770;25457974;25457974;25457770;25457770;25457770;25457974;25457974;25457990;25457974;25458221;25458215;25458221;25458221;25458221;25458221;25458479;25458776;25458479;25458479;25458479;25458683;25458776;25458776;25458676	+;+;+;+;+;+;+;+;+;+;+;+;+;+;+;+;+;+;+;+;+;+;+;+;+;+;+;+;+;+	1012	16.0648	19.2101	24.1809	33.9338	63.2257	50.733	66.8134	74.6835	17.4283	28.7128	56.3037	69.9095	1	#N/A	ENSMUSG00000015093	#N/A	#N/A	7	6	2	5	37.3564	27.987	36.9135	27.6552	#N/A	#N/A	#N/A	0	0	0	0	23.3921	39.9201	1	0	50.6559	8.97165	19.5504	61.8816	40.2833	21.2992	30.459
ENSMUSG00000029419	Ajm1	chr2;chr2;chr2;chr2;chr2;chr2;chr2;chr2	25575416;25575430;25576973;25579811;25580040;25580040;25581586;25581586	25580153;25579955;25579897;25579955;25580153;25580263;25581757;25581728	-;-;-;-;-;-;-;-	5020	4.13095	5.96177	37.7826	54.2941	245.192	296.882	878.853	730.832	1.00525	9.17099	53.9915	160.327	2	#N/A	ENSMUSG00000029419	#N/A	ENSMUSG00000029419	1	2	2	2	10129.4	5824.8	2017.82	1160.32	ENSMUSG00000029419	#N/A	#N/A	0	0	0	0	62.6908	72.8542	1	0	138.867	24.3516	70.9987	110.179	123.89	113.596	120.708
ENSMUSG00000039354	Smarcal1	chr1;chr1;chr1;chr1;chr1;chr1;chr1;chr1;chr1;chr1;chr1;chr1;chr1;chr1;chr1;chr1;chr1;chr1;chr1;chr1;chr1;chr1;chr1;chr1;chr1;chr1;chr1;chr1;chr1;chr1;chr1;chr1;chr1;chr1;chr1;chr1;chr1;chr1;chr1;chr1;chr1;chr1;chr1;chr1;chr1;chr1;chr1;chr1;chr1;chr1;chr1;chr1;chr1;chr1;chr1;chr1;chr1;chr1;chr1;chr1;chr1;chr1;chr1;chr1;chr1;chr1;chr1;chr1;chr1;chr1;chr1;chr1;chr1;chr1;chr1;chr1;chr1;chr1;chr1;chr1…	72583251;72583251;72583251;72583251;72583251;72583251;72583615;72585206;72585638;72585638;72585638;72585638;72585638;72585638;72585638;72585638;72587051;72587051;72587051;72587051;72587051;72587051;72587051;72591063;72591063;72591063;72591063;72591063;72591063;72591063;72591825;72591825;72591825;72591825;72591825;72591825;72591825;72595788;72595788;72595788;72595788;72595788;72595788;72595788;725…	72583438;72583438;72583438;72583438;72583438;72583438;72583737;72585242;72586404;72586404;72586404;72586404;72586404;72586404;72585991;72585918;72587101;72587101;72587101;72587101;72587101;72587101;72587101;72591275;72591275;72591275;72591275;72591275;72591275;72591275;72591875;72591875;72591875;72591875;72591875;72591875;72591875;72595974;72595974;72595974;72595974;72595974;72596271;72595831;725…	+;+;+;+;+;+;+;+;+;+;+;+;+;+;+;+;+;+;+;+;+;+;+;+;+;+;+;+;+;+;+;+;+;+;+;+;+;+;+;+;+;+;+;+;+;+;+;+;+;+;+;+;+;+;+;+;+;+;+;+;+;+;+;+;+;+;+;+;+;+;+;+;+;+;+;+;+;+;+;+;+;+;+;+;+;+;+	5728	1232.86	1085.7	1071.51	982.384	1158.11	989.294	1177.97	1168.26	202.388	179.286	187.448	204.804	not DEG	#N/A	#N/A	#N/A	#N/A	1	2	0	4	2160.84	2570.43	377.241	448.749	#N/A	#N/A	#N/A	1	0	1	1	1022.7	1010.98	0	0	1459.41	1288.07	1121.57	1522.14	1379.51	1161.99	1378.55
ENSMUSG00000039342	Ankar	chr1;chr1;chr1;chr1;chr1;chr1;chr1;chr1;chr1;chr1;chr1;chr1;chr1;chr1;chr1;chr1;chr1;chr1;chr1;chr1;chr1;chr1;chr1;chr1;chr1;chr1;chr1;chr1;chr1;chr1;chr1;chr1;chr1;chr1;chr1;chr1;chr1;chr1;chr1;chr1;chr1;chr1;chr1;chr1;chr1;chr1;chr1;chr1;chr1;chr1;chr1;chr1;chr1;chr1;chr1;chr1;chr1;chr1;chr1;chr1;chr1;chr1;chr1;chr1;chr1;chr1;chr1;chr1;chr1;chr1;chr1;chr1;chr1;chr1	72642980;72642982;72642982;72644924;72644924;72644924;72646994;72646994;72646994;72650122;72650122;72650122;72650932;72650932;72650932;72651696;72651696;72651696;72652339;72652339;72652339;72656107;72656107;72656107;72658411;72658411;72658411;72658650;72658650;72658650;72658978;72658978;72658978;72665088;72665088;72665088;72666345;72666345;72666345;72670092;72670092;72670092;72673971;72673971;726…	72643311;72643311;72643311;72644970;72644970;72644970;72647190;72647190;72647190;72650231;72650231;72650231;72651049;72651049;72651049;72651854;72651854;72651854;72652461;72652461;72652461;72656213;72656213;72656213;72658572;72658572;72658572;72658803;72658803;72658803;72659219;72659219;72659219;72665256;72665256;72665256;72666586;72666586;72666586;72670196;72670196;72670196;72674179;72674179;726…	-;-;-;-;-;-;-;-;-;-;-;-;-;-;-;-;-;-;-;-;-;-;-;-;-;-;-;-;-;-;-;-;-;-;-;-;-;-;-;-;-;-;-;-;-;-;-;-;-;-;-;-;-;-;-;-;-;-;-;-;-;-;-;-;-;-;-;-;-;-;-;-;-;-	4588	0	0	0	0	0	0	0	0	0	0	0	0	not DEG	#N/A	#N/A	#N/A	#N/A	1	3	0	1	0	0	0	0	#N/A	#N/A	#N/A	0	0	0	0	0	0	0	0	0	0	0	1.50931	0.760063	1.18329	0
ENSMUSG00000046330	Rpl37a	chr1;chr1;chr1;chr1;chr1;chr1;chr1;chr1;chr1;chr1;chr1;chr1;chr1	72711290;72711314;72711672;72711758;72711781;72712142;72712142;72712142;72712142;72713182;72713502;72713502;72713502	72711323;72711800;72711800;72711800;72711800;72712570;72712224;72712224;72712224;72713339;72713617;72713596;72713813	+;+;+;+;+;+;+;+;+;+;+;+;+	1410	3370.85	3052.42	3670.96	2521.28	2703.28	2241.65	2648.89	2181.83	2277.76	2195.83	1753.52	1713.02	not DEG	#N/A	#N/A	#N/A	#N/A	1	1	0	4	7377.9	2396.39	5232.55	1699.57	#N/A	#N/A	#N/A	1	0	0	0	1100.36	768.462	0	0	2029.73	5876.43	3438.81	1530.44	2580.41	5463.24	3350.49
ENSMUSG00000039323	Igfbp2	chr1;chr1;chr1;chr1;chr1;chr1;chr1;chr1;chr1;chr1;chr1	72824503;72825322;72848699;72849086;72849086;72849564;72849564;72849564;72851998;72851998;72851998	72824964;72825474;72849312;72849312;72849312;72849704;72849704;72849704;72852148;72852474;72852467	+;+;+;+;+;+;+;+;+;+;+	1847	3298.33	3394.9	4323.84	2648.54	2384.07	2352.51	2579	2072.47	1811.92	1887.49	1282.24	1259.19	not DEG	ENSMUSG00000039323	#N/A	#N/A	ENSMUSG00000039323	1	3	0	3	3132.1	488.898	1695.78	264.699	#N/A	#N/A	#N/A	1	0	1	1	4108.58	2658.68	0	0	8408.88	24226	14942.7	8123.85	7742.76	8183.62	8099.83
ENSMUSG00000026939	Tmem141	chr2;chr2;chr2;chr2;chr2;chr2;chr2;chr2;chr2;chr2;chr2;chr2;chr2;chr2;chr2;chr2;chr2;chr2;chr2;chr2;chr2;chr2;chr2;chr2;chr2;chr2	25620067;25620067;25620104;25620327;25621047;25621047;25621066;25621066;25621066;25621066;25621361;25621375;25621375;25621375;25621375;25621494;25621608;25621608;25621608;25621608;25621608;25621608;25621934;25621934;25621934;25621934	25620530;25620530;25620530;25620530;25621173;25621173;25621173;25621173;25621173;25621167;25621458;25621458;25621458;25621458;25621458;25621528;25621907;25621674;25621780;25621963;25621674;25621674;25621971;25621968;25622005;25621985	-;-;-;-;-;-;-;-;-;-;-;-;-;-;-;-;-;-;-;-;-;-;-;-;-;-	1122	31.6706	32.4585	24.1809	27.1471	69.394	66.7045	118.208	122.694	28.578	22.8734	60.65	107.354	1	#N/A	#N/A	#N/A	#N/A	3	5	3	4	1650.69	816.871	1471.2	728.049	#N/A	#N/A	#N/A	1	0	1	0	52.3983	57.8842	0	0	115.286	262.741	195.504	110.179	182.415	305.288	214.341
ENSMUSG00000026182	Tnp1	chr1;chr1	73015074;73015725	73015325;73015909	-;-	437	0	0	0	0	0	0	0	0	0	0	0	0	not DEG	#N/A	#N/A	#N/A	#N/A	0	0	0	0	7.00433	0	16.0282	0	#N/A	#N/A	#N/A	0	0	0	0	0	0	0	0	0	0	0	0	0	0	0
ENSMUSG00000049086	Bmyc	chr2	25706739	25707721	+	983	245.103	278.878	208.56	240.93	325.381	346.676	560.205	568.128	266.521	228.632	341.84	573.923	1	#N/A	#N/A	#N/A	#N/A	0	2	1	2	1953.04	1981.83	1986.82	2016.1	#N/A	#N/A	#N/A	1	0	0	0	276.962	290.419	0	0	713.55	1293.2	1002.21	513.165	720.539	1376.16	935.203
ENSMUSG00000061815	Rufy4	chr1;chr1;chr1;chr1;chr1;chr1;chr1;chr1;chr1;chr1;chr1;chr1;chr1;chr1;chr1;chr1;chr1;chr1;chr1;chr1;chr1;chr1;chr1;chr1	74125541;74125579;74127592;74127592;74127846;74127869;74128948;74128948;74129339;74129339;74129698;74129698;74131178;74131178;74132720;74132720;74134104;74134104;74140919;74140919;74146654;74146654;74147644;74147644	74125614;74125614;74127723;74127723;74127952;74127952;74129073;74129073;74129445;74129445;74129841;74129841;74131247;74131247;74133346;74133346;74134207;74134207;74141065;74141065;74146764;74146764;74147773;74148223	+;+;+;+;+;+;+;+;+;+;+;+;+;+;+;+;+;+;+;+;+;+;+;+	2329	6.42592	7.2866	4.53391	1.69669	1.54209	0.9395	1.0279	8.00181	2.94386	1.33761	0.532759	1.93854	not DEG	#N/A	#N/A	#N/A	#N/A	4	4	1	2	5.83694	0	2.5062	0	#N/A	#N/A	#N/A	1	0	0	0	10.2925	10.978	0	0	36.6819	25.6333	37.0428	20.3757	40.2833	41.4151	38.3557
ENSMUSG00000026180	Cxcr2	chr1;chr1;chr1;chr1;chr1	74153989;74153991;74158330;74158330;74160070	74154119;74154119;74161246;74159877;74160610	+;+;+;+;+	3048	0	0	0	0	0	0	0	0	0	0	0	0	not DEG	#N/A	#N/A	#N/A	#N/A	1	1	0	1	0	0	0	0	#N/A	#N/A	#N/A	0	0	0	0	0	0.998003	0	0	1.74676	0	1.02897	4.52792	0.760063	0	3.38433
ENSMUSG00000048480	Cxcr1	chr1;chr1;chr1	74191785;74191785;74194592	74193235;74192869;74194631	-;-;-	1491	0	0	0	0	0	0	0	0	0	0	0	0	not DEG	#N/A	#N/A	#N/A	#N/A	0	0	0	0	2.33478	0	1.56591	0	#N/A	#N/A	#N/A	0	0	0	0	0	0	0	0	0	0	0	0	0	0	0
ENSMUSG00000006304	Arpc2	chr1;chr1;chr1;chr1;chr1;chr1;chr1;chr1;chr1;chr1;chr1;chr1;chr1;chr1;chr1;chr1;chr1;chr1;chr1;chr1;chr1;chr1;chr1;chr1;chr1;chr1;chr1;chr1;chr1;chr1;chr1;chr1;chr1;chr1	74236084;74236497;74236517;74236550;74236818;74236818;74236818;74246080;74246080;74246080;74248132;74248132;74248132;74251254;74251254;74251254;74254828;74254828;74254828;74255958;74255958;74255958;74262459;74262459;74262459;74263743;74263743;74263743;74264353;74264353;74264353;74267771;74267771;74267771	74236322;74236610;74236899;74236610;74237047;74236888;74236899;74246114;74246114;74246114;74248244;74248244;74248244;74251299;74251299;74251299;74255014;74255014;74255014;74256051;74256051;74256051;74262585;74262585;74262585;74263843;74263843;74263843;74264453;74264453;74264453;74267988;74267987;74268209	+;+;+;+;+;+;+;+;+;+;+;+;+;+;+;+;+;+;+;+;+;+;+;+;+;+;+;+;+;+;+;+;+;+	2033	2742.49	2950.41	2726.39	3004.84	2763.42	3140.75	3957.41	3963.56	1400.12	1409.55	1452.08	1948.1	1	#N/A	#N/A	#N/A	#N/A	4	3	1	3	15383.9	8846.52	7567.07	4351.46	ENSMUSG00000006304	#N/A	#N/A	1	0	1	0	3897.12	3787.42	0	0	5383.5	7431.09	6268.47	4516.6	6164.11	7374.25	6948.03
ENSMUSG00000064272	Gpbar1	chr1	74278550	74279624	+	1075	0	0	0	0	0	0	0	0	0	0	0	0	not DEG	#N/A	#N/A	#N/A	#N/A	0	0	0	1	7.00433	1.74919	6.51566	1.62715	#N/A	#N/A	#N/A	0	0	1	0	0	0	0	0	1.74676	0	2.05793	0	0.760063	3.54986	1.12811
ENSMUSG00000006299	Aamp	chr1;chr1;chr1;chr1;chr1;chr1;chr1;chr1;chr1;chr1;chr1;chr1;chr1;chr1;chr1;chr1;chr1;chr1;chr1;chr1;chr1;chr1;chr1;chr1;chr1;chr1;chr1;chr1;chr1;chr1;chr1;chr1;chr1;chr1;chr1;chr1;chr1;chr1;chr1;chr1;chr1;chr1	74279840;74279846;74279846;74280783;74280783;74280783;74280933;74281060;74281089;74281089;74281089;74281089;74281329;74281329;74281329;74281329;74281527;74281527;74281736;74281736;74281736;74281736;74282027;74282027;74282027;74282411;74282411;74282411;74282441;74283094;74283094;74283094;74283094;74283094;74283196;74283886;74283886;74283886;74283886;74284174;74284503;74284503	74280309;74280309;74280309;74280937;74280937;74280937;74280937;74281642;74281179;74281179;74281179;74281179;74281432;74281432;74281642;74281432;74281642;74281642;74281819;74281819;74281819;74282550;74282171;74282171;74282171;74282550;74282550;74282550;74282550;74283142;74283213;74283213;74284016;74283213;74283213;74284041;74283979;74284044;74284041;74284421;74284680;74284738	-;-;-;-;-;-;-;-;-;-;-;-;-;-;-;-;-;-;-;-;-;-;-;-;-;-;-;-;-;-;-;-;-;-;-;-;-;-;-;-;-;-	3458	2051.24	2056.81	2413.55	1837.52	1960	1754.05	1880.03	1573.69	593.993	614.671	537.022	499.38	not DEG	#N/A	#N/A	#N/A	#N/A	5	4	1	3	5968.86	5730.34	1726.1	1657.13	#N/A	#N/A	#N/A	1	0	0	0	2858.51	2608.78	0	0	4339.82	6094.31	5348.57	3585.36	5445.09	5546.07	6294.85
ENSMUSG00000058740	Kcnt1	chr2;chr2;chr2;chr2;chr2;chr2;chr2;chr2;chr2;chr2;chr2;chr2;chr2;chr2;chr2;chr2;chr2;chr2;chr2;chr2;chr2;chr2;chr2;chr2;chr2;chr2;chr2;chr2;chr2;chr2;chr2;chr2;chr2;chr2;chr2;chr2;chr2;chr2;chr2;chr2;chr2;chr2;chr2;chr2;chr2;chr2;chr2;chr2;chr2;chr2;chr2;chr2;chr2;chr2;chr2;chr2;chr2;chr2;chr2;chr2;chr2;chr2;chr2;chr2;chr2;chr2;chr2;chr2;chr2;chr2;chr2;chr2;chr2;chr2;chr2;chr2;chr2;chr2;chr2;chr2…	25863734;25863795;25863854;25863968;25877783;25877857;25877863;25877870;25877873;25877881;25882196;25882196;25882196;25882196;25888069;25888069;25888069;25888069;25888069;25888069;25888069;25888069;25888069;25888069;25888759;25888759;25888759;25888759;25888759;25888759;25888759;25888759;25888759;25888759;25890849;25890849;25890849;25890849;25890849;25890849;25890849;25890849;25891191;25891191;258…	25864062;25864062;25864062;25864062;25878035;25878035;25878035;25878035;25878035;25878035;25882237;25882237;25882237;25882237;25888148;25888148;25888148;25888148;25888148;25888148;25888148;25888148;25888148;25888148;25888858;25888858;25890905;25888858;25888858;25888858;25888858;25888942;25888858;25888858;25890905;25890905;25890905;25890905;25890905;25890905;25890905;25890905;25891239;25891239;258…	+;+;+;+;+;+;+;+;+;+;+;+;+;+;+;+;+;+;+;+;+;+;+;+;+;+;+;+;+;+;+;+;+;+;+;+;+;+;+;+;+;+;+;+;+;+;+;+;+;+;+;+;+;+;+;+;+;+;+;+;+;+;+;+;+;+;+;+;+;+;+;+;+;+;+;+;+;+;+;+;+;+;+;+;+;+;+;+;+;+;+;+;+;+;+;+;+;+;+;+;+;+;+;+;+;+;+;+;+;+;+;+;+;+;+;+;+;+;+;+;+;+;+;+;+;+;+;+	9499	17.4418	18.5477	24.1809	16.9669	38.5522	81.7365	169.603	210.714	1.89438	2.1659	6.33165	20.0188	1	#N/A	#N/A	#N/A	#N/A	1	1	1	2	8100.51	6615.43	852.775	696.434	#N/A	#N/A	#N/A	0	0	0	1	44.9128	569.86	1	0	242.799	57.6749	145.084	256.582	245.5	247.307	124.092
ENSMUSG00000036352	Ubac1	chr2;chr2;chr2;chr2;chr2;chr2;chr2;chr2;chr2;chr2;chr2;chr2;chr2;chr2;chr2;chr2;chr2;chr2;chr2;chr2;chr2;chr2;chr2;chr2;chr2;chr2;chr2;chr2;chr2;chr2;chr2;chr2;chr2;chr2;chr2;chr2;chr2;chr2;chr2;chr2;chr2;chr2;chr2;chr2	25998543;25998543;25998806;26005326;26005326;26005404;26006527;26006527;26006527;26006527;26006527;26007719;26007719;26007719;26007719;26007719;26008861;26008861;26008895;26009161;26009161;26009161;26009161;26009161;26010522;26010522;26010522;26010522;26010535;26014892;26014892;26014892;26014912;26015955;26015965;26016296;26016296;26016296;26016296;26017364;26021397;26021397;26021397;26021397	25999067;25999067;25999067;26005464;26005464;26005464;26006613;26006613;26006613;26006613;26006613;26007953;26007819;26007953;26007953;26007920;26008969;26008969;26008969;26009263;26009263;26009263;26009223;26009263;26010953;26010629;26010629;26010629;26010629;26014965;26014965;26014965;26014965;26016035;26016416;26016416;26016416;26016312;26016416;26017478;26021602;26021566;26021532;26021747	-;-;-;-;-;-;-;-;-;-;-;-;-;-;-;-;-;-;-;-;-;-;-;-;-;-;-;-;-;-;-;-;-;-;-;-;-;-;-;-;-;-;-;-	2632	685.278	610.088	773.787	721.094	780.297	699.928	849.044	949.548	246.08	283.982	281.198	341.678	1	#N/A	ENSMUSG00000036352	#N/A	#N/A	2	2	5	6	2306.76	2184.74	876.429	830.067	#N/A	#N/A	#N/A	1	0	0	0	843.986	696.606	0	0	1600.9	2037.85	1864.49	1340.27	1870.51	1991.47	2050.9
ENSMUSG00000073650	Catip	chr1;chr1;chr1;chr1;chr1;chr1;chr1;chr1;chr1;chr1;chr1;chr1;chr1;chr1;chr1;chr1;chr1;chr1;chr1;chr1;chr1;chr1;chr1;chr1;chr1;chr1;chr1	74362108;74362366;74362367;74362442;74362750;74362750;74363252;74363252;74363252;74364317;74364317;74364317;74364531;74364549;74364549;74364549;74366617;74366617;74366617;74366617;74367787;74367787;74367787;74368134;74368134;74368393;74368393	74362186;74362522;74362659;74362947;74362947;74362947;74363307;74363307;74363307;74364403;74364403;74364403;74364716;74364716;74364716;74364716;74366742;74366741;74366741;74366741;74367863;74367798;74367863;74368222;74368222;74369150;74369321	+;+;+;+;+;+;+;+;+;+;+;+;+;+;+;+;+;+;+;+;+;+;+;+;+;+;+	2211	0	0	0	0	0	0	0	0	0	0	0	0	not DEG	#N/A	#N/A	#N/A	#N/A	0	0	0	1	101.563	169.671	45.9352	76.7396	#N/A	#N/A	#N/A	0	0	0	0	7.48547	4.99001	0	0	30.5682	19.225	26.7531	28.6768	3.80031	8.28301	11.2811
ENSMUSG00000026177	Slc11a1	chr1;chr1;chr1;chr1;chr1;chr1;chr1;chr1;chr1;chr1;chr1;chr1;chr1;chr1;chr1;chr1;chr1;chr1;chr1;chr1;chr1;chr1;chr1;chr1;chr1;chr1;chr1;chr1;chr1;chr1;chr1;chr1;chr1;chr1;chr1;chr1;chr1;chr1;chr1;chr1;chr1;chr1;chr1;chr1;chr1;chr1;chr1;chr1;chr1;chr1;chr1;chr1;chr1;chr1;chr1;chr1;chr1;chr1;chr1;chr1;chr1;chr1;chr1;chr1;chr1;chr1;chr1;chr1;chr1;chr1;chr1;chr1;chr1;chr1;chr1;chr1;chr1;chr1;chr1;chr1…	74375195;74375203;74375203;74375225;74375253;74375572;74375602;74375718;74375718;74375718;74375770;74376657;74376793;74376793;74376793;74376793;74376793;74377157;74377157;74377157;74377157;74377157;74377157;74379783;74379783;74379783;74379783;74379783;74379783;74380197;74380197;74380197;74380197;74380609;74380609;74380609;74380609;74380609;74380842;74380842;74380842;74380842;74380842;74381651;743…	74375321;74375321;74375321;74375321;74375321;74375851;74375851;74375851;74375851;74375851;74375851;74376793;74376890;74376915;74376915;74376915;74376915;74377276;74377276;74377276;74377276;74377276;74377276;74379856;74379889;74380267;74379889;74379889;74379889;74380267;74380267;74380267;74380267;74380676;74380676;74380676;74380676;74380676;74380997;74380997;74380997;74380997;74380997;74381894;743…	+;+;+;+;+;+;+;+;+;+;+;+;+;+;+;+;+;+;+;+;+;+;+;+;+;+;+;+;+;+;+;+;+;+;+;+;+;+;+;+;+;+;+;+;+;+;+;+;+;+;+;+;+;+;+;+;+;+;+;+;+;+;+;+;+;+;+;+;+;+;+;+;+;+;+;+;+;+;+;+;+;+	3705	0.917988	2.64967	22.6695	62.7776	3.08418	3.758	0	5.33454	0.481466	11.5313	0.923371	0.719911	not DEG	#N/A	#N/A	ENSMUSG00000026177	#N/A	4	2	1	2	59.5368	67.3438	16.0693	18.1765	#N/A	#N/A	#N/A	0	0	0	0	7.48547	5.98802	0	0	34.0617	28.1966	20.5793	35.4687	28.1223	18.9326	25.9465
ENSMUSG00000026930	Gpsm1	chr2;chr2;chr2;chr2;chr2;chr2;chr2;chr2;chr2;chr2;chr2;chr2;chr2;chr2;chr2;chr2;chr2;chr2;chr2;chr2;chr2;chr2;chr2;chr2;chr2;chr2;chr2;chr2;chr2;chr2;chr2;chr2;chr2;chr2;chr2;chr2;chr2;chr2;chr2;chr2;chr2;chr2;chr2;chr2;chr2;chr2;chr2;chr2;chr2;chr2;chr2;chr2;chr2;chr2;chr2;chr2;chr2;chr2;chr2;chr2;chr2;chr2;chr2;chr2;chr2;chr2;chr2;chr2;chr2;chr2;chr2;chr2;chr2;chr2;chr2;chr2;chr2;chr2;chr2;chr2…	26315515;26315592;26319773;26322414;26322414;26322414;26323508;26323508;26323508;26323591;26323889;26323889;26323889;26323889;26324413;26324413;26324413;26324413;26324798;26324798;26324798;26324798;26325333;26325337;26325337;26325337;26325844;26326034;26326214;26326214;26326214;26326214;26326214;26327292;26327292;26327292;26327292;26327292;26327292;26327292;26330391;26330434;26339431;26339448;263…	26315720;26315720;26320026;26322635;26322635;26322635;26323643;26323643;26323643;26323643;26324031;26324031;26324031;26324031;26324536;26324536;26324536;26324536;26324913;26324913;26324913;26324913;26325492;26325492;26325492;26325492;26326322;26326322;26326322;26326322;26326322;26326322;26326322;26327415;26327686;26327415;26327415;26327415;26327415;26327415;26330565;26330565;26339706;26339706;263…	+;+;+;+;+;+;+;+;+;+;+;+;+;+;+;+;+;+;+;+;+;+;+;+;+;+;+;+;+;+;+;+;+;+;+;+;+;+;+;+;+;+;+;+;+;+;+;+;+;+;+;+;+;+;+;+;+;+;+;+;+;+;+;+;+;+;+;+;+;+;+;+;+;+;+;+;+;+;+;+;+;+;+	5383	2020.95	1793.17	3051.32	2750.34	3616.2	3765.52	4895.88	4990.46	354.274	538.887	685.651	918.293	1	ENSMUSG00000026930	#N/A	ENSMUSG00000026930	ENSMUSG00000026930	6	5	9	9	1728.9	1271.66	321.178	236.236	#N/A	#N/A	#N/A	1	0	1	0	1929.38	2187.62	0	0	4751.18	3741.18	4166.29	4426.05	6359.44	5398.16	6967.21
ENSMUSG00000026175	Vil1	chr1;chr1;chr1;chr1;chr1;chr1;chr1;chr1;chr1;chr1;chr1;chr1;chr1;chr1;chr1;chr1;chr1;chr1;chr1;chr1;chr1;chr1;chr1;chr1;chr1;chr1;chr1;chr1;chr1;chr1;chr1;chr1;chr1	74409376;74415069;74415966;74418360;74419053;74419569;74419569;74419795;74419795;74421253;74421253;74421416;74421561;74421561;74421779;74421779;74421779;74422927;74422927;74422927;74423675;74423686;74423863;74423863;74425537;74425537;74426552;74427240;74427479;74428067;74430617;74432291;74434878	74409436;74415154;74416040;74418556;74419103;74419677;74419677;74419905;74419905;74421455;74421455;74421639;74421639;74421639;74421877;74421877;74421877;74423011;74423018;74423080;74423775;74423775;74424000;74424000;74425966;74425695;74426731;74427385;74427623;74428255;74430685;74432431;74435559	+;+;+;+;+;+;+;+;+;+;+;+;+;+;+;+;+;+;+;+;+;+;+;+;+;+;+;+;+;+;+;+;+	3551	5.50793	5.96177	3.02261	13.5735	9.25254	4.6975	5.13949	8.00181	1.615	2.33683	1.96424	1.85037	not DEG	#N/A	#N/A	#N/A	#N/A	0	0	0	1	79.3824	34.1092	22.355	9.60551	#N/A	#N/A	#N/A	0	0	0	0	8.42115	8.98202	0	0	29.6949	73.0549	44.2456	21.885	38.0031	72.1806	43.9963
ENSMUSG00000092356	Gm20532	chr2;chr2;chr2;chr2;chr2;chr2;chr2	26586639;26589045;26590657;26632604;26634788;26634987;26635539	26586681;26589169;26590752;26632738;26634895;26635163;26635634	+;+;+;+;+;+;+	780	186.352	173.554	229.718	144.219	215.893	230.178	345.374	298.734	230.709	239.703	285.942	412.89	1	#N/A	ENSMUSG00000092356	#N/A	#N/A	0	0	0	0	1376.35	1346	1764.55	1725.64	#N/A	#N/A	#N/A	1	0	0	0	262.927	218.563	0	0	639.313	704.915	785.102	566.745	712.179	456.749	866.389
ENSMUSG00000036186	Fam69b	chr2;chr2;chr2;chr2;chr2;chr2;chr2;chr2;chr2	26628457;26628494;26632604;26632604;26634203;26634788;26634987;26634987;26635539	26628699;26628699;26633007;26632738;26634895;26634895;26635025;26635163;26636497	+;+;+;+;+;+;+;+;+	2476	280.904	231.184	291.682	218.873	371.644	429.352	618.795	522.785	103.41	103.101	161.752	230.529	2	ENSMUSG00000036186	#N/A	#N/A	#N/A	6	6	7	7	3335.23	2726.98	1347.02	1101.37	#N/A	#N/A	#N/A	1	0	1	1	479.07	552.893	0	0	1363.34	1930.19	1868.6	1144.81	1633.37	2203.28	2181.77
ENSMUSG00000026173	Plcd4	chr1;chr1;chr1;chr1;chr1;chr1;chr1;chr1;chr1;chr1;chr1;chr1;chr1;chr1;chr1;chr1;chr1;chr1;chr1;chr1;chr1;chr1;chr1;chr1;chr1;chr1;chr1;chr1;chr1;chr1;chr1;chr1;chr1;chr1;chr1;chr1;chr1;chr1;chr1;chr1;chr1;chr1;chr1;chr1;chr1;chr1;chr1;chr1;chr1;chr1;chr1;chr1;chr1;chr1;chr1;chr1;chr1;chr1;chr1;chr1;chr1;chr1;chr1;chr1;chr1;chr1;chr1;chr1;chr1;chr1;chr1;chr1;chr1;chr1;chr1;chr1;chr1;chr1;chr1;chr1…	74542888;74542888;74542888;74542903;74542903;74542903;74544360;74544364;74544364;74547913;74547913;74547913;74547913;74547913;74547913;74547913;74547913;74548105;74548105;74548105;74548105;74548105;74548105;74548105;74548105;74549175;74549175;74549175;74549175;74549175;74549175;74549175;74549175;74551020;74551020;74551020;74551020;74551020;74551020;74551021;74551021;74551988;74551988;74551988;745…	74543028;74543028;74543028;74543028;74543028;74543028;74546271;74544650;74544650;74547968;74547968;74547968;74547968;74547968;74547968;74547968;74547968;74548263;74548263;74548263;74548263;74548263;74548263;74548263;74548263;74549403;74549403;74549403;74549403;74549403;74549404;74549404;74549403;74551149;74551149;74551149;74551149;74551149;74551149;74551149;74551149;74552219;74552219;74552219;745…	+;+;+;+;+;+;+;+;+;+;+;+;+;+;+;+;+;+;+;+;+;+;+;+;+;+;+;+;+;+;+;+;+;+;+;+;+;+;+;+;+;+;+;+;+;+;+;+;+;+;+;+;+;+;+;+;+;+;+;+;+;+;+;+;+;+;+;+;+;+;+;+;+;+;+;+;+;+;+;+;+;+;+;+;+;+;+;+;+;+;+;+;+;+;+;+;+;+;+;+;+;+;+;+;+;+;+;+;+;+;+;+;+;+;+;+;+;+;+;+;+;+;+;+;+;+;+;+	7045	209.301	222.573	240.297	230.75	305.334	264	245.668	170.705	30.6511	33.4313	40.4069	29.551	not DEG	#N/A	#N/A	#N/A	#N/A	2	0	1	3	1992.73	933.192	282.858	132.462	ENSMUSG00000026173	#N/A	#N/A	0	0	0	0	171.23	230.539	0	0	470.751	557.524	500.078	391.665	484.16	713.523	568.568
ENSMUSG00000026135	Zfp142	chr1;chr1;chr1;chr1;chr1;chr1;chr1;chr1;chr1;chr1;chr1;chr1;chr1;chr1;chr1;chr1;chr1;chr1;chr1;chr1;chr1;chr1;chr1;chr1;chr1;chr1;chr1;chr1;chr1;chr1;chr1;chr1;chr1;chr1;chr1;chr1;chr1;chr1;chr1;chr1;chr1;chr1;chr1;chr1;chr1;chr1;chr1;chr1;chr1;chr1;chr1;chr1;chr1	74565127;74566426;74566502;74566683;74566869;74568551;74568551;74568551;74568551;74568551;74569679;74569679;74569679;74569679;74569679;74573539;74573539;74573539;74573539;74573539;74575780;74575780;74575780;74575780;74575780;74578123;74578123;74578123;74578123;74578123;74579325;74579325;74579325;74579325;74582225;74582232;74585384;74585384;74585384;74585384;74585384;74585585;74587368;74587368;745…	74567347;74567347;74567347;74567347;74567347;74568656;74568656;74568656;74568656;74568656;74572583;74572583;74572583;74572583;74572583;74573716;74573716;74573716;74573716;74573716;74576604;74576604;74576604;74576604;74576604;74578287;74578287;74578287;74578287;74578287;74579406;74579449;74579927;74579618;74585697;74585697;74585663;74585697;74585697;74585697;74585697;74585697;74587720;74587619;745…	-;-;-;-;-;-;-;-;-;-;-;-;-;-;-;-;-;-;-;-;-;-;-;-;-;-;-;-;-;-;-;-;-;-;-;-;-;-;-;-;-;-;-;-;-;-;-;-;-;-;-;-;-	11355	1432.98	1280.46	1553.62	1557.56	1818.12	1554.87	1526.43	1290.96	119.482	136.996	148.525	124.059	not DEG	#N/A	#N/A	#N/A	#N/A	1	0	0	3	2053.44	2174.24	180.84	191.479	#N/A	#N/A	#N/A	1	0	0	0	1248.2	1166.67	0	0	1325.79	716.45	910.636	1572.7	914.355	885.099	908.129
ENSMUSG00000015790	Surf1	chr2;chr2;chr2;chr2;chr2;chr2;chr2;chr2;chr2;chr2;chr2;chr2;chr2;chr2;chr2;chr2;chr2;chr2;chr2;chr2;chr2;chr2;chr2;chr2;chr2;chr2;chr2;chr2;chr2;chr2;chr2;chr2;chr2;chr2;chr2;chr2;chr2;chr2;chr2;chr2;chr2;chr2;chr2;chr2;chr2;chr2;chr2;chr2;chr2;chr2;chr2;chr2;chr2;chr2;chr2;chr2;chr2;chr2;chr2;chr2	26913381;26913383;26913383;26913383;26913577;26913577;26913577;26913577;26913577;26913913;26913913;26913913;26913913;26913913;26913913;26914175;26914175;26914175;26914175;26914175;26914175;26914231;26914475;26914707;26914707;26914707;26914707;26914707;26914707;26914707;26914858;26915432;26915432;26915432;26915432;26915432;26915432;26915432;26915432;26915457;26915596;26915596;26915596;26915596;269…	26913658;26913505;26913505;26913505;26913658;26913658;26913658;26913658;26913690;26914075;26914075;26914075;26914075;26914075;26914075;26914247;26914247;26914247;26914247;26914247;26914247;26914247;26914895;26914895;26914895;26914895;26914895;26914895;26914895;26914759;26914895;26915532;26915492;26915514;26915514;26915514;26915514;26915514;26915514;26915514;26915784;26915769;26916006;26915769;269…	-;-;-;-;-;-;-;-;-;-;-;-;-;-;-;-;-;-;-;-;-;-;-;-;-;-;-;-;-;-;-;-;-;-;-;-;-;-;-;-;-;-;-;-;-;-;-;-;-;-;-;-;-;-;-;-;-;-;-;-	1753	391.063	351.744	462.459	427.566	464.169	519.544	585.902	557.459	211.867	253.858	280.58	326.116	1	#N/A	ENSMUSG00000015790	#N/A	#N/A	1	11	2	3	2635.96	2296.68	1503.69	1310.15	#N/A	#N/A	#N/A	1	0	1	0	395.794	336.327	0	0	733.637	1127.86	898.288	558.444	832.269	1377.35	964.534
ENSMUSG00000026171	Rnf25	chr1;chr1;chr1;chr1;chr1;chr1;chr1;chr1;chr1;chr1;chr1;chr1;chr1;chr1;chr1;chr1;chr1;chr1;chr1;chr1;chr1;chr1;chr1;chr1;chr1;chr1;chr1;chr1;chr1;chr1;chr1;chr1;chr1;chr1;chr1;chr1;chr1;chr1;chr1;chr1;chr1;chr1;chr1;chr1;chr1;chr1;chr1;chr1;chr1;chr1;chr1;chr1;chr1;chr1;chr1;chr1;chr1;chr1;chr1;chr1;chr1	74593748;74593748;74593753;74594222;74594560;74594560;74594560;74594560;74595209;74595209;74595209;74595209;74595631;74595631;74595631;74595631;74595866;74595866;74595866;74595866;74595885;74598185;74598362;74598362;74598362;74598362;74598362;74598363;74598530;74598530;74598530;74598530;74598530;74598530;74598530;74598550;74598693;74598693;74598693;74598693;74598693;74598693;74598733;74599066;745…	74594402;74594402;74594402;74594402;74594694;74594801;74594694;74594694;74595301;74595298;74595301;74595301;74595768;74595768;74595768;74595768;74595937;74595937;74595937;74595937;74595937;74598431;74598431;74598431;74598431;74598431;74598431;74598431;74598597;74598597;74598597;74598597;74598597;74598597;74598597;74598792;74598792;74598792;74598845;74598792;74598845;74598792;74598792;74599140;745…	-;-;-;-;-;-;-;-;-;-;-;-;-;-;-;-;-;-;-;-;-;-;-;-;-;-;-;-;-;-;-;-;-;-;-;-;-;-;-;-;-;-;-;-;-;-;-;-;-;-;-;-;-;-;-;-;-;-;-;-;-	2181	593.938	535.897	736.005	766.904	636.883	734.689	714.389	736.166	259.018	344.546	314.437	332.544	not DEG	#N/A	#N/A	#N/A	ENSMUSG00000026171	1	0	0	1	2384.98	1146.59	1093.52	525.719	#N/A	#N/A	#N/A	1	0	0	0	565.153	566.865	0	0	1212.25	1664.88	1532.13	993.125	1559.65	1742.98	1790.31
ENSMUSG00000009216	Fam163b	chr2;chr2;chr2	27110380;27113548;27142160	27112890;27113663;27142491	-;-;-	2959	0.917988	1.32484	6.04521	6.78676	10.7946	11.274	120.264	205.38	0.378984	2.1683	3.72907	55.026	1	#N/A	#N/A	#N/A	#N/A	1	1	0	1	6291.06	13548.3	2126.08	4578.69	#N/A	#N/A	#N/A	0	0	0	0	12.1639	0.998003	0	0	41.9221	6.40832	17.4924	20.3757	28.1223	33.1321	14.6654
ENSMUSG00000109946	Brd3os	chr2;chr2;chr2	27442324;27442503;27442912	27444221;27442818;27443104	+;+;+	1898	124.387	115.261	154.153	191.726	222.061	238.633	446.108	504.114	63.1318	91.1167	121.363	250.322	1	#N/A	#N/A	#N/A	#N/A	0	0	0	0	1767.43	1580.39	931.205	832.662	#N/A	#N/A	#N/A	1	0	0	0	156.259	204.591	0	0	450.663	512.666	503.165	343.368	510.002	578.628	511.034
ENSMUSG00000059316	Slc27a4	chr2;chr2;chr2;chr2;chr2;chr2;chr2;chr2;chr2;chr2;chr2;chr2;chr2;chr2;chr2;chr2;chr2	29802634;29804160;29805616;29806998;29807356;29809662;29809662;29809836;29809836;29810861;29810861;29811186;29811569;29812265;29812552;29812788;29815576	29802960;29804326;29806010;29807514;29807514;29809731;29809731;29809927;29809927;29810903;29810970;29811395;29811695;29812402;29812716;29812934;29817522	+;+;+;+;+;+;+;+;+;+;+;+;+;+;+;+;+	4412	693.999	613.4	1154.64	987.474	1611.48	1418.65	2047.57	1896.43	148.164	242.76	343.396	446.963	1	#N/A	#N/A	#N/A	#N/A	5	2	6	8	7975.6	6119.54	1807.71	1387.02	#N/A	#N/A	#N/A	1	0	1	0	887.963	919.16	0	0	1848.94	1629	1783.2	1673.07	2264.99	2155.95	2506.66
ENSMUSG00000006542	Prkag3	chr1;chr1;chr1;chr1;chr1;chr1;chr1;chr1;chr1;chr1;chr1;chr1;chr1;chr1;chr1;chr1;chr1;chr1;chr1;chr1;chr1;chr1;chr1;chr1;chr1;chr1;chr1;chr1;chr1;chr1;chr1;chr1;chr1;chr1;chr1;chr1;chr1;chr1;chr1;chr1;chr1;chr1;chr1;chr1;chr1;chr1;chr1;chr1;chr1;chr1;chr1;chr1;chr1;chr1;chr1;chr1;chr1;chr1;chr1;chr1;chr1;chr1;chr1;chr1;chr1;chr1;chr1	74738922;74738922;74740205;74740205;74740587;74740587;74741152;74741152;74741152;74741152;74741467;74741467;74741467;74741467;74741467;74744456;74744456;74744456;74744456;74744456;74744721;74744721;74744721;74744721;74744721;74745317;74745317;74745317;74745317;74745317;74745551;74745551;74745551;74745551;74745697;74745697;74745697;74745697;74745697;74745870;74745870;74745870;74745870;74745870;747…	74740060;74740060;74740821;74740821;74740821;74740821;74741298;74741298;74741298;74741298;74741504;74741504;74741504;74741504;74741504;74744621;74744621;74744621;74744621;74744621;74744847;74744847;74744847;74744847;74744847;74745371;74745371;74745371;74745371;74745371;74745596;74745596;74745596;74745596;74745755;74745755;74745755;74745755;74745755;74745951;74745951;74745951;74745951;74745951;747…	-;-;-;-;-;-;-;-;-;-;-;-;-;-;-;-;-;-;-;-;-;-;-;-;-;-;-;-;-;-;-;-;-;-;-;-;-;-;-;-;-;-;-;-;-;-;-;-;-;-;-;-;-;-;-;-;-;-;-;-;-;-;-;-;-;-;-	3682	0	0	0	0	0	0	0	0	0	0	0	0	not DEG	ENSMUSG00000006542	#N/A	ENSMUSG00000006542	#N/A	0	0	0	0	0	0	0	0	#N/A	#N/A	#N/A	0	0	0	0	0	0	0	0	0.873378	0	1.02897	0	0	0	1.12811
ENSMUSG00000033227	Wnt6	chr1;chr1;chr1;chr1;chr1;chr1	74771892;74782102;74782439;74782560;74784139;74784139	74772222;74782322;74782894;74782894;74784602;74785322	+;+;+;+;+;+	2192	0	0	0	0	0	0	0	0	0	0	0	0	not DEG	#N/A	#N/A	#N/A	#N/A	0	0	0	0	192.619	38.4821	87.8737	17.5557	#N/A	#N/A	#N/A	0	1	0	0	1.87137	0	0	0	25.328	70.4915	32.9269	36.2234	15.2013	14.1995	10.153
ENSMUSG00000026167	Wnt10a	chr1;chr1;chr1;chr1;chr1;chr1	74791516;74793363;74793363;74800533;74803123;74803123	74792283;74793625;74793625;74800912;74804179;74803495	+;+;+;+;+;+	2468	0	0	0	0	0	0	0	0	0	0	0	0	not DEG	#N/A	#N/A	ENSMUSG00000026167	#N/A	1	0	1	0	1403.2	416.307	568.558	168.682	ENSMUSG00000026167	#N/A	#N/A	0	1	0	1	20.585	0.998003	0	0	21.8344	39.7316	48.3614	22.6396	0.760063	4.73315	2.25622
ENSMUSG00000039715	Wdr34	chr2;chr2;chr2;chr2;chr2;chr2;chr2;chr2;chr2;chr2;chr2;chr2;chr2;chr2;chr2	30031546;30031912;30032073;30032073;30032402;30032750;30033274;30033794;30033806;30034763;30034763;30038175;30047171;30048684;30048684	30031972;30031972;30032230;30032505;30032634;30032917;30033383;30033963;30033963;30035046;30034872;30038426;30047358;30048861;30048881	-;-;-;-;-;-;-;-;-;-;-;-;-;-;-	2359	375.457	335.846	448.857	388.542	468.795	481.024	988.838	829.521	150.764	177.49	201.318	385.409	2	#N/A	ENSMUSG00000039715	#N/A	ENSMUSG00000039715	3	2	1	6	1578.31	1339.88	669.059	567.986	#N/A	#N/A	#N/A	1	0	1	0	615.68	706.586	0	0	1248.06	1254.75	1485.83	985.578	1463.88	1573.77	1580.48
ENSMUSG00000055197	Fev	chr1;chr1;chr1;chr1;chr1;chr1;chr1;chr1	74881509;74882006;74882407;74884407;74884407;74884407;74885159;74885159	74882662;74882662;74882662;74884608;74884513;74884481;74885322;74885419	-;-;-;-;-;-;-;-	1617	0	0	0	0	0	0	0	0	0	0	0	0	not DEG	ENSMUSG00000055197	#N/A	#N/A	#N/A	0	0	0	0	4.66956	0.874594	2.88779	0.540875	#N/A	#N/A	#N/A	0	1	0	0	0	0	0	0	0.873378	0	0	0	0	0	0
ENSMUSG00000006546	Cryba2	chr1;chr1;chr1;chr1;chr1;chr1;chr1;chr1	74889934;74890531;74890531;74891654;74891946;74892547;74892727;74893077	74890136;74890673;74890673;74892087;74892087;74892892;74892891;74893143	-;-;-;-;-;-;-;-	1193	0	0	0	0	0	0	0	0	0	0	0	0	not DEG	#N/A	#N/A	#N/A	ENSMUSG00000006546	2	0	1	2	36.1891	9.62054	30.3345	8.06415	#N/A	#N/A	#N/A	0	1	0	0	0	0	0	0	0.873378	0	3.0869	0.754654	0.760063	0	0
ENSMUSG00000047021	Cfap65	chr1;chr1;chr1;chr1;chr1;chr1;chr1;chr1;chr1;chr1;chr1;chr1;chr1;chr1;chr1;chr1;chr1;chr1;chr1;chr1;chr1;chr1;chr1;chr1;chr1;chr1;chr1;chr1;chr1;chr1;chr1;chr1;chr1;chr1;chr1;chr1;chr1;chr1;chr1;chr1;chr1;chr1;chr1;chr1;chr1;chr1;chr1;chr1;chr1;chr1;chr1;chr1	74902071;74902339;74903097;74904021;74904633;74905046;74905607;74905900;74906310;74907328;74907605;74910444;74910703;74911014;74916763;74917150;74918366;74918834;74919184;74920386;74921431;74922303;74922928;74922928;74923392;74924793;74925373;74925373;74926431;74926431;74926431;74927014;74927014;74927014;74927597;74927597;74927597;74928005;74928005;74928005;74928334;74928334;74928334;74929255;749…	74902243;74902476;74903549;74904146;74904835;74905090;74905714;74906013;74906453;74907486;74907796;74910554;74910769;74911190;74916891;74917375;74918494;74918984;74919342;74920610;74921676;74922460;74925167;74923065;74925573;74925167;74925573;74925573;74926696;74926696;74926696;74927236;74927236;74927236;74927742;74927742;74927742;74928204;74928204;74928204;74928500;74928500;74928500;74929357;749…	-;-;-;-;-;-;-;-;-;-;-;-;-;-;-;-;-;-;-;-;-;-;-;-;-;-;-;-;-;-;-;-;-;-;-;-;-;-;-;-;-;-;-;-;-;-;-;-;-;-;-;-	7817	0	0	0	0	0	0	0	0	0	0	0	0	not DEG	#N/A	#N/A	#N/A	ENSMUSG00000047021	0	0	0	0	386.406	127.691	49.4315	16.335	#N/A	#N/A	#N/A	0	0	0	0	24.3278	16.966	0	1	169.435	17.9433	95.6939	184.136	17.4814	8.28301	3.38433
ENSMUSG00000006538	Ihh	chr1;chr1;chr1;chr1;chr1	74945315;74947724;74948304;74950900;74950900	74946747;74948565;74948565;74951672;74951442	-;-;-;-;-	3048	3.67195	5.96177	10.5791	6.78676	6.16836	10.3345	10.279	2.66727	1.58033	2.84873	2.70716	2.12373	not DEG	ENSMUSG00000006538	ENSMUSG00000006538	ENSMUSG00000006538	ENSMUSG00000006538	1	0	1	0	4.66956	5.24757	1.53201	1.72164	#N/A	#N/A	#N/A	0	1	0	0	3.74273	2.99401	1	0	19.2143	12.8166	10.2897	12.8291	11.4009	21.2992	9.02488
ENSMUSG00000039686	Zer1	chr2;chr2;chr2;chr2;chr2;chr2;chr2;chr2;chr2;chr2;chr2;chr2;chr2;chr2;chr2;chr2;chr2;chr2;chr2;chr2;chr2;chr2;chr2;chr2;chr2;chr2;chr2;chr2;chr2;chr2;chr2;chr2;chr2;chr2;chr2;chr2;chr2;chr2;chr2;chr2;chr2;chr2;chr2;chr2;chr2;chr2;chr2;chr2;chr2;chr2;chr2;chr2;chr2;chr2;chr2;chr2;chr2;chr2;chr2;chr2;chr2;chr2	30097283;30097283;30099802;30100314;30100314;30100458;30101036;30101036;30101036;30101765;30101765;30101765;30101765;30102729;30102729;30102729;30103317;30103317;30103539;30103539;30104807;30104807;30105308;30105569;30106800;30107177;30107495;30107495;30107495;30107495;30107515;30107976;30107976;30107976;30107976;30107976;30108221;30108221;30108221;30108221;30108221;30110205;30110205;30110205;301…	30098843;30098843;30100416;30100416;30100416;30101133;30101133;30101133;30101133;30101955;30101772;30101953;30101953;30102741;30102844;30102844;30103436;30103436;30103580;30103580;30105022;30105022;30107668;30107668;30106995;30107391;30107642;30108122;30107668;30107668;30107668;30108122;30108335;30108122;30108122;30108122;30108542;30110381;30108335;30108335;30108335;30110381;30110381;30110381;301…	-;-;-;-;-;-;-;-;-;-;-;-;-;-;-;-;-;-;-;-;-;-;-;-;-;-;-;-;-;-;-;-;-;-;-;-;-;-;-;-;-;-;-;-;-;-;-;-;-;-;-;-;-;-;-;-;-;-;-;-;-;-	9784	1118.11	954.545	1682.08	1435.4	1990.84	1936.31	2301.46	2261.84	105.921	159.315	200.692	233.203	1	#N/A	ENSMUSG00000039686	#N/A	#N/A	4	2	2	5	10550.9	11626.9	1078.38	1188.35	#N/A	#N/A	#N/A	1	0	1	0	917.905	1204.59	0	0	2358.12	1596.95	1792.46	2367.35	2352.39	2373.68	2466.05
ENSMUSG00000026205	Slc23a3	chr1;chr1;chr1;chr1;chr1;chr1;chr1;chr1;chr1;chr1;chr1;chr1;chr1;chr1;chr1;chr1;chr1	75125541;75126342;75128473;75128904;75129398;75131661;75131713;75132152;75132152;75132599;75132599;75132951;75132951;75133195;75133195;75133401;75133685	75126018;75126437;75128640;75129009;75129651;75131775;75131775;75132272;75132272;75132780;75132780;75133027;75133027;75133546;75133292;75133558;75133890	-;-;-;-;-;-;-;-;-;-;-;-;-;-;-;-;-	2167	0	0	0	0	0	0	0	0	0	0	0	0	not DEG	#N/A	ENSMUSG00000026205	#N/A	#N/A	1	0	1	2	147.091	18.3665	67.8777	8.47553	#N/A	#N/A	#N/A	0	0	0	0	0	0.998003	0	0	2.62013	1.28166	1.02897	2.26396	3.04025	0	1.12811
ENSMUSG00000033159	Cnppd1	chr1;chr1;chr1;chr1;chr1;chr1;chr1;chr1;chr1;chr1;chr1;chr1;chr1;chr1;chr1;chr1;chr1;chr1;chr1;chr1;chr1;chr1;chr1;chr1;chr1;chr1;chr1;chr1;chr1;chr1;chr1;chr1;chr1;chr1;chr1;chr1;chr1;chr1;chr1;chr1;chr1;chr1;chr1;chr1;chr1	75134554;75135768;75135771;75135771;75136785;75137092;75137326;75137326;75137326;75137326;75137326;75137755;75137755;75137755;75137755;75137755;75139347;75139347;75139347;75139347;75139559;75139559;75139559;75139559;75139597;75139821;75139821;75139821;75139821;75139821;75140898;75140898;75140898;75140898;75140898;75141416;75141416;75141416;75141416;75141416;75141700;75142058;75142058;75142643;751…	75136932;75136932;75136932;75136932;75136932;75137443;75137443;75137861;75137443;75137443;75137443;75137806;75137816;75138876;75137816;75137816;75139475;75139475;75139475;75139475;75139679;75139679;75139679;75139679;75139679;75139902;75139902;75139902;75139902;75139902;75141006;75141006;75141006;75141006;75141006;75141503;75141503;75141503;75141691;75141503;75141803;75142560;75142638;75142711;751…	-;-;-;-;-;-;-;-;-;-;-;-;-;-;-;-;-;-;-;-;-;-;-;-;-;-;-;-;-;-;-;-;-;-;-;-;-;-;-;-;-;-;-;-;-	5635	742.194	747.208	1242.29	1136.78	1176.61	1032.51	1213.95	1069.57	132.156	211.098	196.018	202.62	3	#N/A	#N/A	#N/A	#N/A	6	2	0	9	2122.31	1434.33	376.631	254.54	#N/A	#N/A	#N/A	1	0	1	0	1135.92	1464.07	0	0	2026.24	1849.44	1934.46	1661.75	2340.99	1987.92	2623.98
ENSMUSG00000079484	Phyhd1	chr2;chr2;chr2;chr2;chr2;chr2;chr2;chr2;chr2;chr2;chr2;chr2;chr2;chr2;chr2;chr2;chr2;chr2;chr2;chr2;chr2;chr2;chr2;chr2;chr2;chr2;chr2;chr2;chr2;chr2;chr2;chr2;chr2;chr2;chr2;chr2;chr2;chr2;chr2;chr2;chr2;chr2;chr2;chr2;chr2;chr2;chr2;chr2;chr2;chr2;chr2;chr2;chr2;chr2;chr2;chr2;chr2;chr2;chr2;chr2;chr2;chr2;chr2;chr2;chr2;chr2;chr2;chr2;chr2;chr2;chr2;chr2;chr2;chr2;chr2;chr2;chr2;chr2;chr2;chr2…	30266203;30266529;30266721;30266735;30266819;30266849;30266851;30266856;30266863;30266863;30266863;30266863;30266863;30269689;30269689;30269689;30269689;30269689;30269689;30269689;30269689;30269689;30269689;30274470;30274470;30274470;30274470;30274470;30274470;30274470;30274470;30274470;30274676;30274676;30274676;30274676;30274676;30274676;30274676;30274676;30274676;30277003;30277003;30277003;302…	30266625;30266625;30266790;30266790;30266941;30266941;30266941;30266941;30266941;30266941;30266941;30266941;30266941;30269847;30269847;30269847;30269847;30269847;30269847;30269847;30269847;30269847;30269847;30274545;30274545;30274545;30274545;30274545;30274545;30274545;30274545;30274545;30274723;30274723;30274723;30274723;30274723;30274723;30274723;30274723;30274723;30277058;30277058;30277058;302…	+;+;+;+;+;+;+;+;+;+;+;+;+;+;+;+;+;+;+;+;+;+;+;+;+;+;+;+;+;+;+;+;+;+;+;+;+;+;+;+;+;+;+;+;+;+;+;+;+;+;+;+;+;+;+;+;+;+;+;+;+;+;+;+;+;+;+;+;+;+;+;+;+;+;+;+;+;+;+;+;+;+;+;+;+;+;+;+;+;+;+;+;+;+;+;+;+;+;+;+;+;+;+;+;+;+;+;+;+	2657	90.4218	88.1017	146.596	139.129	208.182	269.637	439.94	416.094	33.5949	53.7684	89.917	161.09	1	#N/A	ENSMUSG00000079484	#N/A	#N/A	3	0	2	4	673.583	370.828	253.513	139.566	#N/A	#N/A	#N/A	0	0	0	0	132.867	190.619	0	0	292.582	264.023	285.024	292.051	319.986	373.919	304.59
ENSMUSG00000026197	Zfand2b	chr1;chr1;chr1;chr1;chr1;chr1;chr1;chr1;chr1;chr1;chr1;chr1;chr1;chr1;chr1;chr1;chr1;chr1;chr1;chr1;chr1;chr1;chr1;chr1;chr1;chr1;chr1;chr1;chr1;chr1;chr1;chr1;chr1;chr1;chr1;chr1;chr1;chr1;chr1;chr1;chr1;chr1;chr1;chr1;chr1;chr1;chr1;chr1;chr1;chr1;chr1;chr1;chr1;chr1;chr1;chr1;chr1;chr1;chr1;chr1;chr1;chr1	75168646;75168646;75168646;75168655;75168658;75168666;75168701;75168778;75168831;75168831;75168834;75168834;75168834;75168928;75169185;75169185;75169185;75169185;75169185;75169185;75169185;75169500;75169500;75169500;75169500;75169500;75169500;75169500;75169500;75169500;75169765;75169765;75169765;75169765;75169765;75169765;75169765;75169765;75170367;75170367;75170367;75170367;75170367;75170367;751…	75168707;75168707;75168707;75168906;75169279;75168707;75168707;75168906;75168906;75168906;75169279;75168906;75168906;75168962;75169279;75169279;75169279;75169279;75169279;75169279;75169279;75169631;75169631;75169631;75169631;75169631;75169631;75169631;75169631;75169631;75169916;75169916;75169916;75169892;75169916;75169916;75169916;75169916;75170459;75170687;75170569;75170459;75170459;75170459;751…	+;+;+;+;+;+;+;+;+;+;+;+;+;+;+;+;+;+;+;+;+;+;+;+;+;+;+;+;+;+;+;+;+;+;+;+;+;+;+;+;+;+;+;+;+;+;+;+;+;+;+;+;+;+;+;+;+;+;+;+;+;+	1772	152.386	143.082	300.749	235.84	240.566	270.576	201.468	256.058	83.3715	151.408	144.227	129.099	3	#N/A	#N/A	#N/A	#N/A	11	7	2	12	1442.89	599.097	814.274	338.091	ENSMUSG00000026197	#N/A	#N/A	1	0	1	0	207.722	188.622	0	0	372.059	645.959	579.308	310.163	536.604	714.706	666.713
ENSMUSG00000026860	Sh3glb2	chr2;chr2;chr2;chr2;chr2;chr2;chr2;chr2;chr2;chr2;chr2;chr2;chr2;chr2;chr2;chr2;chr2;chr2;chr2;chr2;chr2;chr2;chr2;chr2;chr2;chr2;chr2;chr2;chr2;chr2;chr2;chr2;chr2;chr2;chr2;chr2;chr2;chr2;chr2;chr2;chr2;chr2;chr2;chr2;chr2;chr2;chr2;chr2;chr2;chr2;chr2;chr2;chr2;chr2;chr2;chr2;chr2;chr2;chr2;chr2;chr2;chr2;chr2;chr2;chr2;chr2;chr2;chr2;chr2;chr2;chr2;chr2;chr2;chr2;chr2;chr2;chr2;chr2;chr2;chr2…	30344809;30344809;30344811;30344811;30344811;30345135;30345141;30345699;30345699;30345699;30345699;30345699;30345699;30345699;30345820;30345886;30346059;30346059;30346059;30346059;30346059;30346108;30346353;30346353;30346353;30346353;30346353;30346353;30346353;30346611;30346611;30346611;30346611;30346611;30346611;30346611;30346611;30346611;30347081;30347081;30347081;30347081;30347081;30347081;303…	30345427;30345427;30345427;30345427;30345427;30345427;30345427;30346453;30345939;30345939;30345939;30345939;30345939;30345939;30345939;30345939;30346073;30346101;30346073;30346073;30346073;30346453;30346453;30346453;30346453;30346453;30346453;30346453;30346453;30346700;30346700;30346700;30346700;30346700;30346700;30346700;30346700;30346700;30347587;30347104;30347656;30347104;30347104;30347104;303…	-;-;-;-;-;-;-;-;-;-;-;-;-;-;-;-;-;-;-;-;-;-;-;-;-;-;-;-;-;-;-;-;-;-;-;-;-;-;-;-;-;-;-;-;-;-;-;-;-;-;-;-;-;-;-;-;-;-;-;-;-;-;-;-;-;-;-;-;-;-;-;-;-;-;-;-;-;-;-;-;-;-;-;-;-;-;-;-;-;-;-;-;-;-;-;-;-;-;-;-;-;-;-;-;-;-	3990	1016.67	894.928	938.519	931.483	1256.8	1464.68	1810.13	1971.11	239.549	234.336	341.038	473.84	1	#N/A	ENSMUSG00000026860	#N/A	#N/A	8	6	5	10	20072.1	8570.15	5030.6	2147.91	ENSMUSG00000026860	#N/A	#N/A	1	0	1	0	881.414	1033.93	0	0	2365.98	2410.81	2560.07	2070.77	2652.62	2809.13	2772.89
ENSMUSG00000062661	Ncs1	chr2;chr2;chr2;chr2;chr2;chr2;chr2;chr2;chr2;chr2;chr2;chr2;chr2;chr2	31245823;31246166;31270612;31280666;31280666;31282309;31282309;31284147;31284147;31284662;31284662;31287287;31292284;31292284	31246242;31246242;31270636;31280804;31280804;31282387;31282387;31284235;31284235;31284739;31284739;31287403;31292319;31295989	+;+;+;+;+;+;+;+;+;+;+;+;+;+	4653	1544.97	1383.13	2691.63	2024.15	3940.04	2970.7	5455.06	4032.91	314.647	506.747	742.611	1019.55	3	ENSMUSG00000062661	ENSMUSG00000062661	#N/A	#N/A	1	2	2	3	19777.9	19330.3	4250.57	4154.37	#N/A	#N/A	#N/A	1	0	0	0	2793.01	2919.16	0	0	4876.94	3527.14	3967.7	4152.11	5588.74	5902.24	6184.3
ENSMUSG00000051373	Plpp7	chr2;chr2;chr2;chr2;chr2;chr2;chr2	32095528;32095565;32096155;32108471;32109609;32109609;32109609	32096262;32095680;32096262;32108601;32110820;32110126;32110808	+;+;+;+;+;+;+	2078	41.3095	39.0827	64.986	49.204	70.9361	74.2205	218.942	240.054	19.3436	27.476	34.927	110.442	2	#N/A	#N/A	#N/A	#N/A	3	3	1	1	1556.13	1556.78	748.859	749.171	#N/A	#N/A	#N/A	0	0	1	0	40.2344	94.8102	1	0	200.877	299.909	229.46	137.347	291.104	378.652	399.351
ENSMUSG00000026200	Glb1l	chr1;chr1;chr1;chr1;chr1;chr1;chr1;chr1;chr1;chr1;chr1;chr1;chr1;chr1;chr1;chr1;chr1;chr1;chr1;chr1;chr1;chr1;chr1;chr1;chr1;chr1;chr1;chr1;chr1;chr1;chr1;chr1;chr1;chr1;chr1;chr1;chr1;chr1;chr1;chr1;chr1;chr1;chr1;chr1;chr1;chr1;chr1;chr1;chr1;chr1;chr1;chr1;chr1;chr1;chr1;chr1;chr1;chr1;chr1;chr1;chr1;chr1;chr1;chr1;chr1;chr1;chr1;chr1;chr1;chr1;chr1;chr1;chr1;chr1;chr1;chr1;chr1;chr1;chr1;chr1…	75198236;75198243;75199033;75199033;75199091;75199347;75199491;75199491;75199829;75199911;75199911;75199911;75199911;75200093;75200330;75200330;75200330;75200330;75200330;75200330;75200944;75200944;75200944;75200944;75200944;75200944;75200952;75201198;75201198;75201198;75201198;75201198;75201198;75201206;75201399;75201399;75201399;75201399;75201399;75201399;75201399;75201743;75201743;75201743;752…	75198354;75198516;75199757;75199108;75201172;75199757;75199757;75199757;75200126;75200126;75200126;75200126;75200126;75200126;75200461;75200461;75200461;75200461;75200461;75200461;75201248;75201057;75201057;75201057;75201057;75201057;75201057;75201287;75201287;75201287;75201287;75201287;75201287;75201287;75201823;75201473;75201473;75201473;75201473;75201473;75201473;75201861;75201861;75201861;752…	-;-;-;-;-;-;-;-;-;-;-;-;-;-;-;-;-;-;-;-;-;-;-;-;-;-;-;-;-;-;-;-;-;-;-;-;-;-;-;-;-;-;-;-;-;-;-;-;-;-;-;-;-;-;-;-;-;-;-;-;-;-;-;-;-;-;-;-;-;-;-;-;-;-;-;-;-;-;-;-;-;-;-;-;-;-;-;-;-;-;-;-;-;-;-;-;-	5905	343.328	390.827	355.156	430.96	442.58	544.91	550.953	437.432	62.1638	66.5636	83.6147	83.6906	not DEG	ENSMUSG00000026200	ENSMUSG00000026200	#N/A	ENSMUSG00000026200	11	6	1	12	953.757	436.422	161.517	73.9073	#N/A	#N/A	#N/A	1	0	1	0	343.396	575.848	0	0	735.384	562.651	612.235	728.241	581.448	609.393	611.436
ENSMUSG00000026201	Stk16	chr1;chr1;chr1;chr1;chr1;chr1;chr1;chr1;chr1;chr1;chr1;chr1;chr1;chr1;chr1;chr1;chr1;chr1;chr1;chr1;chr1;chr1;chr1;chr1;chr1;chr1;chr1;chr1;chr1;chr1;chr1;chr1;chr1;chr1;chr1;chr1;chr1;chr1;chr1;chr1;chr1;chr1;chr1;chr1;chr1;chr1;chr1;chr1;chr1;chr1;chr1;chr1;chr1;chr1;chr1;chr1;chr1;chr1;chr1;chr1;chr1;chr1;chr1;chr1	75210838;75210846;75210848;75210870;75210874;75210876;75210880;75211054;75211240;75211240;75211240;75211240;75211240;75211240;75211240;75211240;75211240;75211925;75211925;75211925;75211925;75211925;75211925;75211925;75211962;75212003;75212005;75212399;75212600;75212600;75212600;75212600;75212600;75212600;75212600;75212624;75212632;75212886;75212886;75212886;75212886;75212886;75212886;75213054;752…	75211052;75211052;75211052;75211052;75211024;75210999;75211052;75211158;75211414;75211414;75211414;75211414;75211414;75211414;75211871;75211414;75211414;75212144;75212144;75212144;75212234;75212235;75212144;75212144;75212144;75212144;75212405;75212733;75213093;75212733;75212733;75212733;75213006;75212733;75212733;75212733;75213228;75213155;75213187;75213006;75213006;75213006;75213006;75213228;752…	+;+;+;+;+;+;+;+;+;+;+;+;+;+;+;+;+;+;+;+;+;+;+;+;+;+;+;+;+;+;+;+;+;+;+;+;+;+;+;+;+;+;+;+;+;+;+;+;+;+;+;+;+;+;+;+;+;+;+;+;+;+;+;+	4518	1184.2	1110.21	1373.77	1152.05	1284.56	1208.2	1257.12	1218.94	253.92	279.529	275.87	274.022	not DEG	ENSMUSG00000026201	ENSMUSG00000026201	#N/A	ENSMUSG00000026201	11	4	2	9	18961.9	13168.8	4196.97	2914.73	#N/A	#N/A	#N/A	1	0	1	0	1459.67	1027.94	0	0	2567.73	3088.81	2709.27	2120.58	2829.71	3048.15	3097.79
ENSMUSG00000026825	Dnm1	chr2;chr2;chr2;chr2;chr2;chr2;chr2;chr2;chr2;chr2;chr2;chr2;chr2;chr2;chr2;chr2;chr2;chr2;chr2;chr2;chr2;chr2;chr2;chr2;chr2;chr2;chr2;chr2;chr2;chr2;chr2;chr2;chr2;chr2;chr2;chr2;chr2;chr2;chr2;chr2;chr2;chr2;chr2;chr2;chr2;chr2;chr2;chr2;chr2;chr2;chr2;chr2;chr2;chr2;chr2;chr2;chr2;chr2;chr2;chr2;chr2;chr2;chr2;chr2;chr2;chr2;chr2;chr2;chr2;chr2;chr2;chr2;chr2;chr2;chr2;chr2;chr2;chr2;chr2;chr2…	32308471;32308471;32308471;32308471;32308471;32308471;32308478;32308497;32308841;32308924;32309475;32309479;32309850;32309893;32310263;32310451;32310451;32310451;32310451;32310451;32310451;32310451;32312127;32312127;32312127;32312127;32312127;32312127;32312127;32312127;32312127;32312127;32312127;32312127;32312127;32312227;32312242;32312684;32312684;32312684;32312684;32312684;32312684;32312684;323…	32309064;32309064;32309064;32309637;32309064;32310487;32309064;32309064;32309064;32309637;32309637;32309634;32310027;32310027;32310487;32310487;32310487;32310487;32310635;32310487;32310487;32310487;32312342;32312342;32312342;32312342;32312342;32312342;32312342;32312342;32312342;32312342;32312342;32312342;32312342;32312342;32312342;32313077;32312925;32312893;32312925;32312925;32312923;32312925;323…	-;-;-;-;-;-;-;-;-;-;-;-;-;-;-;-;-;-;-;-;-;-;-;-;-;-;-;-;-;-;-;-;-;-;-;-;-;-;-;-;-;-;-;-;-;-;-;-;-;-;-;-;-;-;-;-;-;-;-;-;-;-;-;-;-;-;-;-;-;-;-;-;-;-;-;-;-;-;-;-;-;-;-;-;-;-;-;-;-;-;-;-;-;-;-;-;-;-;-;-;-;-;-;-;-;-;-;-;-;-;-;-;-;-;-;-;-;-;-;-;-;-;-;-;-;-;-;-	5249	192.319	216.611	402.007	475.074	1119.56	1434.62	2815.41	2950	38.9531	83.5474	243.301	549.192	1	ENSMUSG00000026825	#N/A	#N/A	#N/A	9	8	4	5	85428.4	94226.2	16275.2	17951.3	#N/A	#N/A	#N/A	1	0	1	0	442.578	1017.96	1	0	1752	794.632	1094.82	1892.67	1892.56	1819.9	1816.26
ENSMUSG00000096094	A630095N17Rik	chr1;chr1;chr1;chr1;chr1;chr1;chr1;chr1;chr1	75220095;75220256;75223294;75223294;75223623;75230863;75231267;75231975;75231975	75220573;75220573;75223430;75223430;75223654;75230999;75231476;75232102;75232090	-;-;-;-;-;-;-;-;-	1123	0	0	0	0	0	0	0	0	0	0	0	0	not DEG	#N/A	#N/A	#N/A	#N/A	0	0	0	0	16.3434	18.3665	14.5534	16.3548	#N/A	#N/A	#N/A	0	0	0	0	0	0.998003	0	0	0	0	1.02897	0.754654	1.52013	0	0
ENSMUSG00000026203	Dnajb2	chr1;chr1;chr1;chr1;chr1;chr1;chr1;chr1;chr1;chr1;chr1;chr1;chr1;chr1;chr1;chr1;chr1;chr1;chr1;chr1;chr1;chr1;chr1;chr1;chr1;chr1;chr1;chr1;chr1;chr1;chr1;chr1;chr1;chr1;chr1;chr1;chr1;chr1;chr1;chr1;chr1;chr1;chr1;chr1;chr1;chr1;chr1;chr1;chr1;chr1;chr1;chr1;chr1;chr1;chr1;chr1;chr1;chr1;chr1;chr1;chr1;chr1;chr1;chr1;chr1;chr1;chr1;chr1;chr1;chr1;chr1;chr1;chr1;chr1;chr1;chr1;chr1;chr1	75236406;75236465;75236465;75236469;75236487;75236513;75236556;75236614;75236772;75236852;75236852;75236852;75236852;75236852;75237075;75237455;75237455;75237455;75237455;75237455;75237455;75237455;75237455;75237455;75237455;75238924;75239108;75239280;75239280;75239280;75239280;75239280;75239508;75239508;75239508;75239508;75239508;75239508;75239508;75240892;75240892;75240892;75240892;75240892;752…	75236589;75236948;75236948;75236537;75236589;75236589;75236589;75236948;75236948;75236948;75236948;75236948;75236948;75236948;75237344;75237564;75237681;75237524;75237564;75237564;75237564;75237564;75237564;75237564;75237564;75239630;75239333;75239333;75239333;75239333;75239333;75239333;75239630;75239630;75239630;75239630;75239630;75239630;75239630;75240921;75240984;75240984;75240984;75240984;752…	+;+;+;+;+;+;+;+;+;+;+;+;+;+;+;+;+;+;+;+;+;+;+;+;+;+;+;+;+;+;+;+;+;+;+;+;+;+;+;+;+;+;+;+;+;+;+;+;+;+;+;+;+;+;+;+;+;+;+;+;+;+;+;+;+;+;+;+;+;+;+;+;+;+;+;+;+;+	4249	563.186	508.075	847.841	690.553	675.435	637.921	811.012	720.163	126.06	181.03	154.549	180.181	not DEG	#N/A	#N/A	#N/A	ENSMUSG00000026203	6	1	2	4	8772.93	5096.26	2064.7	1199.4	#N/A	#N/A	#N/A	1	0	1	1	1429.72	1119.76	0	0	1205.26	1294.48	1309.87	960.674	1286.79	1272.03	1410.14
ENSMUSG00000026810	Dpm2	chr2;chr2;chr2;chr2;chr2;chr2;chr2;chr2;chr2;chr2;chr2;chr2	32570858;32570858;32570867;32571206;32571206;32572047;32572297;32572297;32572297;32572959;32572959;32572959	32570912;32570912;32571295;32571295;32571295;32572399;32572399;32573563;32572399;32573081;32573456;32573579	+;+;+;+;+;+;+;+;+;+;+;+	1971	448.437	406.063	630.213	483.557	538.189	555.245	697.943	693.49	216.768	282.539	277.381	352.976	1	#N/A	#N/A	#N/A	#N/A	11	7	3	7	2912.64	1279.53	1477.74	649.179	ENSMUSG00000026810	#N/A	#N/A	1	0	0	0	415.443	425.149	0	0	1266.4	1953.26	1498.18	898.793	1387.87	2247.06	1737.29
ENSMUSG00000026817	Ak1	chr2;chr2;chr2;chr2;chr2;chr2;chr2;chr2;chr2;chr2;chr2;chr2;chr2;chr2;chr2;chr2;chr2;chr2;chr2;chr2;chr2;chr2;chr2;chr2;chr2;chr2;chr2;chr2;chr2;chr2;chr2;chr2;chr2	32621758;32625437;32625438;32628390;32628451;32628451;32628451;32629504;32629521;32629849;32629849;32629849;32629849;32629849;32630235;32630235;32630235;32630235;32630235;32630250;32631076;32631076;32631076;32631076;32631076;32631076;32633294;32633294;32633294;32633294;32633641;32633641;32633641	32621877;32625538;32625538;32628488;32628488;32628488;32628488;32629616;32629884;32629884;32629884;32629884;32629884;32629884;32630398;32630398;32630398;32630398;32630398;32630398;32631192;32631192;32631172;32631135;32631192;32631192;32633485;32633400;32633485;32633485;32635052;32635054;32635058	+;+;+;+;+;+;+;+;+;+;+;+;+;+;+;+;+;+;+;+;+;+;+;+;+;+;+;+;+;+;+;+;+	2593	79.865	58.9553	498.73	391.936	746.371	697.109	1222.17	1050.9	26.7683	171.744	278.342	438.31	1	#N/A	#N/A	#N/A	#N/A	5	5	0	6	8442.56	6938.16	3255.9	2675.73	#N/A	#N/A	#N/A	0	0	0	0	316.261	463.073	1	0	768.573	745.929	878.738	477.696	1022.28	1570.22	1387.58
ENSMUSG00000026797	Stxbp1	chr2;chr2;chr2;chr2;chr2;chr2;chr2;chr2;chr2;chr2;chr2;chr2;chr2;chr2;chr2;chr2;chr2;chr2;chr2;chr2;chr2;chr2;chr2;chr2;chr2;chr2;chr2;chr2;chr2;chr2;chr2;chr2;chr2;chr2;chr2;chr2;chr2;chr2;chr2;chr2;chr2;chr2;chr2;chr2;chr2;chr2;chr2;chr2;chr2;chr2;chr2;chr2;chr2;chr2;chr2;chr2;chr2;chr2;chr2;chr2	32787602;32787607;32787961;32794588;32796016;32796016;32796016;32798105;32798105;32798105;32800580;32800580;32800580;32801820;32801820;32801820;32802754;32802754;32802754;32806069;32806069;32806069;32806721;32806721;32806721;32808002;32808002;32808002;32809101;32809101;32809101;32811105;32811105;32811105;32812021;32812021;32812021;32814879;32814879;32814879;32816514;32816897;32817286;32817286;328…	32789637;32789637;32789637;32794713;32796170;32796170;32796170;32798190;32798190;32798190;32800681;32800681;32800681;32801929;32801929;32801929;32802892;32802892;32802892;32806149;32806149;32806149;32806786;32806786;32806786;32808062;32808062;32808062;32809208;32809208;32809208;32811235;32811235;32811235;32812105;32812105;32812105;32815027;32815027;32815027;32817596;32817190;32817389;32817389;328…	-;-;-;-;-;-;-;-;-;-;-;-;-;-;-;-;-;-;-;-;-;-;-;-;-;-;-;-;-;-;-;-;-;-;-;-;-;-;-;-;-;-;-;-;-;-;-;-;-;-;-;-;-;-;-;-;-;-;-;-	4997	626.068	559.081	4308.73	4538.65	8489.2	7819.46	11918.5	11335.9	118.586	885.269	1631.85	2326.83	1	#N/A	#N/A	#N/A	#N/A	11	5	2	7	43895	85928	8784.27	17195.9	#N/A	ENSMUSG00000026797	#N/A	1	0	1	0	2624.59	3160.67	0	0	4391.34	1703.33	2454.09	3365.76	4936.61	3619.68	4031.87
ENSMUSG00000038860	Garnl3	chr2;chr2;chr2;chr2;chr2;chr2;chr2;chr2;chr2;chr2;chr2;chr2;chr2;chr2;chr2;chr2;chr2;chr2;chr2;chr2;chr2;chr2;chr2;chr2;chr2;chr2;chr2;chr2;chr2;chr2;chr2;chr2;chr2;chr2;chr2;chr2;chr2;chr2;chr2;chr2;chr2;chr2;chr2;chr2;chr2;chr2;chr2;chr2;chr2;chr2;chr2;chr2;chr2;chr2;chr2;chr2;chr2;chr2;chr2;chr2;chr2;chr2;chr2;chr2;chr2;chr2;chr2;chr2;chr2;chr2;chr2;chr2;chr2;chr2;chr2;chr2;chr2;chr2;chr2;chr2…	32986224;32986374;32986374;32989506;32989506;32989506;32990564;32990564;32990564;32992123;32992123;32992123;32995047;32995047;32995047;32997656;32997656;32997656;33002779;33002779;33002779;33003784;33003784;33003784;33004632;33005049;33005049;33005049;33006798;33006798;33006798;33006798;33007249;33007249;33007249;33008928;33009229;33011400;33011400;33011400;33015186;33015186;33015186;33015186;330…	32986830;32986830;32986830;32989632;32989632;32989632;32990779;32990779;32990779;32992261;32992261;32992261;32995165;32995165;32995165;32997763;32997763;32997763;33002845;33002845;33002845;33003942;33003942;33003942;33005227;33005227;33005227;33005227;33008328;33006914;33006914;33006914;33007347;33007347;33007347;33009055;33011511;33011511;33011511;33011511;33015260;33015260;33015260;33015260;330…	-;-;-;-;-;-;-;-;-;-;-;-;-;-;-;-;-;-;-;-;-;-;-;-;-;-;-;-;-;-;-;-;-;-;-;-;-;-;-;-;-;-;-;-;-;-;-;-;-;-;-;-;-;-;-;-;-;-;-;-;-;-;-;-;-;-;-;-;-;-;-;-;-;-;-;-;-;-;-;-;-;-;-;-;-;-;-;-;-;-;-;-;-;-;-;-;-;-;-;-;-;-;-;-;-;-;-;-;-;-;-;-;-;-;-;-;-;-;-;-;-;-;-;-;-;-;-;-	12352	147.337	162.293	223.673	203.603	320.755	352.313	1045.37	1122.92	12.5336	17.2958	27.2453	87.7709	2	ENSMUSG00000038860	#N/A	#N/A	ENSMUSG00000038860	3	1	0	3	5048.96	14553.2	408.756	1178.21	#N/A	ENSMUSG00000038860	#N/A	1	1	1	1	274.155	245.509	0	0	311.796	215.32	278.85	367.516	278.943	308.838	311.358
ENSMUSG00000026878	Rab14	chr2;chr2;chr2;chr2;chr2;chr2;chr2;chr2;chr2;chr2;chr2;chr2;chr2;chr2;chr2;chr2;chr2;chr2;chr2;chr2;chr2;chr2;chr2;chr2;chr2;chr2;chr2;chr2;chr2;chr2;chr2;chr2;chr2;chr2;chr2;chr2;chr2;chr2;chr2;chr2;chr2;chr2;chr2;chr2;chr2;chr2;chr2;chr2;chr2;chr2;chr2;chr2;chr2	35180205;35180205;35182129;35182163;35182401;35183190;35183393;35183393;35183393;35183393;35183603;35183744;35183744;35183744;35183744;35183744;35186285;35186674;35186674;35186674;35186674;35186674;35187706;35189900;35189900;35189900;35189900;35189900;35189900;35189900;35191512;35191512;35191512;35191512;35191512;35191537;35191979;35192621;35192621;35192621;35192621;35192621;35192621;35192621;351…	35183831;35182447;35182447;35182447;35182568;35183423;35183423;35183423;35183423;35183423;35183831;35183831;35184148;35183831;35184050;35183831;35186740;35186740;35186740;35186740;35186740;35186740;35191422;35190077;35190077;35190077;35189960;35190077;35190077;35190077;35191565;35191565;35191565;35191565;35191565;35191565;35192196;35192679;35192679;35192679;35192663;35192679;35192679;35192679;352…	-;-;-;-;-;-;-;-;-;-;-;-;-;-;-;-;-;-;-;-;-;-;-;-;-;-;-;-;-;-;-;-;-;-;-;-;-;-;-;-;-;-;-;-;-;-;-;-;-;-;-;-;-	13589	2820.98	3035.2	3143.51	4156.89	4445.84	4534.03	5227.89	5417.22	215.475	268.614	330.41	391.681	1	#N/A	#N/A	#N/A	#N/A	3	0	3	0	13670.1	16492.2	1005.97	1213.65	#N/A	#N/A	#N/A	1	0	1	0	3290.8	4679.63	0	0	4806.2	4000.07	4088.09	5000.34	5164.63	5370.94	4773.03
[truncated: 20,421 more rows]
[truncated: 3 more columns]
