# Supplementary material for: In vivo transition in chromatin accessibility during differentiation of deep-layer excitatory neurons in the neocortex
Source: Development. 2025 Jun 27;152(13):dev204564. doi: 10.1242/dev.204564 (PMC12268177; doi:10.1242/dev.204564)
Supplement: Table S2. [file develop-152-204564-TableS2.xlsx]

## Sheet: E12_specific_DHS_BP
Category	Term	Count	%	Pvalue	Genes	List Total	Pop Hits	Pop Total	Fold Enrichment	Bonferroni	Benjamini	FDR
GOTERM_BP_FAT	GO:0033554~cellular response to stress	112	13.3971	9.55453e-09	ENSMUSG00000029036, ENSMUSG00000031075, ENSMUSG00000061288, ENSMUSG00000021032, ENSMUSG00000008855, ENSMUSG00000025358, ENSMUSG00000022400, ENSMUSG00000026849, ENSMUSG00000024789, ENSMUSG00000049728, ENSMUSG00000056019, ENSMUSG00000074923, ENSMUSG00000004264, ENSMUSG00000025586, ENSMUSG00000026674, ENSMUSG00000059890, ENSMUSG00000021264, ENSMUSG00000042632, ENSMUSG00000006445, ENSMUSG00000022997,…	760	1733	20379	1.73296	6.40515e-05	6.4044e-05	6.36331e-05
GOTERM_BP_FAT	GO:0090304~nucleic acid metabolic process	132	15.7895	2.44158e-08	ENSMUSG00000052293, ENSMUSG00000032044, ENSMUSG00000061288, ENSMUSG00000028741, ENSMUSG00000022000, ENSMUSG00000023971, ENSMUSG00000029556, ENSMUSG00000025358, ENSMUSG00000022400, ENSMUSG00000024789, ENSMUSG00000049728, ENSMUSG00000030423, ENSMUSG00000033126, ENSMUSG00000025580, ENSMUSG00000024095, ENSMUSG00000025586, ENSMUSG00000028974, ENSMUSG00000021264, ENSMUSG00000027487, ENSMUSG00000061613,…	760	2191	20379	1.61548	0.00016367	8.18296e-05	8.13047e-05
GOTERM_BP_FAT	GO:0016070~RNA metabolic process	100	11.9617	1.43069e-07	ENSMUSG00000052293, ENSMUSG00000032044, ENSMUSG00000028741, ENSMUSG00000022000, ENSMUSG00000023971, ENSMUSG00000029556, ENSMUSG00000025358, ENSMUSG00000024789, ENSMUSG00000030423, ENSMUSG00000033126, ENSMUSG00000025580, ENSMUSG00000024095, ENSMUSG00000025586, ENSMUSG00000027487, ENSMUSG00000061613, ENSMUSG00000020211, ENSMUSG00000004268, ENSMUSG00000071645, ENSMUSG00000036114, ENSMUSG00000056305,…	760	1570	20379	1.70793	0.000958676	0.000319664	0.000317614
GOTERM_BP_FAT	GO:0010604~positive regulation of macromolecule metabolic process	190	22.7273	2.28947e-07	ENSMUSG00000052293, ENSMUSG00000029433, ENSMUSG00000032044, ENSMUSG00000028068, ENSMUSG00000058794, ENSMUSG00000014859, ENSMUSG00000061288, ENSMUSG00000024660, ENSMUSG00000008855, ENSMUSG00000029556, ENSMUSG00000025358, ENSMUSG00000022400, ENSMUSG00000037171, ENSMUSG00000024789, ENSMUSG00000024948, ENSMUSG00000035673, ENSMUSG00000035678, ENSMUSG00000004264, ENSMUSG00000025580, ENSMUSG00000024095,…	760	3604	20379	1.41364	0.00153368	0.000383657	0.000381196
GOTERM_BP_FAT	GO:0034654~nucleobase-containing compound biosynthetic process	107	12.799	5.01655e-07	ENSMUSG00000052293, ENSMUSG00000032044, ENSMUSG00000056131, ENSMUSG00000028741, ENSMUSG00000022000, ENSMUSG00000023971, ENSMUSG00000029556, ENSMUSG00000025358, ENSMUSG00000024789, ENSMUSG00000038300, ENSMUSG00000030423, ENSMUSG00000033126, ENSMUSG00000025580, ENSMUSG00000024095, ENSMUSG00000025586, ENSMUSG00000027487, ENSMUSG00000061613, ENSMUSG00000020211, ENSMUSG00000004268, ENSMUSG00000071645,…	760	1763	20379	1.62742	0.00335745	0.000672519	0.000668205
GOTERM_BP_FAT	GO:0141187~nucleic acid biosynthetic process	93	11.1244	6.80558e-07	ENSMUSG00000003360, ENSMUSG00000052293, ENSMUSG00000030341, ENSMUSG00000038628, ENSMUSG00000032044, ENSMUSG00000025155, ENSMUSG00000028741, ENSMUSG00000022000, ENSMUSG00000029556, ENSMUSG00000023971, ENSMUSG00000025358, ENSMUSG00000024789, ENSMUSG00000070002, ENSMUSG00000007050, ENSMUSG00000037376, ENSMUSG00000030423, ENSMUSG00000033126, ENSMUSG00000028890, ENSMUSG00000029345, ENSMUSG00000032077,…	760	1476	20379	1.68953	0.00455207	0.000700187	0.000695695
GOTERM_BP_FAT	GO:0009893~positive regulation of metabolic process	202	24.1627	7.31211e-07	ENSMUSG00000052293, ENSMUSG00000028068, ENSMUSG00000022400, ENSMUSG00000025358, ENSMUSG00000024948, ENSMUSG00000025580, ENSMUSG00000025586, ENSMUSG00000026674, ENSMUSG00000028613, ENSMUSG00000022997, ENSMUSG00000022637, ENSMUSG00000006050, ENSMUSG00000032318, ENSMUSG00000074637, ENSMUSG00000003545, ENSMUSG00000069867, ENSMUSG00000025578, ENSMUSG00000044763, ENSMUSG00000001249, ENSMUSG00000030805,…	760	3950	20379	1.37127	0.00489005	0.000700187	0.000695695
GOTERM_BP_FAT	GO:0032774~RNA biosynthetic process	88	10.5263	1.91296e-06	ENSMUSG00000003360, ENSMUSG00000052293, ENSMUSG00000030341, ENSMUSG00000038628, ENSMUSG00000032044, ENSMUSG00000025155, ENSMUSG00000028741, ENSMUSG00000022000, ENSMUSG00000029556, ENSMUSG00000023971, ENSMUSG00000025358, ENSMUSG00000024789, ENSMUSG00000070002, ENSMUSG00000007050, ENSMUSG00000037376, ENSMUSG00000030423, ENSMUSG00000033126, ENSMUSG00000028890, ENSMUSG00000029345, ENSMUSG00000032077,…	760	1406	20379	1.67829	0.0127426	0.00143218	0.001423
GOTERM_BP_FAT	GO:0044089~positive regulation of cellular component biogenesis	46	5.50239	1.92297e-06	ENSMUSG00000028064, ENSMUSG00000063704, ENSMUSG00000026181, ENSMUSG00000034648, ENSMUSG00000001482, ENSMUSG00000026021, ENSMUSG00000040964, ENSMUSG00000026883, ENSMUSG00000002413, ENSMUSG00000025810, ENSMUSG00000021573, ENSMUSG00000025358, ENSMUSG00000028943, ENSMUSG00000048537, ENSMUSG00000024401, ENSMUSG00000000915, ENSMUSG00000046442, ENSMUSG00000009073, ENSMUSG00000010051, ENSMUSG00000039199,…	760	570	20379	2.16398	0.0128088	0.00143218	0.001423
GOTERM_BP_FAT	GO:0019220~regulation of phosphate metabolic process	79	9.44976	2.52196e-06	ENSMUSG00000004054, ENSMUSG00000063704, ENSMUSG00000030341, ENSMUSG00000028068, ENSMUSG00000027010, ENSMUSG00000029999, ENSMUSG00000061288, ENSMUSG00000025950, ENSMUSG00000024660, ENSMUSG00000026883, ENSMUSG00000005621, ENSMUSG00000029556, ENSMUSG00000024621, ENSMUSG00000043895, ENSMUSG00000024789, ENSMUSG00000021635, ENSMUSG00000022847, ENSMUSG00000046442, ENSMUSG00000009073, ENSMUSG00000021638,…	760	1227	20379	1.72644	0.0167651	0.00162126	0.00161086
GOTERM_BP_FAT	GO:0051174~regulation of phosphorus metabolic process	79	9.44976	2.66058e-06	ENSMUSG00000004054, ENSMUSG00000063704, ENSMUSG00000030341, ENSMUSG00000028068, ENSMUSG00000027010, ENSMUSG00000029999, ENSMUSG00000061288, ENSMUSG00000025950, ENSMUSG00000024660, ENSMUSG00000026883, ENSMUSG00000005621, ENSMUSG00000029556, ENSMUSG00000024621, ENSMUSG00000043895, ENSMUSG00000024789, ENSMUSG00000021635, ENSMUSG00000022847, ENSMUSG00000046442, ENSMUSG00000009073, ENSMUSG00000021638,…	760	1229	20379	1.72363	0.0176784	0.00162126	0.00161086
GOTERM_BP_FAT	GO:0051128~regulation of cellular component organization	147	17.5837	3.79221e-06	ENSMUSG00000028064, ENSMUSG00000029036, ENSMUSG00000034509, ENSMUSG00000058794, ENSMUSG00000061288, ENSMUSG00000024660, ENSMUSG00000028989, ENSMUSG00000042766, ENSMUSG00000025358, ENSMUSG00000061689, ENSMUSG00000026849, ENSMUSG00000039230, ENSMUSG00000071379, ENSMUSG00000046442, ENSMUSG00000024309, ENSMUSG00000039199, ENSMUSG00000016758, ENSMUSG00000037697, ENSMUSG00000030494, ENSMUSG00000026270,…	760	2745	20379	1.43597	0.0251026	0.00211827	0.00210468
GOTERM_BP_FAT	GO:0006950~response to stress	190	22.7273	8.91997e-06	ENSMUSG00000029036, ENSMUSG00000031075, ENSMUSG00000025075, ENSMUSG00000061288, ENSMUSG00000021032, ENSMUSG00000008855, ENSMUSG00000029556, ENSMUSG00000028989, ENSMUSG00000025358, ENSMUSG00000022400, ENSMUSG00000025512, ENSMUSG00000026849, ENSMUSG00000024789, ENSMUSG00000049728, ENSMUSG00000024948, ENSMUSG00000039199, ENSMUSG00000039232, ENSMUSG00000035279, ENSMUSG00000056019, ENSMUSG00000074923,…	760	3805	20379	1.33896	0.0580468	0.00459927	0.00456977
GOTERM_BP_FAT	GO:0044087~regulation of cellular component biogenesis	71	8.49282	2.04892e-05	ENSMUSG00000028064, ENSMUSG00000063704, ENSMUSG00000026883, ENSMUSG00000025358, ENSMUSG00000028943, ENSMUSG00000039230, ENSMUSG00000043895, ENSMUSG00000046442, ENSMUSG00000009073, ENSMUSG00000010051, ENSMUSG00000039199, ENSMUSG00000016758, ENSMUSG00000057789, ENSMUSG00000030494, ENSMUSG00000029345, ENSMUSG00000033287, ENSMUSG00000024773, ENSMUSG00000028456, ENSMUSG00000042632, ENSMUSG00000029468,…	760	1130	20379	1.6848	0.128344	0.0097105	0.00964821
GOTERM_BP_FAT	GO:0016071~mRNA metabolic process	47	5.62201	2.17302e-05	ENSMUSG00000032103, ENSMUSG00000003360, ENSMUSG00000052293, ENSMUSG00000003660, ENSMUSG00000032044, ENSMUSG00000028882, ENSMUSG00000040728, ENSMUSG00000022023, ENSMUSG00000028741, ENSMUSG00000022000, ENSMUSG00000069867, ENSMUSG00000001285, ENSMUSG00000040482, ENSMUSG00000023118, ENSMUSG00000044763, ENSMUSG00000015165, ENSMUSG00000090553, ENSMUSG00000037993, ENSMUSG00000007050, ENSMUSG00000037376,…	760	646	20379	1.9509	0.135566	0.0097105	0.00964821
GOTERM_BP_FAT	GO:0006996~organelle organization	165	19.7368	2.5321e-05	ENSMUSG00000029036, ENSMUSG00000052299, ENSMUSG00000032560, ENSMUSG00000028068, ENSMUSG00000044708, ENSMUSG00000014859, ENSMUSG00000024660, ENSMUSG00000028741, ENSMUSG00000009145, ENSMUSG00000042766, ENSMUSG00000025358, ENSMUSG00000026849, ENSMUSG00000039230, ENSMUSG00000068117, ENSMUSG00000039232, ENSMUSG00000016758, ENSMUSG00000037697, ENSMUSG00000016637, ENSMUSG00000030545, ENSMUSG00000013539,…	760	3269	20379	1.35344	0.156128	0.0106079	0.0105399
GOTERM_BP_FAT	GO:0051247~positive regulation of protein metabolic process	79	9.44976	2.82977e-05	ENSMUSG00000004054, ENSMUSG00000063704, ENSMUSG00000029433, ENSMUSG00000030341, ENSMUSG00000032044, ENSMUSG00000028068, ENSMUSG00000058794, ENSMUSG00000029999, ENSMUSG00000061288, ENSMUSG00000024660, ENSMUSG00000026883, ENSMUSG00000029556, ENSMUSG00000024621, ENSMUSG00000022400, ENSMUSG00000037171, ENSMUSG00000043895, ENSMUSG00000024789, ENSMUSG00000047731, ENSMUSG00000097328, ENSMUSG00000022847,…	760	1313	20379	1.61336	0.172801	0.0111576	0.011086
GOTERM_BP_FAT	GO:0044085~cellular component biogenesis	147	17.5837	3.05034e-05	ENSMUSG00000058799, ENSMUSG00000052293, ENSMUSG00000032044, ENSMUSG00000028068, ENSMUSG00000044708, ENSMUSG00000014859, ENSMUSG00000024660, ENSMUSG00000028741, ENSMUSG00000023971, ENSMUSG00000005982, ENSMUSG00000025358, ENSMUSG00000039230, ENSMUSG00000024309, ENSMUSG00000016637, ENSMUSG00000030423, ENSMUSG00000030545, ENSMUSG00000033126, ENSMUSG00000025580, ENSMUSG00000025586, ENSMUSG00000040699,…	760	2855	20379	1.38064	0.184943	0.0112753	0.011203
GOTERM_BP_FAT	GO:0051246~regulation of protein metabolic process	121	14.4737	3.51785e-05	ENSMUSG00000052293, ENSMUSG00000029433, ENSMUSG00000032044, ENSMUSG00000028068, ENSMUSG00000058794, ENSMUSG00000061288, ENSMUSG00000024660, ENSMUSG00000005621, ENSMUSG00000029556, ENSMUSG00000022400, ENSMUSG00000037171, ENSMUSG00000024789, ENSMUSG00000046442, ENSMUSG00000024309, ENSMUSG00000024948, ENSMUSG00000004264, ENSMUSG00000025580, ENSMUSG00000025586, ENSMUSG00000026674, ENSMUSG00000027487,…	760	2258	20379	1.43691	0.210094	0.0112753	0.011203
GOTERM_BP_FAT	GO:0043408~regulation of MAPK cascade	52	6.2201	3.7115e-05	ENSMUSG00000004054, ENSMUSG00000038508, ENSMUSG00000035638, ENSMUSG00000028068, ENSMUSG00000029999, ENSMUSG00000061288, ENSMUSG00000026883, ENSMUSG00000024621, ENSMUSG00000037171, ENSMUSG00000024789, ENSMUSG00000044024, ENSMUSG00000022847, ENSMUSG00000020305, ENSMUSG00000009073, ENSMUSG00000041075, ENSMUSG00000024948, ENSMUSG00000115958, ENSMUSG00000020827, ENSMUSG00000074923, ENSMUSG00000031555,…	760	760	20379	1.83467	0.220283	0.0112753	0.011203
GOTERM_BP_FAT	GO:0010467~gene expression	151	18.0622	3.74719e-05	ENSMUSG00000057863, ENSMUSG00000052293, ENSMUSG00000032044, ENSMUSG00000052299, ENSMUSG00000028068, ENSMUSG00000027374, ENSMUSG00000058794, ENSMUSG00000028741, ENSMUSG00000022000, ENSMUSG00000023971, ENSMUSG00000029556, ENSMUSG00000005982, ENSMUSG00000025358, ENSMUSG00000026849, ENSMUSG00000048758, ENSMUSG00000039230, ENSMUSG00000024789, ENSMUSG00000024309, ENSMUSG00000007805, ENSMUSG00000030423,…	760	2961	20379	1.36744	0.222146	0.0112753	0.011203
GOTERM_BP_FAT	GO:0001932~regulation of protein phosphorylation	65	7.77512	3.87125e-05	ENSMUSG00000004054, ENSMUSG00000063704, ENSMUSG00000030341, ENSMUSG00000028068, ENSMUSG00000029999, ENSMUSG00000061288, ENSMUSG00000024660, ENSMUSG00000026883, ENSMUSG00000005621, ENSMUSG00000029556, ENSMUSG00000024621, ENSMUSG00000043895, ENSMUSG00000024789, ENSMUSG00000022847, ENSMUSG00000046442, ENSMUSG00000009073, ENSMUSG00000021638, ENSMUSG00000024948, ENSMUSG00000057789, ENSMUSG00000031555,…	760	1027	20379	1.69712	0.228589	0.0112753	0.011203
GOTERM_BP_FAT	GO:0051130~positive regulation of cellular component organization	79	9.44976	3.97224e-05	ENSMUSG00000038508, ENSMUSG00000028064, ENSMUSG00000063704, ENSMUSG00000034509, ENSMUSG00000029999, ENSMUSG00000026883, ENSMUSG00000025358, ENSMUSG00000028943, ENSMUSG00000026849, ENSMUSG00000046442, ENSMUSG00000009073, ENSMUSG00000010051, ENSMUSG00000039199, ENSMUSG00000037697, ENSMUSG00000016758, ENSMUSG00000057789, ENSMUSG00000014773, ENSMUSG00000031555, ENSMUSG00000033287, ENSMUSG00000025586,…	760	1327	20379	1.59634	0.233794	0.0112753	0.011203
GOTERM_BP_FAT	GO:0009891~positive regulation of biosynthetic process	148	17.7033	4.03711e-05	ENSMUSG00000052293, ENSMUSG00000032044, ENSMUSG00000028068, ENSMUSG00000014859, ENSMUSG00000027010, ENSMUSG00000008855, ENSMUSG00000029556, ENSMUSG00000025358, ENSMUSG00000037171, ENSMUSG00000024789, ENSMUSG00000035673, ENSMUSG00000035678, ENSMUSG00000004264, ENSMUSG00000025580, ENSMUSG00000024095, ENSMUSG00000025586, ENSMUSG00000026674, ENSMUSG00000021264, ENSMUSG00000027487, ENSMUSG00000042632,…	760	2893	20379	1.37177	0.237119	0.0112753	0.011203
GOTERM_BP_FAT	GO:0006974~DNA damage response	54	6.45933	4.31127e-05	ENSMUSG00000063704, ENSMUSG00000029036, ENSMUSG00000030341, ENSMUSG00000061288, ENSMUSG00000025358, ENSMUSG00000028426, ENSMUSG00000022400, ENSMUSG00000049728, ENSMUSG00000021635, ENSMUSG00000038069, ENSMUSG00000035234, ENSMUSG00000109864, ENSMUSG00000034543, ENSMUSG00000057789, ENSMUSG00000040813, ENSMUSG00000006360, ENSMUSG00000024454, ENSMUSG00000027323, ENSMUSG00000021264, ENSMUSG00000006445,…	760	804	20379	1.80097	0.251013	0.0115594	0.0114852
GOTERM_BP_FAT	GO:0045935~positive regulation of nucleobase-containing compound metabolic process	113	13.5167	4.76106e-05	ENSMUSG00000052293, ENSMUSG00000014859, ENSMUSG00000027010, ENSMUSG00000008855, ENSMUSG00000029556, ENSMUSG00000025358, ENSMUSG00000037171, ENSMUSG00000024789, ENSMUSG00000035673, ENSMUSG00000025580, ENSMUSG00000021264, ENSMUSG00000022997, ENSMUSG00000049739, ENSMUSG00000006050, ENSMUSG00000031627, ENSMUSG00000032318, ENSMUSG00000074637, ENSMUSG00000029771, ENSMUSG00000099083, ENSMUSG00000021250,…	760	2091	20379	1.44908	0.273262	0.0122744	0.0121956
GOTERM_BP_FAT	GO:0006396~RNA processing	58	6.9378	4.98094e-05	ENSMUSG00000003360, ENSMUSG00000032044, ENSMUSG00000025155, ENSMUSG00000028741, ENSMUSG00000022000, ENSMUSG00000023971, ENSMUSG00000007050, ENSMUSG00000037376, ENSMUSG00000030423, ENSMUSG00000033126, ENSMUSG00000029345, ENSMUSG00000032077, ENSMUSG00000041506, ENSMUSG00000025580, ENSMUSG00000024095, ENSMUSG00000025586, ENSMUSG00000027324, ENSMUSG00000028137, ENSMUSG00000027487, ENSMUSG00000029507,…	760	890	20379	1.74746	0.283896	0.0123656	0.0122863
GOTERM_BP_FAT	GO:0042325~regulation of phosphorylation	67	8.01435	6.45671e-05	ENSMUSG00000004054, ENSMUSG00000063704, ENSMUSG00000030341, ENSMUSG00000028068, ENSMUSG00000029999, ENSMUSG00000061288, ENSMUSG00000024660, ENSMUSG00000026883, ENSMUSG00000005621, ENSMUSG00000029556, ENSMUSG00000024621, ENSMUSG00000043895, ENSMUSG00000024789, ENSMUSG00000021635, ENSMUSG00000022847, ENSMUSG00000046442, ENSMUSG00000009073, ENSMUSG00000021638, ENSMUSG00000041075, ENSMUSG00000024948,…	760	1087	20379	1.65278	0.351356	0.0154569	0.0153578
GOTERM_BP_FAT	GO:0022613~ribonucleoprotein complex biogenesis	37	4.42584	7.04187e-05	ENSMUSG00000052293, ENSMUSG00000025290, ENSMUSG00000003660, ENSMUSG00000032044, ENSMUSG00000002731, ENSMUSG00000032480, ENSMUSG00000021692, ENSMUSG00000028741, ENSMUSG00000001285, ENSMUSG00000023971, ENSMUSG00000042660, ENSMUSG00000024404, ENSMUSG00000024608, ENSMUSG00000090553, ENSMUSG00000007050, ENSMUSG00000030423, ENSMUSG00000033126, ENSMUSG00000041506, ENSMUSG00000025580, ENSMUSG00000021282,…	760	484	20379	2.04987	0.376311	0.0162764	0.016172
GOTERM_BP_FAT	GO:0009059~macromolecule biosynthetic process	166	19.8565	8.25609e-05	ENSMUSG00000057863, ENSMUSG00000052293, ENSMUSG00000032044, ENSMUSG00000052299, ENSMUSG00000056131, ENSMUSG00000028068, ENSMUSG00000027374, ENSMUSG00000058794, ENSMUSG00000028741, ENSMUSG00000022000, ENSMUSG00000023971, ENSMUSG00000029556, ENSMUSG00000005982, ENSMUSG00000025358, ENSMUSG00000026849, ENSMUSG00000048758, ENSMUSG00000039230, ENSMUSG00000024789, ENSMUSG00000024309, ENSMUSG00000007805,…	760	3368	20379	1.32162	0.425072	0.0184468	0.0183285
GOTERM_BP_FAT	GO:0033043~regulation of organelle organization	74	8.85167	9.09708e-05	ENSMUSG00000063704, ENSMUSG00000034509, ENSMUSG00000029999, ENSMUSG00000061288, ENSMUSG00000024660, ENSMUSG00000025358, ENSMUSG00000028943, ENSMUSG00000024621, ENSMUSG00000039230, ENSMUSG00000046442, ENSMUSG00000009073, ENSMUSG00000037697, ENSMUSG00000016758, ENSMUSG00000057789, ENSMUSG00000030494, ENSMUSG00000026270, ENSMUSG00000033287, ENSMUSG00000024773, ENSMUSG00000021264, ENSMUSG00000042632,…	760	1251	20379	1.58615	0.456593	0.0196702	0.019544
GOTERM_BP_FAT	GO:0010557~positive regulation of macromolecule biosynthetic process	140	16.7464	9.98542e-05	ENSMUSG00000052293, ENSMUSG00000032044, ENSMUSG00000028068, ENSMUSG00000014859, ENSMUSG00000008855, ENSMUSG00000029556, ENSMUSG00000025358, ENSMUSG00000037171, ENSMUSG00000024789, ENSMUSG00000035673, ENSMUSG00000035678, ENSMUSG00000004264, ENSMUSG00000025580, ENSMUSG00000024095, ENSMUSG00000025586, ENSMUSG00000021264, ENSMUSG00000027487, ENSMUSG00000026833, ENSMUSG00000022997, ENSMUSG00000049739,…	760	2757	20379	1.36163	0.488013	0.0209163	0.0207821
GOTERM_BP_FAT	GO:0006397~mRNA processing	36	4.30622	0.000105316	ENSMUSG00000003360, ENSMUSG00000003660, ENSMUSG00000032044, ENSMUSG00000028882, ENSMUSG00000040728, ENSMUSG00000022023, ENSMUSG00000022000, ENSMUSG00000001285, ENSMUSG00000023118, ENSMUSG00000044763, ENSMUSG00000015165, ENSMUSG00000090553, ENSMUSG00000037993, ENSMUSG00000007050, ENSMUSG00000037376, ENSMUSG00000029345, ENSMUSG00000032077, ENSMUSG00000025580, ENSMUSG00000024095, ENSMUSG00000025586,…	760	475	20379	2.03225	0.506422	0.0213919	0.0212546
GOTERM_BP_FAT	GO:0031399~regulation of protein modification process	75	8.97129	0.000145357	ENSMUSG00000004054, ENSMUSG00000063704, ENSMUSG00000030341, ENSMUSG00000028068, ENSMUSG00000058794, ENSMUSG00000029999, ENSMUSG00000061288, ENSMUSG00000024660, ENSMUSG00000026883, ENSMUSG00000005621, ENSMUSG00000029556, ENSMUSG00000024621, ENSMUSG00000022400, ENSMUSG00000043895, ENSMUSG00000024789, ENSMUSG00000047731, ENSMUSG00000022847, ENSMUSG00000046442, ENSMUSG00000009073, ENSMUSG00000021638,…	760	1292	20379	1.55657	0.622636	0.0284213	0.028239
GOTERM_BP_FAT	GO:0032879~regulation of localization	122	14.5933	0.000148403	ENSMUSG00000031075, ENSMUSG00000032560, ENSMUSG00000008450, ENSMUSG00000044708, ENSMUSG00000026961, ENSMUSG00000023571, ENSMUSG00000049686, ENSMUSG00000024660, ENSMUSG00000029556, ENSMUSG00000042766, ENSMUSG00000026849, ENSMUSG00000024789, ENSMUSG00000071379, ENSMUSG00000039199, ENSMUSG00000115958, ENSMUSG00000073433, ENSMUSG00000004264, ENSMUSG00000026270, ENSMUSG00000059412, ENSMUSG00000028456,…	760	2361	20379	1.38558	0.630265	0.0284213	0.028239
GOTERM_BP_FAT	GO:0043410~positive regulation of MAPK cascade	39	4.66507	0.000177334	ENSMUSG00000038508, ENSMUSG00000004054, ENSMUSG00000035638, ENSMUSG00000051980, ENSMUSG00000028068, ENSMUSG00000059981, ENSMUSG00000061288, ENSMUSG00000029999, ENSMUSG00000026883, ENSMUSG00000002413, ENSMUSG00000022102, ENSMUSG00000025810, ENSMUSG00000026424, ENSMUSG00000024401, ENSMUSG00000024621, ENSMUSG00000037171, ENSMUSG00000024789, ENSMUSG00000044024, ENSMUSG00000022847, ENSMUSG00000030849,…	760	546	20379	1.91532	0.69546	0.0330186	0.0328068
GOTERM_BP_FAT	GO:0051641~cellular localization	146	17.4641	0.000184422	ENSMUSG00000031075, ENSMUSG00000008450, ENSMUSG00000044708, ENSMUSG00000023571, ENSMUSG00000049686, ENSMUSG00000024660, ENSMUSG00000029556, ENSMUSG00000042766, ENSMUSG00000026849, ENSMUSG00000068117, ENSMUSG00000035392, ENSMUSG00000024948, ENSMUSG00000039199, ENSMUSG00000039232, ENSMUSG00000016637, ENSMUSG00000013539, ENSMUSG00000029146, ENSMUSG00000052062, ENSMUSG00000004264, ENSMUSG00000048483,…	760	2938	20379	1.33251	0.709595	0.0334103	0.0331959
GOTERM_BP_FAT	GO:0023057~negative regulation of signaling	87	10.4067	0.000197028	ENSMUSG00000038508, ENSMUSG00000029036, ENSMUSG00000054196, ENSMUSG00000033174, ENSMUSG00000034509, ENSMUSG00000061288, ENSMUSG00000025477, ENSMUSG00000026288, ENSMUSG00000026883, ENSMUSG00000043017, ENSMUSG00000005621, ENSMUSG00000022684, ENSMUSG00000037171, ENSMUSG00000020424, ENSMUSG00000020305, ENSMUSG00000060470, ENSMUSG00000020823, ENSMUSG00000009073, ENSMUSG00000029084, ENSMUSG00000057789,…	760	1572	20379	1.48401	0.733133	0.0347546	0.0345317
GOTERM_BP_FAT	GO:0006979~response to oxidative stress	32	3.82775	0.000241953	ENSMUSG00000028680, ENSMUSG00000021250, ENSMUSG00000002731, ENSMUSG00000025950, ENSMUSG00000027312, ENSMUSG00000021032, ENSMUSG00000029556, ENSMUSG00000026701, ENSMUSG00000026424, ENSMUSG00000025578, ENSMUSG00000026849, ENSMUSG00000017485, ENSMUSG00000024789, ENSMUSG00000030805, ENSMUSG00000010051, ENSMUSG00000066036, ENSMUSG00000029084, ENSMUSG00000036622, ENSMUSG00000057789, ENSMUSG00000034203,…	760	419	20379	2.04788	0.802546	0.0415848	0.0413181
GOTERM_BP_FAT	GO:0016072~rRNA metabolic process	23	2.7512	0.000291631	ENSMUSG00000033126, ENSMUSG00000025290, ENSMUSG00000029642, ENSMUSG00000032044, ENSMUSG00000041506, ENSMUSG00000025580, ENSMUSG00000027324, ENSMUSG00000021692, ENSMUSG00000025364, ENSMUSG00000028741, ENSMUSG00000001285, ENSMUSG00000023971, ENSMUSG00000024312, ENSMUSG00000004268, ENSMUSG00000025138, ENSMUSG00000022557, ENSMUSG00000042660, ENSMUSG00000024613, ENSMUSG00000024404, ENSMUSG00000024608,…	760	259	20379	2.38121	0.85849	0.0488701	0.0485566
GOTERM_BP_FAT	GO:0043009~chordate embryonic development	55	6.57895	0.000324045	ENSMUSG00000054196, ENSMUSG00000058794, ENSMUSG00000029556, ENSMUSG00000037171, ENSMUSG00000070002, ENSMUSG00000010051, ENSMUSG00000007805, ENSMUSG00000073433, ENSMUSG00000011263, ENSMUSG00000035478, ENSMUSG00000014773, ENSMUSG00000025580, ENSMUSG00000024454, ENSMUSG00000001510, ENSMUSG00000042357, ENSMUSG00000029106, ENSMUSG00000006445, ENSMUSG00000004268, ENSMUSG00000039262, ENSMUSG00000022997,…	760	893	20379	1.65151	0.886136	0.0524106	0.0520744
GOTERM_BP_FAT	GO:0010648~negative regulation of cell communication	86	10.2871	0.000334646	ENSMUSG00000038508, ENSMUSG00000029036, ENSMUSG00000054196, ENSMUSG00000033174, ENSMUSG00000034509, ENSMUSG00000061288, ENSMUSG00000025477, ENSMUSG00000026288, ENSMUSG00000026883, ENSMUSG00000043017, ENSMUSG00000005621, ENSMUSG00000022684, ENSMUSG00000037171, ENSMUSG00000020424, ENSMUSG00000020305, ENSMUSG00000060470, ENSMUSG00000020823, ENSMUSG00000009073, ENSMUSG00000029084, ENSMUSG00000057789,…	760	1575	20379	1.46416	0.89395	0.0524106	0.0520744
GOTERM_BP_FAT	GO:0042981~regulation of apoptotic process	94	11.244	0.000336216	ENSMUSG00000004054, ENSMUSG00000029036, ENSMUSG00000052293, ENSMUSG00000029433, ENSMUSG00000030341, ENSMUSG00000035638, ENSMUSG00000029999, ENSMUSG00000026288, ENSMUSG00000026883, ENSMUSG00000021032, ENSMUSG00000029556, ENSMUSG00000022684, ENSMUSG00000024621, ENSMUSG00000092232, ENSMUSG00000024789, ENSMUSG00000097328, ENSMUSG00000009073, ENSMUSG00000007805, ENSMUSG00000031954, ENSMUSG00000029084,…	760	1758	20379	1.43377	0.895061	0.0524106	0.0520744
GOTERM_BP_FAT	GO:0051254~positive regulation of RNA metabolic process	99	11.8421	0.000366662	ENSMUSG00000052293, ENSMUSG00000014859, ENSMUSG00000008855, ENSMUSG00000029556, ENSMUSG00000025358, ENSMUSG00000037171, ENSMUSG00000024789, ENSMUSG00000035673, ENSMUSG00000025580, ENSMUSG00000021264, ENSMUSG00000022997, ENSMUSG00000049739, ENSMUSG00000006050, ENSMUSG00000031627, ENSMUSG00000032318, ENSMUSG00000074637, ENSMUSG00000029771, ENSMUSG00000099083, ENSMUSG00000021250, ENSMUSG00000003545,…	760	1875	20379	1.4158	0.914441	0.0550895	0.0547361
GOTERM_BP_FAT	GO:0043067~regulation of programmed cell death	96	11.4833	0.000369839	ENSMUSG00000004054, ENSMUSG00000029036, ENSMUSG00000052293, ENSMUSG00000029433, ENSMUSG00000030341, ENSMUSG00000035638, ENSMUSG00000029999, ENSMUSG00000026288, ENSMUSG00000026883, ENSMUSG00000021032, ENSMUSG00000029556, ENSMUSG00000022684, ENSMUSG00000024621, ENSMUSG00000092232, ENSMUSG00000024789, ENSMUSG00000097328, ENSMUSG00000009073, ENSMUSG00000007805, ENSMUSG00000031954, ENSMUSG00000029084,…	760	1807	20379	1.42457	0.916245	0.0550895	0.0547361
GOTERM_BP_FAT	GO:0033036~macromolecule localization	129	15.4306	0.00044921	ENSMUSG00000031075, ENSMUSG00000008450, ENSMUSG00000029556, ENSMUSG00000042766, ENSMUSG00000026849, ENSMUSG00000035392, ENSMUSG00000039199, ENSMUSG00000039232, ENSMUSG00000016637, ENSMUSG00000013539, ENSMUSG00000029146, ENSMUSG00000052062, ENSMUSG00000004264, ENSMUSG00000048483, ENSMUSG00000025580, ENSMUSG00000025586, ENSMUSG00000024773, ENSMUSG00000002763, ENSMUSG00000021264, ENSMUSG00000023045,…	760	2592	20379	1.33452	0.950816	0.0654577	0.0650378
GOTERM_BP_FAT	GO:0009968~negative regulation of signal transduction	79	9.44976	0.000496576	ENSMUSG00000038508, ENSMUSG00000029036, ENSMUSG00000054196, ENSMUSG00000034509, ENSMUSG00000061288, ENSMUSG00000025477, ENSMUSG00000026288, ENSMUSG00000026883, ENSMUSG00000043017, ENSMUSG00000005621, ENSMUSG00000022684, ENSMUSG00000037171, ENSMUSG00000020424, ENSMUSG00000020305, ENSMUSG00000060470, ENSMUSG00000020823, ENSMUSG00000009073, ENSMUSG00000057789, ENSMUSG00000014773, ENSMUSG00000004264,…	760	1437	20379	1.47414	0.964202	0.0708203	0.0703659
GOTERM_BP_FAT	GO:0009792~embryo development ending in birth or egg hatching	55	6.57895	0.000527016	ENSMUSG00000054196, ENSMUSG00000058794, ENSMUSG00000029556, ENSMUSG00000037171, ENSMUSG00000070002, ENSMUSG00000010051, ENSMUSG00000007805, ENSMUSG00000073433, ENSMUSG00000011263, ENSMUSG00000035478, ENSMUSG00000014773, ENSMUSG00000025580, ENSMUSG00000024454, ENSMUSG00000001510, ENSMUSG00000042357, ENSMUSG00000029106, ENSMUSG00000006445, ENSMUSG00000004268, ENSMUSG00000039262, ENSMUSG00000022997,…	760	911	20379	1.61888	0.970814	0.0735956	0.0731235
GOTERM_BP_FAT	GO:0009790~embryo development	74	8.85167	0.000632226	ENSMUSG00000056131, ENSMUSG00000054196, ENSMUSG00000058794, ENSMUSG00000029556, ENSMUSG00000028426, ENSMUSG00000037171, ENSMUSG00000070002, ENSMUSG00000009073, ENSMUSG00000010051, ENSMUSG00000007805, ENSMUSG00000073433, ENSMUSG00000011263, ENSMUSG00000000938, ENSMUSG00000035478, ENSMUSG00000014773, ENSMUSG00000025580, ENSMUSG00000024454, ENSMUSG00000001510, ENSMUSG00000042357, ENSMUSG00000029106,…	760	1336	20379	1.48523	0.985589	0.0864859	0.0859311
GOTERM_BP_FAT	GO:0022607~cellular component assembly	127	15.1914	0.000802544	ENSMUSG00000058799, ENSMUSG00000052293, ENSMUSG00000028068, ENSMUSG00000044708, ENSMUSG00000014859, ENSMUSG00000024660, ENSMUSG00000028741, ENSMUSG00000005982, ENSMUSG00000025358, ENSMUSG00000039230, ENSMUSG00000024309, ENSMUSG00000016637, ENSMUSG00000025586, ENSMUSG00000040699, ENSMUSG00000024773, ENSMUSG00000028456, ENSMUSG00000023045, ENSMUSG00000020211, ENSMUSG00000025468, ENSMUSG00000020059,…	760	2581	20379	1.31943	0.995403	0.107589	0.106899
GOTERM_BP_FAT	GO:0051049~regulation of transport	99	11.8421	0.00083167	ENSMUSG00000031075, ENSMUSG00000032560, ENSMUSG00000008450, ENSMUSG00000044708, ENSMUSG00000026961, ENSMUSG00000023571, ENSMUSG00000049686, ENSMUSG00000029556, ENSMUSG00000042766, ENSMUSG00000026849, ENSMUSG00000024789, ENSMUSG00000071379, ENSMUSG00000115958, ENSMUSG00000004264, ENSMUSG00000026270, ENSMUSG00000059412, ENSMUSG00000028456, ENSMUSG00000042632, ENSMUSG00000025468, ENSMUSG00000022637,…	760	1921	20379	1.3819	0.996219	0.107944	0.107251
GOTERM_BP_FAT	GO:0044057~regulation of system process	43	5.14354	0.000837396	ENSMUSG00000030341, ENSMUSG00000051980, ENSMUSG00000058498, ENSMUSG00000033174, ENSMUSG00000026021, ENSMUSG00000027010, ENSMUSG00000022383, ENSMUSG00000006457, ENSMUSG00000021573, ENSMUSG00000004113, ENSMUSG00000024401, ENSMUSG00000022865, ENSMUSG00000024789, ENSMUSG00000043895, ENSMUSG00000000915, ENSMUSG00000022803, ENSMUSG00000115958, ENSMUSG00000034881, ENSMUSG00000029084, ENSMUSG00000039115,…	760	675	20379	1.70818	0.996362	0.107944	0.107251
GOTERM_BP_FAT	GO:0051050~positive regulation of transport	62	7.41627	0.000873017	ENSMUSG00000030341, ENSMUSG00000031075, ENSMUSG00000008450, ENSMUSG00000026961, ENSMUSG00000023571, ENSMUSG00000049686, ENSMUSG00000029556, ENSMUSG00000042766, ENSMUSG00000026849, ENSMUSG00000024789, ENSMUSG00000009073, ENSMUSG00000021638, ENSMUSG00000115958, ENSMUSG00000029084, ENSMUSG00000057789, ENSMUSG00000014773, ENSMUSG00000031555, ENSMUSG00000026270, ENSMUSG00000028773, ENSMUSG00000059412,…	760	1084	20379	1.53367	0.997135	0.110412	0.109704
GOTERM_BP_FAT	GO:1902532~negative regulation of intracellular signal transduction	46	5.50239	0.000894055	ENSMUSG00000038508, ENSMUSG00000028680, ENSMUSG00000029036, ENSMUSG00000034509, ENSMUSG00000061288, ENSMUSG00000022383, ENSMUSG00000028567, ENSMUSG00000040525, ENSMUSG00000026883, ENSMUSG00000002496, ENSMUSG00000022102, ENSMUSG00000006457, ENSMUSG00000022861, ENSMUSG00000021772, ENSMUSG00000022684, ENSMUSG00000025138, ENSMUSG00000037171, ENSMUSG00000020424, ENSMUSG00000024404, ENSMUSG00000046223,…	760	739	20379	1.6691	0.997512	0.110979	0.110267
GOTERM_BP_FAT	GO:0043412~macromolecule modification	107	12.799	0.000918337	ENSMUSG00000032044, ENSMUSG00000052299, ENSMUSG00000056131, ENSMUSG00000028068, ENSMUSG00000061288, ENSMUSG00000005982, ENSMUSG00000025358, ENSMUSG00000025754, ENSMUSG00000022400, ENSMUSG00000026849, ENSMUSG00000024789, ENSMUSG00000046442, ENSMUSG00000024948, ENSMUSG00000039199, ENSMUSG00000034343, ENSMUSG00000051650, ENSMUSG00000048483, ENSMUSG00000026674, ENSMUSG00000059890, ENSMUSG00000027487,…	760	2117	20379	1.35529	0.997886	0.11192	0.111202
GOTERM_BP_FAT	GO:1902531~regulation of intracellular signal transduction	106	12.6794	0.000997024	ENSMUSG00000029036, ENSMUSG00000001020, ENSMUSG00000028068, ENSMUSG00000034509, ENSMUSG00000061288, ENSMUSG00000023571, ENSMUSG00000024660, ENSMUSG00000029556, ENSMUSG00000022400, ENSMUSG00000037171, ENSMUSG00000024789, ENSMUSG00000044024, ENSMUSG00000035392, ENSMUSG00000060470, ENSMUSG00000024948, ENSMUSG00000039199, ENSMUSG00000115958, ENSMUSG00000074923, ENSMUSG00000004264, ENSMUSG00000026674,…	760	2097	20379	1.35543	0.998753	0.11833	0.117571
GOTERM_BP_FAT	GO:0051222~positive regulation of protein transport	25	2.99043	0.00100624	ENSMUSG00000005881, ENSMUSG00000028680, ENSMUSG00000030341, ENSMUSG00000031075, ENSMUSG00000051980, ENSMUSG00000008450, ENSMUSG00000049686, ENSMUSG00000023571, ENSMUSG00000029556, ENSMUSG00000024401, ENSMUSG00000024789, ENSMUSG00000030805, ENSMUSG00000020848, ENSMUSG00000029084, ENSMUSG00000036622, ENSMUSG00000031555, ENSMUSG00000054342, ENSMUSG00000026270, ENSMUSG00000051790, ENSMUSG00000024454,…	760	321	20379	2.08835	0.998828	0.11833	0.117571
GOTERM_BP_FAT	GO:0001701~in utero embryonic development	38	4.54545	0.00106913	ENSMUSG00000036427, ENSMUSG00000099083, ENSMUSG00000058794, ENSMUSG00000029556, ENSMUSG00000037171, ENSMUSG00000036180, ENSMUSG00000030849, ENSMUSG00000070002, ENSMUSG00000109324, ENSMUSG00000073433, ENSMUSG00000037434, ENSMUSG00000011263, ENSMUSG00000035478, ENSMUSG00000014773, ENSMUSG00000018678, ENSMUSG00000028195, ENSMUSG00000024454, ENSMUSG00000000489, ENSMUSG00000042357, ENSMUSG00000029106,…	760	579	20379	1.75984	0.999232	0.121222	0.120445
GOTERM_BP_FAT	GO:0050730~regulation of peptidyl-tyrosine phosphorylation	21	2.51196	0.00109112	ENSMUSG00000034997, ENSMUSG00000055994, ENSMUSG00000030341, ENSMUSG00000089876, ENSMUSG00000029999, ENSMUSG00000040525, ENSMUSG00000000489, ENSMUSG00000005621, ENSMUSG00000025810, ENSMUSG00000041168, ENSMUSG00000024401, ENSMUSG00000024621, ENSMUSG00000022556, ENSMUSG00000017344, ENSMUSG00000024789, ENSMUSG00000034292, ENSMUSG00000009073, ENSMUSG00000033307, ENSMUSG00000031548, ENSMUSG00000031776,…	760	249	20379	2.26146	0.999337	0.121222	0.120445
GOTERM_BP_FAT	GO:1905038~regulation of membrane lipid metabolic process	6	0.717703	0.00109825	ENSMUSG00000061878, ENSMUSG00000028195, ENSMUSG00000030341, ENSMUSG00000021770, ENSMUSG00000042632, ENSMUSG00000024401	760	22	20379	7.31304	0.999368	0.121222	0.120445
GOTERM_BP_FAT	GO:0051154~negative regulation of striated muscle cell differentiation	8	0.956938	0.0011136	ENSMUSG00000052271, ENSMUSG00000041075, ENSMUSG00000022383, ENSMUSG00000024454, ENSMUSG00000021264, ENSMUSG00000008855, ENSMUSG00000014773, ENSMUSG00000024621	760	44	20379	4.87536	0.99943	0.121222	0.120445
GOTERM_BP_FAT	GO:1904951~positive regulation of establishment of protein localization	28	3.34928	0.00112126	ENSMUSG00000005881, ENSMUSG00000028680, ENSMUSG00000030341, ENSMUSG00000031075, ENSMUSG00000051980, ENSMUSG00000026880, ENSMUSG00000008450, ENSMUSG00000049686, ENSMUSG00000023571, ENSMUSG00000029556, ENSMUSG00000024401, ENSMUSG00000024789, ENSMUSG00000071379, ENSMUSG00000030805, ENSMUSG00000020848, ENSMUSG00000029084, ENSMUSG00000036622, ENSMUSG00000031555, ENSMUSG00000054342, ENSMUSG00000026270,…	760	381	20379	1.97062	0.999458	0.121222	0.120445
GOTERM_BP_FAT	GO:0008104~protein localization	107	12.799	0.00121851	ENSMUSG00000031075, ENSMUSG00000008450, ENSMUSG00000029556, ENSMUSG00000042766, ENSMUSG00000026849, ENSMUSG00000035392, ENSMUSG00000039199, ENSMUSG00000039232, ENSMUSG00000016637, ENSMUSG00000013539, ENSMUSG00000029146, ENSMUSG00000052062, ENSMUSG00000004264, ENSMUSG00000048483, ENSMUSG00000002763, ENSMUSG00000006445, ENSMUSG00000037446, ENSMUSG00000030761, ENSMUSG00000036902, ENSMUSG00000033475,…	760	2134	20379	1.34449	0.999718	0.129645	0.128814
GOTERM_BP_FAT	GO:0000165~MAPK cascade	19	2.27273	0.00125446	ENSMUSG00000004054, ENSMUSG00000055994, ENSMUSG00000063704, ENSMUSG00000099083, ENSMUSG00000051980, ENSMUSG00000028068, ENSMUSG00000059981, ENSMUSG00000041607, ENSMUSG00000061288, ENSMUSG00000002413, ENSMUSG00000029468, ENSMUSG00000024401, ENSMUSG00000021127, ENSMUSG00000022556, ENSMUSG00000030849, ENSMUSG00000009073, ENSMUSG00000024948, ENSMUSG00000033629, ENSMUSG00000020827	760	216	20379	2.35868	0.999779	0.131385	0.130542
GOTERM_BP_FAT	GO:0010562~positive regulation of phosphorus metabolic process	47	5.62201	0.00131096	ENSMUSG00000004054, ENSMUSG00000063704, ENSMUSG00000030341, ENSMUSG00000028068, ENSMUSG00000027010, ENSMUSG00000061288, ENSMUSG00000029999, ENSMUSG00000022383, ENSMUSG00000026883, ENSMUSG00000024660, ENSMUSG00000002413, ENSMUSG00000025810, ENSMUSG00000029556, ENSMUSG00000090071, ENSMUSG00000024401, ENSMUSG00000024621, ENSMUSG00000024789, ENSMUSG00000043895, ENSMUSG00000017344, ENSMUSG00000022847,…	760	775	20379	1.62617	0.999848	0.133142	0.132288
GOTERM_BP_FAT	GO:0045937~positive regulation of phosphate metabolic process	47	5.62201	0.00131096	ENSMUSG00000004054, ENSMUSG00000063704, ENSMUSG00000030341, ENSMUSG00000028068, ENSMUSG00000027010, ENSMUSG00000061288, ENSMUSG00000029999, ENSMUSG00000022383, ENSMUSG00000026883, ENSMUSG00000024660, ENSMUSG00000002413, ENSMUSG00000025810, ENSMUSG00000029556, ENSMUSG00000090071, ENSMUSG00000024401, ENSMUSG00000024621, ENSMUSG00000024789, ENSMUSG00000043895, ENSMUSG00000017344, ENSMUSG00000022847,…	760	775	20379	1.62617	0.999848	0.133142	0.132288
GOTERM_BP_FAT	GO:0070727~cellular macromolecule localization	107	12.799	0.00137085	ENSMUSG00000031075, ENSMUSG00000008450, ENSMUSG00000029556, ENSMUSG00000042766, ENSMUSG00000026849, ENSMUSG00000035392, ENSMUSG00000039199, ENSMUSG00000039232, ENSMUSG00000016637, ENSMUSG00000013539, ENSMUSG00000029146, ENSMUSG00000052062, ENSMUSG00000004264, ENSMUSG00000048483, ENSMUSG00000002763, ENSMUSG00000006445, ENSMUSG00000037446, ENSMUSG00000030761, ENSMUSG00000036902, ENSMUSG00000033475,…	760	2142	20379	1.33947	0.999899	0.137146	0.136267
GOTERM_BP_FAT	GO:0030334~regulation of cell migration	60	7.17703	0.00140096	ENSMUSG00000038508, ENSMUSG00000061527, ENSMUSG00000028064, ENSMUSG00000063704, ENSMUSG00000026883, ENSMUSG00000008855, ENSMUSG00000024621, ENSMUSG00000037171, ENSMUSG00000043895, ENSMUSG00000024789, ENSMUSG00000046761, ENSMUSG00000060470, ENSMUSG00000010051, ENSMUSG00000007805, ENSMUSG00000115958, ENSMUSG00000020827, ENSMUSG00000031555, ENSMUSG00000032591, ENSMUSG00000025586, ENSMUSG00000026674,…	760	1062	20379	1.51494	0.999917	0.138097	0.137211
GOTERM_BP_FAT	GO:0009896~positive regulation of catabolic process	37	4.42584	0.00146405	ENSMUSG00000028680, ENSMUSG00000063704, ENSMUSG00000025373, ENSMUSG00000026021, ENSMUSG00000026883, ENSMUSG00000002496, ENSMUSG00000006457, ENSMUSG00000069867, ENSMUSG00000024401, ENSMUSG00000022400, ENSMUSG00000040482, ENSMUSG00000097328, ENSMUSG00000066036, ENSMUSG00000010110, ENSMUSG00000031555, ENSMUSG00000034997, ENSMUSG00000055994, ENSMUSG00000005373, ENSMUSG00000006362, ENSMUSG00000024472,…	760	569	20379	1.74365	0.999946	0.142225	0.141312
GOTERM_BP_FAT	GO:0012501~programmed cell death	64	7.6555	0.00151011	ENSMUSG00000029433, ENSMUSG00000030341, ENSMUSG00000026288, ENSMUSG00000026883, ENSMUSG00000029556, ENSMUSG00000022684, ENSMUSG00000020661, ENSMUSG00000092232, ENSMUSG00000024789, ENSMUSG00000097328, ENSMUSG00000024669, ENSMUSG00000031954, ENSMUSG00000016758, ENSMUSG00000057789, ENSMUSG00000026270, ENSMUSG00000032076, ENSMUSG00000006360, ENSMUSG00000028974, ENSMUSG00000029468, ENSMUSG00000042675,…	760	1153	20379	1.4884	0.99996	0.14348	0.14256
GOTERM_BP_FAT	GO:0010810~regulation of cell-substrate adhesion	20	2.39234	0.00155173	ENSMUSG00000028195, ENSMUSG00000026181, ENSMUSG00000032011, ENSMUSG00000029163, ENSMUSG00000022780, ENSMUSG00000022570, ENSMUSG00000041845, ENSMUSG00000002413, ENSMUSG00000000489, ENSMUSG00000025810, ENSMUSG00000042961, ENSMUSG00000022997, ENSMUSG00000039230, ENSMUSG00000017344, ENSMUSG00000024789, ENSMUSG00000044024, ENSMUSG00000041075, ENSMUSG00000020827, ENSMUSG00000018446, ENSMUSG00000019920	760	238	20379	2.25332	0.99997	0.14348	0.14256
GOTERM_BP_FAT	GO:0042127~regulation of cell population proliferation	97	11.6029	0.00155275	ENSMUSG00000058799, ENSMUSG00000028068, ENSMUSG00000054196, ENSMUSG00000058794, ENSMUSG00000014859, ENSMUSG00000026288, ENSMUSG00000008855, ENSMUSG00000025358, ENSMUSG00000037171, ENSMUSG00000024789, ENSMUSG00000007805, ENSMUSG00000115958, ENSMUSG00000035678, ENSMUSG00000004264, ENSMUSG00000059412, ENSMUSG00000025586, ENSMUSG00000026674, ENSMUSG00000045744, ENSMUSG00000022997, ENSMUSG00000020611,…	760	1914	20379	1.35894	0.99997	0.14348	0.14256
GOTERM_BP_FAT	GO:0001666~response to hypoxia	26	3.11005	0.00157307	ENSMUSG00000051980, ENSMUSG00000021250, ENSMUSG00000022383, ENSMUSG00000021032, ENSMUSG00000002496, ENSMUSG00000020661, ENSMUSG00000024401, ENSMUSG00000030849, ENSMUSG00000029084, ENSMUSG00000004264, ENSMUSG00000029361, ENSMUSG00000028354, ENSMUSG00000006362, ENSMUSG00000032591, ENSMUSG00000025586, ENSMUSG00000026674, ENSMUSG00000041168, ENSMUSG00000042650, ENSMUSG00000022556, ENSMUSG00000022314,…	760	351	20379	1.98626	0.999974	0.14348	0.14256
GOTERM_BP_FAT	GO:0060398~regulation of growth hormone receptor signaling pathway	4	0.478469	0.00160955	ENSMUSG00000038508, ENSMUSG00000024789, ENSMUSG00000039041, ENSMUSG00000036792	760	7	20379	15.3226	0.99998	0.14348	0.14256
GOTERM_BP_FAT	GO:0042254~ribosome biogenesis	26	3.11005	0.00163657	ENSMUSG00000025290, ENSMUSG00000032044, ENSMUSG00000032480, ENSMUSG00000021692, ENSMUSG00000028741, ENSMUSG00000001285, ENSMUSG00000023971, ENSMUSG00000042660, ENSMUSG00000024404, ENSMUSG00000024608, ENSMUSG00000030423, ENSMUSG00000033126, ENSMUSG00000041506, ENSMUSG00000025580, ENSMUSG00000021282, ENSMUSG00000027324, ENSMUSG00000025364, ENSMUSG00000024312, ENSMUSG00000004268, ENSMUSG00000022557,…	760	352	20379	1.98061	0.999983	0.14348	0.14256
GOTERM_BP_FAT	GO:0008219~cell death	64	7.6555	0.00164075	ENSMUSG00000029433, ENSMUSG00000030341, ENSMUSG00000026288, ENSMUSG00000026883, ENSMUSG00000029556, ENSMUSG00000022684, ENSMUSG00000020661, ENSMUSG00000092232, ENSMUSG00000024789, ENSMUSG00000097328, ENSMUSG00000024669, ENSMUSG00000031954, ENSMUSG00000016758, ENSMUSG00000057789, ENSMUSG00000026270, ENSMUSG00000032076, ENSMUSG00000006360, ENSMUSG00000028974, ENSMUSG00000029468, ENSMUSG00000042675,…	760	1157	20379	1.48326	0.999983	0.14348	0.14256
GOTERM_BP_FAT	GO:0000959~mitochondrial RNA metabolic process	8	0.956938	0.00165966	ENSMUSG00000044763, ENSMUSG00000030871, ENSMUSG00000029250, ENSMUSG00000032044, ENSMUSG00000043702, ENSMUSG00000027487, ENSMUSG00000001285, ENSMUSG00000029777	760	47	20379	4.56417	0.999985	0.14348	0.14256
GOTERM_BP_FAT	GO:0006325~chromatin organization	76	9.09091	0.00166962	ENSMUSG00000058799, ENSMUSG00000003360, ENSMUSG00000061288, ENSMUSG00000032480, ENSMUSG00000009145, ENSMUSG00000029556, ENSMUSG00000008855, ENSMUSG00000020661, ENSMUSG00000005982, ENSMUSG00000025358, ENSMUSG00000024621, ENSMUSG00000026849, ENSMUSG00000024789, ENSMUSG00000021635, ENSMUSG00000046442, ENSMUSG00000024948, ENSMUSG00000020827, ENSMUSG00000031954, ENSMUSG00000035234, ENSMUSG00000034543,…	760	1431	20379	1.42411	0.999986	0.14348	0.14256
GOTERM_BP_FAT	GO:0009966~regulation of signal transduction	154	18.4211	0.00169214	ENSMUSG00000029036, ENSMUSG00000001020, ENSMUSG00000028068, ENSMUSG00000054196, ENSMUSG00000034509, ENSMUSG00000061288, ENSMUSG00000023571, ENSMUSG00000025477, ENSMUSG00000024660, ENSMUSG00000026288, ENSMUSG00000005621, ENSMUSG00000029556, ENSMUSG00000022400, ENSMUSG00000037171, ENSMUSG00000024789, ENSMUSG00000071379, ENSMUSG00000044024, ENSMUSG00000035392, ENSMUSG00000060470, ENSMUSG00000024948,…	760	3291	20379	1.25476	0.999988	0.143575	0.142653
GOTERM_BP_FAT	GO:0010629~negative regulation of gene expression	70	8.37321	0.0017418	ENSMUSG00000030341, ENSMUSG00000056692, ENSMUSG00000028068, ENSMUSG00000008450, ENSMUSG00000026288, ENSMUSG00000028741, ENSMUSG00000029556, ENSMUSG00000008855, ENSMUSG00000020661, ENSMUSG00000025512, ENSMUSG00000022400, ENSMUSG00000021638, ENSMUSG00000007805, ENSMUSG00000007050, ENSMUSG00000035279, ENSMUSG00000034543, ENSMUSG00000035478, ENSMUSG00000057789, ENSMUSG00000014773, ENSMUSG00000025580,…	760	1297	20379	1.4472	0.999992	0.145501	0.144568
GOTERM_BP_FAT	GO:0001934~positive regulation of protein phosphorylation	42	5.02392	0.00176625	ENSMUSG00000004054, ENSMUSG00000063704, ENSMUSG00000030341, ENSMUSG00000028068, ENSMUSG00000061288, ENSMUSG00000029999, ENSMUSG00000026883, ENSMUSG00000024660, ENSMUSG00000002413, ENSMUSG00000025810, ENSMUSG00000029556, ENSMUSG00000090071, ENSMUSG00000024401, ENSMUSG00000024621, ENSMUSG00000024789, ENSMUSG00000043895, ENSMUSG00000017344, ENSMUSG00000022847, ENSMUSG00000046223, ENSMUSG00000024948,…	760	681	20379	1.65376	0.999993	0.145501	0.144568
GOTERM_BP_FAT	GO:1902680~positive regulation of RNA biosynthetic process	89	10.6459	0.00177996	ENSMUSG00000063704, ENSMUSG00000052293, ENSMUSG00000030341, ENSMUSG00000008496, ENSMUSG00000014859, ENSMUSG00000026883, ENSMUSG00000029556, ENSMUSG00000008855, ENSMUSG00000025358, ENSMUSG00000037171, ENSMUSG00000017485, ENSMUSG00000024789, ENSMUSG00000070002, ENSMUSG00000039275, ENSMUSG00000041075, ENSMUSG00000035673, ENSMUSG00000029084, ENSMUSG00000000938, ENSMUSG00000035478, ENSMUSG00000014773,…	760	1734	20379	1.37629	0.999993	0.145501	0.144568
GOTERM_BP_FAT	GO:0006364~rRNA processing	19	2.27273	0.00188307	ENSMUSG00000033126, ENSMUSG00000025290, ENSMUSG00000032044, ENSMUSG00000041506, ENSMUSG00000025580, ENSMUSG00000027324, ENSMUSG00000021692, ENSMUSG00000025364, ENSMUSG00000028741, ENSMUSG00000001285, ENSMUSG00000023971, ENSMUSG00000024312, ENSMUSG00000004268, ENSMUSG00000022557, ENSMUSG00000042660, ENSMUSG00000024404, ENSMUSG00000024608, ENSMUSG00000039148, ENSMUSG00000030423	760	224	20379	2.27444	0.999997	0.152075	0.151099
GOTERM_BP_FAT	GO:0009612~response to mechanical stimulus	22	2.63158	0.00193266	ENSMUSG00000061527, ENSMUSG00000034997, ENSMUSG00000036427, ENSMUSG00000030341, ENSMUSG00000029361, ENSMUSG00000075267, ENSMUSG00000021250, ENSMUSG00000003545, ENSMUSG00000033161, ENSMUSG00000026674, ENSMUSG00000028830, ENSMUSG00000001494, ENSMUSG00000029468, ENSMUSG00000024401, ENSMUSG00000024912, ENSMUSG00000052727, ENSMUSG00000001249, ENSMUSG00000034161, ENSMUSG00000015337, ENSMUSG00000057789,…	760	280	20379	2.10685	0.999998	0.154221	0.153232
GOTERM_BP_FAT	GO:1903522~regulation of blood circulation	22	2.63158	0.0021213	ENSMUSG00000034997, ENSMUSG00000038319, ENSMUSG00000051980, ENSMUSG00000058498, ENSMUSG00000029361, ENSMUSG00000033174, ENSMUSG00000026021, ENSMUSG00000025323, ENSMUSG00000033161, ENSMUSG00000024331, ENSMUSG00000000489, ENSMUSG00000004113, ENSMUSG00000024401, ENSMUSG00000022865, ENSMUSG00000024789, ENSMUSG00000022803, ENSMUSG00000034881, ENSMUSG00000039115, ENSMUSG00000029084, ENSMUSG00000017697,…	760	282	20379	2.09191	0.999999	0.166989	0.165917
GOTERM_BP_FAT	GO:0042327~positive regulation of phosphorylation	43	5.14354	0.00214248	ENSMUSG00000004054, ENSMUSG00000063704, ENSMUSG00000030341, ENSMUSG00000028068, ENSMUSG00000061288, ENSMUSG00000029999, ENSMUSG00000026883, ENSMUSG00000024660, ENSMUSG00000002413, ENSMUSG00000025810, ENSMUSG00000029556, ENSMUSG00000090071, ENSMUSG00000024401, ENSMUSG00000024621, ENSMUSG00000024789, ENSMUSG00000043895, ENSMUSG00000017344, ENSMUSG00000022847, ENSMUSG00000046223, ENSMUSG00000041075,…	760	709	20379	1.62627	0.999999	0.166989	0.165917
GOTERM_BP_FAT	GO:0071826~protein-RNA complex organization	18	2.15311	0.00230269	ENSMUSG00000052293, ENSMUSG00000003660, ENSMUSG00000029345, ENSMUSG00000021282, ENSMUSG00000002731, ENSMUSG00000032480, ENSMUSG00000028798, ENSMUSG00000028137, ENSMUSG00000028741, ENSMUSG00000020211, ENSMUSG00000042699, ENSMUSG00000022557, ENSMUSG00000090553, ENSMUSG00000024608, ENSMUSG00000030738, ENSMUSG00000032518, ENSMUSG00000007050, ENSMUSG00000056305	760	210	20379	2.29838	1	0.177396	0.176258
GOTERM_BP_FAT	GO:0043066~negative regulation of apoptotic process	61	7.29665	0.00232893	ENSMUSG00000029036, ENSMUSG00000052293, ENSMUSG00000030341, ENSMUSG00000029999, ENSMUSG00000021032, ENSMUSG00000029556, ENSMUSG00000022684, ENSMUSG00000024621, ENSMUSG00000024789, ENSMUSG00000007805, ENSMUSG00000031954, ENSMUSG00000029084, ENSMUSG00000057789, ENSMUSG00000014773, ENSMUSG00000004264, ENSMUSG00000028410, ENSMUSG00000032591, ENSMUSG00000028974, ENSMUSG00000026674, ENSMUSG00000022997,…	760	1108	20379	1.47625	1	0.177396	0.176258
GOTERM_BP_FAT	GO:0045893~positive regulation of DNA-templated transcription	88	10.5263	0.00240237	ENSMUSG00000063704, ENSMUSG00000052293, ENSMUSG00000030341, ENSMUSG00000008496, ENSMUSG00000014859, ENSMUSG00000026883, ENSMUSG00000029556, ENSMUSG00000008855, ENSMUSG00000025358, ENSMUSG00000037171, ENSMUSG00000024789, ENSMUSG00000070002, ENSMUSG00000039275, ENSMUSG00000041075, ENSMUSG00000035673, ENSMUSG00000029084, ENSMUSG00000000938, ENSMUSG00000035478, ENSMUSG00000014773, ENSMUSG00000028890,…	760	1731	20379	1.36319	1	0.180619	0.179461
GOTERM_BP_FAT	GO:0031401~positive regulation of protein modification process	49	5.86124	0.00242514	ENSMUSG00000004054, ENSMUSG00000063704, ENSMUSG00000030341, ENSMUSG00000028068, ENSMUSG00000058794, ENSMUSG00000029999, ENSMUSG00000061288, ENSMUSG00000024660, ENSMUSG00000026883, ENSMUSG00000029556, ENSMUSG00000024621, ENSMUSG00000022400, ENSMUSG00000043895, ENSMUSG00000024789, ENSMUSG00000047731, ENSMUSG00000022847, ENSMUSG00000024948, ENSMUSG00000031555, ENSMUSG00000004264, ENSMUSG00000024454,…	760	843	20379	1.55861	1	0.180619	0.179461
GOTERM_BP_FAT	GO:0065003~protein-containing complex assembly	69	8.25359	0.00246358	ENSMUSG00000058799, ENSMUSG00000061527, ENSMUSG00000052293, ENSMUSG00000058351, ENSMUSG00000032480, ENSMUSG00000028741, ENSMUSG00000005982, ENSMUSG00000039230, ENSMUSG00000024309, ENSMUSG00000053907, ENSMUSG00000007050, ENSMUSG00000033287, ENSMUSG00000025389, ENSMUSG00000027323, ENSMUSG00000028137, ENSMUSG00000028456, ENSMUSG00000023045, ENSMUSG00000029468, ENSMUSG00000022555, ENSMUSG00000020211,…	760	1292	20379	1.43204	1	0.181466	0.180302
GOTERM_BP_FAT	GO:2000026~regulation of multicellular organismal development	85	10.1675	0.00252505	ENSMUSG00000058799, ENSMUSG00000028064, ENSMUSG00000030341, ENSMUSG00000058794, ENSMUSG00000027010, ENSMUSG00000026288, ENSMUSG00000026883, ENSMUSG00000028989, ENSMUSG00000042766, ENSMUSG00000027217, ENSMUSG00000024621, ENSMUSG00000037171, ENSMUSG00000043895, ENSMUSG00000022847, ENSMUSG00000039157, ENSMUSG00000009073, ENSMUSG00000010051, ENSMUSG00000007805, ENSMUSG00000039115, ENSMUSG00000014773,…	760	1663	20379	1.37055	1	0.183972	0.182792
GOTERM_BP_FAT	GO:0050714~positive regulation of protein secretion	17	2.03349	0.00266996	ENSMUSG00000054342, ENSMUSG00000026270, ENSMUSG00000031075, ENSMUSG00000051980, ENSMUSG00000051790, ENSMUSG00000049686, ENSMUSG00000023571, ENSMUSG00000028456, ENSMUSG00000042632, ENSMUSG00000029468, ENSMUSG00000029556, ENSMUSG00000024789, ENSMUSG00000030805, ENSMUSG00000020848, ENSMUSG00000029084, ENSMUSG00000036622, ENSMUSG00000031555	760	195	20379	2.33767	1	0.192438	0.191204
GOTERM_BP_FAT	GO:0032355~response to estradiol	14	1.67464	0.0028615	ENSMUSG00000030310, ENSMUSG00000036427, ENSMUSG00000063704, ENSMUSG00000020661, ENSMUSG00000029622, ENSMUSG00000075706, ENSMUSG00000022556, ENSMUSG00000089682, ENSMUSG00000052727, ENSMUSG00000039106, ENSMUSG00000015337, ENSMUSG00000029084, ENSMUSG00000031548, ENSMUSG00000035478	760	144	20379	2.60696	1	0.204049	0.20274
GOTERM_BP_FAT	GO:0043069~negative regulation of programmed cell death	62	7.41627	0.00294535	ENSMUSG00000029036, ENSMUSG00000052293, ENSMUSG00000030341, ENSMUSG00000029999, ENSMUSG00000021032, ENSMUSG00000029556, ENSMUSG00000022684, ENSMUSG00000024621, ENSMUSG00000024789, ENSMUSG00000007805, ENSMUSG00000031954, ENSMUSG00000029084, ENSMUSG00000057789, ENSMUSG00000014773, ENSMUSG00000004264, ENSMUSG00000028410, ENSMUSG00000032591, ENSMUSG00000028974, ENSMUSG00000026674, ENSMUSG00000022997,…	760	1142	20379	1.45578	1	0.20729	0.20596
GOTERM_BP_FAT	GO:0036293~response to decreased oxygen levels	27	3.22967	0.00299048	ENSMUSG00000051980, ENSMUSG00000021250, ENSMUSG00000022383, ENSMUSG00000021032, ENSMUSG00000002496, ENSMUSG00000020661, ENSMUSG00000024401, ENSMUSG00000030849, ENSMUSG00000029084, ENSMUSG00000004264, ENSMUSG00000029361, ENSMUSG00000028354, ENSMUSG00000006362, ENSMUSG00000032591, ENSMUSG00000025586, ENSMUSG00000026674, ENSMUSG00000041168, ENSMUSG00000042650, ENSMUSG00000022556, ENSMUSG00000022314,…	760	388	20379	1.86596	1	0.20729	0.20596
GOTERM_BP_FAT	GO:0097191~extrinsic apoptotic signaling pathway	13	1.55502	0.00299971	ENSMUSG00000030341, ENSMUSG00000025373, ENSMUSG00000026883, ENSMUSG00000029468, ENSMUSG00000024401, ENSMUSG00000109926, ENSMUSG00000089682, ENSMUSG00000024789, ENSMUSG00000097328, ENSMUSG00000030849, ENSMUSG00000031548, ENSMUSG00000057789, ENSMUSG00000038612	760	128	20379	2.72334	1	0.20729	0.20596
GOTERM_BP_FAT	GO:0048585~negative regulation of response to stimulus	93	11.1244	0.00308571	ENSMUSG00000038508, ENSMUSG00000029036, ENSMUSG00000030341, ENSMUSG00000056692, ENSMUSG00000054196, ENSMUSG00000034509, ENSMUSG00000061288, ENSMUSG00000025477, ENSMUSG00000023571, ENSMUSG00000026288, ENSMUSG00000026883, ENSMUSG00000043017, ENSMUSG00000005621, ENSMUSG00000022684, ENSMUSG00000022400, ENSMUSG00000037171, ENSMUSG00000020424, ENSMUSG00000020305, ENSMUSG00000060470, ENSMUSG00000020823,…	760	1861	20379	1.34	1	0.210911	0.209558
GOTERM_BP_FAT	GO:0010638~positive regulation of organelle organization	35	4.1866	0.00311505	ENSMUSG00000063704, ENSMUSG00000026181, ENSMUSG00000025374, ENSMUSG00000034509, ENSMUSG00000029999, ENSMUSG00000040964, ENSMUSG00000002413, ENSMUSG00000025810, ENSMUSG00000025358, ENSMUSG00000024401, ENSMUSG00000000915, ENSMUSG00000001403, ENSMUSG00000046223, ENSMUSG00000046442, ENSMUSG00000009073, ENSMUSG00000020848, ENSMUSG00000016758, ENSMUSG00000037697, ENSMUSG00000057789, ENSMUSG00000061878,…	760	553	20379	1.69712	1	0.210911	0.209558
GOTERM_BP_FAT	GO:0080134~regulation of response to stress	78	9.33014	0.00315804	ENSMUSG00000029036, ENSMUSG00000052293, ENSMUSG00000030341, ENSMUSG00000056692, ENSMUSG00000033174, ENSMUSG00000061288, ENSMUSG00000023571, ENSMUSG00000026883, ENSMUSG00000022684, ENSMUSG00000020661, ENSMUSG00000024621, ENSMUSG00000022400, ENSMUSG00000017485, ENSMUSG00000024789, ENSMUSG00000020823, ENSMUSG00000039199, ENSMUSG00000035673, ENSMUSG00000035234, ENSMUSG00000057789, ENSMUSG00000004264,…	760	1512	20379	1.38329	1	0.211683	0.210325
GOTERM_BP_FAT	GO:0140588~chromatin looping	14	1.67464	0.00322577	ENSMUSG00000032101, ENSMUSG00000003660, ENSMUSG00000027353, ENSMUSG00000058301, ENSMUSG00000025580, ENSMUSG00000032480, ENSMUSG00000009145, ENSMUSG00000005410, ENSMUSG00000021400, ENSMUSG00000042699, ENSMUSG00000026849, ENSMUSG00000022314, ENSMUSG00000034543, ENSMUSG00000018425	760	146	20379	2.57125	1	0.211831	0.210472
GOTERM_BP_FAT	GO:0010811~positive regulation of cell-substrate adhesion	14	1.67464	0.00322577	ENSMUSG00000028195, ENSMUSG00000026181, ENSMUSG00000032011, ENSMUSG00000029163, ENSMUSG00000022570, ENSMUSG00000002413, ENSMUSG00000000489, ENSMUSG00000025810, ENSMUSG00000042961, ENSMUSG00000017344, ENSMUSG00000024789, ENSMUSG00000044024, ENSMUSG00000018446, ENSMUSG00000019920	760	146	20379	2.57125	1	0.211831	0.210472
GOTERM_BP_FAT	GO:0010628~positive regulation of gene expression	72	8.61244	0.0032967	ENSMUSG00000030341, ENSMUSG00000008496, ENSMUSG00000032044, ENSMUSG00000028068, ENSMUSG00000029556, ENSMUSG00000024621, ENSMUSG00000037171, ENSMUSG00000024789, ENSMUSG00000097328, ENSMUSG00000021638, ENSMUSG00000014773, ENSMUSG00000035678, ENSMUSG00000004264, ENSMUSG00000032076, ENSMUSG00000025580, ENSMUSG00000074155, ENSMUSG00000024095, ENSMUSG00000032591, ENSMUSG00000025586, ENSMUSG00000032193,…	760	1375	20379	1.4041	1	0.211831	0.210472
GOTERM_BP_FAT	GO:0008285~negative regulation of cell population proliferation	45	5.38278	0.00335475	ENSMUSG00000025373, ENSMUSG00000058794, ENSMUSG00000050174, ENSMUSG00000026288, ENSMUSG00000026883, ENSMUSG00000002496, ENSMUSG00000022025, ENSMUSG00000043017, ENSMUSG00000025216, ENSMUSG00000024401, ENSMUSG00000024621, ENSMUSG00000037171, ENSMUSG00000022865, ENSMUSG00000024789, ENSMUSG00000043895, ENSMUSG00000001249, ENSMUSG00000030849, ENSMUSG00000009073, ENSMUSG00000007805, ENSMUSG00000115958,…	760	770	20379	1.56708	1	0.211831	0.210472
GOTERM_BP_FAT	GO:1901699~cellular response to nitrogen compound	43	5.14354	0.00336269	ENSMUSG00000021250, ENSMUSG00000049686, ENSMUSG00000002496, ENSMUSG00000029556, ENSMUSG00000025358, ENSMUSG00000024401, ENSMUSG00000024621, ENSMUSG00000017485, ENSMUSG00000024789, ENSMUSG00000020424, ENSMUSG00000071379, ENSMUSG00000024404, ENSMUSG00000030849, ENSMUSG00000053907, ENSMUSG00000109324, ENSMUSG00000073413, ENSMUSG00000034997, ENSMUSG00000035745, ENSMUSG00000055994, ENSMUSG00000026270,…	760	726	20379	1.58819	1	0.211831	0.210472
GOTERM_BP_FAT	GO:0006915~apoptotic process	60	7.17703	0.00337441	ENSMUSG00000029433, ENSMUSG00000030341, ENSMUSG00000026288, ENSMUSG00000026883, ENSMUSG00000029556, ENSMUSG00000022684, ENSMUSG00000020661, ENSMUSG00000092232, ENSMUSG00000024789, ENSMUSG00000097328, ENSMUSG00000024669, ENSMUSG00000031954, ENSMUSG00000016758, ENSMUSG00000057789, ENSMUSG00000026270, ENSMUSG00000032076, ENSMUSG00000006360, ENSMUSG00000028974, ENSMUSG00000029468, ENSMUSG00000042675,…	760	1103	20379	1.45863	1	0.211831	0.210472
GOTERM_BP_FAT	GO:0030155~regulation of cell adhesion	49	5.86124	0.00338146	ENSMUSG00000042961, ENSMUSG00000037171, ENSMUSG00000039230, ENSMUSG00000024789, ENSMUSG00000044024, ENSMUSG00000024669, ENSMUSG00000009073, ENSMUSG00000010051, ENSMUSG00000041075, ENSMUSG00000020827, ENSMUSG00000014773, ENSMUSG00000035678, ENSMUSG00000031555, ENSMUSG00000025389, ENSMUSG00000006445, ENSMUSG00000022997, ENSMUSG00000022637, ENSMUSG00000039148, ENSMUSG00000017697, ENSMUSG00000037405,…	760	858	20379	1.53136	1	0.211831	0.210472
GOTERM_BP_FAT	GO:0022618~protein-RNA complex assembly	17	2.03349	0.00343143	ENSMUSG00000052293, ENSMUSG00000003660, ENSMUSG00000021282, ENSMUSG00000002731, ENSMUSG00000032480, ENSMUSG00000028798, ENSMUSG00000028137, ENSMUSG00000028741, ENSMUSG00000020211, ENSMUSG00000042699, ENSMUSG00000022557, ENSMUSG00000090553, ENSMUSG00000024608, ENSMUSG00000030738, ENSMUSG00000032518, ENSMUSG00000007050, ENSMUSG00000056305	760	200	20379	2.27923	1	0.212016	0.210656
GOTERM_BP_FAT	GO:0051052~regulation of DNA metabolic process	33	3.94737	0.00344768	ENSMUSG00000063704, ENSMUSG00000052293, ENSMUSG00000025374, ENSMUSG00000025358, ENSMUSG00000024401, ENSMUSG00000025578, ENSMUSG00000025138, ENSMUSG00000017485, ENSMUSG00000021635, ENSMUSG00000097328, ENSMUSG00000109324, ENSMUSG00000035234, ENSMUSG00000054612, ENSMUSG00000034997, ENSMUSG00000024190, ENSMUSG00000028354, ENSMUSG00000024472, ENSMUSG00000058301, ENSMUSG00000028974, ENSMUSG00000027323,…	760	515	20379	1.71821	1	0.212016	0.210656
GOTERM_BP_FAT	GO:0001890~placenta development	17	2.03349	0.00360336	ENSMUSG00000028195, ENSMUSG00000058794, ENSMUSG00000001510, ENSMUSG00000000489, ENSMUSG00000042357, ENSMUSG00000029556, ENSMUSG00000024598, ENSMUSG00000027634, ENSMUSG00000048109, ENSMUSG00000037171, ENSMUSG00000024912, ENSMUSG00000021127, ENSMUSG00000022556, ENSMUSG00000026934, ENSMUSG00000030849, ENSMUSG00000115958, ENSMUSG00000017697	760	201	20379	2.26789	1	0.218067	0.216668
GOTERM_BP_FAT	GO:0010563~negative regulation of phosphorus metabolic process	27	3.22967	0.00364367	ENSMUSG00000026181, ENSMUSG00000022383, ENSMUSG00000040525, ENSMUSG00000026883, ENSMUSG00000002496, ENSMUSG00000006457, ENSMUSG00000029556, ENSMUSG00000024401, ENSMUSG00000001249, ENSMUSG00000046442, ENSMUSG00000009073, ENSMUSG00000021638, ENSMUSG00000057789, ENSMUSG00000024190, ENSMUSG00000005373, ENSMUSG00000028410, ENSMUSG00000032011, ENSMUSG00000032076, ENSMUSG00000029361, ENSMUSG00000006362,…	760	394	20379	1.83754	1	0.218067	0.216668
GOTERM_BP_FAT	GO:0045936~negative regulation of phosphate metabolic process	27	3.22967	0.00364367	ENSMUSG00000026181, ENSMUSG00000022383, ENSMUSG00000040525, ENSMUSG00000026883, ENSMUSG00000002496, ENSMUSG00000006457, ENSMUSG00000029556, ENSMUSG00000024401, ENSMUSG00000001249, ENSMUSG00000046442, ENSMUSG00000009073, ENSMUSG00000021638, ENSMUSG00000057789, ENSMUSG00000024190, ENSMUSG00000005373, ENSMUSG00000028410, ENSMUSG00000032011, ENSMUSG00000032076, ENSMUSG00000029361, ENSMUSG00000006362,…	760	394	20379	1.83754	1	0.218067	0.216668
GOTERM_BP_FAT	GO:0070131~positive regulation of mitochondrial translation	5	0.598086	0.00384778	ENSMUSG00000044763, ENSMUSG00000032044, ENSMUSG00000027487, ENSMUSG00000018446, ENSMUSG00000047084	760	18	20379	7.44846	1	0.228015	0.226552
GOTERM_BP_FAT	GO:0045785~positive regulation of cell adhesion	34	4.06699	0.00387792	ENSMUSG00000026181, ENSMUSG00000089876, ENSMUSG00000002413, ENSMUSG00000002496, ENSMUSG00000025810, ENSMUSG00000042961, ENSMUSG00000049307, ENSMUSG00000024401, ENSMUSG00000037171, ENSMUSG00000024789, ENSMUSG00000017344, ENSMUSG00000044024, ENSMUSG00000024669, ENSMUSG00000046223, ENSMUSG00000030805, ENSMUSG00000010051, ENSMUSG00000019920, ENSMUSG00000031555, ENSMUSG00000035678, ENSMUSG00000034997,…	760	540	20379	1.68832	1	0.228015	0.226552
GOTERM_BP_FAT	GO:1901700~response to oxygen-containing compound	101	12.0813	0.00393152	ENSMUSG00000049686, ENSMUSG00000021032, ENSMUSG00000008855, ENSMUSG00000029556, ENSMUSG00000025358, ENSMUSG00000024789, ENSMUSG00000071379, ENSMUSG00000038541, ENSMUSG00000046442, ENSMUSG00000007805, ENSMUSG00000035673, ENSMUSG00000056019, ENSMUSG00000029145, ENSMUSG00000004264, ENSMUSG00000026270, ENSMUSG00000025586, ENSMUSG00000026674, ENSMUSG00000028456, ENSMUSG00000022594, ENSMUSG00000006445,…	760	2070	20379	1.30834	1	0.229157	0.227687
GOTERM_BP_FAT	GO:0006813~potassium ion transport	16	1.91388	0.00399393	ENSMUSG00000054342, ENSMUSG00000005299, ENSMUSG00000038319, ENSMUSG00000059412, ENSMUSG00000029361, ENSMUSG00000044708, ENSMUSG00000026961, ENSMUSG00000033161, ENSMUSG00000028973, ENSMUSG00000028631, ENSMUSG00000025358, ENSMUSG00000001249, ENSMUSG00000024936, ENSMUSG00000075224, ENSMUSG00000031449, ENSMUSG00000036853	760	185	20379	2.31909	1	0.230787	0.229307
GOTERM_BP_FAT	GO:0060399~positive regulation of growth hormone receptor signaling pathway	3	0.358852	0.00405319	ENSMUSG00000024789, ENSMUSG00000039041, ENSMUSG00000036792	760	3	20379	26.8145	1	0.232209	0.23072
GOTERM_BP_FAT	GO:0065009~regulation of molecular function	96	11.4833	0.00440466	ENSMUSG00000004054, ENSMUSG00000029433, ENSMUSG00000056692, ENSMUSG00000054196, ENSMUSG00000002279, ENSMUSG00000061288, ENSMUSG00000026961, ENSMUSG00000049686, ENSMUSG00000026883, ENSMUSG00000008855, ENSMUSG00000024621, ENSMUSG00000037171, ENSMUSG00000024789, ENSMUSG00000071379, ENSMUSG00000035392, ENSMUSG00000060470, ENSMUSG00000046442, ENSMUSG00000009073, ENSMUSG00000007805, ENSMUSG00000024948,…	760	1958	20379	1.3147	1	0.250207	0.248602
GOTERM_BP_FAT	GO:0006338~chromatin remodeling	67	8.01435	0.00453091	ENSMUSG00000058799, ENSMUSG00000003360, ENSMUSG00000061288, ENSMUSG00000032480, ENSMUSG00000009145, ENSMUSG00000029556, ENSMUSG00000008855, ENSMUSG00000020661, ENSMUSG00000005982, ENSMUSG00000025358, ENSMUSG00000024621, ENSMUSG00000026849, ENSMUSG00000024789, ENSMUSG00000046442, ENSMUSG00000024948, ENSMUSG00000020827, ENSMUSG00000031954, ENSMUSG00000034543, ENSMUSG00000035478, ENSMUSG00000074923,…	760	1278	20379	1.40577	1	0.255216	0.253579
GOTERM_BP_FAT	GO:0030808~regulation of nucleotide biosynthetic process	6	0.717703	0.0046482	ENSMUSG00000049353, ENSMUSG00000027010, ENSMUSG00000022383, ENSMUSG00000054428, ENSMUSG00000029556, ENSMUSG00000061118	760	30	20379	5.36289	1	0.255394	0.253756
GOTERM_BP_FAT	GO:1900371~regulation of purine nucleotide biosynthetic process	6	0.717703	0.0046482	ENSMUSG00000049353, ENSMUSG00000027010, ENSMUSG00000022383, ENSMUSG00000054428, ENSMUSG00000029556, ENSMUSG00000061118	760	30	20379	5.36289	1	0.255394	0.253756
GOTERM_BP_FAT	GO:1901698~response to nitrogen compound	66	7.89474	0.00464838	ENSMUSG00000038508, ENSMUSG00000049686, ENSMUSG00000029556, ENSMUSG00000008855, ENSMUSG00000020661, ENSMUSG00000022489, ENSMUSG00000025358, ENSMUSG00000024621, ENSMUSG00000026849, ENSMUSG00000017485, ENSMUSG00000020424, ENSMUSG00000024789, ENSMUSG00000071379, ENSMUSG00000038541, ENSMUSG00000053907, ENSMUSG00000007805, ENSMUSG00000035745, ENSMUSG00000029145, ENSMUSG00000026270, ENSMUSG00000029185,…	760	1259	20379	1.40568	1	0.255394	0.253756
GOTERM_BP_FAT	GO:0036211~protein modification process	96	11.4833	0.00468655	ENSMUSG00000004054, ENSMUSG00000063704, ENSMUSG00000029074, ENSMUSG00000052299, ENSMUSG00000056131, ENSMUSG00000028068, ENSMUSG00000002279, ENSMUSG00000061288, ENSMUSG00000022684, ENSMUSG00000005982, ENSMUSG00000025358, ENSMUSG00000024621, ENSMUSG00000025754, ENSMUSG00000022400, ENSMUSG00000026849, ENSMUSG00000066892, ENSMUSG00000024789, ENSMUSG00000020305, ENSMUSG00000046442, ENSMUSG00000037375,…	760	1962	20379	1.31202	1	0.255398	0.253759
GOTERM_BP_FAT	GO:0051148~negative regulation of muscle cell differentiation	9	1.07656	0.00479401	ENSMUSG00000052271, ENSMUSG00000041075, ENSMUSG00000022383, ENSMUSG00000024454, ENSMUSG00000021264, ENSMUSG00000000489, ENSMUSG00000008855, ENSMUSG00000014773, ENSMUSG00000024621	760	71	20379	3.39902	1	0.259147	0.257485
GOTERM_BP_FAT	GO:1900542~regulation of purine nucleotide metabolic process	11	1.31579	0.00505885	ENSMUSG00000034997, ENSMUSG00000005373, ENSMUSG00000006362, ENSMUSG00000049353, ENSMUSG00000027010, ENSMUSG00000022383, ENSMUSG00000054428, ENSMUSG00000006457, ENSMUSG00000029468, ENSMUSG00000029556, ENSMUSG00000061118	760	103	20379	2.86368	1	0.269961	0.268229
GOTERM_BP_FAT	GO:1990481~mRNA pseudouridine synthesis	4	0.478469	0.0050746	ENSMUSG00000032103, ENSMUSG00000032044, ENSMUSG00000027324, ENSMUSG00000029507	760	10	20379	10.7258	1	0.269961	0.268229
GOTERM_BP_FAT	GO:0051588~regulation of neurotransmitter transport	13	1.55502	0.00520049	ENSMUSG00000061878, ENSMUSG00000055197, ENSMUSG00000029361, ENSMUSG00000028456, ENSMUSG00000062995, ENSMUSG00000002413, ENSMUSG00000004113, ENSMUSG00000029468, ENSMUSG00000003411, ENSMUSG00000026849, ENSMUSG00000037434, ENSMUSG00000059714, ENSMUSG00000032776	760	137	20379	2.54444	1	0.273445	0.271691
GOTERM_BP_FAT	GO:0032648~regulation of interferon-beta production	9	1.07656	0.00522168	ENSMUSG00000020115, ENSMUSG00000024404, ENSMUSG00000025280, ENSMUSG00000034292, ENSMUSG00000032109, ENSMUSG00000021264, ENSMUSG00000013236, ENSMUSG00000059714, ENSMUSG00000042699	760	72	20379	3.35181	1	0.273445	0.271691
GOTERM_BP_FAT	GO:2000145~regulation of cell motility	60	7.17703	0.00537359	ENSMUSG00000038508, ENSMUSG00000061527, ENSMUSG00000028064, ENSMUSG00000063704, ENSMUSG00000026883, ENSMUSG00000008855, ENSMUSG00000024621, ENSMUSG00000037171, ENSMUSG00000043895, ENSMUSG00000024789, ENSMUSG00000046761, ENSMUSG00000060470, ENSMUSG00000010051, ENSMUSG00000007805, ENSMUSG00000115958, ENSMUSG00000020827, ENSMUSG00000031555, ENSMUSG00000032591, ENSMUSG00000025586, ENSMUSG00000026674,…	760	1127	20379	1.42757	1	0.277102	0.275325
GOTERM_BP_FAT	GO:0018198~peptidyl-cysteine modification	6	0.717703	0.00537518	ENSMUSG00000029361, ENSMUSG00000037375, ENSMUSG00000039199, ENSMUSG00000034265, ENSMUSG00000003411, ENSMUSG00000034203	760	31	20379	5.1899	1	0.277102	0.275325
GOTERM_BP_FAT	GO:0006140~regulation of nucleotide metabolic process	11	1.31579	0.00541554	ENSMUSG00000034997, ENSMUSG00000005373, ENSMUSG00000006362, ENSMUSG00000049353, ENSMUSG00000027010, ENSMUSG00000022383, ENSMUSG00000054428, ENSMUSG00000006457, ENSMUSG00000029468, ENSMUSG00000029556, ENSMUSG00000061118	760	104	20379	2.83615	1	0.277102	0.275325
GOTERM_BP_FAT	GO:0040012~regulation of locomotion	62	7.41627	0.00549426	ENSMUSG00000038508, ENSMUSG00000061527, ENSMUSG00000028064, ENSMUSG00000063704, ENSMUSG00000026883, ENSMUSG00000008855, ENSMUSG00000024621, ENSMUSG00000037171, ENSMUSG00000043895, ENSMUSG00000024789, ENSMUSG00000046761, ENSMUSG00000060470, ENSMUSG00000010051, ENSMUSG00000007805, ENSMUSG00000115958, ENSMUSG00000020827, ENSMUSG00000031555, ENSMUSG00000032591, ENSMUSG00000025586, ENSMUSG00000026674,…	760	1176	20379	1.41369	1	0.279	0.27721
GOTERM_BP_FAT	GO:0051649~establishment of localization in cell	87	10.4067	0.00565244	ENSMUSG00000031075, ENSMUSG00000008450, ENSMUSG00000044708, ENSMUSG00000002279, ENSMUSG00000042328, ENSMUSG00000023571, ENSMUSG00000000531, ENSMUSG00000049686, ENSMUSG00000024660, ENSMUSG00000054150, ENSMUSG00000042766, ENSMUSG00000027217, ENSMUSG00000028822, ENSMUSG00000048439, ENSMUSG00000026849, ENSMUSG00000068117, ENSMUSG00000035392, ENSMUSG00000002957, ENSMUSG00000024948, ENSMUSG00000039232,…	760	1760	20379	1.32549	1	0.284874	0.283047
GOTERM_BP_FAT	GO:0000956~nuclear-transcribed mRNA catabolic process	11	1.31579	0.00579161	ENSMUSG00000040482, ENSMUSG00000021962, ENSMUSG00000021127, ENSMUSG00000024472, ENSMUSG00000058301, ENSMUSG00000025580, ENSMUSG00000043702, ENSMUSG00000028741, ENSMUSG00000020495, ENSMUSG00000069867, ENSMUSG00000030655	760	105	20379	2.80914	1	0.28971	0.287852
GOTERM_BP_FAT	GO:0032024~positive regulation of insulin secretion	12	1.43541	0.00589461	ENSMUSG00000024789, ENSMUSG00000026270, ENSMUSG00000051980, ENSMUSG00000030805, ENSMUSG00000031075, ENSMUSG00000051790, ENSMUSG00000020848, ENSMUSG00000049686, ENSMUSG00000023571, ENSMUSG00000029084, ENSMUSG00000042632, ENSMUSG00000029556	760	122	20379	2.63749	1	0.292678	0.290801
GOTERM_BP_FAT	GO:0007155~cell adhesion	52	6.2201	0.00636671	ENSMUSG00000025075, ENSMUSG00000024184, ENSMUSG00000026840, ENSMUSG00000024621, ENSMUSG00000026849, ENSMUSG00000048758, ENSMUSG00000038064, ENSMUSG00000041075, ENSMUSG00000031954, ENSMUSG00000039115, ENSMUSG00000031555, ENSMUSG00000052062, ENSMUSG00000032076, ENSMUSG00000025389, ENSMUSG00000024331, ENSMUSG00000006445, ENSMUSG00000028859, ENSMUSG00000020019, ENSMUSG00000039385, ENSMUSG00000070473,…	760	957	20379	1.457	1	0.313795	0.311782
GOTERM_BP_FAT	GO:0006402~mRNA catabolic process	13	1.55502	0.00652099	ENSMUSG00000024472, ENSMUSG00000058301, ENSMUSG00000026174, ENSMUSG00000025580, ENSMUSG00000043702, ENSMUSG00000028741, ENSMUSG00000020495, ENSMUSG00000069867, ENSMUSG00000040482, ENSMUSG00000021962, ENSMUSG00000021127, ENSMUSG00000007050, ENSMUSG00000030655	760	141	20379	2.47226	1	0.317099	0.315065
GOTERM_BP_FAT	GO:0009894~regulation of catabolic process	56	6.69856	0.00652837	ENSMUSG00000063704, ENSMUSG00000052293, ENSMUSG00000027010, ENSMUSG00000025950, ENSMUSG00000026883, ENSMUSG00000028426, ENSMUSG00000022400, ENSMUSG00000097328, ENSMUSG00000039275, ENSMUSG00000031555, ENSMUSG00000006362, ENSMUSG00000025580, ENSMUSG00000028974, ENSMUSG00000072494, ENSMUSG00000024773, ENSMUSG00000032193, ENSMUSG00000029468, ENSMUSG00000022997, ENSMUSG00000022556, ENSMUSG00000038250,…	760	1048	20379	1.43283	1	0.317099	0.315065
GOTERM_BP_FAT	GO:0051241~negative regulation of multicellular organismal process	66	7.89474	0.00672376	ENSMUSG00000038508, ENSMUSG00000028064, ENSMUSG00000030341, ENSMUSG00000056692, ENSMUSG00000008450, ENSMUSG00000058794, ENSMUSG00000026288, ENSMUSG00000026883, ENSMUSG00000008855, ENSMUSG00000028989, ENSMUSG00000042766, ENSMUSG00000025512, ENSMUSG00000022400, ENSMUSG00000037171, ENSMUSG00000024789, ENSMUSG00000009073, ENSMUSG00000041075, ENSMUSG00000007805, ENSMUSG00000039115, ENSMUSG00000029084,…	760	1279	20379	1.3837	1	0.317619	0.315582
GOTERM_BP_FAT	GO:0046686~response to cadmium ion	8	0.956938	0.00672618	ENSMUSG00000028890, ENSMUSG00000022556, ENSMUSG00000036427, ENSMUSG00000026198, ENSMUSG00000026021, ENSMUSG00000021250, ENSMUSG00000037434, ENSMUSG00000074637	760	60	20379	3.57526	1	0.317619	0.315582
GOTERM_BP_FAT	GO:1903578~regulation of ATP metabolic process	10	1.19617	0.00678221	ENSMUSG00000034997, ENSMUSG00000005373, ENSMUSG00000006362, ENSMUSG00000027010, ENSMUSG00000022383, ENSMUSG00000054428, ENSMUSG00000006457, ENSMUSG00000029468, ENSMUSG00000029556, ENSMUSG00000061118	760	91	20379	2.94665	1	0.317619	0.315582
GOTERM_BP_FAT	GO:0030336~negative regulation of cell migration	23	2.7512	0.0068067	ENSMUSG00000038508, ENSMUSG00000063704, ENSMUSG00000024190, ENSMUSG00000025373, ENSMUSG00000032011, ENSMUSG00000029163, ENSMUSG00000026883, ENSMUSG00000002413, ENSMUSG00000000489, ENSMUSG00000020682, ENSMUSG00000008855, ENSMUSG00000024401, ENSMUSG00000037171, ENSMUSG00000020611, ENSMUSG00000043895, ENSMUSG00000020810, ENSMUSG00000000600, ENSMUSG00000070473, ENSMUSG00000115958, ENSMUSG00000034881,…	760	332	20379	1.85763	1	0.317619	0.315582
GOTERM_BP_FAT	GO:0000302~response to reactive oxygen species	17	2.03349	0.00683862	ENSMUSG00000061878, ENSMUSG00000028680, ENSMUSG00000075267, ENSMUSG00000021250, ENSMUSG00000021032, ENSMUSG00000026701, ENSMUSG00000025578, ENSMUSG00000026424, ENSMUSG00000024912, ENSMUSG00000017485, ENSMUSG00000022556, ENSMUSG00000020810, ENSMUSG00000070870, ENSMUSG00000010051, ENSMUSG00000057789, ENSMUSG00000075704, ENSMUSG00000031555	760	215	20379	2.12021	1	0.317619	0.315582
GOTERM_BP_FAT	GO:1900744~regulation of p38MAPK cascade	7	0.837321	0.00688836	ENSMUSG00000054342, ENSMUSG00000061878, ENSMUSG00000044024, ENSMUSG00000024190, ENSMUSG00000020827, ENSMUSG00000026883, ENSMUSG00000024331	760	46	20379	4.08046	1	0.317619	0.315582
GOTERM_BP_FAT	GO:0051580~regulation of neurotransmitter uptake	5	0.598086	0.00688838	ENSMUSG00000026849, ENSMUSG00000055197, ENSMUSG00000029361, ENSMUSG00000003411, ENSMUSG00000059714	760	21	20379	6.3844	1	0.317619	0.315582
GOTERM_BP_FAT	GO:0043405~regulation of MAP kinase activity	14	1.67464	0.00696293	ENSMUSG00000004054, ENSMUSG00000024190, ENSMUSG00000028410, ENSMUSG00000061288, ENSMUSG00000026883, ENSMUSG00000040525, ENSMUSG00000000489, ENSMUSG00000029468, ENSMUSG00000024401, ENSMUSG00000024948, ENSMUSG00000051498, ENSMUSG00000033307, ENSMUSG00000031548, ENSMUSG00000031555	760	160	20379	2.34627	1	0.317619	0.315582
GOTERM_BP_FAT	GO:0009892~negative regulation of metabolic process	149	17.823	0.006972	ENSMUSG00000052293, ENSMUSG00000028068, ENSMUSG00000008450, ENSMUSG00000027010, ENSMUSG00000023571, ENSMUSG00000026288, ENSMUSG00000028741, ENSMUSG00000049600, ENSMUSG00000008855, ENSMUSG00000029556, ENSMUSG00000025358, ENSMUSG00000022400, ENSMUSG00000025512, ENSMUSG00000037171, ENSMUSG00000044145, ENSMUSG00000049728, ENSMUSG00000046442, ENSMUSG00000024309, ENSMUSG00000007805, ENSMUSG00000035673,…	760	3290	20379	1.21439	1	0.317619	0.315582
GOTERM_BP_FAT	GO:0048584~positive regulation of response to stimulus	118	14.1148	0.00701293	ENSMUSG00000052293, ENSMUSG00000001020, ENSMUSG00000028068, ENSMUSG00000061288, ENSMUSG00000023571, ENSMUSG00000024660, ENSMUSG00000029556, ENSMUSG00000022400, ENSMUSG00000037171, ENSMUSG00000024789, ENSMUSG00000044024, ENSMUSG00000024948, ENSMUSG00000039199, ENSMUSG00000115958, ENSMUSG00000029145, ENSMUSG00000004264, ENSMUSG00000026674, ENSMUSG00000028456, ENSMUSG00000021264, ENSMUSG00000028979,…	760	2525	20379	1.25311	1	0.317619	0.315582
GOTERM_BP_FAT	GO:0007399~nervous system development	111	13.2775	0.00711297	ENSMUSG00000058799, ENSMUSG00000028064, ENSMUSG00000031075, ENSMUSG00000054196, ENSMUSG00000044708, ENSMUSG00000061288, ENSMUSG00000026840, ENSMUSG00000021032, ENSMUSG00000049600, ENSMUSG00000008855, ENSMUSG00000042766, ENSMUSG00000037171, ENSMUSG00000026849, ENSMUSG00000039230, ENSMUSG00000024789, ENSMUSG00000038541, ENSMUSG00000016637, ENSMUSG00000074923, ENSMUSG00000029145, ENSMUSG00000051650,…	760	2355	20379	1.26387	1	0.319988	0.317935
GOTERM_BP_FAT	GO:0014070~response to organic cyclic compound	60	7.17703	0.00724035	ENSMUSG00000063704, ENSMUSG00000025950, ENSMUSG00000029556, ENSMUSG00000008855, ENSMUSG00000020661, ENSMUSG00000025358, ENSMUSG00000017485, ENSMUSG00000024789, ENSMUSG00000071379, ENSMUSG00000038541, ENSMUSG00000053907, ENSMUSG00000007805, ENSMUSG00000029084, ENSMUSG00000000938, ENSMUSG00000035478, ENSMUSG00000057789, ENSMUSG00000031555, ENSMUSG00000004264, ENSMUSG00000028410, ENSMUSG00000033161,…	760	1143	20379	1.40758	1	0.323547	0.321472
GOTERM_BP_FAT	GO:0031589~cell-substrate adhesion	16	1.91388	0.00740724	ENSMUSG00000032011, ENSMUSG00000029163, ENSMUSG00000059981, ENSMUSG00000057454, ENSMUSG00000041845, ENSMUSG00000002413, ENSMUSG00000006457, ENSMUSG00000020310, ENSMUSG00000048758, ENSMUSG00000017344, ENSMUSG00000020019, ENSMUSG00000041075, ENSMUSG00000039115, ENSMUSG00000031548, ENSMUSG00000019920, ENSMUSG00000031555	760	198	20379	2.16683	1	0.32706	0.324962
GOTERM_BP_FAT	GO:0045944~positive regulation of transcription by RNA polymerase II	68	8.13397	0.00741655	ENSMUSG00000063704, ENSMUSG00000052293, ENSMUSG00000030341, ENSMUSG00000008496, ENSMUSG00000014859, ENSMUSG00000026883, ENSMUSG00000029556, ENSMUSG00000008855, ENSMUSG00000037171, ENSMUSG00000024789, ENSMUSG00000070002, ENSMUSG00000039275, ENSMUSG00000035673, ENSMUSG00000000938, ENSMUSG00000014773, ENSMUSG00000028890, ENSMUSG00000025580, ENSMUSG00000024454, ENSMUSG00000001510, ENSMUSG00000029507,…	760	1334	20379	1.36685	1	0.32706	0.324962
GOTERM_BP_FAT	GO:0010646~regulation of cell communication	174	20.8134	0.00761147	ENSMUSG00000029036, ENSMUSG00000001020, ENSMUSG00000031075, ENSMUSG00000028068, ENSMUSG00000054196, ENSMUSG00000034509, ENSMUSG00000044708, ENSMUSG00000061288, ENSMUSG00000023571, ENSMUSG00000025477, ENSMUSG00000049686, ENSMUSG00000024660, ENSMUSG00000026288, ENSMUSG00000005621, ENSMUSG00000029556, ENSMUSG00000022400, ENSMUSG00000061689, ENSMUSG00000037171, ENSMUSG00000024789, ENSMUSG00000071379,…	760	3926	20379	1.18842	1	0.333462	0.331323
GOTERM_BP_FAT	GO:0019229~regulation of vasoconstriction	10	1.19617	0.00779779	ENSMUSG00000034997, ENSMUSG00000051980, ENSMUSG00000029361, ENSMUSG00000033174, ENSMUSG00000034881, ENSMUSG00000039115, ENSMUSG00000029084, ENSMUSG00000000489, ENSMUSG00000037405, ENSMUSG00000034765	760	93	20379	2.88328	1	0.339406	0.337229
GOTERM_BP_FAT	GO:0039534~negative regulation of MDA-5 signaling pathway	3	0.358852	0.00790623	ENSMUSG00000024404, ENSMUSG00000034371, ENSMUSG00000018446	760	4	20379	20.1109	1	0.341906	0.339713
GOTERM_BP_FAT	GO:0009967~positive regulation of signal transduction	86	10.2871	0.00817036	ENSMUSG00000004054, ENSMUSG00000038508, ENSMUSG00000030341, ENSMUSG00000001020, ENSMUSG00000035638, ENSMUSG00000028068, ENSMUSG00000029999, ENSMUSG00000061288, ENSMUSG00000023571, ENSMUSG00000024660, ENSMUSG00000026883, ENSMUSG00000029556, ENSMUSG00000024621, ENSMUSG00000022400, ENSMUSG00000037171, ENSMUSG00000020424, ENSMUSG00000024789, ENSMUSG00000044024, ENSMUSG00000097328, ENSMUSG00000022847,…	760	1764	20379	1.30728	1	0.351063	0.348811
GOTERM_BP_FAT	GO:0035970~peptidyl-threonine dephosphorylation	4	0.478469	0.00880008	ENSMUSG00000024190, ENSMUSG00000026181, ENSMUSG00000046442, ENSMUSG00000034765	760	12	20379	8.93816	1	0.373089	0.370696
GOTERM_BP_FAT	GO:0010821~regulation of mitochondrion organization	12	1.43541	0.00886172	ENSMUSG00000089682, ENSMUSG00000000915, ENSMUSG00000046223, ENSMUSG00000089876, ENSMUSG00000015337, ENSMUSG00000054428, ENSMUSG00000037697, ENSMUSG00000016758, ENSMUSG00000036622, ENSMUSG00000042632, ENSMUSG00000057789, ENSMUSG00000025138	760	129	20379	2.49437	1	0.373089	0.370696
GOTERM_BP_FAT	GO:0071805~potassium ion transmembrane transport	14	1.67464	0.00892367	ENSMUSG00000054342, ENSMUSG00000005299, ENSMUSG00000038319, ENSMUSG00000059412, ENSMUSG00000044708, ENSMUSG00000026961, ENSMUSG00000033161, ENSMUSG00000028973, ENSMUSG00000028631, ENSMUSG00000001249, ENSMUSG00000024936, ENSMUSG00000075224, ENSMUSG00000031449, ENSMUSG00000036853	760	165	20379	2.27517	1	0.373089	0.370696
GOTERM_BP_FAT	GO:0048284~organelle fusion	13	1.55502	0.00898292	ENSMUSG00000028830, ENSMUSG00000021124, ENSMUSG00000028917, ENSMUSG00000030805, ENSMUSG00000025509, ENSMUSG00000039232, ENSMUSG00000025949, ENSMUSG00000033916, ENSMUSG00000010110, ENSMUSG00000036622, ENSMUSG00000057789, ENSMUSG00000053768, ENSMUSG00000038612	760	147	20379	2.37135	1	0.373089	0.370696
GOTERM_BP_FAT	GO:0045637~regulation of myeloid cell differentiation	18	2.15311	0.00906277	ENSMUSG00000025373, ENSMUSG00000021250, ENSMUSG00000026288, ENSMUSG00000024401, ENSMUSG00000024621, ENSMUSG00000048109, ENSMUSG00000021127, ENSMUSG00000022556, ENSMUSG00000024955, ENSMUSG00000028859, ENSMUSG00000022847, ENSMUSG00000039157, ENSMUSG00000039410, ENSMUSG00000007805, ENSMUSG00000109324, ENSMUSG00000039115, ENSMUSG00000031548, ENSMUSG00000014773	760	241	20379	2.00274	1	0.373089	0.370696
GOTERM_BP_FAT	GO:0008283~cell population proliferation	51	6.10048	0.00906988	ENSMUSG00000028068, ENSMUSG00000054196, ENSMUSG00000058794, ENSMUSG00000029999, ENSMUSG00000005982, ENSMUSG00000024621, ENSMUSG00000037171, ENSMUSG00000048758, ENSMUSG00000022847, ENSMUSG00000009073, ENSMUSG00000007805, ENSMUSG00000029084, ENSMUSG00000057789, ENSMUSG00000004264, ENSMUSG00000029185, ENSMUSG00000024454, ENSMUSG00000001510, ENSMUSG00000026674, ENSMUSG00000043969, ENSMUSG00000029468,…	760	951	20379	1.438	1	0.373089	0.370696
GOTERM_BP_FAT	GO:0048598~embryonic morphogenesis	39	4.66507	0.00916225	ENSMUSG00000030761, ENSMUSG00000036427, ENSMUSG00000054196, ENSMUSG00000016619, ENSMUSG00000002731, ENSMUSG00000002496, ENSMUSG00000025216, ENSMUSG00000029556, ENSMUSG00000037171, ENSMUSG00000036180, ENSMUSG00000017344, ENSMUSG00000001249, ENSMUSG00000030849, ENSMUSG00000034161, ENSMUSG00000009073, ENSMUSG00000010051, ENSMUSG00000007805, ENSMUSG00000000938, ENSMUSG00000014773, ENSMUSG00000034765,…	760	682	20379	1.53338	1	0.373089	0.370696
GOTERM_BP_FAT	GO:0018193~peptidyl-amino acid modification	29	3.4689	0.0092101	ENSMUSG00000029074, ENSMUSG00000026021, ENSMUSG00000005982, ENSMUSG00000025358, ENSMUSG00000025754, ENSMUSG00000024621, ENSMUSG00000024789, ENSMUSG00000030849, ENSMUSG00000037375, ENSMUSG00000039199, ENSMUSG00000020308, ENSMUSG00000109324, ENSMUSG00000034265, ENSMUSG00000036622, ENSMUSG00000057789, ENSMUSG00000052833, ENSMUSG00000034203, ENSMUSG00000034997, ENSMUSG00000055994, ENSMUSG00000029361,…	760	466	20379	1.66871	1	0.373089	0.370696
GOTERM_BP_FAT	GO:0006281~DNA repair	31	3.70813	0.00922825	ENSMUSG00000060657, ENSMUSG00000027353, ENSMUSG00000025374, ENSMUSG00000061288, ENSMUSG00000025358, ENSMUSG00000028426, ENSMUSG00000025138, ENSMUSG00000022400, ENSMUSG00000049728, ENSMUSG00000021635, ENSMUSG00000030726, ENSMUSG00000035234, ENSMUSG00000109864, ENSMUSG00000054612, ENSMUSG00000034203, ENSMUSG00000040813, ENSMUSG00000024791, ENSMUSG00000058301, ENSMUSG00000027323, ENSMUSG00000021264,…	760	509	20379	1.6331	1	0.373089	0.370696
GOTERM_BP_FAT	GO:0001818~negative regulation of cytokine production	22	2.63158	0.00923956	ENSMUSG00000055994, ENSMUSG00000030341, ENSMUSG00000056692, ENSMUSG00000008450, ENSMUSG00000022383, ENSMUSG00000024454, ENSMUSG00000026288, ENSMUSG00000021264, ENSMUSG00000024401, ENSMUSG00000025512, ENSMUSG00000006445, ENSMUSG00000022400, ENSMUSG00000022556, ENSMUSG00000022314, ENSMUSG00000034292, ENSMUSG00000007805, ENSMUSG00000032109, ENSMUSG00000051498, ENSMUSG00000018446, ENSMUSG00000035279,…	760	321	20379	1.83775	1	0.373089	0.370696
GOTERM_BP_FAT	GO:0043506~regulation of JUN kinase activity	8	0.956938	0.00952766	ENSMUSG00000004054, ENSMUSG00000028410, ENSMUSG00000024948, ENSMUSG00000061288, ENSMUSG00000026883, ENSMUSG00000051498, ENSMUSG00000031548, ENSMUSG00000024401	760	64	20379	3.35181	1	0.382419	0.379966
GOTERM_BP_FAT	GO:0023051~regulation of signaling	173	20.6938	0.00960689	ENSMUSG00000029036, ENSMUSG00000001020, ENSMUSG00000031075, ENSMUSG00000028068, ENSMUSG00000054196, ENSMUSG00000034509, ENSMUSG00000044708, ENSMUSG00000061288, ENSMUSG00000023571, ENSMUSG00000025477, ENSMUSG00000049686, ENSMUSG00000024660, ENSMUSG00000026288, ENSMUSG00000005621, ENSMUSG00000029556, ENSMUSG00000022400, ENSMUSG00000061689, ENSMUSG00000037171, ENSMUSG00000024789, ENSMUSG00000071379,…	760	3924	20379	1.18219	1	0.383303	0.380845
GOTERM_BP_FAT	GO:0009890~negative regulation of biosynthetic process	118	14.1148	0.0102385	ENSMUSG00000028068, ENSMUSG00000008450, ENSMUSG00000023571, ENSMUSG00000026288, ENSMUSG00000028741, ENSMUSG00000049600, ENSMUSG00000008855, ENSMUSG00000029556, ENSMUSG00000025358, ENSMUSG00000022400, ENSMUSG00000025512, ENSMUSG00000037171, ENSMUSG00000044145, ENSMUSG00000049728, ENSMUSG00000007805, ENSMUSG00000035673, ENSMUSG00000035279, ENSMUSG00000004264, ENSMUSG00000025580, ENSMUSG00000025586,…	760	2557	20379	1.23743	1	0.406088	0.403483
GOTERM_BP_FAT	GO:0060341~regulation of cellular localization	60	7.17703	0.0105673	ENSMUSG00000061527, ENSMUSG00000030341, ENSMUSG00000031075, ENSMUSG00000056692, ENSMUSG00000026880, ENSMUSG00000032560, ENSMUSG00000008450, ENSMUSG00000023571, ENSMUSG00000049686, ENSMUSG00000029556, ENSMUSG00000042766, ENSMUSG00000026849, ENSMUSG00000024789, ENSMUSG00000071379, ENSMUSG00000009073, ENSMUSG00000039199, ENSMUSG00000073433, ENSMUSG00000029084, ENSMUSG00000057789, ENSMUSG00000031555,…	760	1169	20379	1.37628	1	0.416662	0.413989
GOTERM_BP_FAT	GO:0051223~regulation of protein transport	33	3.94737	0.0107028	ENSMUSG00000005881, ENSMUSG00000028680, ENSMUSG00000026181, ENSMUSG00000030341, ENSMUSG00000031075, ENSMUSG00000051980, ENSMUSG00000008450, ENSMUSG00000026021, ENSMUSG00000049686, ENSMUSG00000023571, ENSMUSG00000029556, ENSMUSG00000024401, ENSMUSG00000025138, ENSMUSG00000024789, ENSMUSG00000030805, ENSMUSG00000020848, ENSMUSG00000029084, ENSMUSG00000036622, ENSMUSG00000034203, ENSMUSG00000031555,…	760	558	20379	1.5858	1	0.419536	0.416844
GOTERM_BP_FAT	GO:0071456~cellular response to hypoxia	13	1.55502	0.0109898	ENSMUSG00000004264, ENSMUSG00000051980, ENSMUSG00000028354, ENSMUSG00000032591, ENSMUSG00000021250, ENSMUSG00000025586, ENSMUSG00000026674, ENSMUSG00000021032, ENSMUSG00000020661, ENSMUSG00000021127, ENSMUSG00000030849, ENSMUSG00000015337, ENSMUSG00000031548	760	151	20379	2.30853	1	0.428284	0.425536
GOTERM_BP_FAT	GO:0070242~thymocyte apoptotic process	4	0.478469	0.0111273	ENSMUSG00000036858, ENSMUSG00000028974, ENSMUSG00000057789, ENSMUSG00000017697	760	13	20379	8.25061	1	0.429848	0.42709
GOTERM_BP_FAT	GO:0070201~regulation of establishment of protein localization	37	4.42584	0.0111582	ENSMUSG00000005881, ENSMUSG00000028680, ENSMUSG00000026181, ENSMUSG00000030341, ENSMUSG00000031075, ENSMUSG00000051980, ENSMUSG00000026880, ENSMUSG00000008450, ENSMUSG00000026021, ENSMUSG00000049686, ENSMUSG00000023571, ENSMUSG00000029556, ENSMUSG00000024401, ENSMUSG00000025138, ENSMUSG00000024789, ENSMUSG00000071379, ENSMUSG00000030805, ENSMUSG00000020848, ENSMUSG00000029084, ENSMUSG00000036622,…	760	647	20379	1.53344	1	0.429848	0.42709
GOTERM_BP_FAT	GO:0007267~cell-cell signaling	41	4.90431	0.0112673	ENSMUSG00000052271, ENSMUSG00000058794, ENSMUSG00000049686, ENSMUSG00000002413, ENSMUSG00000002496, ENSMUSG00000004113, ENSMUSG00000029556, ENSMUSG00000037171, ENSMUSG00000045731, ENSMUSG00000043895, ENSMUSG00000043251, ENSMUSG00000030849, ENSMUSG00000030805, ENSMUSG00000039232, ENSMUSG00000020308, ENSMUSG00000020848, ENSMUSG00000031934, ENSMUSG00000020827, ENSMUSG00000047591, ENSMUSG00000073413,…	760	736	20379	1.49374	1	0.431559	0.428791
GOTERM_BP_FAT	GO:0032386~regulation of intracellular transport	21	2.51196	0.0113603	ENSMUSG00000005881, ENSMUSG00000028680, ENSMUSG00000030341, ENSMUSG00000026270, ENSMUSG00000032560, ENSMUSG00000008450, ENSMUSG00000026021, ENSMUSG00000024454, ENSMUSG00000027746, ENSMUSG00000042766, ENSMUSG00000025138, ENSMUSG00000025468, ENSMUSG00000042699, ENSMUSG00000042650, ENSMUSG00000024789, ENSMUSG00000052727, ENSMUSG00000009073, ENSMUSG00000039781, ENSMUSG00000035242, ENSMUSG00000036622,…	760	307	20379	1.83421	1	0.431559	0.428791
GOTERM_BP_FAT	GO:0035556~intracellular signal transduction	86	10.2871	0.0114133	ENSMUSG00000004054, ENSMUSG00000038508, ENSMUSG00000063704, ENSMUSG00000029036, ENSMUSG00000029433, ENSMUSG00000030341, ENSMUSG00000028068, ENSMUSG00000034509, ENSMUSG00000061288, ENSMUSG00000023571, ENSMUSG00000049686, ENSMUSG00000026288, ENSMUSG00000026883, ENSMUSG00000022489, ENSMUSG00000025358, ENSMUSG00000044145, ENSMUSG00000024789, ENSMUSG00000071379, ENSMUSG00000021635, ENSMUSG00000020305,…	760	1787	20379	1.29046	1	0.431559	0.428791
GOTERM_BP_FAT	GO:0009888~tissue development	97	11.6029	0.0114602	ENSMUSG00000028064, ENSMUSG00000028068, ENSMUSG00000054196, ENSMUSG00000058794, ENSMUSG00000014859, ENSMUSG00000026840, ENSMUSG00000049686, ENSMUSG00000008855, ENSMUSG00000029556, ENSMUSG00000037171, ENSMUSG00000026849, ENSMUSG00000024789, ENSMUSG00000022803, ENSMUSG00000115958, ENSMUSG00000032726, ENSMUSG00000035673, ENSMUSG00000004264, ENSMUSG00000026674, ENSMUSG00000042357, ENSMUSG00000026833,…	760	2056	20379	1.26508	1	0.431559	0.428791
GOTERM_BP_FAT	GO:0040013~negative regulation of locomotion	24	2.87081	0.0116776	ENSMUSG00000038508, ENSMUSG00000063704, ENSMUSG00000024190, ENSMUSG00000025373, ENSMUSG00000032011, ENSMUSG00000029163, ENSMUSG00000026883, ENSMUSG00000002413, ENSMUSG00000000489, ENSMUSG00000025810, ENSMUSG00000020682, ENSMUSG00000008855, ENSMUSG00000024401, ENSMUSG00000037171, ENSMUSG00000020611, ENSMUSG00000043895, ENSMUSG00000020810, ENSMUSG00000000600, ENSMUSG00000070473, ENSMUSG00000115958,…	760	369	20379	1.74403	1	0.436788	0.433985
GOTERM_BP_FAT	GO:2000146~negative regulation of cell motility	23	2.7512	0.0117293	ENSMUSG00000038508, ENSMUSG00000063704, ENSMUSG00000024190, ENSMUSG00000025373, ENSMUSG00000032011, ENSMUSG00000029163, ENSMUSG00000026883, ENSMUSG00000002413, ENSMUSG00000000489, ENSMUSG00000020682, ENSMUSG00000008855, ENSMUSG00000024401, ENSMUSG00000037171, ENSMUSG00000020611, ENSMUSG00000043895, ENSMUSG00000020810, ENSMUSG00000000600, ENSMUSG00000070473, ENSMUSG00000115958, ENSMUSG00000034881,…	760	349	20379	1.76714	1	0.436788	0.433985
GOTERM_BP_FAT	GO:0019538~protein metabolic process	165	19.7368	0.0118204	ENSMUSG00000057863, ENSMUSG00000052299, ENSMUSG00000056131, ENSMUSG00000028068, ENSMUSG00000027374, ENSMUSG00000025075, ENSMUSG00000061288, ENSMUSG00000048752, ENSMUSG00000005982, ENSMUSG00000025358, ENSMUSG00000025754, ENSMUSG00000022400, ENSMUSG00000026849, ENSMUSG00000048758, ENSMUSG00000039230, ENSMUSG00000024789, ENSMUSG00000029718, ENSMUSG00000046442, ENSMUSG00000024309, ENSMUSG00000024948,…	760	3744	20379	1.18173	1	0.437748	0.43494
GOTERM_BP_FAT	GO:1901652~response to peptide	63	7.53589	0.0120498	ENSMUSG00000052293, ENSMUSG00000030341, ENSMUSG00000031075, ENSMUSG00000026883, ENSMUSG00000022489, ENSMUSG00000028426, ENSMUSG00000024621, ENSMUSG00000024789, ENSMUSG00000047731, ENSMUSG00000022847, ENSMUSG00000010051, ENSMUSG00000029718, ENSMUSG00000021638, ENSMUSG00000053907, ENSMUSG00000039232, ENSMUSG00000035673, ENSMUSG00000029084, ENSMUSG00000031555, ENSMUSG00000051650, ENSMUSG00000032591,…	760	1247	20379	1.3547	1	0.443789	0.440942
GOTERM_BP_FAT	GO:1902533~positive regulation of intracellular signal transduction	63	7.53589	0.0123396	ENSMUSG00000004054, ENSMUSG00000038508, ENSMUSG00000030341, ENSMUSG00000001020, ENSMUSG00000035638, ENSMUSG00000028068, ENSMUSG00000029999, ENSMUSG00000061288, ENSMUSG00000023571, ENSMUSG00000024660, ENSMUSG00000026883, ENSMUSG00000029556, ENSMUSG00000024621, ENSMUSG00000022400, ENSMUSG00000037171, ENSMUSG00000020424, ENSMUSG00000024789, ENSMUSG00000044024, ENSMUSG00000022847, ENSMUSG00000020305,…	760	1248	20379	1.35362	1	0.450532	0.447642
GOTERM_BP_FAT	GO:0050680~negative regulation of epithelial cell proliferation	14	1.67464	0.0123673	ENSMUSG00000004264, ENSMUSG00000070691, ENSMUSG00000026883, ENSMUSG00000002496, ENSMUSG00000022025, ENSMUSG00000024401, ENSMUSG00000022556, ENSMUSG00000000600, ENSMUSG00000030849, ENSMUSG00000001249, ENSMUSG00000054428, ENSMUSG00000031548, ENSMUSG00000074637, ENSMUSG00000019920	760	172	20379	2.18257	1	0.450532	0.447642
GOTERM_BP_FAT	GO:0055085~transmembrane transport	62	7.41627	0.0127408	ENSMUSG00000039838, ENSMUSG00000031075, ENSMUSG00000008496, ENSMUSG00000044708, ENSMUSG00000029198, ENSMUSG00000027010, ENSMUSG00000026961, ENSMUSG00000023571, ENSMUSG00000049686, ENSMUSG00000025557, ENSMUSG00000029556, ENSMUSG00000057789, ENSMUSG00000035745, ENSMUSG00000026198, ENSMUSG00000059412, ENSMUSG00000033161, ENSMUSG00000025389, ENSMUSG00000002763, ENSMUSG00000028973, ENSMUSG00000029468,…	760	1225	20379	1.35714	1	0.455006	0.452087
GOTERM_BP_FAT	GO:0070482~response to oxygen levels	28	3.34928	0.0127536	ENSMUSG00000051980, ENSMUSG00000021250, ENSMUSG00000022383, ENSMUSG00000021032, ENSMUSG00000002496, ENSMUSG00000020661, ENSMUSG00000024401, ENSMUSG00000030849, ENSMUSG00000029084, ENSMUSG00000004264, ENSMUSG00000029361, ENSMUSG00000028354, ENSMUSG00000006362, ENSMUSG00000032591, ENSMUSG00000025586, ENSMUSG00000026674, ENSMUSG00000041168, ENSMUSG00000042650, ENSMUSG00000022556, ENSMUSG00000022314,…	760	457	20379	1.6429	1	0.455006	0.452087
GOTERM_BP_FAT	GO:0062012~regulation of small molecule metabolic process	26	3.11005	0.0128306	ENSMUSG00000038508, ENSMUSG00000027010, ENSMUSG00000002279, ENSMUSG00000022383, ENSMUSG00000023571, ENSMUSG00000006457, ENSMUSG00000029556, ENSMUSG00000024401, ENSMUSG00000025138, ENSMUSG00000039275, ENSMUSG00000066036, ENSMUSG00000034997, ENSMUSG00000005373, ENSMUSG00000028773, ENSMUSG00000006362, ENSMUSG00000049353, ENSMUSG00000054021, ENSMUSG00000032591, ENSMUSG00000032193, ENSMUSG00000072494,…	760	415	20379	1.67994	1	0.455006	0.452087
GOTERM_BP_FAT	GO:0010614~negative regulation of cardiac muscle hypertrophy	6	0.717703	0.0128313	ENSMUSG00000054342, ENSMUSG00000030341, ENSMUSG00000038518, ENSMUSG00000022383, ENSMUSG00000021264, ENSMUSG00000087408	760	38	20379	4.23386	1	0.455006	0.452087
GOTERM_BP_FAT	GO:1904659~D-glucose transmembrane transport	6	0.717703	0.0128313	ENSMUSG00000039838, ENSMUSG00000062064, ENSMUSG00000042010, ENSMUSG00000023571, ENSMUSG00000002496, ENSMUSG00000029556	760	38	20379	4.23386	1	0.455006	0.452087
GOTERM_BP_FAT	GO:2001169~regulation of ATP biosynthetic process	5	0.598086	0.0129465	ENSMUSG00000027010, ENSMUSG00000022383, ENSMUSG00000054428, ENSMUSG00000029556, ENSMUSG00000061118	760	25	20379	5.36289	1	0.455006	0.452087
GOTERM_BP_FAT	GO:0050678~regulation of epithelial cell proliferation	27	3.22967	0.0129856	ENSMUSG00000028068, ENSMUSG00000040728, ENSMUSG00000029999, ENSMUSG00000026883, ENSMUSG00000002496, ENSMUSG00000022025, ENSMUSG00000024401, ENSMUSG00000037171, ENSMUSG00000022865, ENSMUSG00000001249, ENSMUSG00000030849, ENSMUSG00000010051, ENSMUSG00000041075, ENSMUSG00000007805, ENSMUSG00000019920, ENSMUSG00000055994, ENSMUSG00000004264, ENSMUSG00000032591, ENSMUSG00000070691, ENSMUSG00000000489,…	760	436	20379	1.66053	1	0.455006	0.452087
GOTERM_BP_FAT	GO:0140374~antiviral innate immune response	8	0.956938	0.0130985	ENSMUSG00000020115, ENSMUSG00000029036, ENSMUSG00000004264, ENSMUSG00000039199, ENSMUSG00000032518, ENSMUSG00000002731, ENSMUSG00000043702, ENSMUSG00000024401	760	68	20379	3.15464	1	0.455006	0.452087
GOTERM_BP_FAT	GO:0048646~anatomical structure formation involved in morphogenesis	56	6.69856	0.013101	ENSMUSG00000028064, ENSMUSG00000033453, ENSMUSG00000054196, ENSMUSG00000058794, ENSMUSG00000029999, ENSMUSG00000026883, ENSMUSG00000029556, ENSMUSG00000037171, ENSMUSG00000097328, ENSMUSG00000009073, ENSMUSG00000035673, ENSMUSG00000014773, ENSMUSG00000074155, ENSMUSG00000026833, ENSMUSG00000006445, ENSMUSG00000028613, ENSMUSG00000022997, ENSMUSG00000024613, ENSMUSG00000020611, ENSMUSG00000028859,…	760	1088	20379	1.38016	1	0.455006	0.452087
GOTERM_BP_FAT	GO:0045907~positive regulation of vasoconstriction	7	0.837321	0.0135745	ENSMUSG00000034997, ENSMUSG00000051980, ENSMUSG00000033174, ENSMUSG00000034881, ENSMUSG00000029084, ENSMUSG00000000489, ENSMUSG00000037405	760	53	20379	3.54153	1	0.46279	0.459821
GOTERM_BP_FAT	GO:0034655~nucleobase-containing compound catabolic process	23	2.7512	0.0136721	ENSMUSG00000034997, ENSMUSG00000036427, ENSMUSG00000024472, ENSMUSG00000058301, ENSMUSG00000026174, ENSMUSG00000025580, ENSMUSG00000028974, ENSMUSG00000043702, ENSMUSG00000028741, ENSMUSG00000020495, ENSMUSG00000069867, ENSMUSG00000060600, ENSMUSG00000040482, ENSMUSG00000021962, ENSMUSG00000021127, ENSMUSG00000039275, ENSMUSG00000020736, ENSMUSG00000034371, ENSMUSG00000015085, ENSMUSG00000007050,…	760	354	20379	1.74218	1	0.46279	0.459821
GOTERM_BP_FAT	GO:0051098~regulation of binding	23	2.7512	0.0136721	ENSMUSG00000054452, ENSMUSG00000029345, ENSMUSG00000056692, ENSMUSG00000054196, ENSMUSG00000026021, ENSMUSG00000000489, ENSMUSG00000069867, ENSMUSG00000008855, ENSMUSG00000047824, ENSMUSG00000029106, ENSMUSG00000021488, ENSMUSG00000023118, ENSMUSG00000017344, ENSMUSG00000024789, ENSMUSG00000018169, ENSMUSG00000000915, ENSMUSG00000000600, ENSMUSG00000034292, ENSMUSG00000046223, ENSMUSG00000022637,…	760	354	20379	1.74218	1	0.46279	0.459821
GOTERM_BP_FAT	GO:0030182~neuron differentiation	65	7.77512	0.0137316	ENSMUSG00000028064, ENSMUSG00000054196, ENSMUSG00000061288, ENSMUSG00000026840, ENSMUSG00000026883, ENSMUSG00000021032, ENSMUSG00000008855, ENSMUSG00000020661, ENSMUSG00000042766, ENSMUSG00000024621, ENSMUSG00000026849, ENSMUSG00000017485, ENSMUSG00000039230, ENSMUSG00000024789, ENSMUSG00000020827, ENSMUSG00000016637, ENSMUSG00000014773, ENSMUSG00000074923, ENSMUSG00000051650, ENSMUSG00000001510,…	760	1299	20379	1.34176	1	0.46279	0.459821
GOTERM_BP_FAT	GO:0070887~cellular response to chemical stimulus	112	13.3971	0.0137572	ENSMUSG00000031075, ENSMUSG00000044708, ENSMUSG00000049686, ENSMUSG00000021032, ENSMUSG00000008855, ENSMUSG00000029556, ENSMUSG00000025358, ENSMUSG00000022400, ENSMUSG00000024789, ENSMUSG00000071379, ENSMUSG00000046442, ENSMUSG00000035673, ENSMUSG00000039115, ENSMUSG00000056019, ENSMUSG00000004264, ENSMUSG00000026270, ENSMUSG00000025586, ENSMUSG00000026674, ENSMUSG00000028456, ENSMUSG00000022594,…	760	2433	20379	1.23437	1	0.46279	0.459821
GOTERM_BP_FAT	GO:2000489~regulation of hepatic stellate cell activation	4	0.478469	0.0137755	ENSMUSG00000020810, ENSMUSG00000026674, ENSMUSG00000000489, ENSMUSG00000022555	760	14	20379	7.66128	1	0.46279	0.459821
GOTERM_BP_FAT	GO:0043406~positive regulation of MAP kinase activity	10	1.19617	0.0138594	ENSMUSG00000004054, ENSMUSG00000024948, ENSMUSG00000061288, ENSMUSG00000026883, ENSMUSG00000051498, ENSMUSG00000033307, ENSMUSG00000000489, ENSMUSG00000029468, ENSMUSG00000024401, ENSMUSG00000031555	760	102	20379	2.62887	1	0.46279	0.459821
GOTERM_BP_FAT	GO:0007423~sensory organ development	40	4.78469	0.0138775	ENSMUSG00000030761, ENSMUSG00000052271, ENSMUSG00000054196, ENSMUSG00000021250, ENSMUSG00000002731, ENSMUSG00000026840, ENSMUSG00000025810, ENSMUSG00000060675, ENSMUSG00000028989, ENSMUSG00000071379, ENSMUSG00000001249, ENSMUSG00000030849, ENSMUSG00000039410, ENSMUSG00000009073, ENSMUSG00000007805, ENSMUSG00000039577, ENSMUSG00000016637, ENSMUSG00000057789, ENSMUSG00000014773, ENSMUSG00000062329,…	760	724	20379	1.48146	1	0.46279	0.459821
GOTERM_BP_FAT	GO:0048732~gland development	32	3.82775	0.0140286	ENSMUSG00000099083, ENSMUSG00000028068, ENSMUSG00000040728, ENSMUSG00000029999, ENSMUSG00000049686, ENSMUSG00000002413, ENSMUSG00000025810, ENSMUSG00000029556, ENSMUSG00000023830, ENSMUSG00000024401, ENSMUSG00000037171, ENSMUSG00000024789, ENSMUSG00000017344, ENSMUSG00000030849, ENSMUSG00000046223, ENSMUSG00000000938, ENSMUSG00000004264, ENSMUSG00000038518, ENSMUSG00000032076, ENSMUSG00000032591,…	760	547	20379	1.56867	1	0.465513	0.462526
GOTERM_BP_FAT	GO:1901890~positive regulation of cell junction assembly	12	1.43541	0.0142356	ENSMUSG00000028064, ENSMUSG00000026181, ENSMUSG00000034648, ENSMUSG00000032011, ENSMUSG00000070473, ENSMUSG00000051790, ENSMUSG00000039577, ENSMUSG00000025810, ENSMUSG00000034312, ENSMUSG00000059714, ENSMUSG00000019920, ENSMUSG00000006445	760	138	20379	2.33169	1	0.469173	0.466163
GOTERM_BP_FAT	GO:0006383~transcription by RNA polymerase III	6	0.717703	0.0142789	ENSMUSG00000029642, ENSMUSG00000025280, ENSMUSG00000038628, ENSMUSG00000029250, ENSMUSG00000070002, ENSMUSG00000011158	760	39	20379	4.1253	1	0.469173	0.466163
GOTERM_BP_FAT	GO:0090277~positive regulation of peptide hormone secretion	13	1.55502	0.0146278	ENSMUSG00000026270, ENSMUSG00000031075, ENSMUSG00000051980, ENSMUSG00000051790, ENSMUSG00000049686, ENSMUSG00000023571, ENSMUSG00000042632, ENSMUSG00000029556, ENSMUSG00000024789, ENSMUSG00000030805, ENSMUSG00000020848, ENSMUSG00000115958, ENSMUSG00000029084	760	157	20379	2.22031	1	0.477884	0.474818
GOTERM_BP_FAT	GO:0051640~organelle localization	34	4.06699	0.0148577	ENSMUSG00000029177, ENSMUSG00000030761, ENSMUSG00000052271, ENSMUSG00000001482, ENSMUSG00000021171, ENSMUSG00000024660, ENSMUSG00000054150, ENSMUSG00000042766, ENSMUSG00000026849, ENSMUSG00000026825, ENSMUSG00000068117, ENSMUSG00000030849, ENSMUSG00000030805, ENSMUSG00000033916, ENSMUSG00000024948, ENSMUSG00000039232, ENSMUSG00000020308, ENSMUSG00000010110, ENSMUSG00000035234, ENSMUSG00000035852,…	760	594	20379	1.53484	1	0.477884	0.474818
GOTERM_BP_FAT	GO:0071359~cellular response to dsRNA	5	0.598086	0.0148594	ENSMUSG00000024404, ENSMUSG00000043702, ENSMUSG00000029468, ENSMUSG00000059714, ENSMUSG00000042699	760	26	20379	5.15663	1	0.477884	0.474818
GOTERM_BP_FAT	GO:1901888~regulation of cell junction assembly	21	2.51196	0.0149456	ENSMUSG00000028064, ENSMUSG00000026181, ENSMUSG00000034648, ENSMUSG00000032011, ENSMUSG00000051790, ENSMUSG00000041845, ENSMUSG00000025810, ENSMUSG00000024401, ENSMUSG00000003872, ENSMUSG00000006445, ENSMUSG00000063160, ENSMUSG00000020611, ENSMUSG00000043895, ENSMUSG00000052727, ENSMUSG00000070473, ENSMUSG00000039577, ENSMUSG00000034312, ENSMUSG00000017774, ENSMUSG00000059714, ENSMUSG00000013236,…	760	315	20379	1.78763	1	0.477884	0.474818
GOTERM_BP_FAT	GO:0009628~response to abiotic stimulus	68	8.13397	0.0150118	ENSMUSG00000061527, ENSMUSG00000030341, ENSMUSG00000031075, ENSMUSG00000021032, ENSMUSG00000020661, ENSMUSG00000022489, ENSMUSG00000025358, ENSMUSG00000022400, ENSMUSG00000071379, ENSMUSG00000010051, ENSMUSG00000035234, ENSMUSG00000029084, ENSMUSG00000056019, ENSMUSG00000057789, ENSMUSG00000029145, ENSMUSG00000004264, ENSMUSG00000028410, ENSMUSG00000006362, ENSMUSG00000032591, ENSMUSG00000006360,…	760	1377	20379	1.32417	1	0.477884	0.474818
GOTERM_BP_FAT	GO:0044093~positive regulation of molecular function	56	6.69856	0.0151935	ENSMUSG00000004054, ENSMUSG00000029433, ENSMUSG00000054196, ENSMUSG00000002279, ENSMUSG00000061288, ENSMUSG00000026961, ENSMUSG00000049686, ENSMUSG00000026883, ENSMUSG00000008855, ENSMUSG00000024621, ENSMUSG00000037171, ENSMUSG00000024789, ENSMUSG00000035392, ENSMUSG00000024948, ENSMUSG00000057789, ENSMUSG00000031555, ENSMUSG00000004264, ENSMUSG00000026674, ENSMUSG00000029468, ENSMUSG00000029106,…	760	1097	20379	1.36883	1	0.477884	0.474818
GOTERM_BP_FAT	GO:0042509~regulation of tyrosine phosphorylation of STAT protein	8	0.956938	0.0152047	ENSMUSG00000022556, ENSMUSG00000024789, ENSMUSG00000030341, ENSMUSG00000034292, ENSMUSG00000009073, ENSMUSG00000031776, ENSMUSG00000024621, ENSMUSG00000024401	760	70	20379	3.06451	1	0.477884	0.474818
GOTERM_BP_FAT	GO:0006796~phosphate-containing compound metabolic process	77	9.21053	0.0152353	ENSMUSG00000004054, ENSMUSG00000033852, ENSMUSG00000063704, ENSMUSG00000056131, ENSMUSG00000028068, ENSMUSG00000058076, ENSMUSG00000061288, ENSMUSG00000025477, ENSMUSG00000025950, ENSMUSG00000026288, ENSMUSG00000060675, ENSMUSG00000025358, ENSMUSG00000024621, ENSMUSG00000002475, ENSMUSG00000024789, ENSMUSG00000046442, ENSMUSG00000039275, ENSMUSG00000024948, ENSMUSG00000038300, ENSMUSG00000020827,…	760	1595	20379	1.29449	1	0.477884	0.474818
GOTERM_BP_FAT	GO:0141188~nucleic acid catabolic process	15	1.79426	0.0152781	ENSMUSG00000024472, ENSMUSG00000058301, ENSMUSG00000026174, ENSMUSG00000025580, ENSMUSG00000028974, ENSMUSG00000043702, ENSMUSG00000028741, ENSMUSG00000020495, ENSMUSG00000069867, ENSMUSG00000040482, ENSMUSG00000021962, ENSMUSG00000021127, ENSMUSG00000007050, ENSMUSG00000015337, ENSMUSG00000030655	760	196	20379	2.05213	1	0.477884	0.474818
GOTERM_BP_FAT	GO:0043933~protein-containing complex organization	71	8.49282	0.015298	ENSMUSG00000058799, ENSMUSG00000061527, ENSMUSG00000052293, ENSMUSG00000058351, ENSMUSG00000032480, ENSMUSG00000028741, ENSMUSG00000005982, ENSMUSG00000039230, ENSMUSG00000024309, ENSMUSG00000053907, ENSMUSG00000007050, ENSMUSG00000029345, ENSMUSG00000033287, ENSMUSG00000025389, ENSMUSG00000027323, ENSMUSG00000028137, ENSMUSG00000028456, ENSMUSG00000023045, ENSMUSG00000029468, ENSMUSG00000022555,…	760	1448	20379	1.3148	1	0.477884	0.474818
GOTERM_BP_FAT	GO:0007005~mitochondrion organization	27	3.22967	0.0153282	ENSMUSG00000029036, ENSMUSG00000089876, ENSMUSG00000058351, ENSMUSG00000048731, ENSMUSG00000022663, ENSMUSG00000022865, ENSMUSG00000000915, ENSMUSG00000016758, ENSMUSG00000037697, ENSMUSG00000057789, ENSMUSG00000053768, ENSMUSG00000034203, ENSMUSG00000026172, ENSMUSG00000005299, ENSMUSG00000004264, ENSMUSG00000026270, ENSMUSG00000041168, ENSMUSG00000029468, ENSMUSG00000089682, ENSMUSG00000025868,…	760	443	20379	1.63429	1	0.477884	0.474818
GOTERM_BP_FAT	GO:0014741~negative regulation of muscle hypertrophy	6	0.717703	0.015832	ENSMUSG00000054342, ENSMUSG00000030341, ENSMUSG00000038518, ENSMUSG00000022383, ENSMUSG00000021264, ENSMUSG00000087408	760	40	20379	4.02217	1	0.491307	0.488155
GOTERM_BP_FAT	GO:0050731~positive regulation of peptidyl-tyrosine phosphorylation	14	1.67464	0.0160661	ENSMUSG00000034997, ENSMUSG00000055994, ENSMUSG00000030341, ENSMUSG00000029999, ENSMUSG00000000489, ENSMUSG00000025810, ENSMUSG00000024401, ENSMUSG00000024621, ENSMUSG00000022556, ENSMUSG00000017344, ENSMUSG00000024789, ENSMUSG00000033307, ENSMUSG00000031776, ENSMUSG00000037405	760	178	20379	2.109	1	0.492734	0.489573
GOTERM_BP_FAT	GO:0032965~regulation of collagen biosynthetic process	7	0.837321	0.0161097	ENSMUSG00000020810, ENSMUSG00000034161, ENSMUSG00000029163, ENSMUSG00000034839, ENSMUSG00000026674, ENSMUSG00000000489, ENSMUSG00000025578	760	55	20379	3.41275	1	0.492734	0.489573
GOTERM_BP_FAT	GO:0043010~camera-type eye development	26	3.11005	0.0161632	ENSMUSG00000021250, ENSMUSG00000026840, ENSMUSG00000025810, ENSMUSG00000060675, ENSMUSG00000028989, ENSMUSG00000071379, ENSMUSG00000030849, ENSMUSG00000009073, ENSMUSG00000007805, ENSMUSG00000039577, ENSMUSG00000057789, ENSMUSG00000014773, ENSMUSG00000059436, ENSMUSG00000032011, ENSMUSG00000049353, ENSMUSG00000025389, ENSMUSG00000000489, ENSMUSG00000021264, ENSMUSG00000024598, ENSMUSG00000047824,…	760	423	20379	1.64817	1	0.492734	0.489573
GOTERM_BP_FAT	GO:0006351~DNA-templated transcription	32	3.82775	0.0161721	ENSMUSG00000052293, ENSMUSG00000030341, ENSMUSG00000038628, ENSMUSG00000029250, ENSMUSG00000021250, ENSMUSG00000003545, ENSMUSG00000002496, ENSMUSG00000029556, ENSMUSG00000048416, ENSMUSG00000025358, ENSMUSG00000025138, ENSMUSG00000024789, ENSMUSG00000034161, ENSMUSG00000070002, ENSMUSG00000020923, ENSMUSG00000052435, ENSMUSG00000028890, ENSMUSG00000062329, ENSMUSG00000025280, ENSMUSG00000029642,…	760	553	20379	1.55165	1	0.492734	0.489573
GOTERM_BP_FAT	GO:0045859~regulation of protein kinase activity	29	3.4689	0.0162606	ENSMUSG00000004054, ENSMUSG00000026181, ENSMUSG00000061288, ENSMUSG00000040525, ENSMUSG00000026883, ENSMUSG00000002496, ENSMUSG00000090071, ENSMUSG00000024401, ENSMUSG00000024621, ENSMUSG00000024789, ENSMUSG00000046442, ENSMUSG00000009073, ENSMUSG00000024948, ENSMUSG00000031555, ENSMUSG00000028195, ENSMUSG00000024190, ENSMUSG00000004264, ENSMUSG00000028410, ENSMUSG00000032011, ENSMUSG00000032591,…	760	488	20379	1.59348	1	0.49319	0.490026
GOTERM_BP_FAT	GO:0006793~phosphorus metabolic process	77	9.21053	0.0163948	ENSMUSG00000004054, ENSMUSG00000033852, ENSMUSG00000063704, ENSMUSG00000056131, ENSMUSG00000028068, ENSMUSG00000058076, ENSMUSG00000061288, ENSMUSG00000025477, ENSMUSG00000025950, ENSMUSG00000026288, ENSMUSG00000060675, ENSMUSG00000025358, ENSMUSG00000024621, ENSMUSG00000002475, ENSMUSG00000024789, ENSMUSG00000046442, ENSMUSG00000039275, ENSMUSG00000024948, ENSMUSG00000038300, ENSMUSG00000020827,…	760	1598	20379	1.29206	1	0.49502	0.491845
GOTERM_BP_FAT	GO:2000343~positive regulation of chemokine (C-X-C motif) ligand 2 production	4	0.478469	0.0167504	ENSMUSG00000028195, ENSMUSG00000041607, ENSMUSG00000033307, ENSMUSG00000024401	760	15	20379	7.15053	1	0.499256	0.496053
GOTERM_BP_FAT	GO:2000303~regulation of ceramide biosynthetic process	4	0.478469	0.0167504	ENSMUSG00000061878, ENSMUSG00000028195, ENSMUSG00000021770, ENSMUSG00000042632	760	15	20379	7.15053	1	0.499256	0.496053
GOTERM_BP_FAT	GO:0032388~positive regulation of intracellular transport	13	1.55502	0.0167586	ENSMUSG00000005881, ENSMUSG00000028680, ENSMUSG00000030341, ENSMUSG00000026270, ENSMUSG00000008450, ENSMUSG00000024454, ENSMUSG00000042766, ENSMUSG00000025468, ENSMUSG00000042699, ENSMUSG00000024789, ENSMUSG00000009073, ENSMUSG00000039781, ENSMUSG00000035242	760	160	20379	2.17868	1	0.499256	0.496053
GOTERM_BP_FAT	GO:0046323~D-glucose import	5	0.598086	0.0169416	ENSMUSG00000062064, ENSMUSG00000042010, ENSMUSG00000023571, ENSMUSG00000002496, ENSMUSG00000029556	760	27	20379	4.96564	1	0.502476	0.499252
GOTERM_BP_FAT	GO:0032101~regulation of response to external stimulus	60	7.17703	0.0170548	ENSMUSG00000030341, ENSMUSG00000056692, ENSMUSG00000033174, ENSMUSG00000023571, ENSMUSG00000026883, ENSMUSG00000024621, ENSMUSG00000024789, ENSMUSG00000020823, ENSMUSG00000039199, ENSMUSG00000035673, ENSMUSG00000004264, ENSMUSG00000032076, ENSMUSG00000074155, ENSMUSG00000032591, ENSMUSG00000024173, ENSMUSG00000032193, ENSMUSG00000028456, ENSMUSG00000029468, ENSMUSG00000028613, ENSMUSG00000038250,…	760	1198	20379	1.34296	1	0.503606	0.500375
GOTERM_BP_FAT	GO:0034612~response to tumor necrosis factor	15	1.79426	0.0172182	ENSMUSG00000061878, ENSMUSG00000030341, ENSMUSG00000004071, ENSMUSG00000021250, ENSMUSG00000026883, ENSMUSG00000024401, ENSMUSG00000042699, ENSMUSG00000021127, ENSMUSG00000024789, ENSMUSG00000010051, ENSMUSG00000015337, ENSMUSG00000031548, ENSMUSG00000070934, ENSMUSG00000019920, ENSMUSG00000031555	760	199	20379	2.02119	1	0.506101	0.502855
GOTERM_BP_FAT	GO:0032479~regulation of type I interferon production	12	1.43541	0.0172904	ENSMUSG00000029771, ENSMUSG00000020115, ENSMUSG00000024404, ENSMUSG00000025280, ENSMUSG00000034292, ENSMUSG00000056692, ENSMUSG00000032109, ENSMUSG00000021264, ENSMUSG00000013236, ENSMUSG00000059714, ENSMUSG00000022400, ENSMUSG00000042699	760	142	20379	2.26601	1	0.506101	0.502855
GOTERM_BP_FAT	GO:0019915~lipid storage	7	0.837321	0.0174923	ENSMUSG00000024197, ENSMUSG00000025509, ENSMUSG00000029330, ENSMUSG00000023045, ENSMUSG00000022555, ENSMUSG00000000594, ENSMUSG00000024401	760	56	20379	3.35181	1	0.506173	0.502926
GOTERM_BP_FAT	GO:0002793~positive regulation of peptide secretion	13	1.55502	0.0175183	ENSMUSG00000026270, ENSMUSG00000031075, ENSMUSG00000051980, ENSMUSG00000051790, ENSMUSG00000049686, ENSMUSG00000023571, ENSMUSG00000042632, ENSMUSG00000029556, ENSMUSG00000024789, ENSMUSG00000030805, ENSMUSG00000020848, ENSMUSG00000115958, ENSMUSG00000029084	760	161	20379	2.16514	1	0.506173	0.502926
GOTERM_BP_FAT	GO:0010038~response to metal ion	25	2.99043	0.0175193	ENSMUSG00000036427, ENSMUSG00000051980, ENSMUSG00000044708, ENSMUSG00000026021, ENSMUSG00000027010, ENSMUSG00000021250, ENSMUSG00000003545, ENSMUSG00000002413, ENSMUSG00000020661, ENSMUSG00000071379, ENSMUSG00000037434, ENSMUSG00000036622, ENSMUSG00000031972, ENSMUSG00000031555, ENSMUSG00000028890, ENSMUSG00000030310, ENSMUSG00000026198, ENSMUSG00000006360, ENSMUSG00000041168, ENSMUSG00000029468,…	760	405	20379	1.65521	1	0.506173	0.502926
GOTERM_BP_FAT	GO:0002088~lens development in camera-type eye	9	1.07656	0.0178365	ENSMUSG00000020235, ENSMUSG00000030849, ENSMUSG00000070870, ENSMUSG00000009073, ENSMUSG00000025389, ENSMUSG00000060675, ENSMUSG00000047824, ENSMUSG00000074637, ENSMUSG00000006445	760	89	20379	2.71158	1	0.512679	0.50939
GOTERM_BP_FAT	GO:0001817~regulation of cytokine production	46	5.50239	0.0178975	ENSMUSG00000029771, ENSMUSG00000030341, ENSMUSG00000008496, ENSMUSG00000056692, ENSMUSG00000008450, ENSMUSG00000022383, ENSMUSG00000026288, ENSMUSG00000049600, ENSMUSG00000002897, ENSMUSG00000025512, ENSMUSG00000024401, ENSMUSG00000024621, ENSMUSG00000022400, ENSMUSG00000037171, ENSMUSG00000024789, ENSMUSG00000024404, ENSMUSG00000036461, ENSMUSG00000007805, ENSMUSG00000031934, ENSMUSG00000032109,…	760	874	20379	1.41129	1	0.512679	0.50939
GOTERM_BP_FAT	GO:0033365~protein localization to organelle	44	5.26316	0.0180175	ENSMUSG00000029177, ENSMUSG00000063704, ENSMUSG00000036902, ENSMUSG00000027353, ENSMUSG00000025374, ENSMUSG00000008450, ENSMUSG00000026021, ENSMUSG00000016619, ENSMUSG00000029198, ENSMUSG00000002496, ENSMUSG00000025810, ENSMUSG00000026849, ENSMUSG00000021635, ENSMUSG00000070661, ENSMUSG00000020305, ENSMUSG00000046761, ENSMUSG00000046585, ENSMUSG00000039577, ENSMUSG00000036622, ENSMUSG00000031776,…	760	829	20379	1.4232	1	0.513921	0.510624
GOTERM_BP_FAT	GO:0045862~positive regulation of proteolysis	22	2.63158	0.0182745	ENSMUSG00000028680, ENSMUSG00000028195, ENSMUSG00000026181, ENSMUSG00000029433, ENSMUSG00000006362, ENSMUSG00000041607, ENSMUSG00000026021, ENSMUSG00000022780, ENSMUSG00000026883, ENSMUSG00000024401, ENSMUSG00000022400, ENSMUSG00000037171, ENSMUSG00000020235, ENSMUSG00000000915, ENSMUSG00000031729, ENSMUSG00000001249, ENSMUSG00000070473, ENSMUSG00000035242, ENSMUSG00000054428, ENSMUSG00000057789,…	760	343	20379	1.71988	1	0.519042	0.515712
GOTERM_BP_FAT	GO:0048568~embryonic organ development	32	3.82775	0.01874	ENSMUSG00000030761, ENSMUSG00000054196, ENSMUSG00000058794, ENSMUSG00000002731, ENSMUSG00000025216, ENSMUSG00000028426, ENSMUSG00000024401, ENSMUSG00000037171, ENSMUSG00000001249, ENSMUSG00000030849, ENSMUSG00000010051, ENSMUSG00000007805, ENSMUSG00000035478, ENSMUSG00000014773, ENSMUSG00000018678, ENSMUSG00000028195, ENSMUSG00000025580, ENSMUSG00000028631, ENSMUSG00000000489, ENSMUSG00000042357,…	760	560	20379	1.53226	1	0.525177	0.521808
GOTERM_BP_FAT	GO:1904897~regulation of hepatic stellate cell proliferation	3	0.358852	0.0188062	ENSMUSG00000054342, ENSMUSG00000026674, ENSMUSG00000000489	760	6	20379	13.4072	1	0.525177	0.521808
GOTERM_BP_FAT	GO:1990079~cartilage homeostasis	3	0.358852	0.0188062	ENSMUSG00000028890, ENSMUSG00000062329, ENSMUSG00000031849	760	6	20379	13.4072	1	0.525177	0.521808
GOTERM_BP_FAT	GO:0031119~tRNA pseudouridine synthesis	3	0.358852	0.0188062	ENSMUSG00000032103, ENSMUSG00000032044, ENSMUSG00000029507	760	6	20379	13.4072	1	0.525177	0.521808
GOTERM_BP_FAT	GO:1904263~positive regulation of TORC1 signaling	7	0.837321	0.0189542	ENSMUSG00000030298, ENSMUSG00000020115, ENSMUSG00000020424, ENSMUSG00000053907, ENSMUSG00000109324, ENSMUSG00000070934, ENSMUSG00000022400	760	57	20379	3.29301	1	0.525177	0.521808
GOTERM_BP_FAT	GO:0048663~neuron fate commitment	9	1.07656	0.0189606	ENSMUSG00000022997, ENSMUSG00000052271, ENSMUSG00000026934, ENSMUSG00000055197, ENSMUSG00000067724, ENSMUSG00000032318, ENSMUSG00000025216, ENSMUSG00000014773, ENSMUSG00000074637	760	90	20379	2.68145	1	0.525177	0.521808
GOTERM_BP_FAT	GO:0070129~regulation of mitochondrial translation	5	0.598086	0.0191972	ENSMUSG00000044763, ENSMUSG00000032044, ENSMUSG00000027487, ENSMUSG00000018446, ENSMUSG00000047084	760	28	20379	4.7883	1	0.528664	0.525272
GOTERM_BP_FAT	GO:0001501~skeletal system development	32	3.82775	0.0192442	ENSMUSG00000054452, ENSMUSG00000002731, ENSMUSG00000022025, ENSMUSG00000006457, ENSMUSG00000037171, ENSMUSG00000030849, ENSMUSG00000034161, ENSMUSG00000038541, ENSMUSG00000010051, ENSMUSG00000035493, ENSMUSG00000007805, ENSMUSG00000032726, ENSMUSG00000000938, ENSMUSG00000062329, ENSMUSG00000028195, ENSMUSG00000032076, ENSMUSG00000025580, ENSMUSG00000001510, ENSMUSG00000026258, ENSMUSG00000070691,…	760	561	20379	1.52952	1	0.528664	0.525272
GOTERM_BP_FAT	GO:0030335~positive regulation of cell migration	35	4.1866	0.0193671	ENSMUSG00000036427, ENSMUSG00000028064, ENSMUSG00000026181, ENSMUSG00000089876, ENSMUSG00000026883, ENSMUSG00000002496, ENSMUSG00000025810, ENSMUSG00000049307, ENSMUSG00000024621, ENSMUSG00000024789, ENSMUSG00000017344, ENSMUSG00000030805, ENSMUSG00000046761, ENSMUSG00000010051, ENSMUSG00000007805, ENSMUSG00000031555, ENSMUSG00000061878, ENSMUSG00000032135, ENSMUSG00000028195, ENSMUSG00000032011,…	760	628	20379	1.49444	1	0.529869	0.52647
GOTERM_BP_FAT	GO:0045727~positive regulation of translation	12	1.43541	0.0198839	ENSMUSG00000044763, ENSMUSG00000032044, ENSMUSG00000025580, ENSMUSG00000033272, ENSMUSG00000025586, ENSMUSG00000109324, ENSMUSG00000038762, ENSMUSG00000027487, ENSMUSG00000018446, ENSMUSG00000047084, ENSMUSG00000024401, ENSMUSG00000042699	760	145	20379	2.21913	1	0.541795	0.538319
GOTERM_BP_FAT	GO:0032688~negative regulation of interferon-beta production	4	0.478469	0.0200555	ENSMUSG00000034292, ENSMUSG00000032109, ENSMUSG00000021264, ENSMUSG00000013236	760	16	20379	6.70362	1	0.542064	0.538587
GOTERM_BP_FAT	GO:1900426~positive regulation of defense response to bacterium	4	0.478469	0.0200555	ENSMUSG00000055994, ENSMUSG00000029163, ENSMUSG00000074155, ENSMUSG00000028456	760	16	20379	6.70362	1	0.542064	0.538587
GOTERM_BP_FAT	GO:0015931~nucleobase-containing compound transport	16	1.91388	0.0201752	ENSMUSG00000030298, ENSMUSG00000032101, ENSMUSG00000025580, ENSMUSG00000008450, ENSMUSG00000016619, ENSMUSG00000025586, ENSMUSG00000002346, ENSMUSG00000029468, ENSMUSG00000022664, ENSMUSG00000042699, ENSMUSG00000042650, ENSMUSG00000048439, ENSMUSG00000021127, ENSMUSG00000022556, ENSMUSG00000031934, ENSMUSG00000059714	760	223	20379	1.92391	1	0.54311	0.539626
GOTERM_BP_FAT	GO:0060284~regulation of cell development	51	6.10048	0.0202696	ENSMUSG00000058799, ENSMUSG00000030341, ENSMUSG00000026288, ENSMUSG00000008855, ENSMUSG00000042766, ENSMUSG00000024621, ENSMUSG00000037171, ENSMUSG00000043895, ENSMUSG00000022847, ENSMUSG00000039157, ENSMUSG00000009073, ENSMUSG00000007805, ENSMUSG00000039115, ENSMUSG00000014773, ENSMUSG00000035678, ENSMUSG00000032193, ENSMUSG00000029106, ENSMUSG00000028613, ENSMUSG00000022556, ENSMUSG00000028859,…	760	997	20379	1.37165	1	0.543371	0.539885
GOTERM_BP_FAT	GO:0001704~formation of primary germ layer	11	1.31579	0.0204156	ENSMUSG00000037171, ENSMUSG00000036427, ENSMUSG00000017344, ENSMUSG00000024190, ENSMUSG00000030849, ENSMUSG00000009073, ENSMUSG00000034161, ENSMUSG00000029556, ENSMUSG00000074637, ENSMUSG00000034765, ENSMUSG00000006445	760	127	20379	2.32251	1	0.543371	0.539885
GOTERM_BP_FAT	GO:0061024~membrane organization	41	4.90431	0.0204281	ENSMUSG00000089876, ENSMUSG00000002496, ENSMUSG00000060675, ENSMUSG00000026849, ENSMUSG00000026825, ENSMUSG00000000915, ENSMUSG00000030805, ENSMUSG00000033916, ENSMUSG00000039232, ENSMUSG00000010110, ENSMUSG00000036622, ENSMUSG00000057789, ENSMUSG00000053768, ENSMUSG00000026172, ENSMUSG00000054342, ENSMUSG00000027284, ENSMUSG00000030298, ENSMUSG00000035745, ENSMUSG00000005299, ENSMUSG00000041607,…	760	767	20379	1.43337	1	0.543371	0.539885
GOTERM_BP_FAT	GO:0008380~RNA splicing	24	2.87081	0.020748	ENSMUSG00000003360, ENSMUSG00000003660, ENSMUSG00000029345, ENSMUSG00000032077, ENSMUSG00000032044, ENSMUSG00000028882, ENSMUSG00000025580, ENSMUSG00000040728, ENSMUSG00000028137, ENSMUSG00000022771, ENSMUSG00000022023, ENSMUSG00000022000, ENSMUSG00000029507, ENSMUSG00000061613, ENSMUSG00000020211, ENSMUSG00000042699, ENSMUSG00000090553, ENSMUSG00000109324, ENSMUSG00000037993, ENSMUSG00000007050,…	760	390	20379	1.65012	1	0.549517	0.545992
GOTERM_BP_FAT	GO:0006812~monoatomic cation transport	43	5.14354	0.0208493	ENSMUSG00000052271, ENSMUSG00000039838, ENSMUSG00000051980, ENSMUSG00000037916, ENSMUSG00000044708, ENSMUSG00000029055, ENSMUSG00000027010, ENSMUSG00000022780, ENSMUSG00000048497, ENSMUSG00000026961, ENSMUSG00000049686, ENSMUSG00000025557, ENSMUSG00000028803, ENSMUSG00000004113, ENSMUSG00000025358, ENSMUSG00000050856, ENSMUSG00000001249, ENSMUSG00000031934, ENSMUSG00000030769, ENSMUSG00000037434,…	760	813	20379	1.41823	1	0.549517	0.545992
GOTERM_BP_FAT	GO:0031334~positive regulation of protein-containing complex assembly	16	1.91388	0.0209051	ENSMUSG00000026021, ENSMUSG00000026883, ENSMUSG00000028456, ENSMUSG00000021573, ENSMUSG00000029468, ENSMUSG00000024401, ENSMUSG00000025468, ENSMUSG00000020457, ENSMUSG00000052727, ENSMUSG00000000915, ENSMUSG00000039199, ENSMUSG00000051498, ENSMUSG00000016758, ENSMUSG00000057789, ENSMUSG00000017774, ENSMUSG00000037405	760	224	20379	1.91532	1	0.549517	0.545992
GOTERM_BP_FAT	GO:0008645~hexose transmembrane transport	6	0.717703	0.0211541	ENSMUSG00000039838, ENSMUSG00000062064, ENSMUSG00000042010, ENSMUSG00000023571, ENSMUSG00000002496, ENSMUSG00000029556	760	43	20379	3.74155	1	0.551736	0.548197
GOTERM_BP_FAT	GO:1903725~regulation of phospholipid metabolic process	6	0.717703	0.0211541	ENSMUSG00000034997, ENSMUSG00000004264, ENSMUSG00000028773, ENSMUSG00000032193, ENSMUSG00000025950, ENSMUSG00000000489	760	43	20379	3.74155	1	0.551736	0.548197
GOTERM_BP_FAT	GO:0043065~positive regulation of apoptotic process	37	4.42584	0.0212746	ENSMUSG00000054452, ENSMUSG00000004054, ENSMUSG00000029771, ENSMUSG00000029433, ENSMUSG00000030341, ENSMUSG00000035638, ENSMUSG00000002731, ENSMUSG00000026288, ENSMUSG00000026883, ENSMUSG00000023830, ENSMUSG00000024401, ENSMUSG00000024789, ENSMUSG00000000915, ENSMUSG00000097328, ENSMUSG00000057789, ENSMUSG00000034997, ENSMUSG00000028195, ENSMUSG00000024190, ENSMUSG00000026270, ENSMUSG00000028410,…	760	678	20379	1.46333	1	0.552726	0.54918
GOTERM_BP_FAT	GO:0001649~osteoblast differentiation	11	1.31579	0.0214357	ENSMUSG00000001419, ENSMUSG00000028195, ENSMUSG00000054196, ENSMUSG00000007805, ENSMUSG00000032726, ENSMUSG00000031548, ENSMUSG00000034762, ENSMUSG00000008855, ENSMUSG00000025138, ENSMUSG00000074637, ENSMUSG00000006445	760	128	20379	2.30437	1	0.554762	0.551203
GOTERM_BP_FAT	GO:2000810~regulation of bicellular tight junction assembly	5	0.598086	0.0216297	ENSMUSG00000070473, ENSMUSG00000039577, ENSMUSG00000017774, ENSMUSG00000024401, ENSMUSG00000006445	760	29	20379	4.62319	1	0.55763	0.554053
GOTERM_BP_FAT	GO:0030001~metal ion transport	37	4.42584	0.0218122	ENSMUSG00000052271, ENSMUSG00000051980, ENSMUSG00000044708, ENSMUSG00000029055, ENSMUSG00000022780, ENSMUSG00000048497, ENSMUSG00000026961, ENSMUSG00000049686, ENSMUSG00000028803, ENSMUSG00000004113, ENSMUSG00000025358, ENSMUSG00000001249, ENSMUSG00000031934, ENSMUSG00000030769, ENSMUSG00000037434, ENSMUSG00000057789, ENSMUSG00000054414, ENSMUSG00000034997, ENSMUSG00000054342, ENSMUSG00000035745,…	760	679	20379	1.46117	1	0.560181	0.556588
GOTERM_BP_FAT	GO:0030278~regulation of ossification	12	1.43541	0.022754	ENSMUSG00000028195, ENSMUSG00000024955, ENSMUSG00000058794, ENSMUSG00000031849, ENSMUSG00000026674, ENSMUSG00000031548, ENSMUSG00000001494, ENSMUSG00000006457, ENSMUSG00000022025, ENSMUSG00000029468, ENSMUSG00000024598, ENSMUSG00000024621	760	148	20379	2.17415	1	0.582138	0.578403
GOTERM_BP_FAT	GO:0007096~regulation of exit from mitosis	4	0.478469	0.0236925	ENSMUSG00000004264, ENSMUSG00000001403, ENSMUSG00000024791, ENSMUSG00000034509	760	17	20379	6.30929	1	0.599287	0.595443
GOTERM_BP_FAT	GO:0090153~regulation of sphingolipid biosynthetic process	4	0.478469	0.0236925	ENSMUSG00000061878, ENSMUSG00000028195, ENSMUSG00000021770, ENSMUSG00000042632	760	17	20379	6.30929	1	0.599287	0.595443
GOTERM_BP_FAT	GO:0034112~positive regulation of homotypic cell-cell adhesion	4	0.478469	0.0236925	ENSMUSG00000034997, ENSMUSG00000024789, ENSMUSG00000046223, ENSMUSG00000029163	760	17	20379	6.30929	1	0.599287	0.595443
GOTERM_BP_FAT	GO:0048699~generation of neurons	67	8.01435	0.024245	ENSMUSG00000028064, ENSMUSG00000054196, ENSMUSG00000061288, ENSMUSG00000026840, ENSMUSG00000026883, ENSMUSG00000021032, ENSMUSG00000008855, ENSMUSG00000020661, ENSMUSG00000042766, ENSMUSG00000024621, ENSMUSG00000026849, ENSMUSG00000017485, ENSMUSG00000039230, ENSMUSG00000024789, ENSMUSG00000020827, ENSMUSG00000016637, ENSMUSG00000014773, ENSMUSG00000074923, ENSMUSG00000051650, ENSMUSG00000001510,…	760	1386	20379	1.29623	1	0.610434	0.606518
GOTERM_BP_FAT	GO:0048145~regulation of fibroblast proliferation	11	1.31579	0.0247179	ENSMUSG00000054342, ENSMUSG00000022997, ENSMUSG00000061878, ENSMUSG00000026883, ENSMUSG00000026674, ENSMUSG00000033307, ENSMUSG00000031548, ENSMUSG00000000489, ENSMUSG00000002496, ENSMUSG00000042423, ENSMUSG00000042699	760	131	20379	2.2516	1	0.610434	0.606518
GOTERM_BP_FAT	GO:0051028~mRNA transport	11	1.31579	0.0247179	ENSMUSG00000042650, ENSMUSG00000048439, ENSMUSG00000030298, ENSMUSG00000021127, ENSMUSG00000022556, ENSMUSG00000032101, ENSMUSG00000008450, ENSMUSG00000025580, ENSMUSG00000016619, ENSMUSG00000025586, ENSMUSG00000042699	760	131	20379	2.2516	1	0.610434	0.606518
GOTERM_BP_FAT	GO:0022008~neurogenesis	77	9.21053	0.0248081	ENSMUSG00000028064, ENSMUSG00000031075, ENSMUSG00000054196, ENSMUSG00000044708, ENSMUSG00000061288, ENSMUSG00000026840, ENSMUSG00000026883, ENSMUSG00000021032, ENSMUSG00000008855, ENSMUSG00000020661, ENSMUSG00000042766, ENSMUSG00000024621, ENSMUSG00000026849, ENSMUSG00000017485, ENSMUSG00000039230, ENSMUSG00000024789, ENSMUSG00000009073, ENSMUSG00000020827, ENSMUSG00000016637, ENSMUSG00000014773,…	760	1628	20379	1.26825	1	0.610434	0.606518
GOTERM_BP_FAT	GO:0021761~limbic system development	12	1.43541	0.0248286	ENSMUSG00000030849, ENSMUSG00000009073, ENSMUSG00000038541, ENSMUSG00000028078, ENSMUSG00000039106, ENSMUSG00000043969, ENSMUSG00000031732, ENSMUSG00000025810, ENSMUSG00000013236, ENSMUSG00000024621, ENSMUSG00000090071, ENSMUSG00000028613	760	150	20379	2.14516	1	0.610434	0.606518
GOTERM_BP_FAT	GO:0032880~regulation of protein localization	53	6.33971	0.0251064	ENSMUSG00000061527, ENSMUSG00000030341, ENSMUSG00000031075, ENSMUSG00000056692, ENSMUSG00000026880, ENSMUSG00000008450, ENSMUSG00000023571, ENSMUSG00000049686, ENSMUSG00000029556, ENSMUSG00000042766, ENSMUSG00000026849, ENSMUSG00000024789, ENSMUSG00000071379, ENSMUSG00000009073, ENSMUSG00000039199, ENSMUSG00000073433, ENSMUSG00000029084, ENSMUSG00000031555, ENSMUSG00000026270, ENSMUSG00000028410,…	760	1056	20379	1.3458	1	0.610434	0.606518
GOTERM_BP_FAT	GO:0032480~negative regulation of type I interferon production	6	0.717703	0.0252799	ENSMUSG00000034292, ENSMUSG00000056692, ENSMUSG00000032109, ENSMUSG00000021264, ENSMUSG00000013236, ENSMUSG00000022400	760	45	20379	3.57526	1	0.610434	0.606518
GOTERM_BP_FAT	GO:0000184~nuclear-transcribed mRNA catabolic process, nonsense-mediated decay	6	0.717703	0.0252799	ENSMUSG00000021962, ENSMUSG00000024472, ENSMUSG00000058301, ENSMUSG00000025580, ENSMUSG00000020495, ENSMUSG00000030655	760	45	20379	3.57526	1	0.610434	0.606518
GOTERM_BP_FAT	GO:0032755~positive regulation of interleukin-6 production	10	1.19617	0.0253162	ENSMUSG00000055994, ENSMUSG00000028195, ENSMUSG00000008496, ENSMUSG00000041607, ENSMUSG00000051498, ENSMUSG00000002897, ENSMUSG00000029468, ENSMUSG00000024401, ENSMUSG00000042699, ENSMUSG00000035678	760	113	20379	2.37296	1	0.610434	0.606518
GOTERM_BP_FAT	GO:0000375~RNA splicing, via transesterification reactions	17	2.03349	0.0254015	ENSMUSG00000003360, ENSMUSG00000003660, ENSMUSG00000029345, ENSMUSG00000032077, ENSMUSG00000025580, ENSMUSG00000040728, ENSMUSG00000028137, ENSMUSG00000022023, ENSMUSG00000061613, ENSMUSG00000020211, ENSMUSG00000042699, ENSMUSG00000090553, ENSMUSG00000037993, ENSMUSG00000007050, ENSMUSG00000039148, ENSMUSG00000056305, ENSMUSG00000018425	760	250	20379	1.82338	1	0.610434	0.606518
GOTERM_BP_FAT	GO:0000377~RNA splicing, via transesterification reactions with bulged adenosine as nucleophile	17	2.03349	0.0254015	ENSMUSG00000003360, ENSMUSG00000003660, ENSMUSG00000029345, ENSMUSG00000032077, ENSMUSG00000025580, ENSMUSG00000040728, ENSMUSG00000028137, ENSMUSG00000022023, ENSMUSG00000061613, ENSMUSG00000020211, ENSMUSG00000042699, ENSMUSG00000090553, ENSMUSG00000037993, ENSMUSG00000007050, ENSMUSG00000039148, ENSMUSG00000056305, ENSMUSG00000018425	760	250	20379	1.82338	1	0.610434	0.606518
GOTERM_BP_FAT	GO:0000398~mRNA splicing, via spliceosome	17	2.03349	0.0254015	ENSMUSG00000003360, ENSMUSG00000003660, ENSMUSG00000029345, ENSMUSG00000032077, ENSMUSG00000025580, ENSMUSG00000040728, ENSMUSG00000028137, ENSMUSG00000022023, ENSMUSG00000061613, ENSMUSG00000020211, ENSMUSG00000042699, ENSMUSG00000090553, ENSMUSG00000037993, ENSMUSG00000007050, ENSMUSG00000039148, ENSMUSG00000056305, ENSMUSG00000018425	760	250	20379	1.82338	1	0.610434	0.606518
GOTERM_BP_FAT	GO:0043467~regulation of generation of precursor metabolites and energy	13	1.55502	0.025566	ENSMUSG00000034997, ENSMUSG00000005373, ENSMUSG00000004264, ENSMUSG00000006362, ENSMUSG00000027010, ENSMUSG00000022383, ENSMUSG00000072494, ENSMUSG00000006457, ENSMUSG00000029468, ENSMUSG00000024401, ENSMUSG00000044145, ENSMUSG00000039410, ENSMUSG00000034203	760	170	20379	2.05052	1	0.610434	0.606518
GOTERM_BP_FAT	GO:0039533~regulation of MDA-5 signaling pathway	3	0.358852	0.0256848	ENSMUSG00000024404, ENSMUSG00000034371, ENSMUSG00000018446	760	7	20379	11.4919	1	0.610434	0.606518
GOTERM_BP_FAT	GO:0032608~interferon-beta production	3	0.358852	0.0256848	ENSMUSG00000020115, ENSMUSG00000034292, ENSMUSG00000032109	760	7	20379	11.4919	1	0.610434	0.606518
GOTERM_BP_FAT	GO:0060664~epithelial cell proliferation involved in salivary gland morphogenesis	3	0.358852	0.0256848	ENSMUSG00000030849, ENSMUSG00000000489, ENSMUSG00000024401	760	7	20379	11.4919	1	0.610434	0.606518
GOTERM_BP_FAT	GO:0051726~regulation of cell cycle	56	6.69856	0.025715	ENSMUSG00000063704, ENSMUSG00000034509, ENSMUSG00000014859, ENSMUSG00000029999, ENSMUSG00000061288, ENSMUSG00000024660, ENSMUSG00000026883, ENSMUSG00000060675, ENSMUSG00000025358, ENSMUSG00000024621, ENSMUSG00000021635, ENSMUSG00000009073, ENSMUSG00000010051, ENSMUSG00000035234, ENSMUSG00000057789, ENSMUSG00000004264, ENSMUSG00000024454, ENSMUSG00000027323, ENSMUSG00000026674, ENSMUSG00000027487,…	760	1131	20379	1.32768	1	0.610434	0.606518
GOTERM_BP_FAT	GO:0009451~RNA modification	12	1.43541	0.025916	ENSMUSG00000048109, ENSMUSG00000032103, ENSMUSG00000044763, ENSMUSG00000032044, ENSMUSG00000027324, ENSMUSG00000069020, ENSMUSG00000037376, ENSMUSG00000025155, ENSMUSG00000021692, ENSMUSG00000029507, ENSMUSG00000027487, ENSMUSG00000004268	760	151	20379	2.13095	1	0.610434	0.606518
GOTERM_BP_FAT	GO:0045732~positive regulation of protein catabolic process	15	1.79426	0.0259663	ENSMUSG00000028680, ENSMUSG00000063704, ENSMUSG00000025373, ENSMUSG00000006362, ENSMUSG00000026021, ENSMUSG00000032193, ENSMUSG00000026883, ENSMUSG00000024401, ENSMUSG00000022400, ENSMUSG00000020235, ENSMUSG00000097328, ENSMUSG00000022637, ENSMUSG00000035242, ENSMUSG00000010110, ENSMUSG00000031555	760	210	20379	1.91532	1	0.610434	0.606518
GOTERM_BP_FAT	GO:0042255~ribosome assembly	8	0.956938	0.0260457	ENSMUSG00000022557, ENSMUSG00000024608, ENSMUSG00000021282, ENSMUSG00000032518, ENSMUSG00000032480, ENSMUSG00000028741, ENSMUSG00000018446, ENSMUSG00000047084	760	78	20379	2.7502	1	0.610434	0.606518
GOTERM_BP_FAT	GO:0032008~positive regulation of TOR signaling	8	0.956938	0.0260457	ENSMUSG00000030298, ENSMUSG00000020115, ENSMUSG00000020424, ENSMUSG00000053907, ENSMUSG00000109324, ENSMUSG00000024454, ENSMUSG00000070934, ENSMUSG00000022400	760	78	20379	2.7502	1	0.610434	0.606518
GOTERM_BP_FAT	GO:0098655~monoatomic cation transmembrane transport	35	4.1866	0.026478	ENSMUSG00000052271, ENSMUSG00000039838, ENSMUSG00000037916, ENSMUSG00000044708, ENSMUSG00000029055, ENSMUSG00000027010, ENSMUSG00000048497, ENSMUSG00000026961, ENSMUSG00000049686, ENSMUSG00000025557, ENSMUSG00000028803, ENSMUSG00000004113, ENSMUSG00000050856, ENSMUSG00000001249, ENSMUSG00000031934, ENSMUSG00000037434, ENSMUSG00000036622, ENSMUSG00000057789, ENSMUSG00000054414, ENSMUSG00000034997,…	760	644	20379	1.45731	1	0.617031	0.613073
GOTERM_BP_FAT	GO:0034097~response to cytokine	60	7.17703	0.0265113	ENSMUSG00000052293, ENSMUSG00000030341, ENSMUSG00000026883, ENSMUSG00000022489, ENSMUSG00000028426, ENSMUSG00000024621, ENSMUSG00000024789, ENSMUSG00000047731, ENSMUSG00000022847, ENSMUSG00000010051, ENSMUSG00000029718, ENSMUSG00000021638, ENSMUSG00000053907, ENSMUSG00000039232, ENSMUSG00000035673, ENSMUSG00000029084, ENSMUSG00000031555, ENSMUSG00000051650, ENSMUSG00000032591, ENSMUSG00000026674,…	760	1229	20379	1.30909	1	0.617031	0.613073
GOTERM_BP_FAT	GO:0046328~regulation of JNK cascade	13	1.55502	0.0266034	ENSMUSG00000004054, ENSMUSG00000055994, ENSMUSG00000028410, ENSMUSG00000059981, ENSMUSG00000061288, ENSMUSG00000024454, ENSMUSG00000026883, ENSMUSG00000024401, ENSMUSG00000020305, ENSMUSG00000024948, ENSMUSG00000109324, ENSMUSG00000020827, ENSMUSG00000031548	760	171	20379	2.03853	1	0.617032	0.613074
GOTERM_BP_FAT	GO:0022603~regulation of anatomical structure morphogenesis	49	5.86124	0.0267351	ENSMUSG00000028064, ENSMUSG00000030341, ENSMUSG00000026883, ENSMUSG00000054150, ENSMUSG00000042766, ENSMUSG00000027217, ENSMUSG00000024621, ENSMUSG00000042446, ENSMUSG00000037171, ENSMUSG00000009073, ENSMUSG00000010051, ENSMUSG00000031954, ENSMUSG00000037697, ENSMUSG00000014773, ENSMUSG00000004264, ENSMUSG00000029106, ENSMUSG00000006445, ENSMUSG00000028613, ENSMUSG00000020611, ENSMUSG00000030739,…	760	969	20379	1.35594	1	0.617949	0.613985
GOTERM_BP_FAT	GO:0009056~catabolic process	98	11.7225	0.0268372	ENSMUSG00000052299, ENSMUSG00000028741, ENSMUSG00000022489, ENSMUSG00000002475, ENSMUSG00000022400, ENSMUSG00000026849, ENSMUSG00000038541, ENSMUSG00000015027, ENSMUSG00000004264, ENSMUSG00000026270, ENSMUSG00000025580, ENSMUSG00000028974, ENSMUSG00000024773, ENSMUSG00000059890, ENSMUSG00000042632, ENSMUSG00000020695, ENSMUSG00000023965, ENSMUSG00000022359, ENSMUSG00000038250, ENSMUSG00000022637,…	760	2152	20379	1.22111	1	0.61805	0.614085
GOTERM_BP_FAT	GO:0070306~lens fiber cell differentiation	5	0.598086	0.0270374	ENSMUSG00000020235, ENSMUSG00000030849, ENSMUSG00000009073, ENSMUSG00000060675, ENSMUSG00000006445	760	31	20379	4.32492	1	0.61805	0.614085
GOTERM_BP_FAT	GO:0033688~regulation of osteoblast proliferation	5	0.598086	0.0270374	ENSMUSG00000028195, ENSMUSG00000030849, ENSMUSG00000009073, ENSMUSG00000054196, ENSMUSG00000031548	760	31	20379	4.32492	1	0.61805	0.614085
GOTERM_BP_FAT	GO:1900015~regulation of cytokine production involved in inflammatory response	7	0.837321	0.0275163	ENSMUSG00000055994, ENSMUSG00000021901, ENSMUSG00000022383, ENSMUSG00000051498, ENSMUSG00000002897, ENSMUSG00000024401, ENSMUSG00000025512	760	62	20379	3.02744	1	0.61805	0.614085
GOTERM_BP_FAT	GO:1904707~positive regulation of vascular associated smooth muscle cell proliferation	6	0.717703	0.0275228	ENSMUSG00000001419, ENSMUSG00000024789, ENSMUSG00000030849, ENSMUSG00000026674, ENSMUSG00000000489, ENSMUSG00000024401	760	46	20379	3.49754	1	0.61805	0.614085
GOTERM_BP_FAT	GO:0045747~positive regulation of Notch signaling pathway	6	0.717703	0.0275228	ENSMUSG00000022997, ENSMUSG00000055994, ENSMUSG00000018169, ENSMUSG00000028445, ENSMUSG00000014773, ENSMUSG00000074637	760	46	20379	3.49754	1	0.61805	0.614085
GOTERM_BP_FAT	GO:0032570~response to progesterone	6	0.717703	0.0275228	ENSMUSG00000024912, ENSMUSG00000036427, ENSMUSG00000041607, ENSMUSG00000021250, ENSMUSG00000003545, ENSMUSG00000029084	760	46	20379	3.49754	1	0.61805	0.614085
GOTERM_BP_FAT	GO:0015749~monosaccharide transmembrane transport	6	0.717703	0.0275228	ENSMUSG00000039838, ENSMUSG00000062064, ENSMUSG00000042010, ENSMUSG00000023571, ENSMUSG00000002496, ENSMUSG00000029556	760	46	20379	3.49754	1	0.61805	0.614085
GOTERM_BP_FAT	GO:0001522~pseudouridine synthesis	4	0.478469	0.0276615	ENSMUSG00000032103, ENSMUSG00000032044, ENSMUSG00000027324, ENSMUSG00000029507	760	18	20379	5.95877	1	0.61805	0.614085
GOTERM_BP_FAT	GO:0016322~neuron remodeling	4	0.478469	0.0276615	ENSMUSG00000045532, ENSMUSG00000020019, ENSMUSG00000000489, ENSMUSG00000054855	760	18	20379	5.95877	1	0.61805	0.614085
GOTERM_BP_FAT	GO:0006357~regulation of transcription by RNA polymerase II	121	14.4737	0.027779	ENSMUSG00000052293, ENSMUSG00000058794, ENSMUSG00000014859, ENSMUSG00000049600, ENSMUSG00000008855, ENSMUSG00000029556, ENSMUSG00000025358, ENSMUSG00000037171, ENSMUSG00000024789, ENSMUSG00000049728, ENSMUSG00000046442, ENSMUSG00000007805, ENSMUSG00000035673, ENSMUSG00000056019, ENSMUSG00000074472, ENSMUSG00000025580, ENSMUSG00000048485, ENSMUSG00000044934, ENSMUSG00000043969, ENSMUSG00000021264,…	760	2728	20379	1.18935	1	0.618134	0.614168
GOTERM_BP_FAT	GO:0001894~tissue homeostasis	17	2.03349	0.0279419	ENSMUSG00000028890, ENSMUSG00000062329, ENSMUSG00000055994, ENSMUSG00000041607, ENSMUSG00000025389, ENSMUSG00000029468, ENSMUSG00000029556, ENSMUSG00000029106, ENSMUSG00000028833, ENSMUSG00000022865, ENSMUSG00000034161, ENSMUSG00000021901, ENSMUSG00000021638, ENSMUSG00000031849, ENSMUSG00000039577, ENSMUSG00000037446, ENSMUSG00000017697	760	253	20379	1.80176	1	0.618134	0.614168
GOTERM_BP_FAT	GO:0060249~anatomical structure homeostasis	17	2.03349	0.0279419	ENSMUSG00000028890, ENSMUSG00000062329, ENSMUSG00000055994, ENSMUSG00000041607, ENSMUSG00000025389, ENSMUSG00000029468, ENSMUSG00000029556, ENSMUSG00000029106, ENSMUSG00000028833, ENSMUSG00000022865, ENSMUSG00000034161, ENSMUSG00000021901, ENSMUSG00000021638, ENSMUSG00000031849, ENSMUSG00000039577, ENSMUSG00000037446, ENSMUSG00000017697	760	253	20379	1.80176	1	0.618134	0.614168
GOTERM_BP_FAT	GO:0072359~circulatory system development	54	6.45933	0.028143	ENSMUSG00000028064, ENSMUSG00000030341, ENSMUSG00000058794, ENSMUSG00000029999, ENSMUSG00000026883, ENSMUSG00000008855, ENSMUSG00000037171, ENSMUSG00000097328, ENSMUSG00000022803, ENSMUSG00000020709, ENSMUSG00000035478, ENSMUSG00000057789, ENSMUSG00000014773, ENSMUSG00000015467, ENSMUSG00000029146, ENSMUSG00000029185, ENSMUSG00000032193, ENSMUSG00000001510, ENSMUSG00000026833, ENSMUSG00000006445,…	760	1090	20379	1.32842	1	0.620534	0.616553
GOTERM_BP_FAT	GO:0009408~response to heat	9	1.07656	0.0282783	ENSMUSG00000029145, ENSMUSG00000022556, ENSMUSG00000031075, ENSMUSG00000028410, ENSMUSG00000029361, ENSMUSG00000026021, ENSMUSG00000056019, ENSMUSG00000030399, ENSMUSG00000042699	760	97	20379	2.48794	1	0.620946	0.616963
GOTERM_BP_FAT	GO:0062014~negative regulation of small molecule metabolic process	11	1.31579	0.0283469	ENSMUSG00000006362, ENSMUSG00000042010, ENSMUSG00000049353, ENSMUSG00000066036, ENSMUSG00000032591, ENSMUSG00000027010, ENSMUSG00000035242, ENSMUSG00000022383, ENSMUSG00000023571, ENSMUSG00000054428, ENSMUSG00000006457	760	134	20379	2.20119	1	0.620946	0.616963
GOTERM_BP_FAT	GO:0060562~epithelial tube morphogenesis	23	2.7512	0.0285728	ENSMUSG00000004264, ENSMUSG00000051980, ENSMUSG00000054196, ENSMUSG00000032591, ENSMUSG00000040728, ENSMUSG00000016619, ENSMUSG00000002496, ENSMUSG00000025810, ENSMUSG00000025216, ENSMUSG00000008855, ENSMUSG00000006445, ENSMUSG00000021048, ENSMUSG00000048109, ENSMUSG00000037171, ENSMUSG00000022997, ENSMUSG00000068302, ENSMUSG00000036180, ENSMUSG00000020611, ENSMUSG00000030849, ENSMUSG00000031548,…	760	381	20379	1.61872	1	0.623854	0.619852
GOTERM_BP_FAT	GO:0032675~regulation of interleukin-6 production	13	1.55502	0.0287695	ENSMUSG00000055994, ENSMUSG00000028195, ENSMUSG00000030341, ENSMUSG00000008496, ENSMUSG00000041607, ENSMUSG00000026288, ENSMUSG00000002897, ENSMUSG00000029468, ENSMUSG00000024401, ENSMUSG00000042699, ENSMUSG00000032109, ENSMUSG00000051498, ENSMUSG00000035678	760	173	20379	2.01496	1	0.626111	0.622095
GOTERM_BP_FAT	GO:0006939~smooth muscle contraction	7	0.837321	0.0294908	ENSMUSG00000034997, ENSMUSG00000031849, ENSMUSG00000034881, ENSMUSG00000035200, ENSMUSG00000029084, ENSMUSG00000042632, ENSMUSG00000017697	760	63	20379	2.97939	1	0.636813	0.632728
GOTERM_BP_FAT	GO:0010712~regulation of collagen metabolic process	7	0.837321	0.0294908	ENSMUSG00000020810, ENSMUSG00000034161, ENSMUSG00000029163, ENSMUSG00000034839, ENSMUSG00000026674, ENSMUSG00000000489, ENSMUSG00000025578	760	63	20379	2.97939	1	0.636813	0.632728
GOTERM_BP_FAT	GO:0071248~cellular response to metal ion	15	1.79426	0.0298488	ENSMUSG00000028890, ENSMUSG00000026198, ENSMUSG00000044708, ENSMUSG00000026021, ENSMUSG00000021250, ENSMUSG00000003545, ENSMUSG00000002413, ENSMUSG00000003752, ENSMUSG00000029106, ENSMUSG00000022556, ENSMUSG00000071379, ENSMUSG00000015337, ENSMUSG00000036622, ENSMUSG00000031972, ENSMUSG00000074637	760	214	20379	1.87952	1	0.636813	0.632728
GOTERM_BP_FAT	GO:1903055~positive regulation of extracellular matrix organization	5	0.598086	0.0300171	ENSMUSG00000029163, ENSMUSG00000034807, ENSMUSG00000022780, ENSMUSG00000026674, ENSMUSG00000048537	760	32	20379	4.18976	1	0.636813	0.632728
GOTERM_BP_FAT	GO:1900745~positive regulation of p38MAPK cascade	5	0.598086	0.0300171	ENSMUSG00000054342, ENSMUSG00000061878, ENSMUSG00000044024, ENSMUSG00000020827, ENSMUSG00000024331	760	32	20379	4.18976	1	0.636813	0.632728
GOTERM_BP_FAT	GO:1900543~negative regulation of purine nucleotide metabolic process	5	0.598086	0.0300171	ENSMUSG00000006362, ENSMUSG00000049353, ENSMUSG00000022383, ENSMUSG00000054428, ENSMUSG00000006457	760	32	20379	4.18976	1	0.636813	0.632728
GOTERM_BP_FAT	GO:0043393~regulation of protein binding	14	1.67464	0.0300213	ENSMUSG00000054452, ENSMUSG00000029345, ENSMUSG00000054196, ENSMUSG00000000489, ENSMUSG00000069867, ENSMUSG00000008855, ENSMUSG00000029106, ENSMUSG00000023118, ENSMUSG00000017344, ENSMUSG00000018169, ENSMUSG00000000915, ENSMUSG00000000600, ENSMUSG00000022637, ENSMUSG00000059714	760	194	20379	1.93507	1	0.636813	0.632728
GOTERM_BP_FAT	GO:0006399~tRNA metabolic process	14	1.67464	0.0300213	ENSMUSG00000032103, ENSMUSG00000030871, ENSMUSG00000025280, ENSMUSG00000032044, ENSMUSG00000025155, ENSMUSG00000029507, ENSMUSG00000027487, ENSMUSG00000029777, ENSMUSG00000044763, ENSMUSG00000069020, ENSMUSG00000037376, ENSMUSG00000036114, ENSMUSG00000030423, ENSMUSG00000075528	760	194	20379	1.93507	1	0.636813	0.632728
GOTERM_BP_FAT	GO:0043068~positive regulation of programmed cell death	37	4.42584	0.0301258	ENSMUSG00000054452, ENSMUSG00000004054, ENSMUSG00000029771, ENSMUSG00000029433, ENSMUSG00000030341, ENSMUSG00000035638, ENSMUSG00000002731, ENSMUSG00000026288, ENSMUSG00000026883, ENSMUSG00000023830, ENSMUSG00000024401, ENSMUSG00000024789, ENSMUSG00000000915, ENSMUSG00000097328, ENSMUSG00000057789, ENSMUSG00000034997, ENSMUSG00000028195, ENSMUSG00000024190, ENSMUSG00000026270, ENSMUSG00000028410,…	760	696	20379	1.42548	1	0.637014	0.632928
GOTERM_BP_FAT	GO:0010564~regulation of cell cycle process	41	4.90431	0.0302468	ENSMUSG00000052151, ENSMUSG00000028680, ENSMUSG00000063704, ENSMUSG00000025374, ENSMUSG00000059981, ENSMUSG00000034509, ENSMUSG00000061288, ENSMUSG00000029999, ENSMUSG00000026883, ENSMUSG00000024660, ENSMUSG00000048416, ENSMUSG00000025358, ENSMUSG00000024401, ENSMUSG00000024621, ENSMUSG00000021635, ENSMUSG00000001403, ENSMUSG00000030849, ENSMUSG00000010051, ENSMUSG00000033916, ENSMUSG00000035234,…	760	790	20379	1.39164	1	0.637562	0.633472
GOTERM_BP_FAT	GO:0001654~eye development	27	3.22967	0.0304978	ENSMUSG00000021250, ENSMUSG00000026840, ENSMUSG00000025810, ENSMUSG00000060675, ENSMUSG00000028989, ENSMUSG00000071379, ENSMUSG00000030849, ENSMUSG00000009073, ENSMUSG00000007805, ENSMUSG00000039577, ENSMUSG00000057789, ENSMUSG00000014773, ENSMUSG00000059436, ENSMUSG00000032011, ENSMUSG00000049353, ENSMUSG00000025389, ENSMUSG00000000489, ENSMUSG00000021264, ENSMUSG00000024598, ENSMUSG00000047824,…	760	471	20379	1.53714	1	0.640836	0.636725
GOTERM_BP_FAT	GO:0021766~hippocampus development	10	1.19617	0.0307921	ENSMUSG00000009073, ENSMUSG00000038541, ENSMUSG00000028078, ENSMUSG00000039106, ENSMUSG00000043969, ENSMUSG00000031732, ENSMUSG00000013236, ENSMUSG00000024621, ENSMUSG00000090071, ENSMUSG00000028613	760	117	20379	2.29184	1	0.644998	0.64086
GOTERM_BP_FAT	GO:0007160~cell-matrix adhesion	11	1.31579	0.0309673	ENSMUSG00000017344, ENSMUSG00000032011, ENSMUSG00000029163, ENSMUSG00000057454, ENSMUSG00000059981, ENSMUSG00000041845, ENSMUSG00000039115, ENSMUSG00000006457, ENSMUSG00000020310, ENSMUSG00000019920, ENSMUSG00000031555	760	136	20379	2.16882	1	0.646646	0.642498
GOTERM_BP_FAT	GO:1904705~regulation of vascular associated smooth muscle cell proliferation	8	0.956938	0.031203	ENSMUSG00000001419, ENSMUSG00000020611, ENSMUSG00000043895, ENSMUSG00000024789, ENSMUSG00000030849, ENSMUSG00000026674, ENSMUSG00000000489, ENSMUSG00000024401	760	81	20379	2.64834	1	0.649191	0.645027
GOTERM_BP_FAT	GO:0050790~regulation of catalytic activity	61	7.29665	0.0314056	ENSMUSG00000004054, ENSMUSG00000029433, ENSMUSG00000002279, ENSMUSG00000061288, ENSMUSG00000049686, ENSMUSG00000026883, ENSMUSG00000024621, ENSMUSG00000037171, ENSMUSG00000024789, ENSMUSG00000035392, ENSMUSG00000046442, ENSMUSG00000009073, ENSMUSG00000024948, ENSMUSG00000057789, ENSMUSG00000031555, ENSMUSG00000004264, ENSMUSG00000028410, ENSMUSG00000006241, ENSMUSG00000032591, ENSMUSG00000028974,…	760	1264	20379	1.29405	1	0.649191	0.645027
GOTERM_BP_FAT	GO:0040017~positive regulation of locomotion	36	4.30622	0.0314659	ENSMUSG00000036427, ENSMUSG00000028064, ENSMUSG00000026181, ENSMUSG00000051980, ENSMUSG00000089876, ENSMUSG00000026883, ENSMUSG00000002496, ENSMUSG00000025810, ENSMUSG00000049307, ENSMUSG00000024621, ENSMUSG00000024789, ENSMUSG00000017344, ENSMUSG00000030805, ENSMUSG00000046761, ENSMUSG00000010051, ENSMUSG00000007805, ENSMUSG00000031555, ENSMUSG00000061878, ENSMUSG00000032135, ENSMUSG00000028195,…	760	676	20379	1.42799	1	0.649191	0.645027
GOTERM_BP_FAT	GO:1903829~positive regulation of protein localization	31	3.70813	0.0315408	ENSMUSG00000005881, ENSMUSG00000028680, ENSMUSG00000030341, ENSMUSG00000031075, ENSMUSG00000051980, ENSMUSG00000026880, ENSMUSG00000008450, ENSMUSG00000049686, ENSMUSG00000023571, ENSMUSG00000029556, ENSMUSG00000024401, ENSMUSG00000024789, ENSMUSG00000071379, ENSMUSG00000030805, ENSMUSG00000009073, ENSMUSG00000039199, ENSMUSG00000020848, ENSMUSG00000029084, ENSMUSG00000036622, ENSMUSG00000031555,…	760	562	20379	1.47909	1	0.649191	0.645027
GOTERM_BP_FAT	GO:0050658~RNA transport	12	1.43541	0.0318739	ENSMUSG00000042650, ENSMUSG00000048439, ENSMUSG00000030298, ENSMUSG00000021127, ENSMUSG00000022556, ENSMUSG00000032101, ENSMUSG00000008450, ENSMUSG00000025580, ENSMUSG00000016619, ENSMUSG00000025586, ENSMUSG00000059714, ENSMUSG00000042699	760	156	20379	2.06265	1	0.649191	0.645027
GOTERM_BP_FAT	GO:0050684~regulation of mRNA processing	12	1.43541	0.0318739	ENSMUSG00000042650, ENSMUSG00000048109, ENSMUSG00000021127, ENSMUSG00000032212, ENSMUSG00000015165, ENSMUSG00000058301, ENSMUSG00000025580, ENSMUSG00000025586, ENSMUSG00000028137, ENSMUSG00000018446, ENSMUSG00000026701, ENSMUSG00000042699	760	156	20379	2.06265	1	0.649191	0.645027
GOTERM_BP_FAT	GO:0050657~nucleic acid transport	12	1.43541	0.0318739	ENSMUSG00000042650, ENSMUSG00000048439, ENSMUSG00000030298, ENSMUSG00000021127, ENSMUSG00000022556, ENSMUSG00000032101, ENSMUSG00000008450, ENSMUSG00000025580, ENSMUSG00000016619, ENSMUSG00000025586, ENSMUSG00000059714, ENSMUSG00000042699	760	156	20379	2.06265	1	0.649191	0.645027
GOTERM_BP_FAT	GO:1901550~regulation of endothelial cell development	4	0.478469	0.0319608	ENSMUSG00000043895, ENSMUSG00000030341, ENSMUSG00000029106, ENSMUSG00000024401	760	19	20379	5.64515	1	0.649191	0.645027
GOTERM_BP_FAT	GO:1903140~regulation of establishment of endothelial barrier	4	0.478469	0.0319608	ENSMUSG00000043895, ENSMUSG00000030341, ENSMUSG00000029106, ENSMUSG00000024401	760	19	20379	5.64515	1	0.649191	0.645027
GOTERM_BP_FAT	GO:0032103~positive regulation of response to external stimulus	34	4.06699	0.0321888	ENSMUSG00000026181, ENSMUSG00000030341, ENSMUSG00000051980, ENSMUSG00000089876, ENSMUSG00000002897, ENSMUSG00000002413, ENSMUSG00000025810, ENSMUSG00000024401, ENSMUSG00000024621, ENSMUSG00000024789, ENSMUSG00000017344, ENSMUSG00000024404, ENSMUSG00000030805, ENSMUSG00000039199, ENSMUSG00000034997, ENSMUSG00000054342, ENSMUSG00000055994, ENSMUSG00000004264, ENSMUSG00000032076, ENSMUSG00000029163,…	760	631	20379	1.44484	1	0.650482	0.646309
GOTERM_BP_FAT	GO:0006401~RNA catabolic process	13	1.55502	0.0322541	ENSMUSG00000024472, ENSMUSG00000058301, ENSMUSG00000026174, ENSMUSG00000025580, ENSMUSG00000043702, ENSMUSG00000028741, ENSMUSG00000020495, ENSMUSG00000069867, ENSMUSG00000040482, ENSMUSG00000021962, ENSMUSG00000021127, ENSMUSG00000007050, ENSMUSG00000030655	760	176	20379	1.98061	1	0.650482	0.646309
GOTERM_BP_FAT	GO:0043507~positive regulation of JUN kinase activity	6	0.717703	0.0323777	ENSMUSG00000004054, ENSMUSG00000024948, ENSMUSG00000061288, ENSMUSG00000026883, ENSMUSG00000051498, ENSMUSG00000024401	760	48	20379	3.35181	1	0.650482	0.646309
GOTERM_BP_FAT	GO:0150063~visual system development	27	3.22967	0.0324691	ENSMUSG00000021250, ENSMUSG00000026840, ENSMUSG00000025810, ENSMUSG00000060675, ENSMUSG00000028989, ENSMUSG00000071379, ENSMUSG00000030849, ENSMUSG00000009073, ENSMUSG00000007805, ENSMUSG00000039577, ENSMUSG00000057789, ENSMUSG00000014773, ENSMUSG00000059436, ENSMUSG00000032011, ENSMUSG00000049353, ENSMUSG00000025389, ENSMUSG00000000489, ENSMUSG00000021264, ENSMUSG00000024598, ENSMUSG00000047824,…	760	474	20379	1.52741	1	0.650482	0.646309
GOTERM_BP_FAT	GO:0010558~negative regulation of macromolecule biosynthetic process	110	13.1579	0.032661	ENSMUSG00000028068, ENSMUSG00000008450, ENSMUSG00000026288, ENSMUSG00000028741, ENSMUSG00000049600, ENSMUSG00000008855, ENSMUSG00000029556, ENSMUSG00000025358, ENSMUSG00000022400, ENSMUSG00000025512, ENSMUSG00000037171, ENSMUSG00000044145, ENSMUSG00000049728, ENSMUSG00000007805, ENSMUSG00000035673, ENSMUSG00000035279, ENSMUSG00000004264, ENSMUSG00000025580, ENSMUSG00000025586, ENSMUSG00000021264,…	760	2470	20379	1.19417	1	0.650482	0.646309
GOTERM_BP_FAT	GO:0009057~macromolecule catabolic process	56	6.69856	0.0328067	ENSMUSG00000052299, ENSMUSG00000026883, ENSMUSG00000028741, ENSMUSG00000022684, ENSMUSG00000028426, ENSMUSG00000022400, ENSMUSG00000026849, ENSMUSG00000066892, ENSMUSG00000010051, ENSMUSG00000007050, ENSMUSG00000015027, ENSMUSG00000026270, ENSMUSG00000033287, ENSMUSG00000025580, ENSMUSG00000028974, ENSMUSG00000024773, ENSMUSG00000032193, ENSMUSG00000059890, ENSMUSG00000020495, ENSMUSG00000029468,…	760	1147	20379	1.30916	1	0.650482	0.646309
GOTERM_BP_FAT	GO:0008284~positive regulation of cell population proliferation	56	6.69856	0.0328067	ENSMUSG00000058799, ENSMUSG00000063704, ENSMUSG00000028068, ENSMUSG00000054196, ENSMUSG00000029999, ENSMUSG00000026883, ENSMUSG00000008855, ENSMUSG00000025358, ENSMUSG00000024621, ENSMUSG00000037171, ENSMUSG00000024789, ENSMUSG00000022847, ENSMUSG00000010051, ENSMUSG00000041075, ENSMUSG00000007805, ENSMUSG00000029084, ENSMUSG00000014773, ENSMUSG00000035678, ENSMUSG00000032591, ENSMUSG00000026674,…	760	1147	20379	1.30916	1	0.650482	0.646309
GOTERM_BP_FAT	GO:0071103~DNA conformation change	9	1.07656	0.033101	ENSMUSG00000017485, ENSMUSG00000022019, ENSMUSG00000067995, ENSMUSG00000058301, ENSMUSG00000027353, ENSMUSG00000027323, ENSMUSG00000009145, ENSMUSG00000005410, ENSMUSG00000042699	760	100	20379	2.4133	1	0.650482	0.646309
GOTERM_BP_FAT	GO:0045980~negative regulation of nucleotide metabolic process	5	0.598086	0.0331832	ENSMUSG00000006362, ENSMUSG00000049353, ENSMUSG00000022383, ENSMUSG00000054428, ENSMUSG00000006457	760	33	20379	4.0628	1	0.650482	0.646309
GOTERM_BP_FAT	GO:0043549~regulation of kinase activity	29	3.4689	0.0333862	ENSMUSG00000004054, ENSMUSG00000026181, ENSMUSG00000061288, ENSMUSG00000040525, ENSMUSG00000026883, ENSMUSG00000002496, ENSMUSG00000090071, ENSMUSG00000024401, ENSMUSG00000024621, ENSMUSG00000024789, ENSMUSG00000046442, ENSMUSG00000009073, ENSMUSG00000024948, ENSMUSG00000031555, ENSMUSG00000028195, ENSMUSG00000024190, ENSMUSG00000004264, ENSMUSG00000028410, ENSMUSG00000032011, ENSMUSG00000032591,…	760	520	20379	1.49542	1	0.650482	0.646309
GOTERM_BP_FAT	GO:0070900~mitochondrial tRNA modification	3	0.358852	0.0334117	ENSMUSG00000044763, ENSMUSG00000032044, ENSMUSG00000027487	760	8	20379	10.0554	1	0.650482	0.646309
GOTERM_BP_FAT	GO:0039536~negative regulation of RIG-I signaling pathway	3	0.358852	0.0334117	ENSMUSG00000020823, ENSMUSG00000032109, ENSMUSG00000018446	760	8	20379	10.0554	1	0.650482	0.646309
GOTERM_BP_FAT	GO:0090324~negative regulation of oxidative phosphorylation	3	0.358852	0.0334117	ENSMUSG00000005373, ENSMUSG00000006457, ENSMUSG00000024401	760	8	20379	10.0554	1	0.650482	0.646309
GOTERM_BP_FAT	GO:1900864~mitochondrial RNA modification	3	0.358852	0.0334117	ENSMUSG00000044763, ENSMUSG00000032044, ENSMUSG00000027487	760	8	20379	10.0554	1	0.650482	0.646309
GOTERM_BP_FAT	GO:0006403~RNA localization	13	1.55502	0.03348	ENSMUSG00000030298, ENSMUSG00000032101, ENSMUSG00000025580, ENSMUSG00000008450, ENSMUSG00000016619, ENSMUSG00000025586, ENSMUSG00000021264, ENSMUSG00000042699, ENSMUSG00000042650, ENSMUSG00000048439, ENSMUSG00000021127, ENSMUSG00000022556, ENSMUSG00000059714	760	177	20379	1.96942	1	0.650482	0.646309
GOTERM_BP_FAT	GO:0051054~positive regulation of DNA metabolic process	20	2.39234	0.0340998	ENSMUSG00000034997, ENSMUSG00000063704, ENSMUSG00000028354, ENSMUSG00000025374, ENSMUSG00000027323, ENSMUSG00000021264, ENSMUSG00000000489, ENSMUSG00000024401, ENSMUSG00000025578, ENSMUSG00000025358, ENSMUSG00000042699, ENSMUSG00000017485, ENSMUSG00000023249, ENSMUSG00000022556, ENSMUSG00000097328, ENSMUSG00000109324, ENSMUSG00000015337, ENSMUSG00000039205, ENSMUSG00000035234, ENSMUSG00000054612	760	323	20379	1.66034	1	0.66061	0.656372
GOTERM_BP_FAT	GO:0051236~establishment of RNA localization	12	1.43541	0.0345097	ENSMUSG00000042650, ENSMUSG00000048439, ENSMUSG00000030298, ENSMUSG00000021127, ENSMUSG00000022556, ENSMUSG00000032101, ENSMUSG00000008450, ENSMUSG00000025580, ENSMUSG00000016619, ENSMUSG00000025586, ENSMUSG00000059714, ENSMUSG00000042699	760	158	20379	2.03654	1	0.662543	0.658293
GOTERM_BP_FAT	GO:0051592~response to calcium ion	12	1.43541	0.0345097	ENSMUSG00000030310, ENSMUSG00000071379, ENSMUSG00000051980, ENSMUSG00000027010, ENSMUSG00000021250, ENSMUSG00000003545, ENSMUSG00000015337, ENSMUSG00000002413, ENSMUSG00000029468, ENSMUSG00000003752, ENSMUSG00000029106, ENSMUSG00000031555	760	158	20379	2.03654	1	0.662543	0.658293
GOTERM_BP_FAT	GO:0071900~regulation of protein serine/threonine kinase activity	17	2.03349	0.0346785	ENSMUSG00000004054, ENSMUSG00000024190, ENSMUSG00000028410, ENSMUSG00000032011, ENSMUSG00000032591, ENSMUSG00000061288, ENSMUSG00000026883, ENSMUSG00000040525, ENSMUSG00000027487, ENSMUSG00000000489, ENSMUSG00000029468, ENSMUSG00000024401, ENSMUSG00000024948, ENSMUSG00000051498, ENSMUSG00000033307, ENSMUSG00000031548, ENSMUSG00000031555	760	260	20379	1.75325	1	0.662543	0.658293
GOTERM_BP_FAT	GO:0098662~inorganic cation transmembrane transport	34	4.06699	0.0347361	ENSMUSG00000052271, ENSMUSG00000039838, ENSMUSG00000037916, ENSMUSG00000044708, ENSMUSG00000029055, ENSMUSG00000027010, ENSMUSG00000048497, ENSMUSG00000026961, ENSMUSG00000049686, ENSMUSG00000025557, ENSMUSG00000028803, ENSMUSG00000004113, ENSMUSG00000050856, ENSMUSG00000001249, ENSMUSG00000031934, ENSMUSG00000037434, ENSMUSG00000057789, ENSMUSG00000054414, ENSMUSG00000034997, ENSMUSG00000054342,…	760	635	20379	1.43574	1	0.662543	0.658293
GOTERM_BP_FAT	GO:0051492~regulation of stress fiber assembly	9	1.07656	0.0348255	ENSMUSG00000037519, ENSMUSG00000030494, ENSMUSG00000026181, ENSMUSG00000009073, ENSMUSG00000046442, ENSMUSG00000040964, ENSMUSG00000002413, ENSMUSG00000025810, ENSMUSG00000036995	760	101	20379	2.38941	1	0.662543	0.658293
GOTERM_BP_FAT	GO:0045638~negative regulation of myeloid cell differentiation	9	1.07656	0.0348255	ENSMUSG00000048109, ENSMUSG00000021127, ENSMUSG00000039410, ENSMUSG00000007805, ENSMUSG00000109324, ENSMUSG00000026288, ENSMUSG00000031548, ENSMUSG00000014773, ENSMUSG00000024621	760	101	20379	2.38941	1	0.662543	0.658293
GOTERM_BP_FAT	GO:1903580~positive regulation of ATP metabolic process	6	0.717703	0.0349928	ENSMUSG00000034997, ENSMUSG00000005373, ENSMUSG00000027010, ENSMUSG00000022383, ENSMUSG00000029468, ENSMUSG00000029556	760	49	20379	3.2834	1	0.662543	0.658293
GOTERM_BP_FAT	GO:0043470~regulation of carbohydrate catabolic process	8	0.956938	0.0349972	ENSMUSG00000034997, ENSMUSG00000005373, ENSMUSG00000006362, ENSMUSG00000027010, ENSMUSG00000072494, ENSMUSG00000022383, ENSMUSG00000006457, ENSMUSG00000029468	760	83	20379	2.58453	1	0.662543	0.658293
GOTERM_BP_FAT	GO:2000147~positive regulation of cell motility	35	4.1866	0.0350892	ENSMUSG00000036427, ENSMUSG00000028064, ENSMUSG00000026181, ENSMUSG00000089876, ENSMUSG00000026883, ENSMUSG00000002496, ENSMUSG00000025810, ENSMUSG00000049307, ENSMUSG00000024621, ENSMUSG00000024789, ENSMUSG00000017344, ENSMUSG00000030805, ENSMUSG00000046761, ENSMUSG00000010051, ENSMUSG00000007805, ENSMUSG00000031555, ENSMUSG00000061878, ENSMUSG00000032135, ENSMUSG00000028195, ENSMUSG00000032011,…	760	658	20379	1.4263	1	0.662543	0.658293
GOTERM_BP_FAT	GO:0045639~positive regulation of myeloid cell differentiation	10	1.19617	0.0354053	ENSMUSG00000021127, ENSMUSG00000022556, ENSMUSG00000022847, ENSMUSG00000039157, ENSMUSG00000021250, ENSMUSG00000109324, ENSMUSG00000026288, ENSMUSG00000039115, ENSMUSG00000024621, ENSMUSG00000024401	760	120	20379	2.23454	1	0.666634	0.662358
GOTERM_BP_FAT	GO:0072657~protein localization to membrane	29	3.4689	0.0357521	ENSMUSG00000036902, ENSMUSG00000030341, ENSMUSG00000031075, ENSMUSG00000054150, ENSMUSG00000002413, ENSMUSG00000002496, ENSMUSG00000024401, ENSMUSG00000030805, ENSMUSG00000039199, ENSMUSG00000034265, ENSMUSG00000026172, ENSMUSG00000030298, ENSMUSG00000035745, ENSMUSG00000006463, ENSMUSG00000032011, ENSMUSG00000048483, ENSMUSG00000051790, ENSMUSG00000022771, ENSMUSG00000003411, ENSMUSG00000020310,…	760	523	20379	1.48684	1	0.667986	0.663701
GOTERM_BP_FAT	GO:0034220~monoatomic ion transmembrane transport	41	4.90431	0.035766	ENSMUSG00000052271, ENSMUSG00000039838, ENSMUSG00000031075, ENSMUSG00000051980, ENSMUSG00000037916, ENSMUSG00000044708, ENSMUSG00000029055, ENSMUSG00000027010, ENSMUSG00000048497, ENSMUSG00000026961, ENSMUSG00000049686, ENSMUSG00000025557, ENSMUSG00000028803, ENSMUSG00000004113, ENSMUSG00000050856, ENSMUSG00000040441, ENSMUSG00000001249, ENSMUSG00000031934, ENSMUSG00000037434, ENSMUSG00000036622,…	760	798	20379	1.37769	1	0.667986	0.663701
GOTERM_BP_FAT	GO:0000278~mitotic cell cycle	32	3.82775	0.0357761	ENSMUSG00000029177, ENSMUSG00000028680, ENSMUSG00000025374, ENSMUSG00000028068, ENSMUSG00000059981, ENSMUSG00000034509, ENSMUSG00000061288, ENSMUSG00000024660, ENSMUSG00000025574, ENSMUSG00000025358, ENSMUSG00000039230, ENSMUSG00000021635, ENSMUSG00000001403, ENSMUSG00000030849, ENSMUSG00000033916, ENSMUSG00000035234, ENSMUSG00000035852, ENSMUSG00000024791, ENSMUSG00000024454, ENSMUSG00000060860,…	760	591	20379	1.45188	1	0.667986	0.663701
GOTERM_BP_FAT	GO:0046850~regulation of bone remodeling	7	0.837321	0.0359633	ENSMUSG00000001482, ENSMUSG00000026288, ENSMUSG00000039115, ENSMUSG00000031548, ENSMUSG00000029084, ENSMUSG00000029468, ENSMUSG00000024621	760	66	20379	2.84396	1	0.668016	0.66373
GOTERM_BP_FAT	GO:0051094~positive regulation of developmental process	74	8.85167	0.035977	ENSMUSG00000038508, ENSMUSG00000058799, ENSMUSG00000028064, ENSMUSG00000030341, ENSMUSG00000028068, ENSMUSG00000054196, ENSMUSG00000026288, ENSMUSG00000026883, ENSMUSG00000024621, ENSMUSG00000037171, ENSMUSG00000043895, ENSMUSG00000024789, ENSMUSG00000097328, ENSMUSG00000022847, ENSMUSG00000039157, ENSMUSG00000009073, ENSMUSG00000010051, ENSMUSG00000039115, ENSMUSG00000037697, ENSMUSG00000052135,…	760	1590	20379	1.24797	1	0.668016	0.66373
GOTERM_BP_FAT	GO:0071276~cellular response to cadmium ion	5	0.598086	0.0365365	ENSMUSG00000022556, ENSMUSG00000026198, ENSMUSG00000026021, ENSMUSG00000021250, ENSMUSG00000074637	760	34	20379	3.9433	1	0.673752	0.669429
GOTERM_BP_FAT	GO:0060445~branching involved in salivary gland morphogenesis	4	0.478469	0.0365874	ENSMUSG00000030849, ENSMUSG00000040728, ENSMUSG00000000489, ENSMUSG00000025810	760	20	20379	5.36289	1	0.673752	0.669429
GOTERM_BP_FAT	GO:0033599~regulation of mammary gland epithelial cell proliferation	4	0.478469	0.0365874	ENSMUSG00000004264, ENSMUSG00000028068, ENSMUSG00000032591, ENSMUSG00000047824	760	20	20379	5.36289	1	0.673752	0.669429
GOTERM_BP_FAT	GO:0043687~post-translational protein modification	43	5.14354	0.0367096	ENSMUSG00000052299, ENSMUSG00000025373, ENSMUSG00000026021, ENSMUSG00000006418, ENSMUSG00000040525, ENSMUSG00000022663, ENSMUSG00000022684, ENSMUSG00000025358, ENSMUSG00000025754, ENSMUSG00000022400, ENSMUSG00000026849, ENSMUSG00000014470, ENSMUSG00000066892, ENSMUSG00000024789, ENSMUSG00000001403, ENSMUSG00000063760, ENSMUSG00000070661, ENSMUSG00000020305, ENSMUSG00000066036, ENSMUSG00000069020,…	760	848	20379	1.3597	1	0.674149	0.669824
GOTERM_BP_FAT	GO:0008630~intrinsic apoptotic signaling pathway in response to DNA damage	8	0.956938	0.0370039	ENSMUSG00000089682, ENSMUSG00000030341, ENSMUSG00000004071, ENSMUSG00000006360, ENSMUSG00000057789, ENSMUSG00000038612, ENSMUSG00000024401, ENSMUSG00000006445	760	84	20379	2.55376	1	0.677698	0.67335
GOTERM_BP_FAT	GO:0051240~positive regulation of multicellular organismal process	89	10.6459	0.0375482	ENSMUSG00000058799, ENSMUSG00000028064, ENSMUSG00000030341, ENSMUSG00000008496, ENSMUSG00000028068, ENSMUSG00000033174, ENSMUSG00000027010, ENSMUSG00000026288, ENSMUSG00000024621, ENSMUSG00000037171, ENSMUSG00000024789, ENSMUSG00000097328, ENSMUSG00000024669, ENSMUSG00000039157, ENSMUSG00000010051, ENSMUSG00000115958, ENSMUSG00000039115, ENSMUSG00000029084, ENSMUSG00000014773, ENSMUSG00000035678,…	760	1964	20379	1.21512	1	0.681262	0.676892
GOTERM_BP_FAT	GO:0002700~regulation of production of molecular mediator of immune response	15	1.79426	0.0375721	ENSMUSG00000034997, ENSMUSG00000029771, ENSMUSG00000036427, ENSMUSG00000055994, ENSMUSG00000004264, ENSMUSG00000074155, ENSMUSG00000029468, ENSMUSG00000024401, ENSMUSG00000023249, ENSMUSG00000097328, ENSMUSG00000030805, ENSMUSG00000007805, ENSMUSG00000031934, ENSMUSG00000032109, ENSMUSG00000033307	760	221	20379	1.81999	1	0.681262	0.676892
GOTERM_BP_FAT	GO:0045840~positive regulation of mitotic nuclear division	6	0.717703	0.0377348	ENSMUSG00000061878, ENSMUSG00000001403, ENSMUSG00000034509, ENSMUSG00000029999, ENSMUSG00000000489, ENSMUSG00000024401	760	50	20379	3.21774	1	0.681262	0.676892
GOTERM_BP_FAT	GO:0098660~inorganic ion transmembrane transport	38	4.54545	0.0378053	ENSMUSG00000052271, ENSMUSG00000039838, ENSMUSG00000031075, ENSMUSG00000051980, ENSMUSG00000037916, ENSMUSG00000044708, ENSMUSG00000029055, ENSMUSG00000027010, ENSMUSG00000048497, ENSMUSG00000026961, ENSMUSG00000049686, ENSMUSG00000025557, ENSMUSG00000028803, ENSMUSG00000004113, ENSMUSG00000050856, ENSMUSG00000040441, ENSMUSG00000001249, ENSMUSG00000031934, ENSMUSG00000037434, ENSMUSG00000057789,…	760	732	20379	1.39201	1	0.681262	0.676892
GOTERM_BP_FAT	GO:0048880~sensory system development	27	3.22967	0.0378084	ENSMUSG00000021250, ENSMUSG00000026840, ENSMUSG00000025810, ENSMUSG00000060675, ENSMUSG00000028989, ENSMUSG00000071379, ENSMUSG00000030849, ENSMUSG00000009073, ENSMUSG00000007805, ENSMUSG00000039577, ENSMUSG00000057789, ENSMUSG00000014773, ENSMUSG00000059436, ENSMUSG00000032011, ENSMUSG00000049353, ENSMUSG00000025389, ENSMUSG00000000489, ENSMUSG00000021264, ENSMUSG00000024598, ENSMUSG00000047824,…	760	481	20379	1.50518	1	0.681262	0.676892
GOTERM_BP_FAT	GO:1901987~regulation of cell cycle phase transition	27	3.22967	0.0378084	ENSMUSG00000052151, ENSMUSG00000028680, ENSMUSG00000063704, ENSMUSG00000025374, ENSMUSG00000059981, ENSMUSG00000034509, ENSMUSG00000061288, ENSMUSG00000024660, ENSMUSG00000048416, ENSMUSG00000025358, ENSMUSG00000024621, ENSMUSG00000021635, ENSMUSG00000001403, ENSMUSG00000010051, ENSMUSG00000035234, ENSMUSG00000024190, ENSMUSG00000004264, ENSMUSG00000024791, ENSMUSG00000027323, ENSMUSG00000026674,…	760	481	20379	1.50518	1	0.681262	0.676892
GOTERM_BP_FAT	GO:1903053~regulation of extracellular matrix organization	7	0.837321	0.0383078	ENSMUSG00000030341, ENSMUSG00000029163, ENSMUSG00000034807, ENSMUSG00000022780, ENSMUSG00000026674, ENSMUSG00000028989, ENSMUSG00000048537	760	67	20379	2.80151	1	0.686654	0.682249
GOTERM_BP_FAT	GO:0032680~regulation of tumor necrosis factor production	14	1.67464	0.0383125	ENSMUSG00000054342, ENSMUSG00000055994, ENSMUSG00000028195, ENSMUSG00000030341, ENSMUSG00000056692, ENSMUSG00000024454, ENSMUSG00000024621, ENSMUSG00000042699, ENSMUSG00000022556, ENSMUSG00000022314, ENSMUSG00000024789, ENSMUSG00000007805, ENSMUSG00000051498, ENSMUSG00000033307	760	201	20379	1.86767	1	0.686654	0.682249
GOTERM_BP_FAT	GO:0036294~cellular response to decreased oxygen levels	13	1.55502	0.0387167	ENSMUSG00000004264, ENSMUSG00000051980, ENSMUSG00000028354, ENSMUSG00000032591, ENSMUSG00000021250, ENSMUSG00000025586, ENSMUSG00000026674, ENSMUSG00000021032, ENSMUSG00000020661, ENSMUSG00000021127, ENSMUSG00000030849, ENSMUSG00000015337, ENSMUSG00000031548	760	181	20379	1.9259	1	0.692048	0.687608
GOTERM_BP_FAT	GO:0050679~positive regulation of epithelial cell proliferation	16	1.91388	0.0390495	ENSMUSG00000055994, ENSMUSG00000028068, ENSMUSG00000032591, ENSMUSG00000040728, ENSMUSG00000029999, ENSMUSG00000026883, ENSMUSG00000000489, ENSMUSG00000024401, ENSMUSG00000037171, ENSMUSG00000022865, ENSMUSG00000030849, ENSMUSG00000001249, ENSMUSG00000010051, ENSMUSG00000041075, ENSMUSG00000007805, ENSMUSG00000031548	760	243	20379	1.76556	1	0.696141	0.691675
GOTERM_BP_FAT	GO:0048285~organelle fission	22	2.63158	0.0392705	ENSMUSG00000060657, ENSMUSG00000024791, ENSMUSG00000028354, ENSMUSG00000025586, ENSMUSG00000027323, ENSMUSG00000060860, ENSMUSG00000024660, ENSMUSG00000048731, ENSMUSG00000002068, ENSMUSG00000025138, ENSMUSG00000020059, ENSMUSG00000022678, ENSMUSG00000017485, ENSMUSG00000022556, ENSMUSG00000068117, ENSMUSG00000001403, ENSMUSG00000030849, ENSMUSG00000033916, ENSMUSG00000046295, ENSMUSG00000035234,…	760	372	20379	1.5858	1	0.698223	0.693744
GOTERM_BP_FAT	GO:0099537~trans-synaptic signaling	24	2.87081	0.0394313	ENSMUSG00000034997, ENSMUSG00000035745, ENSMUSG00000032076, ENSMUSG00000029361, ENSMUSG00000051790, ENSMUSG00000028456, ENSMUSG00000022594, ENSMUSG00000002413, ENSMUSG00000002496, ENSMUSG00000004113, ENSMUSG00000029468, ENSMUSG00000003872, ENSMUSG00000028613, ENSMUSG00000045731, ENSMUSG00000040495, ENSMUSG00000043895, ENSMUSG00000030805, ENSMUSG00000039232, ENSMUSG00000020308, ENSMUSG00000020848,…	760	416	20379	1.54699	1	0.698358	0.693878
GOTERM_BP_FAT	GO:0071774~response to fibroblast growth factor	11	1.31579	0.0398434	ENSMUSG00000021127, ENSMUSG00000051980, ENSMUSG00000030849, ENSMUSG00000010051, ENSMUSG00000023266, ENSMUSG00000026674, ENSMUSG00000041845, ENSMUSG00000031548, ENSMUSG00000000489, ENSMUSG00000024621, ENSMUSG00000006445	760	142	20379	2.07718	1	0.698358	0.693878
GOTERM_BP_FAT	GO:0000288~nuclear-transcribed mRNA catabolic process, deadenylation-dependent decay	5	0.598086	0.040078	ENSMUSG00000021962, ENSMUSG00000021127, ENSMUSG00000024472, ENSMUSG00000043702, ENSMUSG00000069867	760	35	20379	3.83064	1	0.698358	0.693878
GOTERM_BP_FAT	GO:0007435~salivary gland morphogenesis	5	0.598086	0.040078	ENSMUSG00000030849, ENSMUSG00000040728, ENSMUSG00000000489, ENSMUSG00000025810, ENSMUSG00000024401	760	35	20379	3.83064	1	0.698358	0.693878
GOTERM_BP_FAT	GO:0055075~potassium ion homeostasis	5	0.598086	0.040078	ENSMUSG00000038319, ENSMUSG00000059412, ENSMUSG00000044708, ENSMUSG00000033161, ENSMUSG00000031449	760	35	20379	3.83064	1	0.698358	0.693878
GOTERM_BP_FAT	GO:0150117~positive regulation of cell-substrate junction organization	5	0.598086	0.040078	ENSMUSG00000026181, ENSMUSG00000032011, ENSMUSG00000025810, ENSMUSG00000034312, ENSMUSG00000019920	760	35	20379	3.83064	1	0.698358	0.693878
GOTERM_BP_FAT	GO:0030947~regulation of vascular endothelial growth factor receptor signaling pathway	5	0.598086	0.040078	ENSMUSG00000029163, ENSMUSG00000026883, ENSMUSG00000022025, ENSMUSG00000025810, ENSMUSG00000014773	760	35	20379	3.83064	1	0.698358	0.693878
GOTERM_BP_FAT	GO:0070848~response to growth factor	33	3.94737	0.0401116	ENSMUSG00000051980, ENSMUSG00000021250, ENSMUSG00000040525, ENSMUSG00000026883, ENSMUSG00000002413, ENSMUSG00000025810, ENSMUSG00000024621, ENSMUSG00000037171, ENSMUSG00000030849, ENSMUSG00000034161, ENSMUSG00000010051, ENSMUSG00000032726, ENSMUSG00000032744, ENSMUSG00000031555, ENSMUSG00000061878, ENSMUSG00000029361, ENSMUSG00000001510, ENSMUSG00000070691, ENSMUSG00000023266, ENSMUSG00000041845,…	760	620	20379	1.42722	1	0.698358	0.693878
GOTERM_BP_FAT	GO:0032731~positive regulation of interleukin-1 beta production	7	0.837321	0.0407474	ENSMUSG00000055994, ENSMUSG00000024789, ENSMUSG00000028195, ENSMUSG00000031934, ENSMUSG00000051498, ENSMUSG00000029468, ENSMUSG00000024401	760	68	20379	2.76031	1	0.705908	0.70138
GOTERM_BP_FAT	GO:0035924~cellular response to vascular endothelial growth factor stimulus	8	0.956938	0.0412412	ENSMUSG00000061878, ENSMUSG00000030849, ENSMUSG00000026883, ENSMUSG00000026674, ENSMUSG00000025810, ENSMUSG00000017774, ENSMUSG00000024621, ENSMUSG00000006445	760	86	20379	2.49437	1	0.705908	0.70138
GOTERM_BP_FAT	GO:0061709~reticulophagy	4	0.478469	0.0415373	ENSMUSG00000038295, ENSMUSG00000040813, ENSMUSG00000024773, ENSMUSG00000027746	760	21	20379	5.10752	1	0.705908	0.70138
GOTERM_BP_FAT	GO:0046851~negative regulation of bone remodeling	4	0.478469	0.0415373	ENSMUSG00000026288, ENSMUSG00000031548, ENSMUSG00000029084, ENSMUSG00000029468	760	21	20379	5.10752	1	0.705908	0.70138
GOTERM_BP_FAT	GO:0097284~hepatocyte apoptotic process	4	0.478469	0.0415373	ENSMUSG00000054342, ENSMUSG00000099083, ENSMUSG00000020661, ENSMUSG00000019920	760	21	20379	5.10752	1	0.705908	0.70138
GOTERM_BP_FAT	GO:0022617~extracellular matrix disassembly	4	0.478469	0.0415373	ENSMUSG00000033453, ENSMUSG00000001249, ENSMUSG00000074155, ENSMUSG00000059714	760	21	20379	5.10752	1	0.705908	0.70138
GOTERM_BP_FAT	GO:0033157~regulation of intracellular protein transport	13	1.55502	0.0415402	ENSMUSG00000005881, ENSMUSG00000028680, ENSMUSG00000030341, ENSMUSG00000008450, ENSMUSG00000026021, ENSMUSG00000024454, ENSMUSG00000027746, ENSMUSG00000025138, ENSMUSG00000024789, ENSMUSG00000039781, ENSMUSG00000035242, ENSMUSG00000036622, ENSMUSG00000034203	760	183	20379	1.90485	1	0.705908	0.70138
GOTERM_BP_FAT	GO:2000726~negative regulation of cardiac muscle cell differentiation	3	0.358852	0.0419143	ENSMUSG00000041075, ENSMUSG00000024454, ENSMUSG00000014773	760	9	20379	8.93816	1	0.705908	0.70138
GOTERM_BP_FAT	GO:1903818~positive regulation of voltage-gated potassium channel activity	3	0.358852	0.0419143	ENSMUSG00000058498, ENSMUSG00000075224, ENSMUSG00000026961	760	9	20379	8.93816	1	0.705908	0.70138
GOTERM_BP_FAT	GO:0031536~positive regulation of exit from mitosis	3	0.358852	0.0419143	ENSMUSG00000004264, ENSMUSG00000001403, ENSMUSG00000024791	760	9	20379	8.93816	1	0.705908	0.70138
GOTERM_BP_FAT	GO:1901030~positive regulation of mitochondrial outer membrane permeabilization involved in apoptotic signaling pathway	3	0.358852	0.0419143	ENSMUSG00000000915, ENSMUSG00000054428, ENSMUSG00000057789	760	9	20379	8.93816	1	0.705908	0.70138
GOTERM_BP_FAT	GO:1901856~negative regulation of cellular respiration	3	0.358852	0.0419143	ENSMUSG00000005373, ENSMUSG00000006457, ENSMUSG00000024401	760	9	20379	8.93816	1	0.705908	0.70138
GOTERM_BP_FAT	GO:0030174~regulation of DNA-templated DNA replication initiation	3	0.358852	0.0419143	ENSMUSG00000039205, ENSMUSG00000025358, ENSMUSG00000021400	760	9	20379	8.93816	1	0.705908	0.70138
GOTERM_BP_FAT	GO:1903555~regulation of tumor necrosis factor superfamily cytokine production	14	1.67464	0.042321	ENSMUSG00000054342, ENSMUSG00000055994, ENSMUSG00000028195, ENSMUSG00000030341, ENSMUSG00000056692, ENSMUSG00000024454, ENSMUSG00000024621, ENSMUSG00000042699, ENSMUSG00000022556, ENSMUSG00000022314, ENSMUSG00000024789, ENSMUSG00000007805, ENSMUSG00000051498, ENSMUSG00000033307	760	204	20379	1.84021	1	0.706838	0.702303
GOTERM_BP_FAT	GO:0032651~regulation of interleukin-1 beta production	9	1.07656	0.0423288	ENSMUSG00000061878, ENSMUSG00000022314, ENSMUSG00000055994, ENSMUSG00000024789, ENSMUSG00000028195, ENSMUSG00000031934, ENSMUSG00000051498, ENSMUSG00000029468, ENSMUSG00000024401	760	105	20379	2.29838	1	0.706838	0.702303
GOTERM_BP_FAT	GO:0051258~protein polymerization	9	1.07656	0.0423288	ENSMUSG00000022678, ENSMUSG00000061527, ENSMUSG00000075706, ENSMUSG00000017344, ENSMUSG00000001403, ENSMUSG00000033916, ENSMUSG00000060860, ENSMUSG00000041845, ENSMUSG00000021573	760	105	20379	2.29838	1	0.706838	0.702303
GOTERM_BP_FAT	GO:0141124~intracellular signaling cassette	43	5.14354	0.0423913	ENSMUSG00000038508, ENSMUSG00000004054, ENSMUSG00000063704, ENSMUSG00000029036, ENSMUSG00000052271, ENSMUSG00000099083, ENSMUSG00000051980, ENSMUSG00000028068, ENSMUSG00000059981, ENSMUSG00000061288, ENSMUSG00000021250, ENSMUSG00000049686, ENSMUSG00000023571, ENSMUSG00000002413, ENSMUSG00000022102, ENSMUSG00000021772, ENSMUSG00000022489, ENSMUSG00000025358, ENSMUSG00000024401, ENSMUSG00000071379,…	760	857	20379	1.34542	1	0.706838	0.702303
GOTERM_BP_FAT	GO:0060627~regulation of vesicle-mediated transport	34	4.06699	0.043038	ENSMUSG00000032560, ENSMUSG00000000531, ENSMUSG00000002413, ENSMUSG00000022663, ENSMUSG00000002496, ENSMUSG00000004113, ENSMUSG00000090071, ENSMUSG00000026849, ENSMUSG00000022865, ENSMUSG00000071379, ENSMUSG00000017344, ENSMUSG00000026825, ENSMUSG00000000915, ENSMUSG00000030805, ENSMUSG00000009073, ENSMUSG00000033916, ENSMUSG00000020848, ENSMUSG00000036622, ENSMUSG00000014773, ENSMUSG00000061878,…	760	647	20379	1.40911	1	0.712911	0.708338
GOTERM_BP_FAT	GO:0006417~regulation of translation	23	2.7512	0.0430783	ENSMUSG00000041939, ENSMUSG00000032101, ENSMUSG00000032044, ENSMUSG00000058301, ENSMUSG00000026174, ENSMUSG00000025580, ENSMUSG00000034839, ENSMUSG00000021282, ENSMUSG00000033272, ENSMUSG00000025586, ENSMUSG00000025364, ENSMUSG00000027487, ENSMUSG00000024401, ENSMUSG00000042699, ENSMUSG00000042650, ENSMUSG00000044763, ENSMUSG00000021127, ENSMUSG00000024613, ENSMUSG00000024608, ENSMUSG00000109324,…	760	398	20379	1.54958	1	0.712911	0.708338
GOTERM_BP_FAT	GO:0033993~response to lipid	56	6.69856	0.0431791	ENSMUSG00000063704, ENSMUSG00000025950, ENSMUSG00000026883, ENSMUSG00000043017, ENSMUSG00000008855, ENSMUSG00000020661, ENSMUSG00000024789, ENSMUSG00000038541, ENSMUSG00000046442, ENSMUSG00000035673, ENSMUSG00000029084, ENSMUSG00000056019, ENSMUSG00000000938, ENSMUSG00000035478, ENSMUSG00000031555, ENSMUSG00000004264, ENSMUSG00000028410, ENSMUSG00000033161, ENSMUSG00000032193, ENSMUSG00000021264,…	760	1171	20379	1.28233	1	0.712911	0.708338
GOTERM_BP_FAT	GO:0006259~DNA metabolic process	38	4.54545	0.0432358	ENSMUSG00000060657, ENSMUSG00000027353, ENSMUSG00000025374, ENSMUSG00000061288, ENSMUSG00000025574, ENSMUSG00000025358, ENSMUSG00000028426, ENSMUSG00000025138, ENSMUSG00000022400, ENSMUSG00000017485, ENSMUSG00000049728, ENSMUSG00000021635, ENSMUSG00000030726, ENSMUSG00000035234, ENSMUSG00000109864, ENSMUSG00000054612, ENSMUSG00000034203, ENSMUSG00000061878, ENSMUSG00000040813, ENSMUSG00000024791,…	760	739	20379	1.37882	1	0.712911	0.708338
GOTERM_BP_FAT	GO:0051960~regulation of nervous system development	32	3.82775	0.0432873	ENSMUSG00000058799, ENSMUSG00000028064, ENSMUSG00000034648, ENSMUSG00000027010, ENSMUSG00000067724, ENSMUSG00000002413, ENSMUSG00000002496, ENSMUSG00000025810, ENSMUSG00000021573, ENSMUSG00000042766, ENSMUSG00000026424, ENSMUSG00000024401, ENSMUSG00000024621, ENSMUSG00000063160, ENSMUSG00000009073, ENSMUSG00000037434, ENSMUSG00000032744, ENSMUSG00000014773, ENSMUSG00000032011, ENSMUSG00000029361,…	760	600	20379	1.43011	1	0.712911	0.708338
GOTERM_BP_FAT	GO:1900544~positive regulation of purine nucleotide metabolic process	6	0.717703	0.0436033	ENSMUSG00000034997, ENSMUSG00000005373, ENSMUSG00000027010, ENSMUSG00000022383, ENSMUSG00000029468, ENSMUSG00000029556	760	52	20379	3.09398	1	0.714604	0.71002
GOTERM_BP_FAT	GO:0045981~positive regulation of nucleotide metabolic process	6	0.717703	0.0436033	ENSMUSG00000034997, ENSMUSG00000005373, ENSMUSG00000027010, ENSMUSG00000022383, ENSMUSG00000029468, ENSMUSG00000029556	760	52	20379	3.09398	1	0.714604	0.71002
GOTERM_BP_FAT	GO:0034599~cellular response to oxidative stress	16	1.91388	0.0438615	ENSMUSG00000061878, ENSMUSG00000075267, ENSMUSG00000021250, ENSMUSG00000002731, ENSMUSG00000021032, ENSMUSG00000041168, ENSMUSG00000025578, ENSMUSG00000026424, ENSMUSG00000017485, ENSMUSG00000022556, ENSMUSG00000020810, ENSMUSG00000070870, ENSMUSG00000030805, ENSMUSG00000015337, ENSMUSG00000036622, ENSMUSG00000034203	760	247	20379	1.73697	1	0.717081	0.712481
GOTERM_BP_FAT	GO:0009410~response to xenobiotic stimulus	29	3.4689	0.0440371	ENSMUSG00000026181, ENSMUSG00000021250, ENSMUSG00000003545, ENSMUSG00000002413, ENSMUSG00000008855, ENSMUSG00000020661, ENSMUSG00000024401, ENSMUSG00000038541, ENSMUSG00000046442, ENSMUSG00000053907, ENSMUSG00000034881, ENSMUSG00000029084, ENSMUSG00000057789, ENSMUSG00000034997, ENSMUSG00000038319, ENSMUSG00000029361, ENSMUSG00000033161, ENSMUSG00000027323, ENSMUSG00000043969, ENSMUSG00000029468,…	760	534	20379	1.45622	1	0.717641	0.713037
GOTERM_BP_FAT	GO:0006633~fatty acid biosynthetic process	10	1.19617	0.0441098	ENSMUSG00000061878, ENSMUSG00000054196, ENSMUSG00000042010, ENSMUSG00000033174, ENSMUSG00000033629, ENSMUSG00000033307, ENSMUSG00000029556, ENSMUSG00000025203, ENSMUSG00000026820, ENSMUSG00000002475	760	125	20379	2.14516	1	0.717641	0.713037
GOTERM_BP_FAT	GO:0043409~negative regulation of MAPK cascade	13	1.55502	0.0445043	ENSMUSG00000024190, ENSMUSG00000028410, ENSMUSG00000029163, ENSMUSG00000061288, ENSMUSG00000024454, ENSMUSG00000026883, ENSMUSG00000040525, ENSMUSG00000022102, ENSMUSG00000029468, ENSMUSG00000009073, ENSMUSG00000109324, ENSMUSG00000031548, ENSMUSG00000034765	760	185	20379	1.88426	1	0.720561	0.715939
GOTERM_BP_FAT	GO:0007369~gastrulation	13	1.55502	0.0445043	ENSMUSG00000036427, ENSMUSG00000024190, ENSMUSG00000029556, ENSMUSG00000006445, ENSMUSG00000021488, ENSMUSG00000037171, ENSMUSG00000017344, ENSMUSG00000030849, ENSMUSG00000009073, ENSMUSG00000034161, ENSMUSG00000031548, ENSMUSG00000074637, ENSMUSG00000034765	760	185	20379	1.88426	1	0.720561	0.715939
GOTERM_BP_FAT	GO:0090066~regulation of anatomical structure size	32	3.82775	0.0449218	ENSMUSG00000051980, ENSMUSG00000028068, ENSMUSG00000033174, ENSMUSG00000014859, ENSMUSG00000002496, ENSMUSG00000025810, ENSMUSG00000042766, ENSMUSG00000024401, ENSMUSG00000026825, ENSMUSG00000000915, ENSMUSG00000034881, ENSMUSG00000029084, ENSMUSG00000039115, ENSMUSG00000036622, ENSMUSG00000030545, ENSMUSG00000034765, ENSMUSG00000034997, ENSMUSG00000054342, ENSMUSG00000029361, ENSMUSG00000028973,…	760	604	20379	1.42063	1	0.725568	0.720913
GOTERM_BP_FAT	GO:0042176~regulation of protein catabolic process	22	2.63158	0.0451391	ENSMUSG00000028680, ENSMUSG00000063704, ENSMUSG00000052293, ENSMUSG00000025373, ENSMUSG00000006362, ENSMUSG00000028354, ENSMUSG00000026021, ENSMUSG00000032193, ENSMUSG00000026883, ENSMUSG00000069867, ENSMUSG00000024401, ENSMUSG00000022400, ENSMUSG00000028426, ENSMUSG00000020235, ENSMUSG00000038250, ENSMUSG00000097328, ENSMUSG00000072872, ENSMUSG00000022637, ENSMUSG00000035242, ENSMUSG00000010110,…	760	378	20379	1.56063	1	0.727325	0.72266
GOTERM_BP_FAT	GO:0003170~heart valve development	7	0.837321	0.0459153	ENSMUSG00000028195, ENSMUSG00000030341, ENSMUSG00000034161, ENSMUSG00000029163, ENSMUSG00000029185, ENSMUSG00000026833, ENSMUSG00000032744	760	70	20379	2.68145	1	0.733023	0.728321
GOTERM_BP_FAT	GO:0032652~regulation of interleukin-1 production	10	1.19617	0.0460082	ENSMUSG00000061878, ENSMUSG00000022314, ENSMUSG00000055994, ENSMUSG00000024789, ENSMUSG00000028195, ENSMUSG00000031934, ENSMUSG00000024454, ENSMUSG00000051498, ENSMUSG00000029468, ENSMUSG00000024401	760	126	20379	2.12813	1	0.733023	0.728321
GOTERM_BP_FAT	GO:1903532~positive regulation of secretion by cell	23	2.7512	0.0460338	ENSMUSG00000054342, ENSMUSG00000061878, ENSMUSG00000026270, ENSMUSG00000031075, ENSMUSG00000051980, ENSMUSG00000051790, ENSMUSG00000049686, ENSMUSG00000023571, ENSMUSG00000028456, ENSMUSG00000042632, ENSMUSG00000004113, ENSMUSG00000029468, ENSMUSG00000029556, ENSMUSG00000090071, ENSMUSG00000024789, ENSMUSG00000030805, ENSMUSG00000033916, ENSMUSG00000020848, ENSMUSG00000115958, ENSMUSG00000033307,…	760	401	20379	1.53799	1	0.733023	0.728321
GOTERM_BP_FAT	GO:0006839~mitochondrial transport	13	1.55502	0.0460399	ENSMUSG00000005299, ENSMUSG00000052271, ENSMUSG00000027010, ENSMUSG00000029198, ENSMUSG00000089876, ENSMUSG00000028973, ENSMUSG00000089682, ENSMUSG00000002949, ENSMUSG00000019179, ENSMUSG00000000915, ENSMUSG00000054428, ENSMUSG00000057789, ENSMUSG00000034203	760	186	20379	1.87413	1	0.733023	0.728321
GOTERM_BP_FAT	GO:0030198~extracellular matrix organization	18	2.15311	0.046205	ENSMUSG00000028195, ENSMUSG00000029345, ENSMUSG00000033453, ENSMUSG00000029163, ENSMUSG00000074155, ENSMUSG00000025185, ENSMUSG00000026674, ENSMUSG00000020682, ENSMUSG00000042961, ENSMUSG00000024401, ENSMUSG00000017344, ENSMUSG00000020019, ENSMUSG00000001249, ENSMUSG00000034161, ENSMUSG00000035493, ENSMUSG00000031849, ENSMUSG00000036545, ENSMUSG00000059714	760	291	20379	1.65863	1	0.733023	0.728321
GOTERM_BP_FAT	GO:0045229~external encapsulating structure organization	18	2.15311	0.0466445	ENSMUSG00000028195, ENSMUSG00000029345, ENSMUSG00000033453, ENSMUSG00000029163, ENSMUSG00000074155, ENSMUSG00000025185, ENSMUSG00000026674, ENSMUSG00000020682, ENSMUSG00000042961, ENSMUSG00000024401, ENSMUSG00000017344, ENSMUSG00000020019, ENSMUSG00000001249, ENSMUSG00000034161, ENSMUSG00000035493, ENSMUSG00000031849, ENSMUSG00000036545, ENSMUSG00000059714	760	292	20379	1.65295	1	0.733023	0.728321
GOTERM_BP_FAT	GO:0006665~sphingolipid metabolic process	11	1.31579	0.0466481	ENSMUSG00000052151, ENSMUSG00000061878, ENSMUSG00000021669, ENSMUSG00000033629, ENSMUSG00000056370, ENSMUSG00000021770, ENSMUSG00000029413, ENSMUSG00000029468, ENSMUSG00000000594, ENSMUSG00000049307, ENSMUSG00000087408	760	146	20379	2.02027	1	0.733023	0.728321
GOTERM_BP_FAT	GO:0006109~regulation of carbohydrate metabolic process	15	1.79426	0.0467764	ENSMUSG00000034997, ENSMUSG00000005373, ENSMUSG00000006362, ENSMUSG00000032591, ENSMUSG00000027010, ENSMUSG00000022383, ENSMUSG00000072494, ENSMUSG00000023571, ENSMUSG00000000489, ENSMUSG00000006457, ENSMUSG00000029468, ENSMUSG00000025138, ENSMUSG00000044145, ENSMUSG00000042010, ENSMUSG00000039275	760	228	20379	1.76411	1	0.733023	0.728321
GOTERM_BP_FAT	GO:0016556~mRNA modification	4	0.478469	0.046805	ENSMUSG00000032103, ENSMUSG00000032044, ENSMUSG00000027324, ENSMUSG00000029507	760	22	20379	4.87536	1	0.733023	0.728321
GOTERM_BP_FAT	GO:1901028~regulation of mitochondrial outer membrane permeabilization involved in apoptotic signaling pathway	4	0.478469	0.046805	ENSMUSG00000000915, ENSMUSG00000089876, ENSMUSG00000054428, ENSMUSG00000057789	760	22	20379	4.87536	1	0.733023	0.728321
GOTERM_BP_FAT	GO:0071071~regulation of phospholipid biosynthetic process	4	0.478469	0.046805	ENSMUSG00000034997, ENSMUSG00000028773, ENSMUSG00000025950, ENSMUSG00000000489	760	22	20379	4.87536	1	0.733023	0.728321
GOTERM_BP_FAT	GO:1900424~regulation of defense response to bacterium	4	0.478469	0.046805	ENSMUSG00000055994, ENSMUSG00000029163, ENSMUSG00000074155, ENSMUSG00000028456	760	22	20379	4.87536	1	0.733023	0.728321
GOTERM_BP_FAT	GO:0031667~response to nutrient levels	32	3.82775	0.0472289	ENSMUSG00000038508, ENSMUSG00000052271, ENSMUSG00000051980, ENSMUSG00000021250, ENSMUSG00000022383, ENSMUSG00000002496, ENSMUSG00000020661, ENSMUSG00000024401, ENSMUSG00000020424, ENSMUSG00000038541, ENSMUSG00000039275, ENSMUSG00000053907, ENSMUSG00000109324, ENSMUSG00000034881, ENSMUSG00000035478, ENSMUSG00000074923, ENSMUSG00000030298, ENSMUSG00000055994, ENSMUSG00000005373, ENSMUSG00000026270,…	760	606	20379	1.41595	1	0.733783	0.729075
GOTERM_BP_FAT	GO:0035239~tube morphogenesis	40	4.78469	0.0473969	ENSMUSG00000028064, ENSMUSG00000051980, ENSMUSG00000054196, ENSMUSG00000016619, ENSMUSG00000040728, ENSMUSG00000029999, ENSMUSG00000026883, ENSMUSG00000002496, ENSMUSG00000025810, ENSMUSG00000025216, ENSMUSG00000008855, ENSMUSG00000037171, ENSMUSG00000036180, ENSMUSG00000097328, ENSMUSG00000030849, ENSMUSG00000035493, ENSMUSG00000057789, ENSMUSG00000014773, ENSMUSG00000015467, ENSMUSG00000032135,…	760	793	20379	1.35256	1	0.733783	0.729075
GOTERM_BP_FAT	GO:0070231~T cell apoptotic process	5	0.598086	0.0477254	ENSMUSG00000036858, ENSMUSG00000028974, ENSMUSG00000057789, ENSMUSG00000029468, ENSMUSG00000017697	760	37	20379	3.62358	1	0.733783	0.729075
GOTERM_BP_FAT	GO:0009954~proximal/distal pattern formation	5	0.598086	0.0477254	ENSMUSG00000037171, ENSMUSG00000020875, ENSMUSG00000034673, ENSMUSG00000000938, ENSMUSG00000014773	760	37	20379	3.62358	1	0.733783	0.729075
GOTERM_BP_FAT	GO:0010934~macrophage cytokine production	5	0.598086	0.0477254	ENSMUSG00000055994, ENSMUSG00000007805, ENSMUSG00000031934, ENSMUSG00000032109, ENSMUSG00000029468	760	37	20379	3.62358	1	0.733783	0.729075
GOTERM_BP_FAT	GO:0032967~positive regulation of collagen biosynthetic process	5	0.598086	0.0477254	ENSMUSG00000034161, ENSMUSG00000034839, ENSMUSG00000026674, ENSMUSG00000000489, ENSMUSG00000025578	760	37	20379	3.62358	1	0.733783	0.729075
GOTERM_BP_FAT	GO:1901701~cellular response to oxygen-containing compound	66	7.89474	0.047879	ENSMUSG00000049686, ENSMUSG00000026883, ENSMUSG00000021032, ENSMUSG00000029556, ENSMUSG00000008855, ENSMUSG00000020661, ENSMUSG00000025358, ENSMUSG00000024621, ENSMUSG00000017485, ENSMUSG00000020424, ENSMUSG00000024789, ENSMUSG00000071379, ENSMUSG00000046442, ENSMUSG00000053907, ENSMUSG00000035673, ENSMUSG00000056019, ENSMUSG00000031555, ENSMUSG00000035745, ENSMUSG00000004264, ENSMUSG00000026270,…	760	1420	20379	1.24631	1	0.733783	0.729075
GOTERM_BP_FAT	GO:0007088~regulation of mitotic nuclear division	10	1.19617	0.0479601	ENSMUSG00000061878, ENSMUSG00000022314, ENSMUSG00000024190, ENSMUSG00000001403, ENSMUSG00000030849, ENSMUSG00000034509, ENSMUSG00000029999, ENSMUSG00000024660, ENSMUSG00000000489, ENSMUSG00000024401	760	127	20379	2.11138	1	0.733783	0.729075
GOTERM_BP_FAT	GO:0043062~extracellular structure organization	18	2.15311	0.0480746	ENSMUSG00000028195, ENSMUSG00000029345, ENSMUSG00000033453, ENSMUSG00000029163, ENSMUSG00000074155, ENSMUSG00000025185, ENSMUSG00000026674, ENSMUSG00000020682, ENSMUSG00000042961, ENSMUSG00000024401, ENSMUSG00000017344, ENSMUSG00000020019, ENSMUSG00000001249, ENSMUSG00000034161, ENSMUSG00000035493, ENSMUSG00000031849, ENSMUSG00000036545, ENSMUSG00000059714	760	293	20379	1.64731	1	0.733783	0.729075
GOTERM_BP_FAT	GO:0097722~sperm motility	15	1.79426	0.0481186	ENSMUSG00000040828, ENSMUSG00000040714, ENSMUSG00000028410, ENSMUSG00000006241, ENSMUSG00000032591, ENSMUSG00000028137, ENSMUSG00000028830, ENSMUSG00000045036, ENSMUSG00000046585, ENSMUSG00000039781, ENSMUSG00000023949, ENSMUSG00000020308, ENSMUSG00000010044, ENSMUSG00000036752, ENSMUSG00000039577	760	229	20379	1.75641	1	0.733783	0.729075
GOTERM_BP_FAT	GO:0051668~localization within membrane	32	3.82775	0.0481522	ENSMUSG00000036902, ENSMUSG00000030341, ENSMUSG00000031075, ENSMUSG00000054150, ENSMUSG00000002413, ENSMUSG00000002496, ENSMUSG00000024401, ENSMUSG00000035392, ENSMUSG00000030805, ENSMUSG00000039199, ENSMUSG00000034265, ENSMUSG00000026172, ENSMUSG00000030298, ENSMUSG00000035745, ENSMUSG00000029146, ENSMUSG00000006463, ENSMUSG00000032011, ENSMUSG00000017639, ENSMUSG00000048483, ENSMUSG00000051790,…	760	607	20379	1.41361	1	0.733783	0.729075
GOTERM_BP_FAT	GO:0034103~regulation of tissue remodeling	8	0.956938	0.0481671	ENSMUSG00000001482, ENSMUSG00000026674, ENSMUSG00000026288, ENSMUSG00000039115, ENSMUSG00000031548, ENSMUSG00000029084, ENSMUSG00000029468, ENSMUSG00000024621	760	89	20379	2.41029	1	0.733783	0.729075
GOTERM_BP_FAT	GO:0019637~organophosphate metabolic process	48	5.74163	0.04846	ENSMUSG00000033852, ENSMUSG00000041939, ENSMUSG00000009646, ENSMUSG00000036427, ENSMUSG00000052151, ENSMUSG00000037916, ENSMUSG00000056131, ENSMUSG00000029330, ENSMUSG00000029055, ENSMUSG00000058076, ENSMUSG00000025477, ENSMUSG00000025950, ENSMUSG00000026288, ENSMUSG00000021770, ENSMUSG00000025574, ENSMUSG00000022861, ENSMUSG00000060675, ENSMUSG00000029413, ENSMUSG00000026701, ENSMUSG00000029777,…	760	984	20379	1.30802	1	0.736571	0.731845
GOTERM_BP_FAT	GO:0097190~apoptotic signaling pathway	21	2.51196	0.0489454	ENSMUSG00000026181, ENSMUSG00000029433, ENSMUSG00000030341, ENSMUSG00000025373, ENSMUSG00000004071, ENSMUSG00000006360, ENSMUSG00000026883, ENSMUSG00000029468, ENSMUSG00000024401, ENSMUSG00000006445, ENSMUSG00000109926, ENSMUSG00000089682, ENSMUSG00000024789, ENSMUSG00000097328, ENSMUSG00000024669, ENSMUSG00000030849, ENSMUSG00000070661, ENSMUSG00000018340, ENSMUSG00000031548, ENSMUSG00000057789,…	760	359	20379	1.56853	1	0.742264	0.737503
GOTERM_BP_FAT	GO:0010605~negative regulation of macromolecule metabolic process	131	15.6699	0.0494684	ENSMUSG00000052293, ENSMUSG00000028068, ENSMUSG00000008450, ENSMUSG00000026288, ENSMUSG00000028741, ENSMUSG00000049600, ENSMUSG00000008855, ENSMUSG00000029556, ENSMUSG00000025358, ENSMUSG00000022400, ENSMUSG00000025512, ENSMUSG00000037171, ENSMUSG00000044145, ENSMUSG00000049728, ENSMUSG00000046442, ENSMUSG00000024309, ENSMUSG00000007805, ENSMUSG00000035673, ENSMUSG00000035279, ENSMUSG00000004264,…	760	3047	20379	1.15284	1	0.748503	0.743702
GOTERM_BP_FAT	GO:0006282~regulation of DNA repair	15	1.79426	0.0495929	ENSMUSG00000052293, ENSMUSG00000028354, ENSMUSG00000027323, ENSMUSG00000021264, ENSMUSG00000025578, ENSMUSG00000025138, ENSMUSG00000042699, ENSMUSG00000017485, ENSMUSG00000023249, ENSMUSG00000022556, ENSMUSG00000109324, ENSMUSG00000035234, ENSMUSG00000018446, ENSMUSG00000054612, ENSMUSG00000030697	760	230	20379	1.74877	1	0.748697	0.743894
GOTERM_BP_FAT	GO:0010762~regulation of fibroblast migration	6	0.717703	0.0499892	ENSMUSG00000020611, ENSMUSG00000020810, ENSMUSG00000026674, ENSMUSG00000002413, ENSMUSG00000000489, ENSMUSG00000002496	760	54	20379	2.97939	1	0.751295	0.746475
GOTERM_BP_FAT	GO:0002686~negative regulation of leukocyte migration	6	0.717703	0.0499892	ENSMUSG00000038508, ENSMUSG00000024190, ENSMUSG00000029163, ENSMUSG00000033307, ENSMUSG00000020682, ENSMUSG00000017697	760	54	20379	2.97939	1	0.751295	0.746475
GOTERM_BP_FAT	GO:0009887~animal organ morphogenesis	55	6.57895	0.0502345	ENSMUSG00000054196, ENSMUSG00000014859, ENSMUSG00000029999, ENSMUSG00000026840, ENSMUSG00000029556, ENSMUSG00000037171, ENSMUSG00000009073, ENSMUSG00000010051, ENSMUSG00000007805, ENSMUSG00000057789, ENSMUSG00000014773, ENSMUSG00000004264, ENSMUSG00000025580, ENSMUSG00000074155, ENSMUSG00000032591, ENSMUSG00000001510, ENSMUSG00000043969, ENSMUSG00000021264, ENSMUSG00000029468, ENSMUSG00000026833,…	760	1156	20379	1.27578	1	0.753001	0.748171
GOTERM_BP_FAT	GO:0006836~neurotransmitter transport	11	1.31579	0.0503274	ENSMUSG00000030310, ENSMUSG00000030805, ENSMUSG00000044708, ENSMUSG00000039232, ENSMUSG00000020848, ENSMUSG00000062995, ENSMUSG00000028456, ENSMUSG00000002413, ENSMUSG00000004113, ENSMUSG00000029468, ENSMUSG00000003872	760	148	20379	1.99297	1	0.753001	0.748171
GOTERM_BP_FAT	GO:0030500~regulation of bone mineralization	8	0.956938	0.0506304	ENSMUSG00000028195, ENSMUSG00000058794, ENSMUSG00000031849, ENSMUSG00000026674, ENSMUSG00000006457, ENSMUSG00000029468, ENSMUSG00000024598, ENSMUSG00000024621	760	90	20379	2.38351	1	0.755471	0.750625
GOTERM_BP_FAT	GO:0051153~regulation of striated muscle cell differentiation	9	1.07656	0.0508306	ENSMUSG00000052271, ENSMUSG00000041075, ENSMUSG00000022383, ENSMUSG00000024454, ENSMUSG00000021264, ENSMUSG00000006457, ENSMUSG00000008855, ENSMUSG00000014773, ENSMUSG00000024621	760	109	20379	2.21404	1	0.755471	0.750625
GOTERM_BP_FAT	GO:0006906~vesicle fusion	9	1.07656	0.0508306	ENSMUSG00000028917, ENSMUSG00000030805, ENSMUSG00000025949, ENSMUSG00000033916, ENSMUSG00000039232, ENSMUSG00000010110, ENSMUSG00000028830, ENSMUSG00000036622, ENSMUSG00000021124	760	109	20379	2.21404	1	0.755471	0.750625
GOTERM_BP_FAT	GO:2000491~positive regulation of hepatic stellate cell activation	3	0.358852	0.0511242	ENSMUSG00000026674, ENSMUSG00000000489, ENSMUSG00000022555	760	10	20379	8.04434	1	0.758154	0.753291
GOTERM_BP_FAT	GO:0032720~negative regulation of tumor necrosis factor production	7	0.837321	0.0514727	ENSMUSG00000022556, ENSMUSG00000022314, ENSMUSG00000055994, ENSMUSG00000056692, ENSMUSG00000007805, ENSMUSG00000024454, ENSMUSG00000051498	760	72	20379	2.60696	1	0.758289	0.753425
GOTERM_BP_FAT	GO:1900046~regulation of hemostasis	7	0.837321	0.0514727	ENSMUSG00000017344, ENSMUSG00000046223, ENSMUSG00000029163, ENSMUSG00000024173, ENSMUSG00000031849, ENSMUSG00000034881, ENSMUSG00000000489	760	72	20379	2.60696	1	0.758289	0.753425
GOTERM_BP_FAT	GO:1904035~regulation of epithelial cell apoptotic process	7	0.837321	0.0514727	ENSMUSG00000021127, ENSMUSG00000024789, ENSMUSG00000026270, ENSMUSG00000032591, ENSMUSG00000022383, ENSMUSG00000024454, ENSMUSG00000019920	760	72	20379	2.60696	1	0.758289	0.753425
GOTERM_BP_FAT	GO:0051493~regulation of cytoskeleton organization	30	3.58852	0.051622	ENSMUSG00000063704, ENSMUSG00000037519, ENSMUSG00000026181, ENSMUSG00000059981, ENSMUSG00000061288, ENSMUSG00000040964, ENSMUSG00000002413, ENSMUSG00000025810, ENSMUSG00000021573, ENSMUSG00000028943, ENSMUSG00000048537, ENSMUSG00000024621, ENSMUSG00000039230, ENSMUSG00000000915, ENSMUSG00000046442, ENSMUSG00000009073, ENSMUSG00000033916, ENSMUSG00000054855, ENSMUSG00000030494, ENSMUSG00000026270,…	760	565	20379	1.42378	1	0.758821	0.753954
GOTERM_BP_FAT	GO:0062125~regulation of mitochondrial gene expression	5	0.598086	0.0518306	ENSMUSG00000044763, ENSMUSG00000032044, ENSMUSG00000027487, ENSMUSG00000018446, ENSMUSG00000047084	760	38	20379	3.52822	1	0.760219	0.755343
GOTERM_BP_FAT	GO:0019219~regulation of nucleobase-containing compound metabolic process	183	21.89	0.0521892	ENSMUSG00000052293, ENSMUSG00000058794, ENSMUSG00000014859, ENSMUSG00000027010, ENSMUSG00000049600, ENSMUSG00000008855, ENSMUSG00000029556, ENSMUSG00000025358, ENSMUSG00000037171, ENSMUSG00000024789, ENSMUSG00000049728, ENSMUSG00000060470, ENSMUSG00000046442, ENSMUSG00000007805, ENSMUSG00000035673, ENSMUSG00000056019, ENSMUSG00000004264, ENSMUSG00000074472, ENSMUSG00000025580, ENSMUSG00000048485,…	760	4385	20379	1.11905	1	0.761217	0.756334
GOTERM_BP_FAT	GO:0007010~cytoskeleton organization	61	7.29665	0.0522154	ENSMUSG00000032246, ENSMUSG00000061527, ENSMUSG00000028068, ENSMUSG00000014859, ENSMUSG00000024660, ENSMUSG00000054150, ENSMUSG00000042766, ENSMUSG00000025358, ENSMUSG00000028943, ENSMUSG00000042446, ENSMUSG00000026849, ENSMUSG00000039230, ENSMUSG00000043895, ENSMUSG00000068117, ENSMUSG00000046761, ENSMUSG00000009073, ENSMUSG00000020308, ENSMUSG00000020827, ENSMUSG00000035234, ENSMUSG00000052062,…	760	1303	20379	1.25532	1	0.761217	0.756334
GOTERM_BP_FAT	GO:0000280~nuclear division	20	2.39234	0.0522393	ENSMUSG00000060657, ENSMUSG00000024791, ENSMUSG00000028354, ENSMUSG00000025586, ENSMUSG00000027323, ENSMUSG00000060860, ENSMUSG00000024660, ENSMUSG00000002068, ENSMUSG00000025138, ENSMUSG00000020059, ENSMUSG00000022678, ENSMUSG00000017485, ENSMUSG00000022556, ENSMUSG00000068117, ENSMUSG00000001403, ENSMUSG00000030849, ENSMUSG00000033916, ENSMUSG00000046295, ENSMUSG00000035234, ENSMUSG00000035852	760	340	20379	1.57732	1	0.761217	0.756334
GOTERM_BP_FAT	GO:0021543~pallium development	15	1.79426	0.0525763	ENSMUSG00000028078, ENSMUSG00000021250, ENSMUSG00000026883, ENSMUSG00000043969, ENSMUSG00000028613, ENSMUSG00000024621, ENSMUSG00000090071, ENSMUSG00000022678, ENSMUSG00000009073, ENSMUSG00000037020, ENSMUSG00000038541, ENSMUSG00000039106, ENSMUSG00000031732, ENSMUSG00000013236, ENSMUSG00000074637	760	232	20379	1.73369	1	0.761846	0.756959
GOTERM_BP_FAT	GO:0099536~synaptic signaling	26	3.11005	0.0526016	ENSMUSG00000049686, ENSMUSG00000002413, ENSMUSG00000002496, ENSMUSG00000004113, ENSMUSG00000045731, ENSMUSG00000043895, ENSMUSG00000030805, ENSMUSG00000039232, ENSMUSG00000020308, ENSMUSG00000020848, ENSMUSG00000020827, ENSMUSG00000073413, ENSMUSG00000034997, ENSMUSG00000035745, ENSMUSG00000032076, ENSMUSG00000029361, ENSMUSG00000051790, ENSMUSG00000028456, ENSMUSG00000022594, ENSMUSG00000029468,…	760	475	20379	1.46774	1	0.761846	0.756959
GOTERM_BP_FAT	GO:0031669~cellular response to nutrient levels	17	2.03349	0.0526234	ENSMUSG00000030298, ENSMUSG00000005373, ENSMUSG00000052271, ENSMUSG00000059436, ENSMUSG00000051980, ENSMUSG00000024197, ENSMUSG00000021250, ENSMUSG00000022383, ENSMUSG00000024331, ENSMUSG00000002496, ENSMUSG00000040891, ENSMUSG00000020424, ENSMUSG00000053907, ENSMUSG00000109324, ENSMUSG00000031548, ENSMUSG00000070934, ENSMUSG00000074923	760	275	20379	1.65762	1	0.761846	0.756959
GOTERM_BP_FAT	GO:0007006~mitochondrial membrane organization	9	1.07656	0.0531161	ENSMUSG00000026172, ENSMUSG00000005299, ENSMUSG00000089682, ENSMUSG00000000915, ENSMUSG00000050608, ENSMUSG00000089876, ENSMUSG00000054428, ENSMUSG00000057789, ENSMUSG00000053768	760	110	20379	2.19391	1	0.762872	0.757978
GOTERM_BP_FAT	GO:0006400~tRNA modification	8	0.956938	0.0531717	ENSMUSG00000032103, ENSMUSG00000044763, ENSMUSG00000032044, ENSMUSG00000069020, ENSMUSG00000037376, ENSMUSG00000025155, ENSMUSG00000029507, ENSMUSG00000027487	760	91	20379	2.35732	1	0.762872	0.757978
GOTERM_BP_FAT	GO:0050779~RNA destabilization	8	0.956938	0.0531717	ENSMUSG00000042650, ENSMUSG00000040482, ENSMUSG00000021962, ENSMUSG00000021127, ENSMUSG00000024472, ENSMUSG00000058301, ENSMUSG00000043702, ENSMUSG00000069867	760	91	20379	2.35732	1	0.762872	0.757978
GOTERM_BP_FAT	GO:0030100~regulation of endocytosis	21	2.51196	0.0533234	ENSMUSG00000061878, ENSMUSG00000055994, ENSMUSG00000037907, ENSMUSG00000000531, ENSMUSG00000021484, ENSMUSG00000022663, ENSMUSG00000002496, ENSMUSG00000029106, ENSMUSG00000028833, ENSMUSG00000025468, ENSMUSG00000026849, ENSMUSG00000022865, ENSMUSG00000071379, ENSMUSG00000017344, ENSMUSG00000026825, ENSMUSG00000000915, ENSMUSG00000022637, ENSMUSG00000034312, ENSMUSG00000037446, ENSMUSG00000059714,…	760	363	20379	1.55125	1	0.762872	0.757978
GOTERM_BP_FAT	GO:0033209~tumor necrosis factor-mediated signaling pathway	6	0.717703	0.0533771	ENSMUSG00000024789, ENSMUSG00000030341, ENSMUSG00000004071, ENSMUSG00000070934, ENSMUSG00000024401, ENSMUSG00000019920	760	55	20379	2.92522	1	0.762872	0.757978
GOTERM_BP_FAT	GO:0042531~positive regulation of tyrosine phosphorylation of STAT protein	6	0.717703	0.0533771	ENSMUSG00000022556, ENSMUSG00000024789, ENSMUSG00000030341, ENSMUSG00000031776, ENSMUSG00000024621, ENSMUSG00000024401	760	55	20379	2.92522	1	0.762872	0.757978
GOTERM_BP_FAT	GO:0048729~tissue morphogenesis	35	4.1866	0.0539066	ENSMUSG00000036427, ENSMUSG00000051980, ENSMUSG00000054196, ENSMUSG00000016619, ENSMUSG00000040728, ENSMUSG00000002496, ENSMUSG00000025810, ENSMUSG00000025216, ENSMUSG00000008855, ENSMUSG00000029556, ENSMUSG00000037171, ENSMUSG00000026849, ENSMUSG00000036180, ENSMUSG00000030849, ENSMUSG00000034161, ENSMUSG00000009073, ENSMUSG00000032744, ENSMUSG00000031972, ENSMUSG00000014773, ENSMUSG00000028195,…	760	683	20379	1.37409	1	0.766045	0.761131
GOTERM_BP_FAT	GO:0031347~regulation of defense response	44	5.26316	0.0541173	ENSMUSG00000041939, ENSMUSG00000030341, ENSMUSG00000056692, ENSMUSG00000033174, ENSMUSG00000022383, ENSMUSG00000023571, ENSMUSG00000026883, ENSMUSG00000002897, ENSMUSG00000024401, ENSMUSG00000024621, ENSMUSG00000024789, ENSMUSG00000024404, ENSMUSG00000020823, ENSMUSG00000039199, ENSMUSG00000032109, ENSMUSG00000035673, ENSMUSG00000047030, ENSMUSG00000034997, ENSMUSG00000054342, ENSMUSG00000061878,…	760	897	20379	1.31531	1	0.766045	0.761131
GOTERM_BP_FAT	GO:0090257~regulation of muscle system process	17	2.03349	0.0542818	ENSMUSG00000054342, ENSMUSG00000061878, ENSMUSG00000030341, ENSMUSG00000038518, ENSMUSG00000058498, ENSMUSG00000026021, ENSMUSG00000022383, ENSMUSG00000033161, ENSMUSG00000024331, ENSMUSG00000021264, ENSMUSG00000006457, ENSMUSG00000087408, ENSMUSG00000042010, ENSMUSG00000018340, ENSMUSG00000034881, ENSMUSG00000035200, ENSMUSG00000017697	760	276	20379	1.65162	1	0.766045	0.761131
GOTERM_BP_FAT	GO:1901184~regulation of ERBB signaling pathway	7	0.837321	0.0543987	ENSMUSG00000000915, ENSMUSG00000046223, ENSMUSG00000032076, ENSMUSG00000022637, ENSMUSG00000026174, ENSMUSG00000026883, ENSMUSG00000040525	760	73	20379	2.57125	1	0.766045	0.761131
GOTERM_BP_FAT	GO:0061180~mammary gland epithelium development	7	0.837321	0.0543987	ENSMUSG00000024789, ENSMUSG00000004264, ENSMUSG00000030849, ENSMUSG00000028068, ENSMUSG00000032591, ENSMUSG00000049686, ENSMUSG00000006445	760	73	20379	2.57125	1	0.766045	0.761131
GOTERM_BP_FAT	GO:0009611~response to wounding	26	3.11005	0.0543991	ENSMUSG00000025075, ENSMUSG00000024184, ENSMUSG00000042328, ENSMUSG00000022383, ENSMUSG00000025810, ENSMUSG00000028989, ENSMUSG00000024401, ENSMUSG00000026849, ENSMUSG00000022865, ENSMUSG00000024789, ENSMUSG00000040242, ENSMUSG00000015085, ENSMUSG00000033916, ENSMUSG00000041075, ENSMUSG00000032135, ENSMUSG00000028195, ENSMUSG00000059436, ENSMUSG00000000489, ENSMUSG00000022997, ENSMUSG00000024912,…	760	476	20379	1.46466	1	0.766045	0.761131
GOTERM_BP_FAT	GO:0008015~blood circulation	26	3.11005	0.0543991	ENSMUSG00000051980, ENSMUSG00000033174, ENSMUSG00000014859, ENSMUSG00000022383, ENSMUSG00000004113, ENSMUSG00000026424, ENSMUSG00000024401, ENSMUSG00000021638, ENSMUSG00000034881, ENSMUSG00000029084, ENSMUSG00000039115, ENSMUSG00000031972, ENSMUSG00000014773, ENSMUSG00000034765, ENSMUSG00000034997, ENSMUSG00000054342, ENSMUSG00000038319, ENSMUSG00000029361, ENSMUSG00000029163, ENSMUSG00000033161,…	760	476	20379	1.46466	1	0.766045	0.761131
GOTERM_BP_FAT	GO:0051656~establishment of organelle localization	25	2.99043	0.0549605	ENSMUSG00000029177, ENSMUSG00000030761, ENSMUSG00000024660, ENSMUSG00000054150, ENSMUSG00000042766, ENSMUSG00000026849, ENSMUSG00000026825, ENSMUSG00000068117, ENSMUSG00000030849, ENSMUSG00000033916, ENSMUSG00000024948, ENSMUSG00000035234, ENSMUSG00000035852, ENSMUSG00000037119, ENSMUSG00000052062, ENSMUSG00000024791, ENSMUSG00000028354, ENSMUSG00000024454, ENSMUSG00000028456, ENSMUSG00000040751,…	760	453	20379	1.47983	1	0.772328	0.767373
GOTERM_BP_FAT	GO:0090174~organelle membrane fusion	9	1.07656	0.0554665	ENSMUSG00000028917, ENSMUSG00000030805, ENSMUSG00000025949, ENSMUSG00000033916, ENSMUSG00000039232, ENSMUSG00000010110, ENSMUSG00000028830, ENSMUSG00000036622, ENSMUSG00000021124	760	111	20379	2.17415	1	0.777807	0.772818
GOTERM_BP_FAT	GO:0006936~muscle contraction	14	1.67464	0.0560908	ENSMUSG00000034997, ENSMUSG00000038319, ENSMUSG00000029361, ENSMUSG00000042632, ENSMUSG00000006457, ENSMUSG00000024401, ENSMUSG00000021669, ENSMUSG00000030739, ENSMUSG00000038670, ENSMUSG00000031849, ENSMUSG00000034881, ENSMUSG00000035200, ENSMUSG00000029084, ENSMUSG00000017697	760	213	20379	1.76245	1	0.783122	0.778098
GOTERM_BP_FAT	GO:0009719~response to endogenous stimulus	67	8.01435	0.0562312	ENSMUSG00000025950, ENSMUSG00000026883, ENSMUSG00000025358, ENSMUSG00000024621, ENSMUSG00000037171, ENSMUSG00000024789, ENSMUSG00000038541, ENSMUSG00000010051, ENSMUSG00000053907, ENSMUSG00000007805, ENSMUSG00000032726, ENSMUSG00000029084, ENSMUSG00000000938, ENSMUSG00000031555, ENSMUSG00000029145, ENSMUSG00000004264, ENSMUSG00000026270, ENSMUSG00000028410, ENSMUSG00000029185, ENSMUSG00000025586,…	760	1456	20379	1.23391	1	0.783122	0.778098
GOTERM_BP_FAT	GO:0008033~tRNA processing	10	1.19617	0.0563128	ENSMUSG00000032103, ENSMUSG00000044763, ENSMUSG00000032044, ENSMUSG00000069020, ENSMUSG00000037376, ENSMUSG00000036114, ENSMUSG00000025155, ENSMUSG00000029507, ENSMUSG00000027487, ENSMUSG00000030423	760	131	20379	2.04691	1	0.783122	0.778098
GOTERM_BP_FAT	GO:0022612~gland morphogenesis	10	1.19617	0.0563128	ENSMUSG00000004264, ENSMUSG00000030849, ENSMUSG00000032591, ENSMUSG00000040728, ENSMUSG00000029999, ENSMUSG00000031548, ENSMUSG00000000489, ENSMUSG00000025810, ENSMUSG00000024401, ENSMUSG00000006445	760	131	20379	2.04691	1	0.783122	0.778098
GOTERM_BP_FAT	GO:0045124~regulation of bone resorption	6	0.717703	0.0568952	ENSMUSG00000001482, ENSMUSG00000026288, ENSMUSG00000039115, ENSMUSG00000029084, ENSMUSG00000029468, ENSMUSG00000024621	760	56	20379	2.87298	1	0.787913	0.782858
GOTERM_BP_FAT	GO:0048012~hepatocyte growth factor receptor signaling pathway	6	0.717703	0.0568952	ENSMUSG00000035638, ENSMUSG00000030849, ENSMUSG00000026674, ENSMUSG00000025810, ENSMUSG00000024621, ENSMUSG00000006445	760	56	20379	2.87298	1	0.787913	0.782858
GOTERM_BP_FAT	GO:0016192~vesicle-mediated transport	62	7.41627	0.05701	ENSMUSG00000032560, ENSMUSG00000002279, ENSMUSG00000042328, ENSMUSG00000049686, ENSMUSG00000027217, ENSMUSG00000028822, ENSMUSG00000035392, ENSMUSG00000043251, ENSMUSG00000002957, ENSMUSG00000024948, ENSMUSG00000039232, ENSMUSG00000011263, ENSMUSG00000016637, ENSMUSG00000035279, ENSMUSG00000014773, ENSMUSG00000030298, ENSMUSG00000029146, ENSMUSG00000032193, ENSMUSG00000028456, ENSMUSG00000029468,…	760	1336	20379	1.24438	1	0.787913	0.782858
GOTERM_BP_FAT	GO:0071356~cellular response to tumor necrosis factor	12	1.43541	0.0573463	ENSMUSG00000021127, ENSMUSG00000024789, ENSMUSG00000030341, ENSMUSG00000010051, ENSMUSG00000004071, ENSMUSG00000021250, ENSMUSG00000026883, ENSMUSG00000031548, ENSMUSG00000070934, ENSMUSG00000024401, ENSMUSG00000042699, ENSMUSG00000019920	760	172	20379	1.87078	1	0.790367	0.785296
GOTERM_BP_FAT	GO:1903556~negative regulation of tumor necrosis factor superfamily cytokine production	7	0.837321	0.0574233	ENSMUSG00000022556, ENSMUSG00000022314, ENSMUSG00000055994, ENSMUSG00000056692, ENSMUSG00000007805, ENSMUSG00000024454, ENSMUSG00000051498	760	74	20379	2.5365	1	0.790367	0.785296
GOTERM_BP_FAT	GO:0045595~regulation of cell differentiation	83	9.92823	0.0578001	ENSMUSG00000058799, ENSMUSG00000030341, ENSMUSG00000054196, ENSMUSG00000026288, ENSMUSG00000026883, ENSMUSG00000008855, ENSMUSG00000042766, ENSMUSG00000024621, ENSMUSG00000037171, ENSMUSG00000043895, ENSMUSG00000024789, ENSMUSG00000022847, ENSMUSG00000039157, ENSMUSG00000009073, ENSMUSG00000002957, ENSMUSG00000041075, ENSMUSG00000007805, ENSMUSG00000039115, ENSMUSG00000035478, ENSMUSG00000014773,…	760	1858	20379	1.19785	1	0.793923	0.78883
GOTERM_BP_FAT	GO:0001516~prostaglandin biosynthetic process	4	0.478469	0.058268	ENSMUSG00000061878, ENSMUSG00000054196, ENSMUSG00000033307, ENSMUSG00000026820	760	24	20379	4.46908	1	0.795459	0.790356
GOTERM_BP_FAT	GO:0046457~prostanoid biosynthetic process	4	0.478469	0.058268	ENSMUSG00000061878, ENSMUSG00000054196, ENSMUSG00000033307, ENSMUSG00000026820	760	24	20379	4.46908	1	0.795459	0.790356
GOTERM_BP_FAT	GO:0060392~negative regulation of SMAD protein signal transduction	4	0.478469	0.058268	ENSMUSG00000038508, ENSMUSG00000024939, ENSMUSG00000029163, ENSMUSG00000038400	760	24	20379	4.46908	1	0.795459	0.790356
GOTERM_BP_FAT	GO:0001933~negative regulation of protein phosphorylation	19	2.27273	0.0589517	ENSMUSG00000024190, ENSMUSG00000005373, ENSMUSG00000026181, ENSMUSG00000028410, ENSMUSG00000032011, ENSMUSG00000032076, ENSMUSG00000029361, ENSMUSG00000026883, ENSMUSG00000040525, ENSMUSG00000027487, ENSMUSG00000002496, ENSMUSG00000029556, ENSMUSG00000034292, ENSMUSG00000009073, ENSMUSG00000046442, ENSMUSG00000021638, ENSMUSG00000031548, ENSMUSG00000057789, ENSMUSG00000030697	760	323	20379	1.57732	1	0.801431	0.79629
GOTERM_BP_FAT	GO:0006811~monoatomic ion transport	48	5.74163	0.0592614	ENSMUSG00000052271, ENSMUSG00000039838, ENSMUSG00000031075, ENSMUSG00000051980, ENSMUSG00000037916, ENSMUSG00000044708, ENSMUSG00000029055, ENSMUSG00000027010, ENSMUSG00000022780, ENSMUSG00000048497, ENSMUSG00000026961, ENSMUSG00000049686, ENSMUSG00000025557, ENSMUSG00000028803, ENSMUSG00000004113, ENSMUSG00000025358, ENSMUSG00000050856, ENSMUSG00000040441, ENSMUSG00000001249, ENSMUSG00000031934,…	760	999	20379	1.28838	1	0.801431	0.79629
GOTERM_BP_FAT	GO:0009895~negative regulation of catabolic process	21	2.51196	0.0595806	ENSMUSG00000052293, ENSMUSG00000025373, ENSMUSG00000006362, ENSMUSG00000028354, ENSMUSG00000027010, ENSMUSG00000028974, ENSMUSG00000022383, ENSMUSG00000026883, ENSMUSG00000002496, ENSMUSG00000006457, ENSMUSG00000069867, ENSMUSG00000024401, ENSMUSG00000042699, ENSMUSG00000022997, ENSMUSG00000038250, ENSMUSG00000072872, ENSMUSG00000042010, ENSMUSG00000039275, ENSMUSG00000035242, ENSMUSG00000070934,…	760	368	20379	1.53017	1	0.801431	0.79629
GOTERM_BP_FAT	GO:0007584~response to nutrient	13	1.55502	0.0596506	ENSMUSG00000055994, ENSMUSG00000005373, ENSMUSG00000051980, ENSMUSG00000022383, ENSMUSG00000020661, ENSMUSG00000022556, ENSMUSG00000052727, ENSMUSG00000042010, ENSMUSG00000053907, ENSMUSG00000109324, ENSMUSG00000034881, ENSMUSG00000031548, ENSMUSG00000017697	760	194	20379	1.79685	1	0.801431	0.79629
GOTERM_BP_FAT	GO:0097193~intrinsic apoptotic signaling pathway	13	1.55502	0.0596506	ENSMUSG00000026181, ENSMUSG00000029433, ENSMUSG00000030341, ENSMUSG00000004071, ENSMUSG00000006360, ENSMUSG00000026883, ENSMUSG00000024401, ENSMUSG00000006445, ENSMUSG00000089682, ENSMUSG00000024789, ENSMUSG00000070661, ENSMUSG00000057789, ENSMUSG00000038612	760	194	20379	1.79685	1	0.801431	0.79629
GOTERM_BP_FAT	GO:0051338~regulation of transferase activity	31	3.70813	0.0597954	ENSMUSG00000004054, ENSMUSG00000026181, ENSMUSG00000061288, ENSMUSG00000040525, ENSMUSG00000026883, ENSMUSG00000002496, ENSMUSG00000090071, ENSMUSG00000024401, ENSMUSG00000024621, ENSMUSG00000024789, ENSMUSG00000046442, ENSMUSG00000009073, ENSMUSG00000024948, ENSMUSG00000031555, ENSMUSG00000028195, ENSMUSG00000024190, ENSMUSG00000004264, ENSMUSG00000028410, ENSMUSG00000032011, ENSMUSG00000032591,…	760	598	20379	1.39005	1	0.801431	0.79629
GOTERM_BP_FAT	GO:0002702~positive regulation of production of molecular mediator of immune response	11	1.31579	0.060357	ENSMUSG00000029771, ENSMUSG00000034997, ENSMUSG00000036427, ENSMUSG00000055994, ENSMUSG00000004264, ENSMUSG00000097328, ENSMUSG00000030805, ENSMUSG00000074155, ENSMUSG00000031934, ENSMUSG00000033307, ENSMUSG00000029468	760	153	20379	1.92784	1	0.801431	0.79629
GOTERM_BP_FAT	GO:0033574~response to testosterone	6	0.717703	0.0605434	ENSMUSG00000022556, ENSMUSG00000036427, ENSMUSG00000038541, ENSMUSG00000034881, ENSMUSG00000000938, ENSMUSG00000004113	760	57	20379	2.82258	1	0.801431	0.79629
GOTERM_BP_FAT	GO:0010972~negative regulation of G2/M transition of mitotic cell cycle	7	0.837321	0.0605468	ENSMUSG00000020235, ENSMUSG00000022314, ENSMUSG00000021635, ENSMUSG00000025374, ENSMUSG00000059981, ENSMUSG00000061288, ENSMUSG00000035234	760	75	20379	2.50268	1	0.801431	0.79629
GOTERM_BP_FAT	GO:0001707~mesoderm formation	7	0.837321	0.0605468	ENSMUSG00000037171, ENSMUSG00000036427, ENSMUSG00000030849, ENSMUSG00000009073, ENSMUSG00000034161, ENSMUSG00000029556, ENSMUSG00000006445	760	75	20379	2.50268	1	0.801431	0.79629
GOTERM_BP_FAT	GO:0006884~cell volume homeostasis	5	0.598086	0.0605989	ENSMUSG00000054342, ENSMUSG00000014859, ENSMUSG00000028973, ENSMUSG00000029468, ENSMUSG00000029106	760	40	20379	3.35181	1	0.801431	0.79629
GOTERM_BP_FAT	GO:0010714~positive regulation of collagen metabolic process	5	0.598086	0.0605989	ENSMUSG00000034161, ENSMUSG00000034839, ENSMUSG00000026674, ENSMUSG00000000489, ENSMUSG00000025578	760	40	20379	3.35181	1	0.801431	0.79629
GOTERM_BP_FAT	GO:0046329~negative regulation of JNK cascade	5	0.598086	0.0605989	ENSMUSG00000028410, ENSMUSG00000061288, ENSMUSG00000109324, ENSMUSG00000024454, ENSMUSG00000031548	760	40	20379	3.35181	1	0.801431	0.79629
GOTERM_BP_FAT	GO:1901731~positive regulation of platelet aggregation	3	0.358852	0.0609772	ENSMUSG00000034997, ENSMUSG00000024789, ENSMUSG00000029163	760	11	20379	7.31304	1	0.801431	0.79629
GOTERM_BP_FAT	GO:0090646~mitochondrial tRNA processing	3	0.358852	0.0609772	ENSMUSG00000044763, ENSMUSG00000032044, ENSMUSG00000027487	760	11	20379	7.31304	1	0.801431	0.79629
GOTERM_BP_FAT	GO:0010248~establishment or maintenance of transmembrane electrochemical gradient	3	0.358852	0.0609772	ENSMUSG00000059412, ENSMUSG00000033161, ENSMUSG00000057789	760	11	20379	7.31304	1	0.801431	0.79629
GOTERM_BP_FAT	GO:0042790~nucleolar large rRNA transcription by RNA polymerase I	3	0.358852	0.0609772	ENSMUSG00000024613, ENSMUSG00000029642, ENSMUSG00000020923	760	11	20379	7.31304	1	0.801431	0.79629
GOTERM_BP_FAT	GO:0032661~regulation of interleukin-18 production	3	0.358852	0.0609772	ENSMUSG00000055994, ENSMUSG00000024401, ENSMUSG00000042699	760	11	20379	7.31304	1	0.801431	0.79629
GOTERM_BP_FAT	GO:1903348~positive regulation of bicellular tight junction assembly	3	0.358852	0.0609772	ENSMUSG00000070473, ENSMUSG00000039577, ENSMUSG00000006445	760	11	20379	7.31304	1	0.801431	0.79629
GOTERM_BP_FAT	GO:0045670~regulation of osteoclast differentiation	8	0.956938	0.0612682	ENSMUSG00000024955, ENSMUSG00000039157, ENSMUSG00000021250, ENSMUSG00000026288, ENSMUSG00000039115, ENSMUSG00000031548, ENSMUSG00000024621, ENSMUSG00000024401	760	94	20379	2.28208	1	0.801962	0.796818
GOTERM_BP_FAT	GO:0044458~motile cilium assembly	8	0.956938	0.0612682	ENSMUSG00000068302, ENSMUSG00000040714, ENSMUSG00000046585, ENSMUSG00000006241, ENSMUSG00000039781, ENSMUSG00000014859, ENSMUSG00000020308, ENSMUSG00000010044	760	94	20379	2.28208	1	0.801962	0.796818
GOTERM_BP_FAT	GO:0050727~regulation of inflammatory response	23	2.7512	0.0613765	ENSMUSG00000034997, ENSMUSG00000054342, ENSMUSG00000041939, ENSMUSG00000061878, ENSMUSG00000055994, ENSMUSG00000030341, ENSMUSG00000033174, ENSMUSG00000005779, ENSMUSG00000032193, ENSMUSG00000022383, ENSMUSG00000023571, ENSMUSG00000002897, ENSMUSG00000024401, ENSMUSG00000024621, ENSMUSG00000042699, ENSMUSG00000024789, ENSMUSG00000021901, ENSMUSG00000035673, ENSMUSG00000032109, ENSMUSG00000051498,…	760	414	20379	1.48969	1	0.801962	0.796818
GOTERM_BP_FAT	GO:0050796~regulation of insulin secretion	15	1.79426	0.0627974	ENSMUSG00000026270, ENSMUSG00000031075, ENSMUSG00000051980, ENSMUSG00000029361, ENSMUSG00000051790, ENSMUSG00000049686, ENSMUSG00000023571, ENSMUSG00000042632, ENSMUSG00000029556, ENSMUSG00000024401, ENSMUSG00000024789, ENSMUSG00000030805, ENSMUSG00000020848, ENSMUSG00000029084, ENSMUSG00000031548	760	238	20379	1.68999	1	0.817296	0.812053
GOTERM_BP_FAT	GO:0003018~vascular process in circulatory system	16	1.91388	0.0629812	ENSMUSG00000034997, ENSMUSG00000051980, ENSMUSG00000029361, ENSMUSG00000033174, ENSMUSG00000000489, ENSMUSG00000042632, ENSMUSG00000024401, ENSMUSG00000021638, ENSMUSG00000031849, ENSMUSG00000034881, ENSMUSG00000039115, ENSMUSG00000029084, ENSMUSG00000037405, ENSMUSG00000034258, ENSMUSG00000034765, ENSMUSG00000091956	760	260	20379	1.65012	1	0.817296	0.812053
GOTERM_BP_FAT	GO:0050708~regulation of protein secretion	20	2.39234	0.0630477	ENSMUSG00000054342, ENSMUSG00000026270, ENSMUSG00000031075, ENSMUSG00000051980, ENSMUSG00000029361, ENSMUSG00000051790, ENSMUSG00000049686, ENSMUSG00000023571, ENSMUSG00000028456, ENSMUSG00000042632, ENSMUSG00000029468, ENSMUSG00000029556, ENSMUSG00000024401, ENSMUSG00000024789, ENSMUSG00000030805, ENSMUSG00000020848, ENSMUSG00000029084, ENSMUSG00000031548, ENSMUSG00000036622, ENSMUSG00000031555	760	348	20379	1.54106	1	0.817296	0.812053
GOTERM_BP_FAT	GO:0044344~cellular response to fibroblast growth factor stimulus	10	1.19617	0.0631591	ENSMUSG00000021127, ENSMUSG00000030849, ENSMUSG00000010051, ENSMUSG00000023266, ENSMUSG00000026674, ENSMUSG00000041845, ENSMUSG00000031548, ENSMUSG00000000489, ENSMUSG00000024621, ENSMUSG00000006445	760	134	20379	2.00108	1	0.817296	0.812053
GOTERM_BP_FAT	GO:0048545~response to steroid hormone	19	2.27273	0.0631988	ENSMUSG00000036427, ENSMUSG00000004264, ENSMUSG00000028410, ENSMUSG00000041607, ENSMUSG00000021250, ENSMUSG00000003545, ENSMUSG00000022383, ENSMUSG00000025950, ENSMUSG00000033161, ENSMUSG00000024401, ENSMUSG00000024912, ENSMUSG00000021127, ENSMUSG00000022622, ENSMUSG00000024789, ENSMUSG00000024955, ENSMUSG00000038541, ENSMUSG00000029084, ENSMUSG00000031972, ENSMUSG00000031555	760	326	20379	1.56281	1	0.817296	0.812053
GOTERM_BP_FAT	GO:0097746~blood vessel diameter maintenance	13	1.55502	0.0634311	ENSMUSG00000034997, ENSMUSG00000051980, ENSMUSG00000029361, ENSMUSG00000033174, ENSMUSG00000000489, ENSMUSG00000042632, ENSMUSG00000024401, ENSMUSG00000031849, ENSMUSG00000034881, ENSMUSG00000039115, ENSMUSG00000029084, ENSMUSG00000037405, ENSMUSG00000034765	760	196	20379	1.77851	1	0.817296	0.812053
GOTERM_BP_FAT	GO:0035296~regulation of tube diameter	13	1.55502	0.0634311	ENSMUSG00000034997, ENSMUSG00000051980, ENSMUSG00000029361, ENSMUSG00000033174, ENSMUSG00000000489, ENSMUSG00000042632, ENSMUSG00000024401, ENSMUSG00000031849, ENSMUSG00000034881, ENSMUSG00000039115, ENSMUSG00000029084, ENSMUSG00000037405, ENSMUSG00000034765	760	196	20379	1.77851	1	0.817296	0.812053
GOTERM_BP_FAT	GO:0010556~regulation of macromolecule biosynthetic process	235	28.11	0.0637142	ENSMUSG00000052293, ENSMUSG00000028068, ENSMUSG00000008450, ENSMUSG00000028741, ENSMUSG00000022400, ENSMUSG00000025358, ENSMUSG00000060470, ENSMUSG00000007805, ENSMUSG00000035279, ENSMUSG00000025580, ENSMUSG00000048485, ENSMUSG00000025586, ENSMUSG00000026674, ENSMUSG00000022997, ENSMUSG00000034292, ENSMUSG00000006050, ENSMUSG00000032318, ENSMUSG00000074637, ENSMUSG00000041939, ENSMUSG00000034968,…	760	5772	20379	1.09172	1	0.817296	0.812053
GOTERM_BP_FAT	GO:1905330~regulation of morphogenesis of an epithelium	7	0.837321	0.0637694	ENSMUSG00000004264, ENSMUSG00000020019, ENSMUSG00000058498, ENSMUSG00000034968, ENSMUSG00000031548, ENSMUSG00000031665, ENSMUSG00000024401	760	76	20379	2.46975	1	0.817296	0.812053
GOTERM_BP_FAT	GO:0032092~positive regulation of protein binding	7	0.837321	0.0637694	ENSMUSG00000017344, ENSMUSG00000018169, ENSMUSG00000000915, ENSMUSG00000000600, ENSMUSG00000054196, ENSMUSG00000059714, ENSMUSG00000029106	760	76	20379	2.46975	1	0.817296	0.812053
GOTERM_BP_FAT	GO:0001503~ossification	20	2.39234	0.0640356	ENSMUSG00000028195, ENSMUSG00000051980, ENSMUSG00000054196, ENSMUSG00000058794, ENSMUSG00000070691, ENSMUSG00000026674, ENSMUSG00000001494, ENSMUSG00000008855, ENSMUSG00000006445, ENSMUSG00000025138, ENSMUSG00000001419, ENSMUSG00000030849, ENSMUSG00000034161, ENSMUSG00000007805, ENSMUSG00000031849, ENSMUSG00000032726, ENSMUSG00000035673, ENSMUSG00000031548, ENSMUSG00000034762, ENSMUSG00000074637	760	349	20379	1.53665	1	0.819134	0.813879
GOTERM_BP_FAT	GO:0034219~carbohydrate transmembrane transport	6	0.717703	0.0643213	ENSMUSG00000039838, ENSMUSG00000062064, ENSMUSG00000042010, ENSMUSG00000023571, ENSMUSG00000002496, ENSMUSG00000029556	760	58	20379	2.77391	1	0.819134	0.813879
GOTERM_BP_FAT	GO:0003179~heart valve morphogenesis	6	0.717703	0.0643213	ENSMUSG00000028195, ENSMUSG00000034161, ENSMUSG00000029163, ENSMUSG00000029185, ENSMUSG00000026833, ENSMUSG00000032744	760	58	20379	2.77391	1	0.819134	0.813879
GOTERM_BP_FAT	GO:0010647~positive regulation of cell communication	94	11.244	0.0644441	ENSMUSG00000004054, ENSMUSG00000038508, ENSMUSG00000030341, ENSMUSG00000001020, ENSMUSG00000035638, ENSMUSG00000031075, ENSMUSG00000028068, ENSMUSG00000029999, ENSMUSG00000061288, ENSMUSG00000023571, ENSMUSG00000049686, ENSMUSG00000024660, ENSMUSG00000026883, ENSMUSG00000029556, ENSMUSG00000024621, ENSMUSG00000022400, ENSMUSG00000037171, ENSMUSG00000020424, ENSMUSG00000024789, ENSMUSG00000044024,…	760	2137	20379	1.17949	1	0.819134	0.813879
GOTERM_BP_FAT	GO:0043085~positive regulation of catalytic activity	37	4.42584	0.0646737	ENSMUSG00000004054, ENSMUSG00000026181, ENSMUSG00000029433, ENSMUSG00000002279, ENSMUSG00000061288, ENSMUSG00000049686, ENSMUSG00000026883, ENSMUSG00000090071, ENSMUSG00000024401, ENSMUSG00000024621, ENSMUSG00000037171, ENSMUSG00000022622, ENSMUSG00000024789, ENSMUSG00000000915, ENSMUSG00000035392, ENSMUSG00000030849, ENSMUSG00000030805, ENSMUSG00000024948, ENSMUSG00000057789, ENSMUSG00000019920,…	760	742	20379	1.33711	1	0.819134	0.813879
GOTERM_BP_FAT	GO:0002761~regulation of myeloid leukocyte differentiation	11	1.31579	0.0647077	ENSMUSG00000021127, ENSMUSG00000022556, ENSMUSG00000024955, ENSMUSG00000039410, ENSMUSG00000039157, ENSMUSG00000021250, ENSMUSG00000026288, ENSMUSG00000039115, ENSMUSG00000031548, ENSMUSG00000024621, ENSMUSG00000024401	760	155	20379	1.90296	1	0.819134	0.813879
GOTERM_BP_FAT	GO:0060285~cilium-dependent cell motility	15	1.79426	0.0650335	ENSMUSG00000040828, ENSMUSG00000040714, ENSMUSG00000028410, ENSMUSG00000006241, ENSMUSG00000032591, ENSMUSG00000028137, ENSMUSG00000028830, ENSMUSG00000003354, ENSMUSG00000045036, ENSMUSG00000046585, ENSMUSG00000039781, ENSMUSG00000023949, ENSMUSG00000020308, ENSMUSG00000036752, ENSMUSG00000039577	760	240	20379	1.6759	1	0.819134	0.813879
GOTERM_BP_FAT	GO:0001539~cilium or flagellum-dependent cell motility	15	1.79426	0.0650335	ENSMUSG00000040828, ENSMUSG00000040714, ENSMUSG00000028410, ENSMUSG00000006241, ENSMUSG00000032591, ENSMUSG00000028137, ENSMUSG00000028830, ENSMUSG00000003354, ENSMUSG00000045036, ENSMUSG00000046585, ENSMUSG00000039781, ENSMUSG00000023949, ENSMUSG00000020308, ENSMUSG00000036752, ENSMUSG00000039577	760	240	20379	1.6759	1	0.819134	0.813879
GOTERM_BP_FAT	GO:0045672~positive regulation of osteoclast differentiation	5	0.598086	0.0652589	ENSMUSG00000039157, ENSMUSG00000021250, ENSMUSG00000039115, ENSMUSG00000024621, ENSMUSG00000024401	760	41	20379	3.27006	1	0.819134	0.813879
GOTERM_BP_FAT	GO:0007431~salivary gland development	5	0.598086	0.0652589	ENSMUSG00000030849, ENSMUSG00000040728, ENSMUSG00000000489, ENSMUSG00000025810, ENSMUSG00000024401	760	41	20379	3.27006	1	0.819134	0.813879
GOTERM_BP_FAT	GO:0099149~regulation of postsynaptic neurotransmitter receptor internalization	5	0.598086	0.0652589	ENSMUSG00000071379, ENSMUSG00000022637, ENSMUSG00000000531, ENSMUSG00000034312, ENSMUSG00000028833	760	41	20379	3.27006	1	0.819134	0.813879
GOTERM_BP_FAT	GO:0035150~regulation of tube size	13	1.55502	0.0653792	ENSMUSG00000034997, ENSMUSG00000051980, ENSMUSG00000029361, ENSMUSG00000033174, ENSMUSG00000000489, ENSMUSG00000042632, ENSMUSG00000024401, ENSMUSG00000031849, ENSMUSG00000034881, ENSMUSG00000039115, ENSMUSG00000029084, ENSMUSG00000037405, ENSMUSG00000034765	760	197	20379	1.76948	1	0.819134	0.813879
GOTERM_BP_FAT	GO:0001775~cell activation	42	5.02392	0.0657282	ENSMUSG00000028064, ENSMUSG00000008496, ENSMUSG00000024184, ENSMUSG00000002897, ENSMUSG00000002413, ENSMUSG00000002496, ENSMUSG00000008855, ENSMUSG00000024401, ENSMUSG00000024621, ENSMUSG00000022400, ENSMUSG00000017485, ENSMUSG00000022865, ENSMUSG00000024789, ENSMUSG00000060470, ENSMUSG00000015085, ENSMUSG00000041075, ENSMUSG00000039232, ENSMUSG00000039699, ENSMUSG00000020827, ENSMUSG00000035673,…	760	860	20379	1.30954	1	0.821971	0.816698
GOTERM_BP_FAT	GO:0062197~cellular response to chemical stress	19	2.27273	0.0658664	ENSMUSG00000038508, ENSMUSG00000061878, ENSMUSG00000075267, ENSMUSG00000021250, ENSMUSG00000002731, ENSMUSG00000033161, ENSMUSG00000021032, ENSMUSG00000041168, ENSMUSG00000025578, ENSMUSG00000026424, ENSMUSG00000017485, ENSMUSG00000021127, ENSMUSG00000022556, ENSMUSG00000020810, ENSMUSG00000070870, ENSMUSG00000030805, ENSMUSG00000015337, ENSMUSG00000036622, ENSMUSG00000034203	760	328	20379	1.55328	1	0.822165	0.81689
GOTERM_BP_FAT	GO:0002009~morphogenesis of an epithelium	29	3.4689	0.0665948	ENSMUSG00000051980, ENSMUSG00000054196, ENSMUSG00000016619, ENSMUSG00000040728, ENSMUSG00000002496, ENSMUSG00000025810, ENSMUSG00000025216, ENSMUSG00000008855, ENSMUSG00000037171, ENSMUSG00000026849, ENSMUSG00000036180, ENSMUSG00000030849, ENSMUSG00000014773, ENSMUSG00000028195, ENSMUSG00000004264, ENSMUSG00000032591, ENSMUSG00000001510, ENSMUSG00000070691, ENSMUSG00000000489, ENSMUSG00000006445,…	760	556	20379	1.3986	1	0.826773	0.821469
GOTERM_BP_FAT	GO:0030317~flagellated sperm motility	14	1.67464	0.0666788	ENSMUSG00000040828, ENSMUSG00000040714, ENSMUSG00000028410, ENSMUSG00000006241, ENSMUSG00000032591, ENSMUSG00000028137, ENSMUSG00000028830, ENSMUSG00000045036, ENSMUSG00000046585, ENSMUSG00000039781, ENSMUSG00000023949, ENSMUSG00000020308, ENSMUSG00000036752, ENSMUSG00000039577	760	219	20379	1.71417	1	0.826773	0.821469
GOTERM_BP_FAT	GO:0045184~establishment of protein localization	62	7.41627	0.0667983	ENSMUSG00000008450, ENSMUSG00000029198, ENSMUSG00000002279, ENSMUSG00000042328, ENSMUSG00000000531, ENSMUSG00000054150, ENSMUSG00000025557, ENSMUSG00000029556, ENSMUSG00000048439, ENSMUSG00000035392, ENSMUSG00000020305, ENSMUSG00000002957, ENSMUSG00000039199, ENSMUSG00000039232, ENSMUSG00000034265, ENSMUSG00000016637, ENSMUSG00000030298, ENSMUSG00000013539, ENSMUSG00000035745, ENSMUSG00000029146,…	760	1349	20379	1.23239	1	0.826773	0.821469
GOTERM_BP_FAT	GO:0010468~regulation of gene expression	230	27.512	0.0668281	ENSMUSG00000052293, ENSMUSG00000028068, ENSMUSG00000008450, ENSMUSG00000028741, ENSMUSG00000022400, ENSMUSG00000025358, ENSMUSG00000060470, ENSMUSG00000007805, ENSMUSG00000035279, ENSMUSG00000025580, ENSMUSG00000048485, ENSMUSG00000025586, ENSMUSG00000026674, ENSMUSG00000022997, ENSMUSG00000034292, ENSMUSG00000006050, ENSMUSG00000032318, ENSMUSG00000074637, ENSMUSG00000041939, ENSMUSG00000034968,…	760	5648	20379	1.09195	1	0.826773	0.821469
GOTERM_BP_FAT	GO:0003013~circulatory system process	27	3.22967	0.0670167	ENSMUSG00000051980, ENSMUSG00000033174, ENSMUSG00000014859, ENSMUSG00000022383, ENSMUSG00000004113, ENSMUSG00000026424, ENSMUSG00000024401, ENSMUSG00000021638, ENSMUSG00000034881, ENSMUSG00000029084, ENSMUSG00000039115, ENSMUSG00000031972, ENSMUSG00000014773, ENSMUSG00000034765, ENSMUSG00000034997, ENSMUSG00000054342, ENSMUSG00000038319, ENSMUSG00000029361, ENSMUSG00000029163, ENSMUSG00000033161,…	760	510	20379	1.41959	1	0.826773	0.821469
GOTERM_BP_FAT	GO:1902750~negative regulation of cell cycle G2/M phase transition	7	0.837321	0.0670909	ENSMUSG00000020235, ENSMUSG00000022314, ENSMUSG00000021635, ENSMUSG00000025374, ENSMUSG00000059981, ENSMUSG00000061288, ENSMUSG00000035234	760	77	20379	2.43768	1	0.826773	0.821469
GOTERM_BP_FAT	GO:0016050~vesicle organization	20	2.39234	0.067099	ENSMUSG00000030298, ENSMUSG00000030761, ENSMUSG00000026198, ENSMUSG00000032560, ENSMUSG00000042328, ENSMUSG00000028456, ENSMUSG00000028830, ENSMUSG00000029468, ENSMUSG00000021124, ENSMUSG00000028917, ENSMUSG00000026825, ENSMUSG00000030805, ENSMUSG00000066036, ENSMUSG00000039232, ENSMUSG00000025949, ENSMUSG00000033916, ENSMUSG00000010110, ENSMUSG00000039367, ENSMUSG00000036622, ENSMUSG00000015013	760	351	20379	1.52789	1	0.826773	0.821469
GOTERM_BP_FAT	GO:0046890~regulation of lipid biosynthetic process	15	1.79426	0.0676231	ENSMUSG00000034997, ENSMUSG00000061878, ENSMUSG00000028195, ENSMUSG00000005373, ENSMUSG00000028773, ENSMUSG00000032193, ENSMUSG00000022383, ENSMUSG00000025950, ENSMUSG00000033161, ENSMUSG00000021770, ENSMUSG00000000489, ENSMUSG00000042632, ENSMUSG00000022555, ENSMUSG00000024401, ENSMUSG00000066036	760	241	20379	1.66895	1	0.827009	0.821704
GOTERM_BP_FAT	GO:0080135~regulation of cellular response to stress	29	3.4689	0.0679072	ENSMUSG00000029036, ENSMUSG00000052293, ENSMUSG00000059981, ENSMUSG00000061288, ENSMUSG00000028567, ENSMUSG00000002413, ENSMUSG00000022684, ENSMUSG00000020661, ENSMUSG00000025578, ENSMUSG00000025138, ENSMUSG00000017485, ENSMUSG00000109324, ENSMUSG00000035234, ENSMUSG00000057789, ENSMUSG00000054612, ENSMUSG00000005299, ENSMUSG00000055994, ENSMUSG00000028410, ENSMUSG00000032011, ENSMUSG00000028354,…	760	557	20379	1.39609	1	0.827009	0.821704
GOTERM_BP_FAT	GO:0032434~regulation of proteasomal ubiquitin-dependent protein catabolic process	10	1.19617	0.0680046	ENSMUSG00000020235, ENSMUSG00000028680, ENSMUSG00000052293, ENSMUSG00000038250, ENSMUSG00000072872, ENSMUSG00000006362, ENSMUSG00000026021, ENSMUSG00000069867, ENSMUSG00000022400, ENSMUSG00000028426	760	136	20379	1.97165	1	0.827009	0.821704
GOTERM_BP_FAT	GO:0039531~regulation of cytoplasmic pattern recognition receptor signaling pathway	10	1.19617	0.0680046	ENSMUSG00000024404, ENSMUSG00000020823, ENSMUSG00000034371, ENSMUSG00000039199, ENSMUSG00000032109, ENSMUSG00000051498, ENSMUSG00000018446, ENSMUSG00000029468, ENSMUSG00000013236, ENSMUSG00000059714	760	136	20379	1.97165	1	0.827009	0.821704
GOTERM_BP_FAT	GO:0110020~regulation of actomyosin structure organization	9	1.07656	0.0682029	ENSMUSG00000037519, ENSMUSG00000030494, ENSMUSG00000026181, ENSMUSG00000009073, ENSMUSG00000046442, ENSMUSG00000040964, ENSMUSG00000002413, ENSMUSG00000025810, ENSMUSG00000036995	760	116	20379	2.08043	1	0.827009	0.821704
GOTERM_BP_FAT	GO:0045913~positive regulation of carbohydrate metabolic process	9	1.07656	0.0682029	ENSMUSG00000034997, ENSMUSG00000005373, ENSMUSG00000027010, ENSMUSG00000072494, ENSMUSG00000022383, ENSMUSG00000000489, ENSMUSG00000006457, ENSMUSG00000029468, ENSMUSG00000025138	760	116	20379	2.08043	1	0.827009	0.821704
GOTERM_BP_FAT	GO:0036005~response to macrophage colony-stimulating factor	6	0.717703	0.0682286	ENSMUSG00000030849, ENSMUSG00000026674, ENSMUSG00000022489, ENSMUSG00000024621, ENSMUSG00000024401, ENSMUSG00000006445	760	59	20379	2.7269	1	0.827009	0.821704
GOTERM_BP_FAT	GO:0050805~negative regulation of synaptic transmission	6	0.717703	0.0682286	ENSMUSG00000034997, ENSMUSG00000030310, ENSMUSG00000033174, ENSMUSG00000028631, ENSMUSG00000029084, ENSMUSG00000042632	760	59	20379	2.7269	1	0.827009	0.821704
GOTERM_BP_FAT	GO:0043457~regulation of cellular respiration	6	0.717703	0.0682286	ENSMUSG00000005373, ENSMUSG00000039410, ENSMUSG00000006362, ENSMUSG00000006457, ENSMUSG00000034203, ENSMUSG00000024401	760	59	20379	2.7269	1	0.827009	0.821704
GOTERM_BP_FAT	GO:0065008~regulation of biological quality	146	17.4641	0.0687059	ENSMUSG00000028064, ENSMUSG00000052293, ENSMUSG00000031075, ENSMUSG00000028068, ENSMUSG00000044708, ENSMUSG00000025075, ENSMUSG00000014859, ENSMUSG00000023571, ENSMUSG00000049686, ENSMUSG00000029556, ENSMUSG00000028989, ENSMUSG00000042766, ENSMUSG00000061689, ENSMUSG00000024789, ENSMUSG00000071379, ENSMUSG00000022803, ENSMUSG00000038541, ENSMUSG00000115958, ENSMUSG00000039115, ENSMUSG00000030545,…	760	3467	20379	1.12919	1	0.831292	0.825959
GOTERM_BP_FAT	GO:0008361~regulation of cell size	14	1.67464	0.0689736	ENSMUSG00000054342, ENSMUSG00000028068, ENSMUSG00000033174, ENSMUSG00000014859, ENSMUSG00000028973, ENSMUSG00000002496, ENSMUSG00000025810, ENSMUSG00000029468, ENSMUSG00000026833, ENSMUSG00000042766, ENSMUSG00000029106, ENSMUSG00000052727, ENSMUSG00000031729, ENSMUSG00000013236	760	220	20379	1.70638	1	0.833028	0.827684
GOTERM_BP_FAT	GO:0033144~negative regulation of intracellular steroid hormone receptor signaling pathway	5	0.598086	0.0701001	ENSMUSG00000037171, ENSMUSG00000004264, ENSMUSG00000026174, ENSMUSG00000031548, ENSMUSG00000032744	760	42	20379	3.1922	1	0.844705	0.839286
GOTERM_BP_FAT	GO:0070647~protein modification by small protein conjugation or removal	39	4.66507	0.0702072	ENSMUSG00000052299, ENSMUSG00000025373, ENSMUSG00000026021, ENSMUSG00000006418, ENSMUSG00000040525, ENSMUSG00000022663, ENSMUSG00000022684, ENSMUSG00000022400, ENSMUSG00000026849, ENSMUSG00000014470, ENSMUSG00000066892, ENSMUSG00000001403, ENSMUSG00000063760, ENSMUSG00000070661, ENSMUSG00000020305, ENSMUSG00000066036, ENSMUSG00000069020, ENSMUSG00000047030, ENSMUSG00000034343, ENSMUSG00000035234,…	760	795	20379	1.31543	1	0.844705	0.839286
GOTERM_BP_FAT	GO:0045912~negative regulation of carbohydrate metabolic process	7	0.837321	0.0705113	ENSMUSG00000044145, ENSMUSG00000006362, ENSMUSG00000032591, ENSMUSG00000027010, ENSMUSG00000022383, ENSMUSG00000023571, ENSMUSG00000006457	760	78	20379	2.40643	1	0.844705	0.839286
GOTERM_BP_FAT	GO:2000177~regulation of neural precursor cell proliferation	10	1.19617	0.0705123	ENSMUSG00000058799, ENSMUSG00000046731, ENSMUSG00000009073, ENSMUSG00000037020, ENSMUSG00000060240, ENSMUSG00000008855, ENSMUSG00000074637, ENSMUSG00000031665, ENSMUSG00000019920, ENSMUSG00000026424	760	137	20379	1.95726	1	0.844705	0.839286
GOTERM_BP_FAT	GO:0018345~protein palmitoylation	4	0.478469	0.0709163	ENSMUSG00000048483, ENSMUSG00000037375, ENSMUSG00000039199, ENSMUSG00000034265	760	26	20379	4.1253	1	0.844705	0.839286
GOTERM_BP_FAT	GO:0042659~regulation of cell fate specification	4	0.478469	0.0709163	ENSMUSG00000036180, ENSMUSG00000041075, ENSMUSG00000040728, ENSMUSG00000035478	760	26	20379	4.1253	1	0.844705	0.839286
GOTERM_BP_FAT	GO:0010640~regulation of platelet-derived growth factor receptor signaling pathway	4	0.478469	0.0709163	ENSMUSG00000000915, ENSMUSG00000022637, ENSMUSG00000043017, ENSMUSG00000025810	760	26	20379	4.1253	1	0.844705	0.839286
GOTERM_BP_FAT	GO:0032642~regulation of chemokine production	9	1.07656	0.0709486	ENSMUSG00000054342, ENSMUSG00000055994, ENSMUSG00000028195, ENSMUSG00000041607, ENSMUSG00000033307, ENSMUSG00000002897, ENSMUSG00000024621, ENSMUSG00000024401, ENSMUSG00000006445	760	117	20379	2.06265	1	0.844705	0.839286
GOTERM_BP_FAT	GO:1905522~negative regulation of macrophage migration	3	0.358852	0.0714126	ENSMUSG00000029163, ENSMUSG00000033307, ENSMUSG00000020682	760	12	20379	6.70362	1	0.846251	0.840823
GOTERM_BP_FAT	GO:1905208~negative regulation of cardiocyte differentiation	3	0.358852	0.0714126	ENSMUSG00000041075, ENSMUSG00000024454, ENSMUSG00000014773	760	12	20379	6.70362	1	0.846251	0.840823
GOTERM_BP_FAT	GO:0071453~cellular response to oxygen levels	13	1.55502	0.0714573	ENSMUSG00000004264, ENSMUSG00000051980, ENSMUSG00000028354, ENSMUSG00000032591, ENSMUSG00000021250, ENSMUSG00000025586, ENSMUSG00000026674, ENSMUSG00000021032, ENSMUSG00000020661, ENSMUSG00000021127, ENSMUSG00000030849, ENSMUSG00000015337, ENSMUSG00000031548	760	200	20379	1.74294	1	0.846251	0.840823
GOTERM_BP_FAT	GO:0030856~regulation of epithelial cell differentiation	12	1.43541	0.0718354	ENSMUSG00000037171, ENSMUSG00000021127, ENSMUSG00000040891, ENSMUSG00000043895, ENSMUSG00000030341, ENSMUSG00000040728, ENSMUSG00000014773, ENSMUSG00000029106, ENSMUSG00000074637, ENSMUSG00000024621, ENSMUSG00000031665, ENSMUSG00000024401	760	179	20379	1.79762	1	0.846839	0.841407
GOTERM_BP_FAT	GO:0014074~response to purine-containing compound	12	1.43541	0.0718354	ENSMUSG00000017485, ENSMUSG00000024912, ENSMUSG00000021127, ENSMUSG00000030310, ENSMUSG00000053907, ENSMUSG00000031934, ENSMUSG00000021250, ENSMUSG00000003545, ENSMUSG00000002413, ENSMUSG00000029468, ENSMUSG00000017697, ENSMUSG00000025358	760	179	20379	1.79762	1	0.846839	0.841407
GOTERM_BP_FAT	GO:0044818~mitotic G2/M transition checkpoint	6	0.717703	0.0722644	ENSMUSG00000020235, ENSMUSG00000021635, ENSMUSG00000025374, ENSMUSG00000059981, ENSMUSG00000061288, ENSMUSG00000035234	760	60	20379	2.68145	1	0.846839	0.841407
GOTERM_BP_FAT	GO:0034109~homotypic cell-cell adhesion	6	0.717703	0.0722644	ENSMUSG00000022865, ENSMUSG00000024911, ENSMUSG00000024184, ENSMUSG00000031849, ENSMUSG00000025389, ENSMUSG00000024331	760	60	20379	2.68145	1	0.846839	0.841407
GOTERM_BP_FAT	GO:0051496~positive regulation of stress fiber assembly	6	0.717703	0.0722644	ENSMUSG00000026181, ENSMUSG00000009073, ENSMUSG00000046442, ENSMUSG00000040964, ENSMUSG00000002413, ENSMUSG00000025810	760	60	20379	2.68145	1	0.846839	0.841407
GOTERM_BP_FAT	GO:0016236~macroautophagy	14	1.67464	0.0724373	ENSMUSG00000055994, ENSMUSG00000004264, ENSMUSG00000040813, ENSMUSG00000056692, ENSMUSG00000075267, ENSMUSG00000024773, ENSMUSG00000022663, ENSMUSG00000027746, ENSMUSG00000021124, ENSMUSG00000028917, ENSMUSG00000038295, ENSMUSG00000033916, ENSMUSG00000036622, ENSMUSG00000019578	760	222	20379	1.691	1	0.846839	0.841407
GOTERM_BP_FAT	GO:0016310~phosphorylation	29	3.4689	0.0725037	ENSMUSG00000004054, ENSMUSG00000063704, ENSMUSG00000028068, ENSMUSG00000061288, ENSMUSG00000002731, ENSMUSG00000002413, ENSMUSG00000022861, ENSMUSG00000025358, ENSMUSG00000024621, ENSMUSG00000024789, ENSMUSG00000030849, ENSMUSG00000024948, ENSMUSG00000020827, ENSMUSG00000036622, ENSMUSG00000057789, ENSMUSG00000034997, ENSMUSG00000061878, ENSMUSG00000055994, ENSMUSG00000028078, ENSMUSG00000070691,…	760	561	20379	1.38613	1	0.846839	0.841407
GOTERM_BP_FAT	GO:0006644~phospholipid metabolic process	20	2.39234	0.0728585	ENSMUSG00000033852, ENSMUSG00000041939, ENSMUSG00000052151, ENSMUSG00000009646, ENSMUSG00000029330, ENSMUSG00000029055, ENSMUSG00000025477, ENSMUSG00000026288, ENSMUSG00000021770, ENSMUSG00000042632, ENSMUSG00000022861, ENSMUSG00000060675, ENSMUSG00000029413, ENSMUSG00000026701, ENSMUSG00000003752, ENSMUSG00000002475, ENSMUSG00000025949, ENSMUSG00000055912, ENSMUSG00000037697, ENSMUSG00000030655	760	355	20379	1.51067	1	0.846839	0.841407
GOTERM_BP_FAT	GO:0010693~negative regulation of alkaline phosphatase activity	2	0.239234	0.0731031	ENSMUSG00000001249, ENSMUSG00000024401	760	2	20379	26.8145	1	0.846839	0.841407
GOTERM_BP_FAT	GO:0032298~positive regulation of DNA-templated DNA replication initiation	2	0.239234	0.0731031	ENSMUSG00000039205, ENSMUSG00000025358	760	2	20379	26.8145	1	0.846839	0.841407
GOTERM_BP_FAT	GO:0061698~protein deglutarylation	2	0.239234	0.0731031	ENSMUSG00000054021, ENSMUSG00000025138	760	2	20379	26.8145	1	0.846839	0.841407
GOTERM_BP_FAT	GO:0097102~endothelial tip cell fate specification	2	0.239234	0.0731031	ENSMUSG00000034258, ENSMUSG00000014773	760	2	20379	26.8145	1	0.846839	0.841407
GOTERM_BP_FAT	GO:0045934~negative regulation of nucleobase-containing compound metabolic process	74	8.85167	0.0733663	ENSMUSG00000063704, ENSMUSG00000026883, ENSMUSG00000049600, ENSMUSG00000029556, ENSMUSG00000008855, ENSMUSG00000020661, ENSMUSG00000025358, ENSMUSG00000037171, ENSMUSG00000049728, ENSMUSG00000021635, ENSMUSG00000039275, ENSMUSG00000007805, ENSMUSG00000035673, ENSMUSG00000029084, ENSMUSG00000034543, ENSMUSG00000035478, ENSMUSG00000004264, ENSMUSG00000006362, ENSMUSG00000026873, ENSMUSG00000028974,…	760	1657	20379	1.19751	1	0.846839	0.841407
GOTERM_BP_FAT	GO:0031398~positive regulation of protein ubiquitination	9	1.07656	0.0737609	ENSMUSG00000020235, ENSMUSG00000061878, ENSMUSG00000055994, ENSMUSG00000063704, ENSMUSG00000047731, ENSMUSG00000022637, ENSMUSG00000024454, ENSMUSG00000060860, ENSMUSG00000022400	760	118	20379	2.04517	1	0.846839	0.841407
GOTERM_BP_FAT	GO:0046330~positive regulation of JNK cascade	9	1.07656	0.0737609	ENSMUSG00000004054, ENSMUSG00000055994, ENSMUSG00000020305, ENSMUSG00000059981, ENSMUSG00000024948, ENSMUSG00000061288, ENSMUSG00000020827, ENSMUSG00000026883, ENSMUSG00000024401	760	118	20379	2.04517	1	0.846839	0.841407
GOTERM_BP_FAT	GO:0032231~regulation of actin filament bundle assembly	9	1.07656	0.0737609	ENSMUSG00000037519, ENSMUSG00000030494, ENSMUSG00000026181, ENSMUSG00000009073, ENSMUSG00000046442, ENSMUSG00000040964, ENSMUSG00000002413, ENSMUSG00000025810, ENSMUSG00000036995	760	118	20379	2.04517	1	0.846839	0.841407
GOTERM_BP_FAT	GO:0050729~positive regulation of inflammatory response	11	1.31579	0.0739997	ENSMUSG00000054342, ENSMUSG00000034997, ENSMUSG00000024789, ENSMUSG00000030341, ENSMUSG00000032193, ENSMUSG00000051498, ENSMUSG00000002897, ENSMUSG00000091956, ENSMUSG00000024621, ENSMUSG00000024401, ENSMUSG00000042699	760	159	20379	1.85509	1	0.846839	0.841407
GOTERM_BP_FAT	GO:0002763~positive regulation of myeloid leukocyte differentiation	7	0.837321	0.0740305	ENSMUSG00000021127, ENSMUSG00000022556, ENSMUSG00000039157, ENSMUSG00000021250, ENSMUSG00000039115, ENSMUSG00000024621, ENSMUSG00000024401	760	79	20379	2.37597	1	0.846839	0.841407
GOTERM_BP_FAT	GO:0048332~mesoderm morphogenesis	7	0.837321	0.0740305	ENSMUSG00000037171, ENSMUSG00000036427, ENSMUSG00000030849, ENSMUSG00000009073, ENSMUSG00000034161, ENSMUSG00000029556, ENSMUSG00000006445	760	79	20379	2.37597	1	0.846839	0.841407
GOTERM_BP_FAT	GO:0030036~actin cytoskeleton organization	29	3.4689	0.0740337	ENSMUSG00000030761, ENSMUSG00000028068, ENSMUSG00000059981, ENSMUSG00000040964, ENSMUSG00000066952, ENSMUSG00000002413, ENSMUSG00000006457, ENSMUSG00000028943, ENSMUSG00000024401, ENSMUSG00000022865, ENSMUSG00000043895, ENSMUSG00000068699, ENSMUSG00000000915, ENSMUSG00000009073, ENSMUSG00000020827, ENSMUSG00000031972, ENSMUSG00000054855, ENSMUSG00000028354, ENSMUSG00000040699, ENSMUSG00000041845,…	760	563	20379	1.38121	1	0.846839	0.841407
GOTERM_BP_FAT	GO:0002683~negative regulation of immune system process	30	3.58852	0.0744904	ENSMUSG00000038508, ENSMUSG00000026288, ENSMUSG00000026883, ENSMUSG00000002496, ENSMUSG00000020682, ENSMUSG00000024401, ENSMUSG00000024404, ENSMUSG00000039410, ENSMUSG00000020823, ENSMUSG00000036461, ENSMUSG00000007805, ENSMUSG00000032109, ENSMUSG00000014773, ENSMUSG00000055994, ENSMUSG00000024190, ENSMUSG00000032011, ENSMUSG00000029163, ENSMUSG00000005779, ENSMUSG00000032193, ENSMUSG00000070691,…	760	586	20379	1.37275	1	0.850612	0.845156
GOTERM_BP_FAT	GO:0006636~unsaturated fatty acid biosynthetic process	5	0.598086	0.0751202	ENSMUSG00000061878, ENSMUSG00000054196, ENSMUSG00000033307, ENSMUSG00000025203, ENSMUSG00000026820	760	43	20379	3.11796	1	0.855741	0.850252
GOTERM_BP_FAT	GO:0140694~membraneless organelle assembly	21	2.51196	0.0753384	ENSMUSG00000029177, ENSMUSG00000029330, ENSMUSG00000014859, ENSMUSG00000021282, ENSMUSG00000032480, ENSMUSG00000024454, ENSMUSG00000024660, ENSMUSG00000028741, ENSMUSG00000025358, ENSMUSG00000042650, ENSMUSG00000022557, ENSMUSG00000068699, ENSMUSG00000024608, ENSMUSG00000037020, ENSMUSG00000038670, ENSMUSG00000032518, ENSMUSG00000035234, ENSMUSG00000018446, ENSMUSG00000047084, ENSMUSG00000035852,…	760	379	20379	1.48576	1	0.855741	0.850252
GOTERM_BP_FAT	GO:0070372~regulation of ERK1 and ERK2 cascade	19	2.27273	0.0755872	ENSMUSG00000034997, ENSMUSG00000055994, ENSMUSG00000028195, ENSMUSG00000024190, ENSMUSG00000004264, ENSMUSG00000051980, ENSMUSG00000029163, ENSMUSG00000026883, ENSMUSG00000026674, ENSMUSG00000002413, ENSMUSG00000000489, ENSMUSG00000025810, ENSMUSG00000006445, ENSMUSG00000024621, ENSMUSG00000037171, ENSMUSG00000030849, ENSMUSG00000022847, ENSMUSG00000033307, ENSMUSG00000037405	760	334	20379	1.52537	1	0.855741	0.850252
GOTERM_BP_FAT	GO:0045931~positive regulation of mitotic cell cycle	10	1.19617	0.0756983	ENSMUSG00000061878, ENSMUSG00000022556, ENSMUSG00000004264, ENSMUSG00000001403, ENSMUSG00000010051, ENSMUSG00000024791, ENSMUSG00000034509, ENSMUSG00000026674, ENSMUSG00000000489, ENSMUSG00000002068	760	139	20379	1.9291	1	0.855741	0.850252
GOTERM_BP_FAT	GO:0071230~cellular response to amino acid stimulus	13	1.55502	0.0757056	ENSMUSG00000035745, ENSMUSG00000025586, ENSMUSG00000020661, ENSMUSG00000029556, ENSMUSG00000024401, ENSMUSG00000022400, ENSMUSG00000022556, ENSMUSG00000089682, ENSMUSG00000071379, ENSMUSG00000020424, ENSMUSG00000053907, ENSMUSG00000109324, ENSMUSG00000070934	760	202	20379	1.72568	1	0.855741	0.850252
GOTERM_BP_FAT	GO:0046887~positive regulation of hormone secretion	13	1.55502	0.0757056	ENSMUSG00000026270, ENSMUSG00000031075, ENSMUSG00000051980, ENSMUSG00000051790, ENSMUSG00000049686, ENSMUSG00000023571, ENSMUSG00000042632, ENSMUSG00000029556, ENSMUSG00000024789, ENSMUSG00000030805, ENSMUSG00000020848, ENSMUSG00000115958, ENSMUSG00000029084	760	202	20379	1.72568	1	0.855741	0.850252
GOTERM_BP_FAT	GO:0071363~cellular response to growth factor stimulus	30	3.58852	0.0759055	ENSMUSG00000051980, ENSMUSG00000021250, ENSMUSG00000026883, ENSMUSG00000002413, ENSMUSG00000025810, ENSMUSG00000024621, ENSMUSG00000037171, ENSMUSG00000030849, ENSMUSG00000034161, ENSMUSG00000010051, ENSMUSG00000032726, ENSMUSG00000032744, ENSMUSG00000031555, ENSMUSG00000061878, ENSMUSG00000029361, ENSMUSG00000001510, ENSMUSG00000023266, ENSMUSG00000041845, ENSMUSG00000026674, ENSMUSG00000000489,…	760	587	20379	1.37042	1	0.856557	0.851062
GOTERM_BP_FAT	GO:0048870~cell motility	59	7.05742	0.076376	ENSMUSG00000040828, ENSMUSG00000028064, ENSMUSG00000054196, ENSMUSG00000026883, ENSMUSG00000042766, ENSMUSG00000037171, ENSMUSG00000026849, ENSMUSG00000017485, ENSMUSG00000045036, ENSMUSG00000042289, ENSMUSG00000020308, ENSMUSG00000039115, ENSMUSG00000031555, ENSMUSG00000004264, ENSMUSG00000028410, ENSMUSG00000006241, ENSMUSG00000032076, ENSMUSG00000029185, ENSMUSG00000032591, ENSMUSG00000028137,…	760	1289	20379	1.22735	1	0.858328	0.852821
GOTERM_BP_FAT	GO:0050771~negative regulation of axonogenesis	6	0.717703	0.0764281	ENSMUSG00000032011, ENSMUSG00000041607, ENSMUSG00000002496, ENSMUSG00000025810, ENSMUSG00000013236, ENSMUSG00000042766	760	61	20379	2.63749	1	0.858328	0.852821
GOTERM_BP_FAT	GO:0002181~cytoplasmic translation	11	1.31579	0.0764466	ENSMUSG00000048758, ENSMUSG00000057863, ENSMUSG00000029145, ENSMUSG00000020457, ENSMUSG00000025290, ENSMUSG00000024608, ENSMUSG00000046364, ENSMUSG00000030738, ENSMUSG00000021282, ENSMUSG00000032518, ENSMUSG00000028798	760	160	20379	1.8435	1	0.858328	0.852821
GOTERM_BP_FAT	GO:0021510~spinal cord development	9	1.07656	0.0766396	ENSMUSG00000022997, ENSMUSG00000026934, ENSMUSG00000067724, ENSMUSG00000032318, ENSMUSG00000017417, ENSMUSG00000025216, ENSMUSG00000013236, ENSMUSG00000014773, ENSMUSG00000028613	760	119	20379	2.02799	1	0.859056	0.853545
GOTERM_BP_FAT	GO:0022402~cell cycle process	44	5.26316	0.0774958	ENSMUSG00000029177, ENSMUSG00000004054, ENSMUSG00000060657, ENSMUSG00000028680, ENSMUSG00000025374, ENSMUSG00000028068, ENSMUSG00000059981, ENSMUSG00000034509, ENSMUSG00000061288, ENSMUSG00000024660, ENSMUSG00000025574, ENSMUSG00000021573, ENSMUSG00000005982, ENSMUSG00000025358, ENSMUSG00000025138, ENSMUSG00000017485, ENSMUSG00000068117, ENSMUSG00000021635, ENSMUSG00000001403, ENSMUSG00000030849,…	760	923	20379	1.27826	1	0.861881	0.856352
GOTERM_BP_FAT	GO:0048146~positive regulation of fibroblast proliferation	7	0.837321	0.0776481	ENSMUSG00000022997, ENSMUSG00000061878, ENSMUSG00000026674, ENSMUSG00000033307, ENSMUSG00000000489, ENSMUSG00000042423, ENSMUSG00000042699	760	80	20379	2.34627	1	0.861881	0.856352
GOTERM_BP_FAT	GO:0032732~positive regulation of interleukin-1 production	7	0.837321	0.0776481	ENSMUSG00000055994, ENSMUSG00000024789, ENSMUSG00000028195, ENSMUSG00000031934, ENSMUSG00000051498, ENSMUSG00000029468, ENSMUSG00000024401	760	80	20379	2.34627	1	0.861881	0.856352
GOTERM_BP_FAT	GO:1900746~regulation of vascular endothelial growth factor signaling pathway	4	0.478469	0.0776632	ENSMUSG00000029163, ENSMUSG00000026883, ENSMUSG00000017774, ENSMUSG00000014773	760	27	20379	3.97251	1	0.861881	0.856352
GOTERM_BP_FAT	GO:0097186~amelogenesis	4	0.478469	0.0776632	ENSMUSG00000028859, ENSMUSG00000074155, ENSMUSG00000022383, ENSMUSG00000008318	760	27	20379	3.97251	1	0.861881	0.856352
GOTERM_BP_FAT	GO:0033260~nuclear DNA replication	4	0.478469	0.0776632	ENSMUSG00000058301, ENSMUSG00000027323, ENSMUSG00000025574, ENSMUSG00000005410	760	27	20379	3.97251	1	0.861881	0.856352
GOTERM_BP_FAT	GO:0051648~vesicle localization	13	1.55502	0.077889	ENSMUSG00000030761, ENSMUSG00000028456, ENSMUSG00000042766, ENSMUSG00000003872, ENSMUSG00000022678, ENSMUSG00000026849, ENSMUSG00000026825, ENSMUSG00000030849, ENSMUSG00000024948, ENSMUSG00000020308, ENSMUSG00000015013, ENSMUSG00000017774, ENSMUSG00000037119	760	203	20379	1.71718	1	0.862958	0.857422
GOTERM_BP_FAT	GO:0045834~positive regulation of lipid metabolic process	12	1.43541	0.0787	ENSMUSG00000034997, ENSMUSG00000038508, ENSMUSG00000005373, ENSMUSG00000028195, ENSMUSG00000030341, ENSMUSG00000028773, ENSMUSG00000025509, ENSMUSG00000032193, ENSMUSG00000022383, ENSMUSG00000042632, ENSMUSG00000022555, ENSMUSG00000024401	760	182	20379	1.76799	1	0.870505	0.864921
GOTERM_BP_FAT	GO:0051783~regulation of nuclear division	11	1.31579	0.0789433	ENSMUSG00000020235, ENSMUSG00000061878, ENSMUSG00000022314, ENSMUSG00000024190, ENSMUSG00000001403, ENSMUSG00000030849, ENSMUSG00000034509, ENSMUSG00000029999, ENSMUSG00000024660, ENSMUSG00000000489, ENSMUSG00000024401	760	161	20379	1.83204	1	0.871758	0.866166
GOTERM_BP_FAT	GO:0051276~chromosome organization	26	3.11005	0.0794587	ENSMUSG00000029177, ENSMUSG00000027353, ENSMUSG00000024660, ENSMUSG00000009145, ENSMUSG00000025358, ENSMUSG00000025138, ENSMUSG00000017485, ENSMUSG00000068117, ENSMUSG00000033916, ENSMUSG00000035234, ENSMUSG00000035852, ENSMUSG00000004264, ENSMUSG00000024791, ENSMUSG00000058301, ENSMUSG00000025586, ENSMUSG00000027323, ENSMUSG00000021264, ENSMUSG00000005410, ENSMUSG00000002068, ENSMUSG00000042699,…	760	497	20379	1.40277	1	0.876006	0.870386
GOTERM_BP_FAT	GO:0030162~regulation of proteolysis	33	3.94737	0.0799525	ENSMUSG00000028680, ENSMUSG00000052293, ENSMUSG00000026181, ENSMUSG00000029433, ENSMUSG00000026021, ENSMUSG00000022780, ENSMUSG00000026883, ENSMUSG00000069867, ENSMUSG00000028426, ENSMUSG00000024401, ENSMUSG00000022400, ENSMUSG00000037171, ENSMUSG00000017344, ENSMUSG00000000915, ENSMUSG00000001249, ENSMUSG00000046223, ENSMUSG00000036622, ENSMUSG00000057789, ENSMUSG00000054612, ENSMUSG00000031555,…	760	660	20379	1.34072	1	0.87824	0.872606
GOTERM_BP_FAT	GO:0023056~positive regulation of signaling	93	11.1244	0.0801272	ENSMUSG00000004054, ENSMUSG00000038508, ENSMUSG00000030341, ENSMUSG00000001020, ENSMUSG00000035638, ENSMUSG00000031075, ENSMUSG00000028068, ENSMUSG00000029999, ENSMUSG00000061288, ENSMUSG00000023571, ENSMUSG00000049686, ENSMUSG00000024660, ENSMUSG00000026883, ENSMUSG00000029556, ENSMUSG00000024621, ENSMUSG00000022400, ENSMUSG00000037171, ENSMUSG00000020424, ENSMUSG00000024789, ENSMUSG00000044024,…	760	2138	20379	1.16639	1	0.87824	0.872606
GOTERM_BP_FAT	GO:1990573~potassium ion import across plasma membrane	5	0.598086	0.0803165	ENSMUSG00000038319, ENSMUSG00000059412, ENSMUSG00000044708, ENSMUSG00000033161, ENSMUSG00000031449	760	44	20379	3.0471	1	0.87824	0.872606
GOTERM_BP_FAT	GO:0033627~cell adhesion mediated by integrin	5	0.598086	0.0803165	ENSMUSG00000017344, ENSMUSG00000029163, ENSMUSG00000039115, ENSMUSG00000037405, ENSMUSG00000031555	760	44	20379	3.0471	1	0.87824	0.872606
GOTERM_BP_FAT	GO:0061082~myeloid leukocyte cytokine production	5	0.598086	0.0803165	ENSMUSG00000055994, ENSMUSG00000007805, ENSMUSG00000031934, ENSMUSG00000032109, ENSMUSG00000029468	760	44	20379	3.0471	1	0.87824	0.872606
GOTERM_BP_FAT	GO:0008643~carbohydrate transport	6	0.717703	0.0807186	ENSMUSG00000039838, ENSMUSG00000062064, ENSMUSG00000042010, ENSMUSG00000023571, ENSMUSG00000002496, ENSMUSG00000029556	760	62	20379	2.59495	1	0.8812	0.875547
GOTERM_BP_FAT	GO:0043254~regulation of protein-containing complex assembly	25	2.99043	0.0810246	ENSMUSG00000063704, ENSMUSG00000026021, ENSMUSG00000062995, ENSMUSG00000026883, ENSMUSG00000021573, ENSMUSG00000024401, ENSMUSG00000039230, ENSMUSG00000024404, ENSMUSG00000000915, ENSMUSG00000039199, ENSMUSG00000016758, ENSMUSG00000057789, ENSMUSG00000029345, ENSMUSG00000028456, ENSMUSG00000001494, ENSMUSG00000029468, ENSMUSG00000029106, ENSMUSG00000025468, ENSMUSG00000022556, ENSMUSG00000052727,…	760	475	20379	1.41129	1	0.882624	0.876962
GOTERM_BP_FAT	GO:0046822~regulation of nucleocytoplasmic transport	10	1.19617	0.0811124	ENSMUSG00000042650, ENSMUSG00000024789, ENSMUSG00000030341, ENSMUSG00000008450, ENSMUSG00000026021, ENSMUSG00000024454, ENSMUSG00000027746, ENSMUSG00000034203, ENSMUSG00000025138, ENSMUSG00000042699	760	141	20379	1.90174	1	0.882624	0.876962
GOTERM_BP_FAT	GO:0046777~protein autophosphorylation	11	1.31579	0.0814899	ENSMUSG00000004054, ENSMUSG00000024789, ENSMUSG00000063704, ENSMUSG00000030849, ENSMUSG00000025949, ENSMUSG00000061288, ENSMUSG00000020827, ENSMUSG00000026674, ENSMUSG00000036622, ENSMUSG00000030655, ENSMUSG00000024621	760	162	20379	1.82074	1	0.885295	0.879616
GOTERM_BP_FAT	GO:0045860~positive regulation of protein kinase activity	17	2.03349	0.0823502	ENSMUSG00000004054, ENSMUSG00000028195, ENSMUSG00000004264, ENSMUSG00000061288, ENSMUSG00000026883, ENSMUSG00000026674, ENSMUSG00000000489, ENSMUSG00000029468, ENSMUSG00000024401, ENSMUSG00000028613, ENSMUSG00000024621, ENSMUSG00000090071, ENSMUSG00000024789, ENSMUSG00000024948, ENSMUSG00000051498, ENSMUSG00000033307, ENSMUSG00000031555	760	293	20379	1.55579	1	0.889142	0.883438
GOTERM_BP_FAT	GO:0030948~negative regulation of vascular endothelial growth factor receptor signaling pathway	3	0.358852	0.0823736	ENSMUSG00000029163, ENSMUSG00000026883, ENSMUSG00000022025	760	13	20379	6.18796	1	0.889142	0.883438
GOTERM_BP_FAT	GO:1902510~regulation of apoptotic DNA fragmentation	3	0.358852	0.0823736	ENSMUSG00000022556, ENSMUSG00000028974, ENSMUSG00000015337	760	13	20379	6.18796	1	0.889142	0.883438
GOTERM_BP_FAT	GO:0061138~morphogenesis of a branching epithelium	13	1.55502	0.0823747	ENSMUSG00000004264, ENSMUSG00000051980, ENSMUSG00000040728, ENSMUSG00000000489, ENSMUSG00000025810, ENSMUSG00000006445, ENSMUSG00000048109, ENSMUSG00000022997, ENSMUSG00000020611, ENSMUSG00000030849, ENSMUSG00000031548, ENSMUSG00000074637, ENSMUSG00000031665	760	205	20379	1.70043	1	0.889142	0.883438
GOTERM_BP_FAT	GO:0042274~ribosomal small subunit biogenesis	9	1.07656	0.0825967	ENSMUSG00000025290, ENSMUSG00000024404, ENSMUSG00000024608, ENSMUSG00000041506, ENSMUSG00000032518, ENSMUSG00000021692, ENSMUSG00000023971, ENSMUSG00000024312, ENSMUSG00000004268	760	121	20379	1.99446	1	0.890106	0.884396
GOTERM_BP_FAT	GO:0030512~negative regulation of transforming growth factor beta receptor signaling pathway	8	0.956938	0.0829412	ENSMUSG00000022997, ENSMUSG00000038508, ENSMUSG00000039410, ENSMUSG00000024939, ENSMUSG00000029163, ENSMUSG00000022383, ENSMUSG00000038400, ENSMUSG00000024598	760	101	20379	2.12392	1	0.892384	0.886659
GOTERM_BP_FAT	GO:0032740~positive regulation of interleukin-17 production	4	0.478469	0.0846791	ENSMUSG00000061878, ENSMUSG00000055994, ENSMUSG00000024789, ENSMUSG00000028195	760	28	20379	3.83064	1	0.905269	0.899462
GOTERM_BP_FAT	GO:0009048~dosage compensation by inactivation of X chromosome	4	0.478469	0.0846791	ENSMUSG00000048109, ENSMUSG00000038518, ENSMUSG00000039205, ENSMUSG00000024454	760	28	20379	3.83064	1	0.905269	0.899462
GOTERM_BP_FAT	GO:0090200~positive regulation of release of cytochrome c from mitochondria	4	0.478469	0.0846791	ENSMUSG00000046223, ENSMUSG00000016758, ENSMUSG00000042632, ENSMUSG00000057789	760	28	20379	3.83064	1	0.905269	0.899462
GOTERM_BP_FAT	GO:0044786~cell cycle DNA replication	4	0.478469	0.0846791	ENSMUSG00000058301, ENSMUSG00000027323, ENSMUSG00000025574, ENSMUSG00000005410	760	28	20379	3.83064	1	0.905269	0.899462
GOTERM_BP_FAT	GO:0070374~positive regulation of ERK1 and ERK2 cascade	14	1.67464	0.0852109	ENSMUSG00000034997, ENSMUSG00000055994, ENSMUSG00000004264, ENSMUSG00000051980, ENSMUSG00000026674, ENSMUSG00000002413, ENSMUSG00000000489, ENSMUSG00000025810, ENSMUSG00000024621, ENSMUSG00000037171, ENSMUSG00000030849, ENSMUSG00000022847, ENSMUSG00000033307, ENSMUSG00000037405	760	228	20379	1.6465	1	0.906889	0.901072
GOTERM_BP_FAT	GO:1903047~mitotic cell cycle process	27	3.22967	0.0852839	ENSMUSG00000029177, ENSMUSG00000028680, ENSMUSG00000025374, ENSMUSG00000028068, ENSMUSG00000059981, ENSMUSG00000034509, ENSMUSG00000061288, ENSMUSG00000024660, ENSMUSG00000025574, ENSMUSG00000025358, ENSMUSG00000021635, ENSMUSG00000001403, ENSMUSG00000030849, ENSMUSG00000033916, ENSMUSG00000035234, ENSMUSG00000035852, ENSMUSG00000024791, ENSMUSG00000024454, ENSMUSG00000060860, ENSMUSG00000027323,…	760	524	20379	1.38166	1	0.906889	0.901072
GOTERM_BP_FAT	GO:0051047~positive regulation of secretion	24	2.87081	0.0854015	ENSMUSG00000054342, ENSMUSG00000030310, ENSMUSG00000061878, ENSMUSG00000026270, ENSMUSG00000031075, ENSMUSG00000051980, ENSMUSG00000051790, ENSMUSG00000049686, ENSMUSG00000023571, ENSMUSG00000028456, ENSMUSG00000042632, ENSMUSG00000004113, ENSMUSG00000029468, ENSMUSG00000029556, ENSMUSG00000090071, ENSMUSG00000024789, ENSMUSG00000030805, ENSMUSG00000033916, ENSMUSG00000020848, ENSMUSG00000115958,…	760	453	20379	1.42063	1	0.906889	0.901072
GOTERM_BP_FAT	GO:0046889~positive regulation of lipid biosynthetic process	9	1.07656	0.085675	ENSMUSG00000034997, ENSMUSG00000005373, ENSMUSG00000028195, ENSMUSG00000028773, ENSMUSG00000032193, ENSMUSG00000022383, ENSMUSG00000042632, ENSMUSG00000022555, ENSMUSG00000024401	760	122	20379	1.97812	1	0.906889	0.901072
GOTERM_BP_FAT	GO:0046320~regulation of fatty acid oxidation	5	0.598086	0.0856859	ENSMUSG00000038508, ENSMUSG00000028773, ENSMUSG00000042010, ENSMUSG00000022383, ENSMUSG00000022555	760	45	20379	2.97939	1	0.906889	0.901072
GOTERM_BP_FAT	GO:0031670~cellular response to nutrient	5	0.598086	0.0856859	ENSMUSG00000005373, ENSMUSG00000051980, ENSMUSG00000053907, ENSMUSG00000109324, ENSMUSG00000031548	760	45	20379	2.97939	1	0.906889	0.901072
GOTERM_BP_FAT	GO:0090287~regulation of cellular response to growth factor stimulus	19	2.27273	0.0859996	ENSMUSG00000038508, ENSMUSG00000028195, ENSMUSG00000029163, ENSMUSG00000022383, ENSMUSG00000026883, ENSMUSG00000000489, ENSMUSG00000001494, ENSMUSG00000022025, ENSMUSG00000025810, ENSMUSG00000024598, ENSMUSG00000027327, ENSMUSG00000022997, ENSMUSG00000024939, ENSMUSG00000039410, ENSMUSG00000109324, ENSMUSG00000038400, ENSMUSG00000031548, ENSMUSG00000017774, ENSMUSG00000014773	760	340	20379	1.49846	1	0.906889	0.901072
GOTERM_BP_FAT	GO:0071345~cellular response to cytokine stimulus	51	6.10048	0.0861851	ENSMUSG00000030341, ENSMUSG00000026883, ENSMUSG00000022489, ENSMUSG00000028426, ENSMUSG00000024621, ENSMUSG00000024789, ENSMUSG00000047731, ENSMUSG00000022847, ENSMUSG00000010051, ENSMUSG00000029718, ENSMUSG00000053907, ENSMUSG00000039232, ENSMUSG00000035673, ENSMUSG00000051650, ENSMUSG00000032591, ENSMUSG00000026674, ENSMUSG00000021264, ENSMUSG00000023004, ENSMUSG00000006445, ENSMUSG00000020059,…	760	1101	20379	1.24209	1	0.906889	0.901072
GOTERM_BP_FAT	GO:0099643~signal release from synapse	8	0.956938	0.0863551	ENSMUSG00000030805, ENSMUSG00000039232, ENSMUSG00000020848, ENSMUSG00000028456, ENSMUSG00000002413, ENSMUSG00000004113, ENSMUSG00000029468, ENSMUSG00000003872	760	102	20379	2.1031	1	0.906889	0.901072
GOTERM_BP_FAT	GO:0007269~neurotransmitter secretion	8	0.956938	0.0863551	ENSMUSG00000030805, ENSMUSG00000039232, ENSMUSG00000020848, ENSMUSG00000028456, ENSMUSG00000002413, ENSMUSG00000004113, ENSMUSG00000029468, ENSMUSG00000003872	760	102	20379	2.1031	1	0.906889	0.901072
GOTERM_BP_FAT	GO:1903432~regulation of TORC1 signaling	8	0.956938	0.0863551	ENSMUSG00000030298, ENSMUSG00000020115, ENSMUSG00000020424, ENSMUSG00000053907, ENSMUSG00000109324, ENSMUSG00000002496, ENSMUSG00000070934, ENSMUSG00000022400	760	102	20379	2.1031	1	0.906889	0.901072
GOTERM_BP_FAT	GO:0045787~positive regulation of cell cycle	20	2.39234	0.0864542	ENSMUSG00000054342, ENSMUSG00000061878, ENSMUSG00000063704, ENSMUSG00000004264, ENSMUSG00000024791, ENSMUSG00000034509, ENSMUSG00000029999, ENSMUSG00000026674, ENSMUSG00000024660, ENSMUSG00000000489, ENSMUSG00000002068, ENSMUSG00000024401, ENSMUSG00000024621, ENSMUSG00000024912, ENSMUSG00000022556, ENSMUSG00000022314, ENSMUSG00000001403, ENSMUSG00000030849, ENSMUSG00000010051, ENSMUSG00000034563	760	363	20379	1.47738	1	0.906889	0.901072
GOTERM_BP_FAT	GO:0000209~protein polyubiquitination	16	1.91388	0.0868561	ENSMUSG00000029364, ENSMUSG00000025373, ENSMUSG00000006418, ENSMUSG00000060860, ENSMUSG00000022771, ENSMUSG00000059890, ENSMUSG00000022684, ENSMUSG00000022400, ENSMUSG00000023965, ENSMUSG00000014470, ENSMUSG00000040351, ENSMUSG00000001403, ENSMUSG00000063760, ENSMUSG00000070661, ENSMUSG00000019295, ENSMUSG00000066036	760	273	20379	1.57154	1	0.909682	0.903846
GOTERM_BP_FAT	GO:0008016~regulation of heart contraction	13	1.55502	0.0870194	ENSMUSG00000038319, ENSMUSG00000058498, ENSMUSG00000029361, ENSMUSG00000026021, ENSMUSG00000025323, ENSMUSG00000033161, ENSMUSG00000024331, ENSMUSG00000004113, ENSMUSG00000024401, ENSMUSG00000022865, ENSMUSG00000024789, ENSMUSG00000022803, ENSMUSG00000017697	760	207	20379	1.684	1	0.90997	0.904133
GOTERM_BP_FAT	GO:1902115~regulation of organelle assembly	15	1.79426	0.0872472	ENSMUSG00000063704, ENSMUSG00000033287, ENSMUSG00000024773, ENSMUSG00000022663, ENSMUSG00000024401, ENSMUSG00000068302, ENSMUSG00000022556, ENSMUSG00000020457, ENSMUSG00000019178, ENSMUSG00000070661, ENSMUSG00000009073, ENSMUSG00000025949, ENSMUSG00000033916, ENSMUSG00000010044, ENSMUSG00000013236	760	251	20379	1.60246	1	0.910931	0.905088
GOTERM_BP_FAT	GO:1902679~negative regulation of RNA biosynthetic process	64	7.6555	0.087883	ENSMUSG00000063704, ENSMUSG00000026883, ENSMUSG00000049600, ENSMUSG00000029556, ENSMUSG00000008855, ENSMUSG00000020661, ENSMUSG00000025358, ENSMUSG00000037171, ENSMUSG00000049728, ENSMUSG00000039275, ENSMUSG00000007805, ENSMUSG00000035673, ENSMUSG00000029084, ENSMUSG00000034543, ENSMUSG00000035478, ENSMUSG00000004264, ENSMUSG00000006362, ENSMUSG00000026873, ENSMUSG00000024454, ENSMUSG00000021264,…	760	1423	20379	1.20599	1	0.916143	0.910266
GOTERM_BP_FAT	GO:0090150~establishment of protein localization to membrane	14	1.67464	0.0895884	ENSMUSG00000026172, ENSMUSG00000035745, ENSMUSG00000006463, ENSMUSG00000048483, ENSMUSG00000054150, ENSMUSG00000002413, ENSMUSG00000002496, ENSMUSG00000022217, ENSMUSG00000030805, ENSMUSG00000039199, ENSMUSG00000025949, ENSMUSG00000034265, ENSMUSG00000017774, ENSMUSG00000078517	760	230	20379	1.63219	1	0.927637	0.921686
GOTERM_BP_FAT	GO:0140115~export across plasma membrane	6	0.717703	0.0896754	ENSMUSG00000054342, ENSMUSG00000038319, ENSMUSG00000059412, ENSMUSG00000033161, ENSMUSG00000037434, ENSMUSG00000031449	760	64	20379	2.51386	1	0.927637	0.921686
GOTERM_BP_FAT	GO:0070555~response to interleukin-1	8	0.956938	0.0898479	ENSMUSG00000054452, ENSMUSG00000052293, ENSMUSG00000010051, ENSMUSG00000058301, ENSMUSG00000026883, ENSMUSG00000021264, ENSMUSG00000031548, ENSMUSG00000029084	760	103	20379	2.08268	1	0.927637	0.921686
GOTERM_BP_FAT	GO:1990542~mitochondrial transmembrane transport	8	0.956938	0.0898479	ENSMUSG00000005299, ENSMUSG00000052271, ENSMUSG00000002949, ENSMUSG00000019179, ENSMUSG00000029198, ENSMUSG00000027010, ENSMUSG00000028973, ENSMUSG00000034203	760	103	20379	2.08268	1	0.927637	0.921686
GOTERM_BP_FAT	GO:0008589~regulation of smoothened signaling pathway	8	0.956938	0.0898479	ENSMUSG00000023965, ENSMUSG00000046731, ENSMUSG00000034292, ENSMUSG00000030849, ENSMUSG00000031548, ENSMUSG00000016763, ENSMUSG00000031665, ENSMUSG00000026424	760	103	20379	2.08268	1	0.927637	0.921686
GOTERM_BP_FAT	GO:0051650~establishment of vesicle localization	12	1.43541	0.0910255	ENSMUSG00000022678, ENSMUSG00000026849, ENSMUSG00000030761, ENSMUSG00000026825, ENSMUSG00000030849, ENSMUSG00000024948, ENSMUSG00000028456, ENSMUSG00000015013, ENSMUSG00000017774, ENSMUSG00000042766, ENSMUSG00000037119, ENSMUSG00000003872	760	187	20379	1.72071	1	0.927637	0.921686
GOTERM_BP_FAT	GO:0010935~regulation of macrophage cytokine production	5	0.598086	0.0912252	ENSMUSG00000055994, ENSMUSG00000007805, ENSMUSG00000031934, ENSMUSG00000032109, ENSMUSG00000029468	760	46	20379	2.91462	1	0.927637	0.921686
GOTERM_BP_FAT	GO:0010453~regulation of cell fate commitment	5	0.598086	0.0912252	ENSMUSG00000036180, ENSMUSG00000041075, ENSMUSG00000040728, ENSMUSG00000034762, ENSMUSG00000035478	760	46	20379	2.91462	1	0.927637	0.921686
GOTERM_BP_FAT	GO:0007268~chemical synaptic transmission	21	2.51196	0.0917073	ENSMUSG00000034997, ENSMUSG00000035745, ENSMUSG00000051790, ENSMUSG00000028456, ENSMUSG00000022594, ENSMUSG00000002413, ENSMUSG00000002496, ENSMUSG00000004113, ENSMUSG00000029468, ENSMUSG00000003872, ENSMUSG00000028613, ENSMUSG00000045731, ENSMUSG00000040495, ENSMUSG00000043895, ENSMUSG00000030805, ENSMUSG00000039232, ENSMUSG00000020308, ENSMUSG00000020848, ENSMUSG00000039106, ENSMUSG00000020827,…	760	389	20379	1.44757	1	0.927637	0.921686
GOTERM_BP_FAT	GO:0098916~anterograde trans-synaptic signaling	21	2.51196	0.0917073	ENSMUSG00000034997, ENSMUSG00000035745, ENSMUSG00000051790, ENSMUSG00000028456, ENSMUSG00000022594, ENSMUSG00000002413, ENSMUSG00000002496, ENSMUSG00000004113, ENSMUSG00000029468, ENSMUSG00000003872, ENSMUSG00000028613, ENSMUSG00000045731, ENSMUSG00000040495, ENSMUSG00000043895, ENSMUSG00000030805, ENSMUSG00000039232, ENSMUSG00000020308, ENSMUSG00000020848, ENSMUSG00000039106, ENSMUSG00000020827,…	760	389	20379	1.44757	1	0.927637	0.921686
GOTERM_BP_FAT	GO:0090382~phagosome maturation	4	0.478469	0.091954	ENSMUSG00000030761, ENSMUSG00000025949, ENSMUSG00000028456, ENSMUSG00000029468	760	29	20379	3.69855	1	0.927637	0.921686
GOTERM_BP_FAT	GO:2000341~regulation of chemokine (C-X-C motif) ligand 2 production	4	0.478469	0.091954	ENSMUSG00000028195, ENSMUSG00000041607, ENSMUSG00000033307, ENSMUSG00000024401	760	29	20379	3.69855	1	0.927637	0.921686
GOTERM_BP_FAT	GO:2000193~positive regulation of fatty acid transport	4	0.478469	0.091954	ENSMUSG00000028773, ENSMUSG00000033307, ENSMUSG00000042632, ENSMUSG00000029468	760	29	20379	3.69855	1	0.927637	0.921686
GOTERM_BP_FAT	GO:1902547~regulation of cellular response to vascular endothelial growth factor stimulus	4	0.478469	0.091954	ENSMUSG00000029163, ENSMUSG00000026883, ENSMUSG00000017774, ENSMUSG00000014773	760	29	20379	3.69855	1	0.927637	0.921686
GOTERM_BP_FAT	GO:0006779~porphyrin-containing compound biosynthetic process	4	0.478469	0.091954	ENSMUSG00000026198, ENSMUSG00000054428, ENSMUSG00000029346, ENSMUSG00000029556	760	29	20379	3.69855	1	0.927637	0.921686
GOTERM_BP_FAT	GO:1900017~positive regulation of cytokine production involved in inflammatory response	4	0.478469	0.091954	ENSMUSG00000055994, ENSMUSG00000051498, ENSMUSG00000002897, ENSMUSG00000024401	760	29	20379	3.69855	1	0.927637	0.921686
GOTERM_BP_FAT	GO:0060713~labyrinthine layer morphogenesis	4	0.478469	0.091954	ENSMUSG00000021127, ENSMUSG00000028195, ENSMUSG00000030849, ENSMUSG00000042357	760	29	20379	3.69855	1	0.927637	0.921686
GOTERM_BP_FAT	GO:0033014~tetrapyrrole biosynthetic process	4	0.478469	0.091954	ENSMUSG00000026198, ENSMUSG00000054428, ENSMUSG00000029346, ENSMUSG00000029556	760	29	20379	3.69855	1	0.927637	0.921686
GOTERM_BP_FAT	GO:0033137~negative regulation of peptidyl-serine phosphorylation	4	0.478469	0.091954	ENSMUSG00000005373, ENSMUSG00000026181, ENSMUSG00000029361, ENSMUSG00000057789	760	29	20379	3.69855	1	0.927637	0.921686
GOTERM_BP_FAT	GO:1903579~negative regulation of ATP metabolic process	4	0.478469	0.091954	ENSMUSG00000006362, ENSMUSG00000022383, ENSMUSG00000054428, ENSMUSG00000006457	760	29	20379	3.69855	1	0.927637	0.921686
GOTERM_BP_FAT	GO:1901989~positive regulation of cell cycle phase transition	9	1.07656	0.0920302	ENSMUSG00000063704, ENSMUSG00000004264, ENSMUSG00000001403, ENSMUSG00000010051, ENSMUSG00000024791, ENSMUSG00000034509, ENSMUSG00000026674, ENSMUSG00000002068, ENSMUSG00000024621	760	124	20379	1.94621	1	0.927637	0.921686
GOTERM_BP_FAT	GO:0006275~regulation of DNA replication	9	1.07656	0.0920302	ENSMUSG00000063704, ENSMUSG00000021635, ENSMUSG00000039205, ENSMUSG00000015337, ENSMUSG00000021264, ENSMUSG00000000489, ENSMUSG00000025358, ENSMUSG00000021400, ENSMUSG00000042699	760	124	20379	1.94621	1	0.927637	0.921686
GOTERM_BP_FAT	GO:0042060~wound healing	17	2.03349	0.0922625	ENSMUSG00000032135, ENSMUSG00000028195, ENSMUSG00000025075, ENSMUSG00000024184, ENSMUSG00000042328, ENSMUSG00000022383, ENSMUSG00000025810, ENSMUSG00000028989, ENSMUSG00000026849, ENSMUSG00000022865, ENSMUSG00000040242, ENSMUSG00000020611, ENSMUSG00000024911, ENSMUSG00000041075, ENSMUSG00000031849, ENSMUSG00000015085, ENSMUSG00000033916	760	298	20379	1.52968	1	0.927893	0.92194
GOTERM_BP_FAT	GO:1903322~positive regulation of protein modification by small protein conjugation or removal	10	1.19617	0.092625	ENSMUSG00000020235, ENSMUSG00000061878, ENSMUSG00000055994, ENSMUSG00000063704, ENSMUSG00000047731, ENSMUSG00000022637, ENSMUSG00000024454, ENSMUSG00000060860, ENSMUSG00000052833, ENSMUSG00000022400	760	145	20379	1.84927	1	0.927893	0.92194
GOTERM_BP_FAT	GO:0010611~regulation of cardiac muscle hypertrophy	7	0.837321	0.0930933	ENSMUSG00000054342, ENSMUSG00000030341, ENSMUSG00000038518, ENSMUSG00000042010, ENSMUSG00000022383, ENSMUSG00000021264, ENSMUSG00000087408	760	84	20379	2.23454	1	0.927893	0.92194
GOTERM_BP_FAT	GO:0032508~DNA duplex unwinding	7	0.837321	0.0930933	ENSMUSG00000067995, ENSMUSG00000058301, ENSMUSG00000027353, ENSMUSG00000027323, ENSMUSG00000009145, ENSMUSG00000005410, ENSMUSG00000042699	760	84	20379	2.23454	1	0.927893	0.92194
GOTERM_BP_FAT	GO:0002521~leukocyte differentiation	27	3.22967	0.0934251	ENSMUSG00000028064, ENSMUSG00000008496, ENSMUSG00000021250, ENSMUSG00000002413, ENSMUSG00000008855, ENSMUSG00000022489, ENSMUSG00000024401, ENSMUSG00000024621, ENSMUSG00000017485, ENSMUSG00000060470, ENSMUSG00000041075, ENSMUSG00000052435, ENSMUSG00000039699, ENSMUSG00000020827, ENSMUSG00000035673, ENSMUSG00000057789, ENSMUSG00000014773, ENSMUSG00000035678, ENSMUSG00000006362, ENSMUSG00000021264,…	760	529	20379	1.3686	1	0.927893	0.92194
GOTERM_BP_FAT	GO:0007417~central nervous system development	50	5.98086	0.0934275	ENSMUSG00000044708, ENSMUSG00000032480, ENSMUSG00000026840, ENSMUSG00000026883, ENSMUSG00000024621, ENSMUSG00000037171, ENSMUSG00000017485, ENSMUSG00000038541, ENSMUSG00000009073, ENSMUSG00000020827, ENSMUSG00000014773, ENSMUSG00000028890, ENSMUSG00000029145, ENSMUSG00000026198, ENSMUSG00000043969, ENSMUSG00000028613, ENSMUSG00000022678, ENSMUSG00000022997, ENSMUSG00000060240, ENSMUSG00000070473,…	760	1086	20379	1.23455	1	0.927893	0.92194
GOTERM_BP_FAT	GO:0048666~neuron development	48	5.74163	0.0934979	ENSMUSG00000030761, ENSMUSG00000028064, ENSMUSG00000052271, ENSMUSG00000054196, ENSMUSG00000059981, ENSMUSG00000061288, ENSMUSG00000067724, ENSMUSG00000026840, ENSMUSG00000026883, ENSMUSG00000021032, ENSMUSG00000025810, ENSMUSG00000022861, ENSMUSG00000042766, ENSMUSG00000090071, ENSMUSG00000024621, ENSMUSG00000026849, ENSMUSG00000017485, ENSMUSG00000039230, ENSMUSG00000063160, ENSMUSG00000024789,…	760	1036	20379	1.24237	1	0.927893	0.92194
GOTERM_BP_FAT	GO:2000105~positive regulation of DNA-templated DNA replication	3	0.358852	0.0938066	ENSMUSG00000039205, ENSMUSG00000015337, ENSMUSG00000025358	760	14	20379	5.74596	1	0.927893	0.92194
GOTERM_BP_FAT	GO:0061430~bone trabecula morphogenesis	3	0.358852	0.0938066	ENSMUSG00000035673, ENSMUSG00000031548, ENSMUSG00000024598	760	14	20379	5.74596	1	0.927893	0.92194
GOTERM_BP_FAT	GO:0010936~negative regulation of macrophage cytokine production	3	0.358852	0.0938066	ENSMUSG00000055994, ENSMUSG00000007805, ENSMUSG00000032109	760	14	20379	5.74596	1	0.927893	0.92194
GOTERM_BP_FAT	GO:0035865~cellular response to potassium ion	3	0.358852	0.0938066	ENSMUSG00000022556, ENSMUSG00000044708, ENSMUSG00000031972	760	14	20379	5.74596	1	0.927893	0.92194
GOTERM_BP_FAT	GO:0032490~detection of molecule of bacterial origin	3	0.358852	0.0938066	ENSMUSG00000055994, ENSMUSG00000051498, ENSMUSG00000035279	760	14	20379	5.74596	1	0.927893	0.92194
GOTERM_BP_FAT	GO:0006468~protein phosphorylation	26	3.11005	0.0938552	ENSMUSG00000004054, ENSMUSG00000063704, ENSMUSG00000028068, ENSMUSG00000061288, ENSMUSG00000002731, ENSMUSG00000002413, ENSMUSG00000025358, ENSMUSG00000024621, ENSMUSG00000024789, ENSMUSG00000030849, ENSMUSG00000024948, ENSMUSG00000020827, ENSMUSG00000036622, ENSMUSG00000057789, ENSMUSG00000034997, ENSMUSG00000055994, ENSMUSG00000028078, ENSMUSG00000070691, ENSMUSG00000026674, ENSMUSG00000000489,…	760	506	20379	1.37782	1	0.927893	0.92194
GOTERM_BP_FAT	GO:0006110~regulation of glycolytic process	6	0.717703	0.0943389	ENSMUSG00000034997, ENSMUSG00000005373, ENSMUSG00000006362, ENSMUSG00000022383, ENSMUSG00000006457, ENSMUSG00000029468	760	65	20379	2.47518	1	0.928566	0.92261
GOTERM_BP_FAT	GO:0030811~regulation of nucleotide catabolic process	6	0.717703	0.0943389	ENSMUSG00000034997, ENSMUSG00000005373, ENSMUSG00000006362, ENSMUSG00000022383, ENSMUSG00000006457, ENSMUSG00000029468	760	65	20379	2.47518	1	0.928566	0.92261
GOTERM_BP_FAT	GO:0033121~regulation of purine nucleotide catabolic process	6	0.717703	0.0943389	ENSMUSG00000034997, ENSMUSG00000005373, ENSMUSG00000006362, ENSMUSG00000022383, ENSMUSG00000006457, ENSMUSG00000029468	760	65	20379	2.47518	1	0.928566	0.92261
GOTERM_BP_FAT	GO:0007498~mesoderm development	9	1.07656	0.0953068	ENSMUSG00000037171, ENSMUSG00000021127, ENSMUSG00000036427, ENSMUSG00000030849, ENSMUSG00000009073, ENSMUSG00000034161, ENSMUSG00000029556, ENSMUSG00000006445, ENSMUSG00000087408	760	125	20379	1.93064	1	0.935928	0.929924
GOTERM_BP_FAT	GO:0007507~heart development	33	3.94737	0.0954488	ENSMUSG00000099083, ENSMUSG00000030341, ENSMUSG00000022383, ENSMUSG00000002496, ENSMUSG00000025810, ENSMUSG00000025216, ENSMUSG00000008855, ENSMUSG00000037171, ENSMUSG00000022865, ENSMUSG00000022803, ENSMUSG00000030849, ENSMUSG00000034161, ENSMUSG00000109324, ENSMUSG00000020709, ENSMUSG00000032744, ENSMUSG00000035478, ENSMUSG00000014773, ENSMUSG00000028195, ENSMUSG00000029146, ENSMUSG00000038518,…	760	675	20379	1.31093	1	0.935928	0.929924
GOTERM_BP_FAT	GO:0061351~neural precursor cell proliferation	10	1.19617	0.0956454	ENSMUSG00000022678, ENSMUSG00000022997, ENSMUSG00000063160, ENSMUSG00000046731, ENSMUSG00000030849, ENSMUSG00000024454, ENSMUSG00000043969, ENSMUSG00000016520, ENSMUSG00000074637, ENSMUSG00000019920	760	146	20379	1.83661	1	0.935928	0.929924
GOTERM_BP_FAT	GO:1901875~positive regulation of post-translational protein modification	10	1.19617	0.0956454	ENSMUSG00000020235, ENSMUSG00000061878, ENSMUSG00000055994, ENSMUSG00000063704, ENSMUSG00000047731, ENSMUSG00000022637, ENSMUSG00000024454, ENSMUSG00000060860, ENSMUSG00000052833, ENSMUSG00000022400	760	146	20379	1.83661	1	0.935928	0.929924
GOTERM_BP_FAT	GO:0002573~myeloid leukocyte differentiation	12	1.43541	0.096266	ENSMUSG00000021901, ENSMUSG00000006362, ENSMUSG00000039699, ENSMUSG00000021250, ENSMUSG00000052435, ENSMUSG00000035673, ENSMUSG00000031548, ENSMUSG00000022489, ENSMUSG00000024621, ENSMUSG00000024401, ENSMUSG00000006445, ENSMUSG00000035678	760	189	20379	1.70251	1	0.940628	0.934594
GOTERM_BP_FAT	GO:0002701~negative regulation of production of molecular mediator of immune response	5	0.598086	0.096931	ENSMUSG00000023249, ENSMUSG00000055994, ENSMUSG00000007805, ENSMUSG00000032109, ENSMUSG00000024401	760	47	20379	2.8526	1	0.944372	0.938313
GOTERM_BP_FAT	GO:0045786~negative regulation of cell cycle	21	2.51196	0.0970459	ENSMUSG00000028680, ENSMUSG00000024190, ENSMUSG00000025374, ENSMUSG00000059981, ENSMUSG00000050174, ENSMUSG00000034509, ENSMUSG00000061288, ENSMUSG00000070691, ENSMUSG00000026883, ENSMUSG00000027487, ENSMUSG00000060675, ENSMUSG00000024401, ENSMUSG00000020235, ENSMUSG00000021127, ENSMUSG00000022314, ENSMUSG00000021635, ENSMUSG00000030849, ENSMUSG00000033916, ENSMUSG00000032119, ENSMUSG00000035234,…	760	392	20379	1.43649	1	0.944372	0.938313
GOTERM_BP_FAT	GO:0042326~negative regulation of phosphorylation	19	2.27273	0.0970718	ENSMUSG00000024190, ENSMUSG00000005373, ENSMUSG00000026181, ENSMUSG00000028410, ENSMUSG00000032011, ENSMUSG00000032076, ENSMUSG00000029361, ENSMUSG00000026883, ENSMUSG00000040525, ENSMUSG00000027487, ENSMUSG00000002496, ENSMUSG00000029556, ENSMUSG00000034292, ENSMUSG00000009073, ENSMUSG00000046442, ENSMUSG00000021638, ENSMUSG00000031548, ENSMUSG00000057789, ENSMUSG00000030697	760	346	20379	1.47247	1	0.944372	0.938313
GOTERM_BP_FAT	GO:0035295~tube development	50	5.98086	0.0973913	ENSMUSG00000028064, ENSMUSG00000054196, ENSMUSG00000029999, ENSMUSG00000026883, ENSMUSG00000008855, ENSMUSG00000037171, ENSMUSG00000097328, ENSMUSG00000057789, ENSMUSG00000014773, ENSMUSG00000015467, ENSMUSG00000004264, ENSMUSG00000032591, ENSMUSG00000032193, ENSMUSG00000043969, ENSMUSG00000042357, ENSMUSG00000006445, ENSMUSG00000022997, ENSMUSG00000020611, ENSMUSG00000034292, ENSMUSG00000031548,…	760	1090	20379	1.23002	1	0.946107	0.940038
GOTERM_BP_FAT	GO:0090068~positive regulation of cell cycle process	16	1.91388	0.0975787	ENSMUSG00000054342, ENSMUSG00000061878, ENSMUSG00000063704, ENSMUSG00000004264, ENSMUSG00000024791, ENSMUSG00000034509, ENSMUSG00000029999, ENSMUSG00000026674, ENSMUSG00000024660, ENSMUSG00000000489, ENSMUSG00000002068, ENSMUSG00000024401, ENSMUSG00000024621, ENSMUSG00000022314, ENSMUSG00000001403, ENSMUSG00000010051	760	278	20379	1.54328	1	0.946556	0.940483
GOTERM_BP_FAT	GO:0051147~regulation of muscle cell differentiation	11	1.31579	0.0978173	ENSMUSG00000052271, ENSMUSG00000030849, ENSMUSG00000041075, ENSMUSG00000022383, ENSMUSG00000024454, ENSMUSG00000021264, ENSMUSG00000000489, ENSMUSG00000006457, ENSMUSG00000008855, ENSMUSG00000014773, ENSMUSG00000024621	760	168	20379	1.75571	1	0.947499	0.941421
GOTERM_BP_FAT	GO:0040008~regulation of growth	34	4.06699	0.098044	ENSMUSG00000054452, ENSMUSG00000038508, ENSMUSG00000029036, ENSMUSG00000026181, ENSMUSG00000033174, ENSMUSG00000022383, ENSMUSG00000027312, ENSMUSG00000026883, ENSMUSG00000025810, ENSMUSG00000006457, ENSMUSG00000042766, ENSMUSG00000022865, ENSMUSG00000042289, ENSMUSG00000001249, ENSMUSG00000030849, ENSMUSG00000009073, ENSMUSG00000010051, ENSMUSG00000038069, ENSMUSG00000029084, ENSMUSG00000014773,…	760	700	20379	1.30242	1	0.948325	0.942241
GOTERM_BP_FAT	GO:0060688~regulation of morphogenesis of a branching structure	6	0.717703	0.0991238	ENSMUSG00000004264, ENSMUSG00000020019, ENSMUSG00000030849, ENSMUSG00000031548, ENSMUSG00000031665, ENSMUSG00000024401	760	66	20379	2.43768	1	0.952568	0.946458
GOTERM_BP_FAT	GO:0048524~positive regulation of viral process	6	0.717703	0.0991238	ENSMUSG00000017485, ENSMUSG00000026880, ENSMUSG00000033629, ENSMUSG00000022383, ENSMUSG00000043702, ENSMUSG00000042699	760	66	20379	2.43768	1	0.952568	0.946458
GOTERM_BP_FAT	GO:0051894~positive regulation of focal adhesion assembly	4	0.478469	0.0994775	ENSMUSG00000026181, ENSMUSG00000032011, ENSMUSG00000025810, ENSMUSG00000019920	760	30	20379	3.57526	1	0.952568	0.946458
GOTERM_BP_FAT	GO:0034104~negative regulation of tissue remodeling	4	0.478469	0.0994775	ENSMUSG00000026288, ENSMUSG00000031548, ENSMUSG00000029084, ENSMUSG00000029468	760	30	20379	3.57526	1	0.952568	0.946458
GOTERM_BP_FAT	GO:0090231~regulation of spindle checkpoint	4	0.478469	0.0994775	ENSMUSG00000022556, ENSMUSG00000024190, ENSMUSG00000034509, ENSMUSG00000024660	760	30	20379	3.57526	1	0.952568	0.946458
GOTERM_BP_FAT	GO:0009303~rRNA transcription	4	0.478469	0.0994775	ENSMUSG00000024613, ENSMUSG00000029642, ENSMUSG00000020923, ENSMUSG00000025138	760	30	20379	3.57526	1	0.952568	0.946458
GOTERM_BP_FAT	GO:0007549~sex-chromosome dosage compensation	4	0.478469	0.0994775	ENSMUSG00000048109, ENSMUSG00000038518, ENSMUSG00000039205, ENSMUSG00000024454	760	30	20379	3.57526	1	0.952568	0.946458

## Sheet: E12_specific_DHS_CC
Category	Term	Count	%	Pvalue	Genes	List Total	Pop Hits	Pop Total	Fold Enrichment	Bonferroni	Benjamini	FDR
GOTERM_CC_FAT	GO:0009925~basal plasma membrane	27	3.22967	0.00234219	ENSMUSG00000035638, ENSMUSG00000051980, ENSMUSG00000044708, ENSMUSG00000029999, ENSMUSG00000049686, ENSMUSG00000000594, ENSMUSG00000045775, ENSMUSG00000022865, ENSMUSG00000030805, ENSMUSG00000024948, ENSMUSG00000037434, ENSMUSG00000029084, ENSMUSG00000039115, ENSMUSG00000031555, ENSMUSG00000054342, ENSMUSG00000055994, ENSMUSG00000032076, ENSMUSG00000059412, ENSMUSG00000032193, ENSMUSG00000033161,…	703	342	16874	1.89496	0.849285	0.606416	0.606416
GOTERM_CC_FAT	GO:0045178~basal part of cell	28	3.34928	0.00274952	ENSMUSG00000035638, ENSMUSG00000051980, ENSMUSG00000044708, ENSMUSG00000029999, ENSMUSG00000049686, ENSMUSG00000000594, ENSMUSG00000048537, ENSMUSG00000045775, ENSMUSG00000022865, ENSMUSG00000030805, ENSMUSG00000024948, ENSMUSG00000037434, ENSMUSG00000029084, ENSMUSG00000039115, ENSMUSG00000031555, ENSMUSG00000054342, ENSMUSG00000055994, ENSMUSG00000032076, ENSMUSG00000059412, ENSMUSG00000032193,…	703	364	16874	1.84637	0.891599	0.606416	0.606416
GOTERM_CC_FAT	GO:0097165~nuclear stress granule	4	0.478469	0.00343171	ENSMUSG00000023118, ENSMUSG00000022556, ENSMUSG00000026021, ENSMUSG00000042699	703	8	16874	12.0014	0.937598	0.606416	0.606416
GOTERM_CC_FAT	GO:0045121~membrane raft	27	3.22967	0.00388034	ENSMUSG00000052151, ENSMUSG00000030341, ENSMUSG00000026880, ENSMUSG00000049686, ENSMUSG00000026288, ENSMUSG00000040525, ENSMUSG00000002496, ENSMUSG00000024401, ENSMUSG00000022865, ENSMUSG00000024789, ENSMUSG00000039157, ENSMUSG00000014773, ENSMUSG00000034997, ENSMUSG00000032011, ENSMUSG00000040659, ENSMUSG00000029361, ENSMUSG00000032193, ENSMUSG00000033161, ENSMUSG00000023004, ENSMUSG00000040751,…	703	355	16874	1.82557	0.95661	0.606416	0.606416
GOTERM_CC_FAT	GO:0098857~membrane microdomain	27	3.22967	0.00415666	ENSMUSG00000052151, ENSMUSG00000030341, ENSMUSG00000026880, ENSMUSG00000049686, ENSMUSG00000026288, ENSMUSG00000040525, ENSMUSG00000002496, ENSMUSG00000024401, ENSMUSG00000022865, ENSMUSG00000024789, ENSMUSG00000039157, ENSMUSG00000014773, ENSMUSG00000034997, ENSMUSG00000032011, ENSMUSG00000040659, ENSMUSG00000029361, ENSMUSG00000032193, ENSMUSG00000033161, ENSMUSG00000023004, ENSMUSG00000040751,…	703	357	16874	1.81534	0.965314	0.606416	0.606416
GOTERM_CC_FAT	GO:0016323~basolateral plasma membrane	24	2.87081	0.00539146	ENSMUSG00000054342, ENSMUSG00000055994, ENSMUSG00000035638, ENSMUSG00000051980, ENSMUSG00000059412, ENSMUSG00000032076, ENSMUSG00000044708, ENSMUSG00000029999, ENSMUSG00000032193, ENSMUSG00000049686, ENSMUSG00000033161, ENSMUSG00000000489, ENSMUSG00000000594, ENSMUSG00000003872, ENSMUSG00000045775, ENSMUSG00000022865, ENSMUSG00000040693, ENSMUSG00000030805, ENSMUSG00000024948, ENSMUSG00000037434,…	703	310	16874	1.85828	0.987256	0.606416	0.606416
GOTERM_CC_FAT	GO:0097136~Bcl-2 family protein complex	4	0.478469	0.00690893	ENSMUSG00000089682, ENSMUSG00000016758, ENSMUSG00000057789, ENSMUSG00000038612	703	10	16874	9.60114	0.996283	0.606416	0.606416
GOTERM_CC_FAT	GO:0010369~chromocenter	5	0.598086	0.00698621	ENSMUSG00000036792, ENSMUSG00000024660, ENSMUSG00000018666, ENSMUSG00000020661, ENSMUSG00000031665	703	19	16874	6.31654	0.996509	0.606416	0.606416
GOTERM_CC_FAT	GO:1990904~ribonucleoprotein complex	57	6.81818	0.00711675	ENSMUSG00000057863, ENSMUSG00000003360, ENSMUSG00000052293, ENSMUSG00000027374, ENSMUSG00000063787, ENSMUSG00000028741, ENSMUSG00000009145, ENSMUSG00000023971, ENSMUSG00000017485, ENSMUSG00000048758, ENSMUSG00000046364, ENSMUSG00000007050, ENSMUSG00000030423, ENSMUSG00000029345, ENSMUSG00000032077, ENSMUSG00000041506, ENSMUSG00000025580, ENSMUSG00000024095, ENSMUSG00000025586, ENSMUSG00000028137,…	703	964	16874	1.41926	0.996861	0.606416	0.606416
GOTERM_CC_FAT	GO:0005654~nucleoplasm	199	23.8038	0.00751445	ENSMUSG00000052293, ENSMUSG00000001020, ENSMUSG00000008450, ENSMUSG00000034509, ENSMUSG00000023971, ENSMUSG00000022400, ENSMUSG00000025358, ENSMUSG00000007805, ENSMUSG00000025580, ENSMUSG00000025586, ENSMUSG00000028973, ENSMUSG00000020211, ENSMUSG00000023965, ENSMUSG00000020457, ENSMUSG00000021669, ENSMUSG00000022637, ENSMUSG00000006050, ENSMUSG00000056305, ENSMUSG00000074637, ENSMUSG00000003660,…	703	4087	16874	1.16872	0.997728	0.606416	0.606416
GOTERM_CC_FAT	GO:0034708~methyltransferase complex	12	1.43541	0.00842556	ENSMUSG00000048109, ENSMUSG00000044763, ENSMUSG00000020831, ENSMUSG00000052293, ENSMUSG00000059436, ENSMUSG00000038518, ENSMUSG00000090553, ENSMUSG00000109324, ENSMUSG00000026873, ENSMUSG00000037376, ENSMUSG00000022000, ENSMUSG00000021488	703	115	16874	2.50464	0.998917	0.61813	0.61813
GOTERM_CC_FAT	GO:0005667~transcription regulator complex	37	4.42584	0.0108698	ENSMUSG00000054452, ENSMUSG00000052293, ENSMUSG00000099083, ENSMUSG00000014859, ENSMUSG00000058794, ENSMUSG00000021250, ENSMUSG00000025216, ENSMUSG00000008855, ENSMUSG00000029556, ENSMUSG00000025358, ENSMUSG00000036180, ENSMUSG00000034161, ENSMUSG00000039410, ENSMUSG00000007805, ENSMUSG00000052435, ENSMUSG00000039699, ENSMUSG00000000938, ENSMUSG00000032744, ENSMUSG00000035478, ENSMUSG00000005373,…	703	579	16874	1.53386	0.999852	0.730995	0.730995
GOTERM_CC_FAT	GO:0000792~heterochromatin	11	1.31579	0.0128306	ENSMUSG00000017485, ENSMUSG00000029177, ENSMUSG00000022556, ENSMUSG00000026021, ENSMUSG00000024660, ENSMUSG00000018666, ENSMUSG00000035478, ENSMUSG00000034543, ENSMUSG00000020661, ENSMUSG00000031665, ENSMUSG00000025578	703	106	16874	2.49086	0.99997	0.796483	0.796483
GOTERM_CC_FAT	GO:0044297~cell body	53	6.33971	0.0144952	ENSMUSG00000044708, ENSMUSG00000026883, ENSMUSG00000021032, ENSMUSG00000022489, ENSMUSG00000028822, ENSMUSG00000024621, ENSMUSG00000061689, ENSMUSG00000071379, ENSMUSG00000035392, ENSMUSG00000038541, ENSMUSG00000009073, ENSMUSG00000115958, ENSMUSG00000035745, ENSMUSG00000025580, ENSMUSG00000025586, ENSMUSG00000029468, ENSMUSG00000026833, ENSMUSG00000028613, ENSMUSG00000040495, ENSMUSG00000020810,…	703	918	16874	1.38579	0.999992	0.835544	0.835544
GOTERM_CC_FAT	GO:0097526~spliceosomal tri-snRNP complex	6	0.717703	0.0177878	ENSMUSG00000003360, ENSMUSG00000003660, ENSMUSG00000090553, ENSMUSG00000007050, ENSMUSG00000039148, ENSMUSG00000056305	703	37	16874	3.89235	0.999999	0.878584	0.878584
GOTERM_CC_FAT	GO:0046540~U4/U6 x U5 tri-snRNP complex	6	0.717703	0.0177878	ENSMUSG00000003360, ENSMUSG00000003660, ENSMUSG00000090553, ENSMUSG00000007050, ENSMUSG00000039148, ENSMUSG00000056305	703	37	16874	3.89235	0.999999	0.878584	0.878584
GOTERM_CC_FAT	GO:0031967~organelle envelope	74	8.85167	0.018508	ENSMUSG00000029036, ENSMUSG00000029433, ENSMUSG00000035638, ENSMUSG00000027374, ENSMUSG00000008450, ENSMUSG00000034509, ENSMUSG00000029198, ENSMUSG00000027010, ENSMUSG00000058076, ENSMUSG00000058351, ENSMUSG00000063787, ENSMUSG00000000531, ENSMUSG00000054150, ENSMUSG00000060675, ENSMUSG00000025358, ENSMUSG00000048439, ENSMUSG00000026849, ENSMUSG00000092232, ENSMUSG00000020823, ENSMUSG00000029084,…	703	1376	16874	1.29085	1	0.878584	0.878584
GOTERM_CC_FAT	GO:0098793~presynapse	52	6.2201	0.0199742	ENSMUSG00000057863, ENSMUSG00000031075, ENSMUSG00000056296, ENSMUSG00000044708, ENSMUSG00000033174, ENSMUSG00000042961, ENSMUSG00000026849, ENSMUSG00000048758, ENSMUSG00000043895, ENSMUSG00000035392, ENSMUSG00000046364, ENSMUSG00000002957, ENSMUSG00000039232, ENSMUSG00000035745, ENSMUSG00000004264, ENSMUSG00000032076, ENSMUSG00000027323, ENSMUSG00000028456, ENSMUSG00000029468, ENSMUSG00000003411,…	703	913	16874	1.36708	1	0.895511	0.895511
GOTERM_CC_FAT	GO:0000785~chromatin	49	5.86124	0.021889	ENSMUSG00000058799, ENSMUSG00000003360, ENSMUSG00000052293, ENSMUSG00000014859, ENSMUSG00000024660, ENSMUSG00000029556, ENSMUSG00000008855, ENSMUSG00000020661, ENSMUSG00000017485, ENSMUSG00000024789, ENSMUSG00000070002, ENSMUSG00000031954, ENSMUSG00000034543, ENSMUSG00000035478, ENSMUSG00000028974, ENSMUSG00000024454, ENSMUSG00000027323, ENSMUSG00000021264, ENSMUSG00000022556, ENSMUSG00000022314,…	703	856	16874	1.37399	1	0.929705	0.929705
GOTERM_CC_FAT	GO:0098590~plasma membrane region	82	9.80861	0.0233345	ENSMUSG00000035638, ENSMUSG00000031075, ENSMUSG00000044708, ENSMUSG00000029999, ENSMUSG00000000531, ENSMUSG00000049686, ENSMUSG00000025557, ENSMUSG00000024789, ENSMUSG00000071379, ENSMUSG00000035392, ENSMUSG00000009073, ENSMUSG00000021638, ENSMUSG00000024948, ENSMUSG00000039232, ENSMUSG00000115958, ENSMUSG00000039115, ENSMUSG00000029084, ENSMUSG00000014773, ENSMUSG00000031555, ENSMUSG00000035745,…	703	1568	16874	1.25525	1	0.941546	0.941546
GOTERM_CC_FAT	GO:0043025~neuronal cell body	47	5.62201	0.0261787	ENSMUSG00000028680, ENSMUSG00000051980, ENSMUSG00000026883, ENSMUSG00000021032, ENSMUSG00000002496, ENSMUSG00000025810, ENSMUSG00000004113, ENSMUSG00000022489, ENSMUSG00000028822, ENSMUSG00000024401, ENSMUSG00000061689, ENSMUSG00000024621, ENSMUSG00000045731, ENSMUSG00000071379, ENSMUSG00000000915, ENSMUSG00000035392, ENSMUSG00000001249, ENSMUSG00000038541, ENSMUSG00000115958, ENSMUSG00000036622,…	703	823	16874	1.37076	1	0.960409	0.960409
GOTERM_CC_FAT	GO:0005740~mitochondrial envelope	50	5.98086	0.0267749	ENSMUSG00000029036, ENSMUSG00000029433, ENSMUSG00000035638, ENSMUSG00000027374, ENSMUSG00000029198, ENSMUSG00000027010, ENSMUSG00000058076, ENSMUSG00000058351, ENSMUSG00000063787, ENSMUSG00000060675, ENSMUSG00000092232, ENSMUSG00000020823, ENSMUSG00000016758, ENSMUSG00000020709, ENSMUSG00000057789, ENSMUSG00000004264, ENSMUSG00000026270, ENSMUSG00000026198, ENSMUSG00000070394, ENSMUSG00000028973,…	703	888	16874	1.35151	1	0.960409	0.960409
GOTERM_CC_FAT	GO:0005739~mitochondrion	102	12.201	0.0273723	ENSMUSG00000029036, ENSMUSG00000029433, ENSMUSG00000032044, ENSMUSG00000027374, ENSMUSG00000027010, ENSMUSG00000021032, ENSMUSG00000092232, ENSMUSG00000016758, ENSMUSG00000033126, ENSMUSG00000013539, ENSMUSG00000004264, ENSMUSG00000026270, ENSMUSG00000070394, ENSMUSG00000028973, ENSMUSG00000027487, ENSMUSG00000042632, ENSMUSG00000071645, ENSMUSG00000089682, ENSMUSG00000025868, ENSMUSG00000021669,…	703	2018	16874	1.21323	1	0.960409	0.960409
GOTERM_CC_FAT	GO:0005681~spliceosomal complex	18	2.15311	0.0300829	ENSMUSG00000003360, ENSMUSG00000003660, ENSMUSG00000029345, ENSMUSG00000032077, ENSMUSG00000028882, ENSMUSG00000058301, ENSMUSG00000025580, ENSMUSG00000022771, ENSMUSG00000022023, ENSMUSG00000009145, ENSMUSG00000061613, ENSMUSG00000020211, ENSMUSG00000090553, ENSMUSG00000037993, ENSMUSG00000007050, ENSMUSG00000039148, ENSMUSG00000056305, ENSMUSG00000018425	703	248	16874	1.74214	1	0.98646	0.98646
GOTERM_CC_FAT	GO:0005759~mitochondrial matrix	25	2.99043	0.0305595	ENSMUSG00000029036, ENSMUSG00000032044, ENSMUSG00000027374, ENSMUSG00000029198, ENSMUSG00000032480, ENSMUSG00000063787, ENSMUSG00000021032, ENSMUSG00000001285, ENSMUSG00000044763, ENSMUSG00000042102, ENSMUSG00000064254, ENSMUSG00000014551, ENSMUSG00000030871, ENSMUSG00000026270, ENSMUSG00000054021, ENSMUSG00000043702, ENSMUSG00000027323, ENSMUSG00000027487, ENSMUSG00000041168, ENSMUSG00000021646,…	703	383	16874	1.56677	1	0.98646	0.98646
GOTERM_CC_FAT	GO:0031981~nuclear lumen	219	26.1962	0.0323989	ENSMUSG00000057863, ENSMUSG00000052293, ENSMUSG00000001020, ENSMUSG00000008450, ENSMUSG00000034509, ENSMUSG00000028741, ENSMUSG00000023971, ENSMUSG00000022400, ENSMUSG00000025358, ENSMUSG00000007805, ENSMUSG00000025580, ENSMUSG00000025586, ENSMUSG00000028973, ENSMUSG00000020211, ENSMUSG00000023965, ENSMUSG00000020457, ENSMUSG00000021669, ENSMUSG00000022637, ENSMUSG00000006050, ENSMUSG00000056305,…	703	4706	16874	1.117	1	0.988297	0.988297
GOTERM_CC_FAT	GO:0071013~catalytic step 2 spliceosome	11	1.31579	0.0357519	ENSMUSG00000003360, ENSMUSG00000003660, ENSMUSG00000029345, ENSMUSG00000090553, ENSMUSG00000025580, ENSMUSG00000037993, ENSMUSG00000007050, ENSMUSG00000022771, ENSMUSG00000039148, ENSMUSG00000061613, ENSMUSG00000020211	703	125	16874	2.11225	1	0.988297	0.988297
GOTERM_CC_FAT	GO:0030684~preribosome	11	1.31579	0.0357519	ENSMUSG00000022557, ENSMUSG00000025290, ENSMUSG00000024404, ENSMUSG00000024608, ENSMUSG00000041506, ENSMUSG00000032518, ENSMUSG00000021692, ENSMUSG00000028741, ENSMUSG00000023971, ENSMUSG00000024312, ENSMUSG00000004268	703	125	16874	2.11225	1	0.988297	0.988297
GOTERM_CC_FAT	GO:0036477~somatodendritic compartment	65	7.77512	0.0358778	ENSMUSG00000025477, ENSMUSG00000026883, ENSMUSG00000021032, ENSMUSG00000022489, ENSMUSG00000028822, ENSMUSG00000028943, ENSMUSG00000024621, ENSMUSG00000061689, ENSMUSG00000071379, ENSMUSG00000035392, ENSMUSG00000038541, ENSMUSG00000020308, ENSMUSG00000115958, ENSMUSG00000020827, ENSMUSG00000035745, ENSMUSG00000032076, ENSMUSG00000025580, ENSMUSG00000025586, ENSMUSG00000032193, ENSMUSG00000022594,…	703	1229	16874	1.26948	1	0.988297	0.988297
GOTERM_CC_FAT	GO:0043005~neuron projection	86	10.2871	0.0367397	ENSMUSG00000030341, ENSMUSG00000056296, ENSMUSG00000054196, ENSMUSG00000033174, ENSMUSG00000025477, ENSMUSG00000049686, ENSMUSG00000026883, ENSMUSG00000029556, ENSMUSG00000008855, ENSMUSG00000042766, ENSMUSG00000028943, ENSMUSG00000024621, ENSMUSG00000061689, ENSMUSG00000048439, ENSMUSG00000026849, ENSMUSG00000071379, ENSMUSG00000035392, ENSMUSG00000038541, ENSMUSG00000009073, ENSMUSG00000020308,…	703	1693	16874	1.21928	1	0.988297	0.988297
GOTERM_CC_FAT	GO:0071005~U2-type precatalytic spliceosome	7	0.837321	0.0379655	ENSMUSG00000003660, ENSMUSG00000090553, ENSMUSG00000032077, ENSMUSG00000007050, ENSMUSG00000022023, ENSMUSG00000039148, ENSMUSG00000020211	703	60	16874	2.80033	1	0.988328	0.988328
GOTERM_CC_FAT	GO:0097470~ribbon synapse	5	0.598086	0.0424311	ENSMUSG00000026825, ENSMUSG00000051790, ENSMUSG00000028456, ENSMUSG00000039577, ENSMUSG00000042961	703	32	16874	3.75044	1	1	1
GOTERM_CC_FAT	GO:0005829~cytosol	213	25.4785	0.0458918	ENSMUSG00000057863, ENSMUSG00000001020, ENSMUSG00000052299, ENSMUSG00000032560, ENSMUSG00000008450, ENSMUSG00000022400, ENSMUSG00000071379, ENSMUSG00000035392, ENSMUSG00000073433, ENSMUSG00000029145, ENSMUSG00000029146, ENSMUSG00000025586, ENSMUSG00000028974, ENSMUSG00000042118, ENSMUSG00000028972, ENSMUSG00000023965, ENSMUSG00000089682, ENSMUSG00000020457, ENSMUSG00000034292, ENSMUSG00000021669,…	703	4613	16874	1.1083	1	1	1
GOTERM_CC_FAT	GO:0097525~spliceosomal snRNP complex	7	0.837321	0.046495	ENSMUSG00000003360, ENSMUSG00000003660, ENSMUSG00000090553, ENSMUSG00000007050, ENSMUSG00000039148, ENSMUSG00000056305, ENSMUSG00000020211	703	63	16874	2.66698	1	1	1
GOTERM_CC_FAT	GO:0031519~PcG protein complex	7	0.837321	0.0495814	ENSMUSG00000038518, ENSMUSG00000072872, ENSMUSG00000021901, ENSMUSG00000061079, ENSMUSG00000026873, ENSMUSG00000021264, ENSMUSG00000025578	703	64	16874	2.62531	1	1	1
GOTERM_CC_FAT	GO:0048471~perinuclear region of cytoplasm	48	5.74163	0.0517307	ENSMUSG00000026181, ENSMUSG00000001020, ENSMUSG00000025373, ENSMUSG00000058498, ENSMUSG00000026880, ENSMUSG00000029999, ENSMUSG00000002731, ENSMUSG00000000531, ENSMUSG00000062995, ENSMUSG00000008318, ENSMUSG00000002496, ENSMUSG00000021573, ENSMUSG00000060675, ENSMUSG00000026701, ENSMUSG00000023830, ENSMUSG00000048416, ENSMUSG00000015165, ENSMUSG00000000915, ENSMUSG00000097328, ENSMUSG00000030805,…	703	887	16874	1.29891	1	1	1
GOTERM_CC_FAT	GO:0005730~nucleolus	56	6.69856	0.0521263	ENSMUSG00000057863, ENSMUSG00000003360, ENSMUSG00000034509, ENSMUSG00000063787, ENSMUSG00000028741, ENSMUSG00000023971, ENSMUSG00000017485, ENSMUSG00000021635, ENSMUSG00000046442, ENSMUSG00000009073, ENSMUSG00000007805, ENSMUSG00000038069, ENSMUSG00000109864, ENSMUSG00000030423, ENSMUSG00000074923, ENSMUSG00000029345, ENSMUSG00000041506, ENSMUSG00000006362, ENSMUSG00000025580, ENSMUSG00000027323,…	703	1058	16874	1.27047	1	1	1
GOTERM_CC_FAT	GO:0000152~nuclear ubiquitin ligase complex	6	0.717703	0.0641863	ENSMUSG00000020235, ENSMUSG00000001403, ENSMUSG00000027323, ENSMUSG00000060860, ENSMUSG00000022400, ENSMUSG00000025578	703	52	16874	2.76956	1	1	1
GOTERM_CC_FAT	GO:0000781~chromosome, telomeric region	11	1.31579	0.0647961	ENSMUSG00000099083, ENSMUSG00000029345, ENSMUSG00000021635, ENSMUSG00000029250, ENSMUSG00000058301, ENSMUSG00000025374, ENSMUSG00000027323, ENSMUSG00000109864, ENSMUSG00000018666, ENSMUSG00000025358, ENSMUSG00000021400	703	139	16874	1.89951	1	1	1
GOTERM_CC_FAT	GO:0045171~intercellular bridge	9	1.07656	0.0651748	ENSMUSG00000023249, ENSMUSG00000068699, ENSMUSG00000024955, ENSMUSG00000020737, ENSMUSG00000006050, ENSMUSG00000036752, ENSMUSG00000031732, ENSMUSG00000047084, ENSMUSG00000048537	703	103	16874	2.09734	1	1	1
GOTERM_CC_FAT	GO:0005902~microvillus	10	1.19617	0.0654426	ENSMUSG00000032246, ENSMUSG00000030761, ENSMUSG00000060703, ENSMUSG00000035638, ENSMUSG00000028354, ENSMUSG00000038167, ENSMUSG00000044708, ENSMUSG00000066952, ENSMUSG00000017774, ENSMUSG00000028943	703	121	16874	1.98371	1	1	1
GOTERM_CC_FAT	GO:0071011~precatalytic spliceosome	7	0.837321	0.0706948	ENSMUSG00000003660, ENSMUSG00000090553, ENSMUSG00000032077, ENSMUSG00000007050, ENSMUSG00000022023, ENSMUSG00000039148, ENSMUSG00000020211	703	70	16874	2.40028	1	1	1
GOTERM_CC_FAT	GO:0000118~histone deacetylase complex	8	0.956938	0.0736158	ENSMUSG00000036180, ENSMUSG00000022096, ENSMUSG00000040964, ENSMUSG00000024454, ENSMUSG00000031954, ENSMUSG00000008855, ENSMUSG00000035478, ENSMUSG00000031665	703	88	16874	2.18208	1	1	1
GOTERM_CC_FAT	GO:0030054~cell junction	125	14.9522	0.075023	ENSMUSG00000057863, ENSMUSG00000031075, ENSMUSG00000028068, ENSMUSG00000044708, ENSMUSG00000049686, ENSMUSG00000061689, ENSMUSG00000026849, ENSMUSG00000048758, ENSMUSG00000039230, ENSMUSG00000024789, ENSMUSG00000071379, ENSMUSG00000035392, ENSMUSG00000039232, ENSMUSG00000074923, ENSMUSG00000052062, ENSMUSG00000004264, ENSMUSG00000025580, ENSMUSG00000024095, ENSMUSG00000025586, ENSMUSG00000028456,…	703	2637	16874	1.13779	1	1	1
GOTERM_CC_FAT	GO:1902555~endoribonuclease complex	5	0.598086	0.077563	ENSMUSG00000044763, ENSMUSG00000002731, ENSMUSG00000036114, ENSMUSG00000030423, ENSMUSG00000042699	703	39	16874	3.07729	1	1	1
GOTERM_CC_FAT	GO:0005901~caveola	9	1.07656	0.0776533	ENSMUSG00000034997, ENSMUSG00000052151, ENSMUSG00000024789, ENSMUSG00000029361, ENSMUSG00000032193, ENSMUSG00000033161, ENSMUSG00000002496, ENSMUSG00000059714, ENSMUSG00000028613	703	107	16874	2.01893	1	1	1
GOTERM_CC_FAT	GO:0030532~small nuclear ribonucleoprotein complex	7	0.837321	0.0787234	ENSMUSG00000003360, ENSMUSG00000003660, ENSMUSG00000090553, ENSMUSG00000007050, ENSMUSG00000039148, ENSMUSG00000056305, ENSMUSG00000020211	703	72	16874	2.33361	1	1	1
GOTERM_CC_FAT	GO:0042470~melanosome	9	1.07656	0.0809815	ENSMUSG00000058799, ENSMUSG00000030761, ENSMUSG00000020611, ENSMUSG00000026198, ENSMUSG00000026880, ENSMUSG00000018340, ENSMUSG00000042328, ENSMUSG00000033161, ENSMUSG00000059714	703	108	16874	2.00024	1	1	1
GOTERM_CC_FAT	GO:0048770~pigment granule	9	1.07656	0.0809815	ENSMUSG00000058799, ENSMUSG00000030761, ENSMUSG00000020611, ENSMUSG00000026198, ENSMUSG00000026880, ENSMUSG00000018340, ENSMUSG00000042328, ENSMUSG00000033161, ENSMUSG00000059714	703	108	16874	2.00024	1	1	1
GOTERM_CC_FAT	GO:0044301~climbing fiber	2	0.239234	0.0814765	ENSMUSG00000045532, ENSMUSG00000026883	703	2	16874	24.0028	1	1	1
GOTERM_CC_FAT	GO:0045120~pronucleus	4	0.478469	0.0837053	ENSMUSG00000022556, ENSMUSG00000015165, ENSMUSG00000018666, ENSMUSG00000029556	703	25	16874	3.84046	1	1	1
GOTERM_CC_FAT	GO:0005680~anaphase-promoting complex	4	0.478469	0.0837053	ENSMUSG00000020235, ENSMUSG00000001403, ENSMUSG00000060860, ENSMUSG00000022400	703	25	16874	3.84046	1	1	1
GOTERM_CC_FAT	GO:0031966~mitochondrial membrane	44	5.26316	0.0860783	ENSMUSG00000029036, ENSMUSG00000033475, ENSMUSG00000035638, ENSMUSG00000037916, ENSMUSG00000027374, ENSMUSG00000027010, ENSMUSG00000029198, ENSMUSG00000058076, ENSMUSG00000058351, ENSMUSG00000063787, ENSMUSG00000025810, ENSMUSG00000060675, ENSMUSG00000090150, ENSMUSG00000092232, ENSMUSG00000050856, ENSMUSG00000032109, ENSMUSG00000016758, ENSMUSG00000014551, ENSMUSG00000057789, ENSMUSG00000053768,…	703	835	16874	1.26482	1	1	1
GOTERM_CC_FAT	GO:0005890~sodium:potassium-exchanging ATPase complex	3	0.358852	0.0865675	ENSMUSG00000059412, ENSMUSG00000033161, ENSMUSG00000031449	703	12	16874	6.00071	1	1	1
GOTERM_CC_FAT	GO:0072546~EMC complex	3	0.358852	0.0865675	ENSMUSG00000022217, ENSMUSG00000048497, ENSMUSG00000078517	703	12	16874	6.00071	1	1	1
GOTERM_CC_FAT	GO:0062023~collagen-containing extracellular matrix	24	2.87081	0.0869096	ENSMUSG00000028195, ENSMUSG00000001020, ENSMUSG00000033453, ENSMUSG00000029163, ENSMUSG00000025185, ENSMUSG00000056370, ENSMUSG00000026258, ENSMUSG00000026840, ENSMUSG00000042961, ENSMUSG00000028989, ENSMUSG00000024598, ENSMUSG00000017344, ENSMUSG00000044024, ENSMUSG00000020019, ENSMUSG00000030849, ENSMUSG00000035493, ENSMUSG00000018340, ENSMUSG00000031849, ENSMUSG00000015085, ENSMUSG00000032518,…	703	408	16874	1.41193	1	1	1
GOTERM_CC_FAT	GO:0070160~tight junction	12	1.43541	0.0921693	ENSMUSG00000022865, ENSMUSG00000023118, ENSMUSG00000039230, ENSMUSG00000052062, ENSMUSG00000063704, ENSMUSG00000038064, ENSMUSG00000021638, ENSMUSG00000070473, ENSMUSG00000039577, ENSMUSG00000017417, ENSMUSG00000003872, ENSMUSG00000006445	703	168	16874	1.71449	1	1	1
GOTERM_CC_FAT	GO:0030424~axon	46	5.50239	0.0944059	ENSMUSG00000037519, ENSMUSG00000030341, ENSMUSG00000051980, ENSMUSG00000059981, ENSMUSG00000033174, ENSMUSG00000049686, ENSMUSG00000026883, ENSMUSG00000002496, ENSMUSG00000025810, ENSMUSG00000004113, ENSMUSG00000008855, ENSMUSG00000042766, ENSMUSG00000029777, ENSMUSG00000090071, ENSMUSG00000024621, ENSMUSG00000026849, ENSMUSG00000045731, ENSMUSG00000022865, ENSMUSG00000071379, ENSMUSG00000026825,…	703	886	16874	1.2462	1	1	1
GOTERM_CC_FAT	GO:0016604~nuclear body	46	5.50239	0.0951176	ENSMUSG00000056692, ENSMUSG00000028882, ENSMUSG00000026021, ENSMUSG00000058794, ENSMUSG00000040728, ENSMUSG00000022023, ENSMUSG00000024660, ENSMUSG00000022000, ENSMUSG00000008855, ENSMUSG00000025358, ENSMUSG00000025138, ENSMUSG00000023118, ENSMUSG00000036180, ENSMUSG00000070002, ENSMUSG00000034881, ENSMUSG00000039577, ENSMUSG00000035234, ENSMUSG00000032212, ENSMUSG00000029345, ENSMUSG00000059436,…	703	885	16874	1.24761	1	1	1

## Sheet: E13_specific_DHS_BP
Category	Term	Count	%	Pvalue	Genes	List Total	Pop Hits	Pop Total	Fold Enrichment	Bonferroni	Benjamini	FDR
GOTERM_BP_FAT	GO:0031347~regulation of defense response	54	7.2973	1.614e-05	ENSMUSG00000031871, ENSMUSG00000031596, ENSMUSG00000056851, ENSMUSG00000035834, ENSMUSG00000031671, ENSMUSG00000032089, ENSMUSG00000028386, ENSMUSG00000032041, ENSMUSG00000022285, ENSMUSG00000001741, ENSMUSG00000022122, ENSMUSG00000040663, ENSMUSG00000046688, ENSMUSG00000040022, ENSMUSG00000020227, ENSMUSG00000038264, ENSMUSG00000034422, ENSMUSG00000038304, ENSMUSG00000034579, ENSMUSG00000024053,…	657	897	20379	1.86732	0.090804	0.0951777	0.0950808
GOTERM_BP_FAT	GO:0051640~organelle localization	39	5.27027	4.98422e-05	ENSMUSG00000078365, ENSMUSG00000054455, ENSMUSG00000027596, ENSMUSG00000026683, ENSMUSG00000024381, ENSMUSG00000022285, ENSMUSG00000029757, ENSMUSG00000042228, ENSMUSG00000000058, ENSMUSG00000029434, ENSMUSG00000028847, ENSMUSG00000041498, ENSMUSG00000042524, ENSMUSG00000052616, ENSMUSG00000062075, ENSMUSG00000031913, ENSMUSG00000038982, ENSMUSG00000030720, ENSMUSG00000034216, ENSMUSG00000041609,…	657	594	20379	2.03655	0.254706	0.14696	0.14681
GOTERM_BP_FAT	GO:0051656~establishment of organelle localization	31	4.18919	0.000168374	ENSMUSG00000078365, ENSMUSG00000027596, ENSMUSG00000026683, ENSMUSG00000022285, ENSMUSG00000029757, ENSMUSG00000042228, ENSMUSG00000028847, ENSMUSG00000041498, ENSMUSG00000042524, ENSMUSG00000052616, ENSMUSG00000062075, ENSMUSG00000031913, ENSMUSG00000038982, ENSMUSG00000030720, ENSMUSG00000041609, ENSMUSG00000034579, ENSMUSG00000036955, ENSMUSG00000056201, ENSMUSG00000074030, ENSMUSG00000020290,…	657	453	20379	2.12266	0.629594	0.254351	0.254093
GOTERM_BP_FAT	GO:0051641~cellular localization	129	17.4324	0.000172529	ENSMUSG00000031871, ENSMUSG00000031596, ENSMUSG00000026683, ENSMUSG00000032042, ENSMUSG00000024381, ENSMUSG00000024146, ENSMUSG00000022122, ENSMUSG00000048478, ENSMUSG00000029434, ENSMUSG00000024941, ENSMUSG00000042524, ENSMUSG00000024943, ENSMUSG00000052616, ENSMUSG00000045114, ENSMUSG00000031913, ENSMUSG00000010097, ENSMUSG00000028070, ENSMUSG00000034579, ENSMUSG00000034216, ENSMUSG00000073380,…	657	2938	20379	1.36193	0.638562	0.254351	0.254093
GOTERM_BP_FAT	GO:0010604~positive regulation of macromolecule metabolic process	152	20.5405	0.000255224	ENSMUSG00000031871, ENSMUSG00000036923, ENSMUSG00000035834, ENSMUSG00000037738, ENSMUSG00000079259, ENSMUSG00000023050, ENSMUSG00000032041, ENSMUSG00000024140, ENSMUSG00000000058, ENSMUSG00000022122, ENSMUSG00000017561, ENSMUSG00000027936, ENSMUSG00000020227, ENSMUSG00000038264, ENSMUSG00000068079, ENSMUSG00000031519, ENSMUSG00000004815, ENSMUSG00000031910, ENSMUSG00000046160, ENSMUSG00000038304,…	657	3604	20379	1.30821	0.778094	0.296804	0.296502
GOTERM_BP_FAT	GO:0016310~phosphorylation	35	4.72973	0.000337182	ENSMUSG00000078365, ENSMUSG00000029334, ENSMUSG00000031450, ENSMUSG00000023050, ENSMUSG00000027297, ENSMUSG00000003644, ENSMUSG00000048310, ENSMUSG00000022285, ENSMUSG00000042228, ENSMUSG00000032380, ENSMUSG00000022221, ENSMUSG00000025239, ENSMUSG00000025357, ENSMUSG00000025958, ENSMUSG00000026749, ENSMUSG00000025758, ENSMUSG00000020766, ENSMUSG00000020227, ENSMUSG00000038264, ENSMUSG00000110206,…	657	561	20379	1.93519	0.863173	0.296804	0.296502
GOTERM_BP_FAT	GO:0009893~positive regulation of metabolic process	163	22.027	0.000391877	ENSMUSG00000031871, ENSMUSG00000036923, ENSMUSG00000035834, ENSMUSG00000037738, ENSMUSG00000079259, ENSMUSG00000023050, ENSMUSG00000032041, ENSMUSG00000024140, ENSMUSG00000000058, ENSMUSG00000022122, ENSMUSG00000017561, ENSMUSG00000027936, ENSMUSG00000020227, ENSMUSG00000038264, ENSMUSG00000068079, ENSMUSG00000031519, ENSMUSG00000004815, ENSMUSG00000045471, ENSMUSG00000031910, ENSMUSG00000046160,…	657	3950	20379	1.27999	0.900912	0.296804	0.296502
GOTERM_BP_FAT	GO:0051649~establishment of localization in cell	83	11.2162	0.000432418	ENSMUSG00000031596, ENSMUSG00000078365, ENSMUSG00000026683, ENSMUSG00000032042, ENSMUSG00000024381, ENSMUSG00000022285, ENSMUSG00000029757, ENSMUSG00000029434, ENSMUSG00000021079, ENSMUSG00000042524, ENSMUSG00000040022, ENSMUSG00000052616, ENSMUSG00000045114, ENSMUSG00000031913, ENSMUSG00000038982, ENSMUSG00000010097, ENSMUSG00000034579, ENSMUSG00000034216, ENSMUSG00000036955, ENSMUSG00000074030,…	657	1760	20379	1.46279	0.921993	0.296804	0.296502
GOTERM_BP_FAT	GO:0031349~positive regulation of defense response	31	4.18919	0.000452983	ENSMUSG00000059866, ENSMUSG00000036989, ENSMUSG00000035834, ENSMUSG00000003184, ENSMUSG00000066839, ENSMUSG00000028386, ENSMUSG00000032041, ENSMUSG00000042228, ENSMUSG00000001741, ENSMUSG00000024402, ENSMUSG00000005124, ENSMUSG00000026700, ENSMUSG00000046688, ENSMUSG00000016496, ENSMUSG00000040022, ENSMUSG00000072244, ENSMUSG00000014158, ENSMUSG00000022906, ENSMUSG00000029380, ENSMUSG00000038304,…	657	480	20379	2.00326	0.930907	0.296804	0.296502
GOTERM_BP_FAT	GO:0006468~protein phosphorylation	32	4.32432	0.00050909	ENSMUSG00000078365, ENSMUSG00000029334, ENSMUSG00000031450, ENSMUSG00000023050, ENSMUSG00000027297, ENSMUSG00000003644, ENSMUSG00000048310, ENSMUSG00000022285, ENSMUSG00000042228, ENSMUSG00000032380, ENSMUSG00000022221, ENSMUSG00000025958, ENSMUSG00000026749, ENSMUSG00000025758, ENSMUSG00000020227, ENSMUSG00000038264, ENSMUSG00000110206, ENSMUSG00000004815, ENSMUSG00000030720, ENSMUSG00000030324,…	657	506	20379	1.96163	0.950381	0.30021	0.299905
GOTERM_BP_FAT	GO:0047496~vesicle transport along microtubule	8	1.08108	0.000622779	ENSMUSG00000041609, ENSMUSG00000060708, ENSMUSG00000029757, ENSMUSG00000027347, ENSMUSG00000038982, ENSMUSG00000030720, ENSMUSG00000029104, ENSMUSG00000074657	657	46	20379	5.39448	0.974633	0.333866	0.333526
GOTERM_BP_FAT	GO:0032101~regulation of response to external stimulus	60	8.10811	0.000775049	ENSMUSG00000031871, ENSMUSG00000031596, ENSMUSG00000056851, ENSMUSG00000035834, ENSMUSG00000031671, ENSMUSG00000032089, ENSMUSG00000021190, ENSMUSG00000028386, ENSMUSG00000032041, ENSMUSG00000022285, ENSMUSG00000001741, ENSMUSG00000022122, ENSMUSG00000040663, ENSMUSG00000046688, ENSMUSG00000040022, ENSMUSG00000020227, ENSMUSG00000038264, ENSMUSG00000009471, ENSMUSG00000034422, ENSMUSG00000038304,…	657	1198	20379	1.5535	0.989673	0.380872	0.380484
GOTERM_BP_FAT	GO:0042592~homeostatic process	80	10.8108	0.000947388	ENSMUSG00000031871, ENSMUSG00000028382, ENSMUSG00000032089, ENSMUSG00000028386, ENSMUSG00000024140, ENSMUSG00000000058, ENSMUSG00000098650, ENSMUSG00000027015, ENSMUSG00000022122, ENSMUSG00000029434, ENSMUSG00000045438, ENSMUSG00000029236, ENSMUSG00000009588, ENSMUSG00000025958, ENSMUSG00000042520, ENSMUSG00000027936, ENSMUSG00000040022, ENSMUSG00000045471, ENSMUSG00000030109, ENSMUSG00000018974,…	657	1727	20379	1.43686	0.996266	0.42975	0.429312
GOTERM_BP_FAT	GO:0072384~organelle transport along microtubule	10	1.35135	0.00138353	ENSMUSG00000041609, ENSMUSG00000036955, ENSMUSG00000060708, ENSMUSG00000029757, ENSMUSG00000027347, ENSMUSG00000038982, ENSMUSG00000030720, ENSMUSG00000029104, ENSMUSG00000074657, ENSMUSG00000042524	657	83	20379	3.73714	0.999716	0.578009	0.577421
GOTERM_BP_FAT	GO:0045935~positive regulation of nucleobase-containing compound metabolic process	92	12.4324	0.00173969	ENSMUSG00000056851, ENSMUSG00000079259, ENSMUSG00000023050, ENSMUSG00000024140, ENSMUSG00000003644, ENSMUSG00000030060, ENSMUSG00000040663, ENSMUSG00000025958, ENSMUSG00000017561, ENSMUSG00000074607, ENSMUSG00000027936, ENSMUSG00000021911, ENSMUSG00000012350, ENSMUSG00000002833, ENSMUSG00000068079, ENSMUSG00000009471, ENSMUSG00000038622, ENSMUSG00000031910, ENSMUSG00000039830, ENSMUSG00000046160,…	657	2091	20379	1.36474	0.999965	0.578009	0.577421
GOTERM_BP_FAT	GO:0031295~T cell costimulation	6	0.810811	0.00180879	ENSMUSG00000068105, ENSMUSG00000016496, ENSMUSG00000037706, ENSMUSG00000068220, ENSMUSG00000038304, ENSMUSG00000026700	657	28	20379	6.64677	0.999977	0.578009	0.577421
GOTERM_BP_FAT	GO:0001574~ganglioside biosynthetic process	5	0.675676	0.00181198	ENSMUSG00000079442, ENSMUSG00000056124, ENSMUSG00000003418, ENSMUSG00000028538, ENSMUSG00000009588	657	17	20379	9.12302	0.999977	0.578009	0.577421
GOTERM_BP_FAT	GO:0048878~chemical homeostasis	52	7.02703	0.00183628	ENSMUSG00000031871, ENSMUSG00000024140, ENSMUSG00000000058, ENSMUSG00000098650, ENSMUSG00000027015, ENSMUSG00000022122, ENSMUSG00000029434, ENSMUSG00000045438, ENSMUSG00000027936, ENSMUSG00000040022, ENSMUSG00000030109, ENSMUSG00000030376, ENSMUSG00000040618, ENSMUSG00000022032, ENSMUSG00000029104, ENSMUSG00000025701, ENSMUSG00000026959, ENSMUSG00000040055, ENSMUSG00000047721, ENSMUSG00000019232,…	657	1038	20379	1.5539	0.99998	0.578009	0.577421
GOTERM_BP_FAT	GO:0010557~positive regulation of macromolecule biosynthetic process	116	15.6757	0.0019218	ENSMUSG00000031871, ENSMUSG00000036923, ENSMUSG00000035834, ENSMUSG00000023050, ENSMUSG00000032041, ENSMUSG00000024140, ENSMUSG00000017561, ENSMUSG00000027936, ENSMUSG00000020227, ENSMUSG00000038264, ENSMUSG00000068079, ENSMUSG00000004815, ENSMUSG00000031910, ENSMUSG00000046160, ENSMUSG00000038304, ENSMUSG00000035557, ENSMUSG00000034579, ENSMUSG00000061979, ENSMUSG00000024497, ENSMUSG00000063632,…	657	2757	20379	1.30508	0.999988	0.578009	0.577421
GOTERM_BP_FAT	GO:0080134~regulation of response to stress	70	9.45946	0.00209707	ENSMUSG00000031871, ENSMUSG00000054793, ENSMUSG00000031596, ENSMUSG00000036923, ENSMUSG00000056851, ENSMUSG00000032840, ENSMUSG00000035834, ENSMUSG00000031671, ENSMUSG00000032089, ENSMUSG00000028386, ENSMUSG00000032041, ENSMUSG00000022285, ENSMUSG00000001741, ENSMUSG00000022122, ENSMUSG00000040663, ENSMUSG00000046688, ENSMUSG00000040022, ENSMUSG00000020227, ENSMUSG00000038264, ENSMUSG00000021911,…	657	1512	20379	1.43603	0.999996	0.578009	0.577421
GOTERM_BP_FAT	GO:0001573~ganglioside metabolic process	6	0.810811	0.00212848	ENSMUSG00000079442, ENSMUSG00000035239, ENSMUSG00000056124, ENSMUSG00000003418, ENSMUSG00000028538, ENSMUSG00000009588	657	29	20379	6.41757	0.999997	0.578009	0.577421
GOTERM_BP_FAT	GO:0009247~glycolipid biosynthetic process	9	1.21622	0.00215639	ENSMUSG00000079442, ENSMUSG00000056124, ENSMUSG00000003418, ENSMUSG00000021629, ENSMUSG00000024145, ENSMUSG00000014245, ENSMUSG00000028538, ENSMUSG00000025544, ENSMUSG00000009588	657	72	20379	3.87728	0.999997	0.578009	0.577421
GOTERM_BP_FAT	GO:0035556~intracellular signal transduction	80	10.8108	0.00239024	ENSMUSG00000078365, ENSMUSG00000026683, ENSMUSG00000023050, ENSMUSG00000059486, ENSMUSG00000003644, ENSMUSG00000022285, ENSMUSG00000022122, ENSMUSG00000028587, ENSMUSG00000025357, ENSMUSG00000095105, ENSMUSG00000046688, ENSMUSG00000025958, ENSMUSG00000020225, ENSMUSG00000041354, ENSMUSG00000020227, ENSMUSG00000031519, ENSMUSG00000004815, ENSMUSG00000074003, ENSMUSG00000035199, ENSMUSG00000031913,…	657	1787	20379	1.38862	0.999999	0.608322	0.607703
GOTERM_BP_FAT	GO:0031294~lymphocyte costimulation	6	0.810811	0.00248746	ENSMUSG00000068105, ENSMUSG00000016496, ENSMUSG00000037706, ENSMUSG00000068220, ENSMUSG00000038304, ENSMUSG00000026700	657	30	20379	6.20365	1	0.608322	0.607703
GOTERM_BP_FAT	GO:0140895~cell surface toll-like receptor signaling pathway	7	0.945946	0.00270915	ENSMUSG00000059866, ENSMUSG00000003184, ENSMUSG00000040022, ENSMUSG00000066839, ENSMUSG00000032041, ENSMUSG00000042228, ENSMUSG00000021025	657	44	20379	4.93472	1	0.608322	0.607703
GOTERM_BP_FAT	GO:0023051~regulation of signaling	156	21.0811	0.00275857	ENSMUSG00000031871, ENSMUSG00000036923, ENSMUSG00000032840, ENSMUSG00000032561, ENSMUSG00000023050, ENSMUSG00000032041, ENSMUSG00000000058, ENSMUSG00000024784, ENSMUSG00000022122, ENSMUSG00000022761, ENSMUSG00000025239, ENSMUSG00000096316, ENSMUSG00000046688, ENSMUSG00000020225, ENSMUSG00000017561, ENSMUSG00000095105, ENSMUSG00000045114, ENSMUSG00000020227, ENSMUSG00000038264, ENSMUSG00000004815,…	657	3924	20379	1.23314	1	0.608322	0.607703
GOTERM_BP_FAT	GO:0010646~regulation of cell communication	156	21.0811	0.00280806	ENSMUSG00000031871, ENSMUSG00000036923, ENSMUSG00000032840, ENSMUSG00000032561, ENSMUSG00000023050, ENSMUSG00000032041, ENSMUSG00000000058, ENSMUSG00000024784, ENSMUSG00000022122, ENSMUSG00000022761, ENSMUSG00000025239, ENSMUSG00000096316, ENSMUSG00000046688, ENSMUSG00000020225, ENSMUSG00000017561, ENSMUSG00000095105, ENSMUSG00000045114, ENSMUSG00000020227, ENSMUSG00000038264, ENSMUSG00000004815,…	657	3926	20379	1.23251	1	0.608322	0.607703
GOTERM_BP_FAT	GO:0006688~glycosphingolipid biosynthetic process	6	0.810811	0.00288842	ENSMUSG00000079442, ENSMUSG00000056124, ENSMUSG00000003418, ENSMUSG00000028538, ENSMUSG00000025544, ENSMUSG00000009588	657	31	20379	6.00354	1	0.608322	0.607703
GOTERM_BP_FAT	GO:0010256~endomembrane system organization	31	4.18919	0.00319669	ENSMUSG00000054455, ENSMUSG00000024381, ENSMUSG00000022285, ENSMUSG00000000058, ENSMUSG00000024044, ENSMUSG00000042524, ENSMUSG00000025958, ENSMUSG00000045114, ENSMUSG00000062075, ENSMUSG00000008140, ENSMUSG00000031913, ENSMUSG00000037752, ENSMUSG00000030720, ENSMUSG00000034216, ENSMUSG00000034579, ENSMUSG00000030032, ENSMUSG00000033124, ENSMUSG00000074030, ENSMUSG00000032199, ENSMUSG00000022270,…	657	545	20379	1.76434	1	0.616523	0.615896
GOTERM_BP_FAT	GO:0090304~nucleic acid metabolic process	94	12.7027	0.00329613	ENSMUSG00000056851, ENSMUSG00000035834, ENSMUSG00000028382, ENSMUSG00000002076, ENSMUSG00000079259, ENSMUSG00000059323, ENSMUSG00000024140, ENSMUSG00000030060, ENSMUSG00000024146, ENSMUSG00000027498, ENSMUSG00000028587, ENSMUSG00000047617, ENSMUSG00000045996, ENSMUSG00000025958, ENSMUSG00000024228, ENSMUSG00000041199, ENSMUSG00000028629, ENSMUSG00000070520, ENSMUSG00000024943, ENSMUSG00000052616,…	657	2191	20379	1.33077	1	0.616523	0.615896
GOTERM_BP_FAT	GO:0048584~positive regulation of response to stimulus	106	14.3243	0.00331763	ENSMUSG00000031871, ENSMUSG00000036923, ENSMUSG00000032840, ENSMUSG00000035834, ENSMUSG00000032561, ENSMUSG00000023050, ENSMUSG00000032041, ENSMUSG00000000058, ENSMUSG00000022122, ENSMUSG00000046688, ENSMUSG00000017561, ENSMUSG00000095105, ENSMUSG00000020227, ENSMUSG00000038264, ENSMUSG00000074003, ENSMUSG00000074643, ENSMUSG00000038304, ENSMUSG00000034579, ENSMUSG00000024098, ENSMUSG00000063632,…	657	2525	20379	1.30215	1	0.616523	0.615896
GOTERM_BP_FAT	GO:0045893~positive regulation of DNA-templated transcription	77	10.4054	0.00336345	ENSMUSG00000056851, ENSMUSG00000023050, ENSMUSG00000024140, ENSMUSG00000003644, ENSMUSG00000025958, ENSMUSG00000017561, ENSMUSG00000074607, ENSMUSG00000027936, ENSMUSG00000012350, ENSMUSG00000068079, ENSMUSG00000009471, ENSMUSG00000038622, ENSMUSG00000031910, ENSMUSG00000039830, ENSMUSG00000046160, ENSMUSG00000057672, ENSMUSG00000075000, ENSMUSG00000024497, ENSMUSG00000063632, ENSMUSG00000024176,…	657	1731	20379	1.37978	1	0.616523	0.615896
GOTERM_BP_FAT	GO:0009966~regulation of signal transduction	133	17.973	0.00351345	ENSMUSG00000031871, ENSMUSG00000036923, ENSMUSG00000032840, ENSMUSG00000032561, ENSMUSG00000023050, ENSMUSG00000032041, ENSMUSG00000000058, ENSMUSG00000024784, ENSMUSG00000022122, ENSMUSG00000022761, ENSMUSG00000025239, ENSMUSG00000096316, ENSMUSG00000046688, ENSMUSG00000020225, ENSMUSG00000017561, ENSMUSG00000095105, ENSMUSG00000020227, ENSMUSG00000038264, ENSMUSG00000004815, ENSMUSG00000074003,…	657	3291	20379	1.25355	1	0.616523	0.615896
GOTERM_BP_FAT	GO:1902680~positive regulation of RNA biosynthetic process	77	10.4054	0.00355465	ENSMUSG00000056851, ENSMUSG00000023050, ENSMUSG00000024140, ENSMUSG00000003644, ENSMUSG00000025958, ENSMUSG00000017561, ENSMUSG00000074607, ENSMUSG00000027936, ENSMUSG00000012350, ENSMUSG00000068079, ENSMUSG00000009471, ENSMUSG00000038622, ENSMUSG00000031910, ENSMUSG00000039830, ENSMUSG00000046160, ENSMUSG00000057672, ENSMUSG00000075000, ENSMUSG00000024497, ENSMUSG00000063632, ENSMUSG00000024176,…	657	1734	20379	1.3774	1	0.616523	0.615896
GOTERM_BP_FAT	GO:0023061~signal release	17	2.2973	0.00373572	ENSMUSG00000026051, ENSMUSG00000037428, ENSMUSG00000023192, ENSMUSG00000026452, ENSMUSG00000022285, ENSMUSG00000042228, ENSMUSG00000022122, ENSMUSG00000023034, ENSMUSG00000040640, ENSMUSG00000029104, ENSMUSG00000025958, ENSMUSG00000040022, ENSMUSG00000045114, ENSMUSG00000020538, ENSMUSG00000014158, ENSMUSG00000075700, ENSMUSG00000051343	657	233	20379	2.26314	1	0.623217	0.622583
GOTERM_BP_FAT	GO:0051726~regulation of cell cycle	54	7.2973	0.00398824	ENSMUSG00000036923, ENSMUSG00000078365, ENSMUSG00000021190, ENSMUSG00000026683, ENSMUSG00000024381, ENSMUSG00000000058, ENSMUSG00000028587, ENSMUSG00000002871, ENSMUSG00000017561, ENSMUSG00000024943, ENSMUSG00000025758, ENSMUSG00000031913, ENSMUSG00000031878, ENSMUSG00000005034, ENSMUSG00000029147, ENSMUSG00000020290, ENSMUSG00000035828, ENSMUSG00000029022, ENSMUSG00000020891, ENSMUSG00000027326,…	657	1131	20379	1.48098	1	0.623217	0.622583
GOTERM_BP_FAT	GO:0090068~positive regulation of cell cycle process	19	2.56757	0.00406835	ENSMUSG00000036923, ENSMUSG00000048583, ENSMUSG00000054065, ENSMUSG00000028587, ENSMUSG00000041498, ENSMUSG00000005534, ENSMUSG00000048668, ENSMUSG00000027326, ENSMUSG00000045534, ENSMUSG00000024943, ENSMUSG00000025758, ENSMUSG00000028738, ENSMUSG00000046179, ENSMUSG00000024837, ENSMUSG00000008690, ENSMUSG00000047880, ENSMUSG00000050188, ENSMUSG00000030733, ENSMUSG00000010592	657	278	20379	2.11995	1	0.623217	0.622583
GOTERM_BP_FAT	GO:0050727~regulation of inflammatory response	25	3.37838	0.0042109	ENSMUSG00000031871, ENSMUSG00000031596, ENSMUSG00000003184, ENSMUSG00000031671, ENSMUSG00000032089, ENSMUSG00000013707, ENSMUSG00000042228, ENSMUSG00000001741, ENSMUSG00000022122, ENSMUSG00000024402, ENSMUSG00000040663, ENSMUSG00000005124, ENSMUSG00000026700, ENSMUSG00000038264, ENSMUSG00000021978, ENSMUSG00000014158, ENSMUSG00000034579, ENSMUSG00000037706, ENSMUSG00000032691, ENSMUSG00000042812,…	657	414	20379	1.87308	1	0.623217	0.622583
GOTERM_BP_FAT	GO:0046879~hormone secretion	11	1.48649	0.00427142	ENSMUSG00000026051, ENSMUSG00000025958, ENSMUSG00000037428, ENSMUSG00000040022, ENSMUSG00000020538, ENSMUSG00000014158, ENSMUSG00000022285, ENSMUSG00000042228, ENSMUSG00000051343, ENSMUSG00000075700, ENSMUSG00000029104	657	116	20379	2.94139	1	0.623217	0.622583
GOTERM_BP_FAT	GO:0045088~regulation of innate immune response	29	3.91892	0.00436938	ENSMUSG00000056851, ENSMUSG00000059866, ENSMUSG00000036989, ENSMUSG00000024160, ENSMUSG00000035834, ENSMUSG00000003184, ENSMUSG00000066839, ENSMUSG00000028386, ENSMUSG00000032041, ENSMUSG00000022285, ENSMUSG00000042228, ENSMUSG00000046688, ENSMUSG00000027639, ENSMUSG00000016496, ENSMUSG00000040022, ENSMUSG00000020227, ENSMUSG00000072244, ENSMUSG00000022906, ENSMUSG00000038304, ENSMUSG00000034422,…	657	509	20379	1.76725	1	0.623217	0.622583
GOTERM_BP_FAT	GO:0099518~vesicle cytoskeletal trafficking	8	1.08108	0.00439577	ENSMUSG00000041609, ENSMUSG00000060708, ENSMUSG00000029757, ENSMUSG00000027347, ENSMUSG00000038982, ENSMUSG00000030720, ENSMUSG00000029104, ENSMUSG00000074657	657	64	20379	3.87728	1	0.623217	0.622583
GOTERM_BP_FAT	GO:0032103~positive regulation of response to external stimulus	34	4.59459	0.00443872	ENSMUSG00000059866, ENSMUSG00000036989, ENSMUSG00000035834, ENSMUSG00000003184, ENSMUSG00000021190, ENSMUSG00000066839, ENSMUSG00000028386, ENSMUSG00000032041, ENSMUSG00000042228, ENSMUSG00000032380, ENSMUSG00000001741, ENSMUSG00000024402, ENSMUSG00000005124, ENSMUSG00000026700, ENSMUSG00000046688, ENSMUSG00000016496, ENSMUSG00000040022, ENSMUSG00000072244, ENSMUSG00000062991, ENSMUSG00000014158,…	657	631	20379	1.67135	1	0.623217	0.622583
GOTERM_BP_FAT	GO:0006664~glycolipid metabolic process	10	1.35135	0.00463701	ENSMUSG00000079442, ENSMUSG00000035239, ENSMUSG00000056124, ENSMUSG00000003418, ENSMUSG00000021629, ENSMUSG00000024145, ENSMUSG00000014245, ENSMUSG00000028538, ENSMUSG00000025544, ENSMUSG00000009588	657	99	20379	3.13316	1	0.625436	0.624799
GOTERM_BP_FAT	GO:0010647~positive regulation of cell communication	91	12.2973	0.0047614	ENSMUSG00000031871, ENSMUSG00000035239, ENSMUSG00000036923, ENSMUSG00000032840, ENSMUSG00000078365, ENSMUSG00000027690, ENSMUSG00000032089, ENSMUSG00000021190, ENSMUSG00000032561, ENSMUSG00000023050, ENSMUSG00000028386, ENSMUSG00000027297, ENSMUSG00000032041, ENSMUSG00000025158, ENSMUSG00000000058, ENSMUSG00000022122, ENSMUSG00000029236, ENSMUSG00000040663, ENSMUSG00000028701, ENSMUSG00000095105,…	657	2137	20379	1.32085	1	0.625436	0.624799
GOTERM_BP_FAT	GO:0009891~positive regulation of biosynthetic process	118	15.9459	0.00483244	ENSMUSG00000031871, ENSMUSG00000036923, ENSMUSG00000035834, ENSMUSG00000023050, ENSMUSG00000032041, ENSMUSG00000024140, ENSMUSG00000017561, ENSMUSG00000027936, ENSMUSG00000020227, ENSMUSG00000038264, ENSMUSG00000068079, ENSMUSG00000004815, ENSMUSG00000031910, ENSMUSG00000046160, ENSMUSG00000038304, ENSMUSG00000035557, ENSMUSG00000034579, ENSMUSG00000061979, ENSMUSG00000024497, ENSMUSG00000063632,…	657	2893	20379	1.26518	1	0.625436	0.624799
GOTERM_BP_FAT	GO:1903509~liposaccharide metabolic process	10	1.35135	0.00495419	ENSMUSG00000079442, ENSMUSG00000035239, ENSMUSG00000056124, ENSMUSG00000003418, ENSMUSG00000021629, ENSMUSG00000024145, ENSMUSG00000014245, ENSMUSG00000028538, ENSMUSG00000025544, ENSMUSG00000009588	657	100	20379	3.10183	1	0.625436	0.624799
GOTERM_BP_FAT	GO:0007005~mitochondrion organization	26	3.51351	0.00500201	ENSMUSG00000026260, ENSMUSG00000024140, ENSMUSG00000000058, ENSMUSG00000045438, ENSMUSG00000021079, ENSMUSG00000024527, ENSMUSG00000096458, ENSMUSG00000000959, ENSMUSG00000061461, ENSMUSG00000035824, ENSMUSG00000061979, ENSMUSG00000049551, ENSMUSG00000022450, ENSMUSG00000024012, ENSMUSG00000029104, ENSMUSG00000020079, ENSMUSG00000015790, ENSMUSG00000026858, ENSMUSG00000019992, ENSMUSG00000022679,…	657	443	20379	1.82049	1	0.625436	0.624799
GOTERM_BP_FAT	GO:0002831~regulation of response to biotic stimulus	33	4.45946	0.00509088	ENSMUSG00000056851, ENSMUSG00000059866, ENSMUSG00000036989, ENSMUSG00000024160, ENSMUSG00000035834, ENSMUSG00000003184, ENSMUSG00000066839, ENSMUSG00000028386, ENSMUSG00000032041, ENSMUSG00000022285, ENSMUSG00000042228, ENSMUSG00000049502, ENSMUSG00000046688, ENSMUSG00000027639, ENSMUSG00000016496, ENSMUSG00000040022, ENSMUSG00000020227, ENSMUSG00000072244, ENSMUSG00000022906, ENSMUSG00000029380,…	657	612	20379	1.67255	1	0.625436	0.624799
GOTERM_BP_FAT	GO:0033036~macromolecule localization	107	14.4595	0.00529452	ENSMUSG00000031871, ENSMUSG00000032042, ENSMUSG00000024146, ENSMUSG00000022122, ENSMUSG00000048478, ENSMUSG00000029434, ENSMUSG00000024941, ENSMUSG00000042524, ENSMUSG00000024943, ENSMUSG00000031913, ENSMUSG00000010097, ENSMUSG00000028070, ENSMUSG00000034579, ENSMUSG00000034216, ENSMUSG00000073380, ENSMUSG00000033124, ENSMUSG00000020290, ENSMUSG00000024530, ENSMUSG00000024012, ENSMUSG00000002365,…	657	2592	20379	1.28046	1	0.631806	0.631163
GOTERM_BP_FAT	GO:0009967~positive regulation of signal transduction	77	10.4054	0.00544936	ENSMUSG00000031871, ENSMUSG00000035239, ENSMUSG00000036923, ENSMUSG00000032840, ENSMUSG00000078365, ENSMUSG00000032089, ENSMUSG00000032561, ENSMUSG00000023050, ENSMUSG00000028386, ENSMUSG00000027297, ENSMUSG00000032041, ENSMUSG00000025158, ENSMUSG00000000058, ENSMUSG00000022122, ENSMUSG00000028701, ENSMUSG00000095105, ENSMUSG00000046688, ENSMUSG00000017561, ENSMUSG00000041354, ENSMUSG00000020227,…	657	1764	20379	1.35397	1	0.631806	0.631163
GOTERM_BP_FAT	GO:0010564~regulation of cell cycle process	40	5.40541	0.00546459	ENSMUSG00000036923, ENSMUSG00000078365, ENSMUSG00000026683, ENSMUSG00000024381, ENSMUSG00000042228, ENSMUSG00000000058, ENSMUSG00000028587, ENSMUSG00000041498, ENSMUSG00000049502, ENSMUSG00000002871, ENSMUSG00000026309, ENSMUSG00000045534, ENSMUSG00000026749, ENSMUSG00000017561, ENSMUSG00000024943, ENSMUSG00000025758, ENSMUSG00000020326, ENSMUSG00000022906, ENSMUSG00000031913, ENSMUSG00000031878,…	657	790	20379	1.57055	1	0.631806	0.631163
GOTERM_BP_FAT	GO:0051254~positive regulation of RNA metabolic process	81	10.9459	0.0056603	ENSMUSG00000056851, ENSMUSG00000079259, ENSMUSG00000023050, ENSMUSG00000024140, ENSMUSG00000003644, ENSMUSG00000025958, ENSMUSG00000017561, ENSMUSG00000074607, ENSMUSG00000027936, ENSMUSG00000012350, ENSMUSG00000068079, ENSMUSG00000009471, ENSMUSG00000038622, ENSMUSG00000031910, ENSMUSG00000039830, ENSMUSG00000046160, ENSMUSG00000057672, ENSMUSG00000075000, ENSMUSG00000024497, ENSMUSG00000063632,…	657	1875	20379	1.33999	1	0.631806	0.631163
GOTERM_BP_FAT	GO:0002752~cell surface pattern recognition receptor signaling pathway	7	0.945946	0.00572048	ENSMUSG00000059866, ENSMUSG00000003184, ENSMUSG00000040022, ENSMUSG00000066839, ENSMUSG00000032041, ENSMUSG00000042228, ENSMUSG00000021025	657	51	20379	4.25741	1	0.631806	0.631163
GOTERM_BP_FAT	GO:1902531~regulation of intracellular signal transduction	89	12.027	0.00578557	ENSMUSG00000054793, ENSMUSG00000036923, ENSMUSG00000056851, ENSMUSG00000032840, ENSMUSG00000078365, ENSMUSG00000023050, ENSMUSG00000028386, ENSMUSG00000027297, ENSMUSG00000032041, ENSMUSG00000003644, ENSMUSG00000022285, ENSMUSG00000000058, ENSMUSG00000022122, ENSMUSG00000027575, ENSMUSG00000040663, ENSMUSG00000022761, ENSMUSG00000025239, ENSMUSG00000028701, ENSMUSG00000095105, ENSMUSG00000046688,…	657	2097	20379	1.31646	1	0.631806	0.631163
GOTERM_BP_FAT	GO:0046777~protein autophosphorylation	13	1.75676	0.00628772	ENSMUSG00000078365, ENSMUSG00000026094, ENSMUSG00000023050, ENSMUSG00000031450, ENSMUSG00000027297, ENSMUSG00000042228, ENSMUSG00000022221, ENSMUSG00000005534, ENSMUSG00000026749, ENSMUSG00000020227, ENSMUSG00000035683, ENSMUSG00000018209, ENSMUSG00000039745	657	162	20379	2.48912	1	0.666298	0.66562
GOTERM_BP_FAT	GO:0008104~protein localization	90	12.1622	0.00640215	ENSMUSG00000031871, ENSMUSG00000032089, ENSMUSG00000059323, ENSMUSG00000032042, ENSMUSG00000022285, ENSMUSG00000024146, ENSMUSG00000022122, ENSMUSG00000027575, ENSMUSG00000048478, ENSMUSG00000029434, ENSMUSG00000024941, ENSMUSG00000021079, ENSMUSG00000042524, ENSMUSG00000024943, ENSMUSG00000040022, ENSMUSG00000008140, ENSMUSG00000035199, ENSMUSG00000031913, ENSMUSG00000010097, ENSMUSG00000034216,…	657	2134	20379	1.30817	1	0.666298	0.66562
GOTERM_BP_FAT	GO:0015833~peptide transport	11	1.48649	0.00644039	ENSMUSG00000026051, ENSMUSG00000024737, ENSMUSG00000037428, ENSMUSG00000040022, ENSMUSG00000024339, ENSMUSG00000020538, ENSMUSG00000014158, ENSMUSG00000051343, ENSMUSG00000075700, ENSMUSG00000018677, ENSMUSG00000029104	657	123	20379	2.77399	1	0.666298	0.66562
GOTERM_BP_FAT	GO:0009888~tissue development	87	11.7568	0.00677186	ENSMUSG00000031871, ENSMUSG00000029994, ENSMUSG00000079259, ENSMUSG00000028463, ENSMUSG00000024140, ENSMUSG00000000058, ENSMUSG00000022122, ENSMUSG00000020583, ENSMUSG00000095105, ENSMUSG00000025958, ENSMUSG00000025758, ENSMUSG00000038264, ENSMUSG00000012350, ENSMUSG00000039473, ENSMUSG00000068079, ENSMUSG00000009471, ENSMUSG00000032966, ENSMUSG00000035557, ENSMUSG00000005034, ENSMUSG00000116336,…	657	2056	20379	1.31254	1	0.688512	0.687811
GOTERM_BP_FAT	GO:0070727~cellular macromolecule localization	90	12.1622	0.00714957	ENSMUSG00000031871, ENSMUSG00000032089, ENSMUSG00000059323, ENSMUSG00000032042, ENSMUSG00000022285, ENSMUSG00000024146, ENSMUSG00000022122, ENSMUSG00000027575, ENSMUSG00000048478, ENSMUSG00000029434, ENSMUSG00000024941, ENSMUSG00000021079, ENSMUSG00000042524, ENSMUSG00000024943, ENSMUSG00000040022, ENSMUSG00000008140, ENSMUSG00000035199, ENSMUSG00000031913, ENSMUSG00000010097, ENSMUSG00000034216,…	657	2142	20379	1.30329	1	0.711124	0.7104
GOTERM_BP_FAT	GO:0045787~positive regulation of cell cycle	22	2.97297	0.00730415	ENSMUSG00000036923, ENSMUSG00000021190, ENSMUSG00000048583, ENSMUSG00000054065, ENSMUSG00000028587, ENSMUSG00000041498, ENSMUSG00000005534, ENSMUSG00000048668, ENSMUSG00000027326, ENSMUSG00000045534, ENSMUSG00000028717, ENSMUSG00000024943, ENSMUSG00000025758, ENSMUSG00000028738, ENSMUSG00000046179, ENSMUSG00000110206, ENSMUSG00000024837, ENSMUSG00000008690, ENSMUSG00000047880, ENSMUSG00000050188,…	657	363	20379	1.87989	1	0.711124	0.7104
GOTERM_BP_FAT	GO:2000514~regulation of CD4-positive, alpha-beta T cell activation	9	1.21622	0.00741403	ENSMUSG00000016496, ENSMUSG00000037706, ENSMUSG00000068220, ENSMUSG00000024098, ENSMUSG00000032691, ENSMUSG00000038304, ENSMUSG00000046879, ENSMUSG00000026700, ENSMUSG00000021125	657	88	20379	3.17232	1	0.711124	0.7104
GOTERM_BP_FAT	GO:0006687~glycosphingolipid metabolic process	7	0.945946	0.00756704	ENSMUSG00000079442, ENSMUSG00000035239, ENSMUSG00000056124, ENSMUSG00000003418, ENSMUSG00000028538, ENSMUSG00000025544, ENSMUSG00000009588	657	54	20379	4.02089	1	0.711124	0.7104
GOTERM_BP_FAT	GO:0009914~hormone transport	11	1.48649	0.00759722	ENSMUSG00000026051, ENSMUSG00000025958, ENSMUSG00000037428, ENSMUSG00000040022, ENSMUSG00000020538, ENSMUSG00000014158, ENSMUSG00000022285, ENSMUSG00000042228, ENSMUSG00000051343, ENSMUSG00000075700, ENSMUSG00000029104	657	126	20379	2.70794	1	0.711124	0.7104
GOTERM_BP_FAT	GO:0002833~positive regulation of response to biotic stimulus	22	2.97297	0.00775406	ENSMUSG00000036989, ENSMUSG00000059866, ENSMUSG00000003184, ENSMUSG00000035834, ENSMUSG00000066839, ENSMUSG00000024053, ENSMUSG00000028386, ENSMUSG00000032691, ENSMUSG00000032041, ENSMUSG00000027347, ENSMUSG00000042228, ENSMUSG00000046879, ENSMUSG00000021025, ENSMUSG00000024737, ENSMUSG00000046688, ENSMUSG00000016496, ENSMUSG00000040022, ENSMUSG00000072244, ENSMUSG00000020538, ENSMUSG00000022906,…	657	365	20379	1.86959	1	0.712853	0.712127
GOTERM_BP_FAT	GO:0002697~regulation of immune effector process	28	3.78378	0.00785746	ENSMUSG00000032041, ENSMUSG00000042228, ENSMUSG00000030060, ENSMUSG00000028369, ENSMUSG00000022221, ENSMUSG00000025573, ENSMUSG00000024402, ENSMUSG00000040663, ENSMUSG00000026700, ENSMUSG00000016496, ENSMUSG00000020227, ENSMUSG00000038264, ENSMUSG00000072244, ENSMUSG00000029380, ENSMUSG00000038304, ENSMUSG00000034579, ENSMUSG00000033124, ENSMUSG00000037706, ENSMUSG00000057672, ENSMUSG00000048583,…	657	508	20379	1.70967	1	0.712853	0.712127
GOTERM_BP_FAT	GO:0042593~glucose homeostasis	18	2.43243	0.00824259	ENSMUSG00000037428, ENSMUSG00000059434, ENSMUSG00000040618, ENSMUSG00000000120, ENSMUSG00000025701, ENSMUSG00000005534, ENSMUSG00000005124, ENSMUSG00000027936, ENSMUSG00000040022, ENSMUSG00000040055, ENSMUSG00000050901, ENSMUSG00000022858, ENSMUSG00000046079, ENSMUSG00000014158, ENSMUSG00000032978, ENSMUSG00000075700, ENSMUSG00000051343, ENSMUSG00000038967	657	276	20379	2.02293	1	0.736463	0.735713
GOTERM_BP_FAT	GO:0033500~carbohydrate homeostasis	18	2.43243	0.00863821	ENSMUSG00000037428, ENSMUSG00000059434, ENSMUSG00000040618, ENSMUSG00000000120, ENSMUSG00000025701, ENSMUSG00000005534, ENSMUSG00000005124, ENSMUSG00000027936, ENSMUSG00000040022, ENSMUSG00000040055, ENSMUSG00000050901, ENSMUSG00000022858, ENSMUSG00000046079, ENSMUSG00000014158, ENSMUSG00000032978, ENSMUSG00000075700, ENSMUSG00000051343, ENSMUSG00000038967	657	277	20379	2.01563	1	0.760292	0.759518
GOTERM_BP_FAT	GO:0034142~toll-like receptor 4 signaling pathway	6	0.810811	0.00882615	ENSMUSG00000003184, ENSMUSG00000040022, ENSMUSG00000066839, ENSMUSG00000032041, ENSMUSG00000042228, ENSMUSG00000021025	657	40	20379	4.65274	1	0.765409	0.76463
GOTERM_BP_FAT	GO:2000561~regulation of CD4-positive, alpha-beta T cell proliferation	5	0.675676	0.00905283	ENSMUSG00000016496, ENSMUSG00000037706, ENSMUSG00000024098, ENSMUSG00000046879, ENSMUSG00000021125	657	26	20379	5.96505	1	0.772564	0.771778
GOTERM_BP_FAT	GO:0046903~secretion	32	4.32432	0.00917068	ENSMUSG00000023192, ENSMUSG00000028463, ENSMUSG00000022285, ENSMUSG00000042228, ENSMUSG00000022122, ENSMUSG00000023034, ENSMUSG00000040640, ENSMUSG00000029236, ENSMUSG00000025958, ENSMUSG00000040022, ENSMUSG00000045114, ENSMUSG00000014158, ENSMUSG00000051343, ENSMUSG00000030762, ENSMUSG00000034216, ENSMUSG00000026051, ENSMUSG00000034579, ENSMUSG00000037428, ENSMUSG00000074030, ENSMUSG00000026452,…	657	613	20379	1.61922	1	0.772564	0.771778
GOTERM_BP_FAT	GO:0006996~organelle organization	129	17.4324	0.00934081	ENSMUSG00000002076, ENSMUSG00000026683, ENSMUSG00000032561, ENSMUSG00000024381, ENSMUSG00000024140, ENSMUSG00000000058, ENSMUSG00000024146, ENSMUSG00000029434, ENSMUSG00000025239, ENSMUSG00000042524, ENSMUSG00000078161, ENSMUSG00000042520, ENSMUSG00000024943, ENSMUSG00000052616, ENSMUSG00000025758, ENSMUSG00000045114, ENSMUSG00000031913, ENSMUSG00000031634, ENSMUSG00000035557, ENSMUSG00000036403,…	657	3269	20379	1.22403	1	0.775814	0.775024
GOTERM_BP_FAT	GO:0023056~positive regulation of signaling	89	12.027	0.00963046	ENSMUSG00000031871, ENSMUSG00000035239, ENSMUSG00000036923, ENSMUSG00000032840, ENSMUSG00000078365, ENSMUSG00000027690, ENSMUSG00000032089, ENSMUSG00000021190, ENSMUSG00000032561, ENSMUSG00000023050, ENSMUSG00000028386, ENSMUSG00000027297, ENSMUSG00000032041, ENSMUSG00000025158, ENSMUSG00000000058, ENSMUSG00000022122, ENSMUSG00000029236, ENSMUSG00000040663, ENSMUSG00000028701, ENSMUSG00000095105,…	657	2138	20379	1.29122	1	0.778233	0.777442
GOTERM_BP_FAT	GO:0061061~muscle structure development	31	4.18919	0.00963389	ENSMUSG00000025172, ENSMUSG00000010797, ENSMUSG00000024381, ENSMUSG00000024140, ENSMUSG00000000058, ENSMUSG00000022122, ENSMUSG00000023034, ENSMUSG00000028328, ENSMUSG00000024527, ENSMUSG00000072720, ENSMUSG00000002833, ENSMUSG00000068079, ENSMUSG00000062991, ENSMUSG00000047034, ENSMUSG00000009471, ENSMUSG00000033837, ENSMUSG00000032966, ENSMUSG00000030672, ENSMUSG00000037706, ENSMUSG00000035606,…	657	590	20379	1.62977	1	0.778233	0.777442
GOTERM_BP_FAT	GO:0006796~phosphate-containing compound metabolic process	69	9.32432	0.0103239	ENSMUSG00000078365, ENSMUSG00000029310, ENSMUSG00000032561, ENSMUSG00000027452, ENSMUSG00000023050, ENSMUSG00000027297, ENSMUSG00000024145, ENSMUSG00000003644, ENSMUSG00000048310, ENSMUSG00000022285, ENSMUSG00000025239, ENSMUSG00000025357, ENSMUSG00000025958, ENSMUSG00000024228, ENSMUSG00000025758, ENSMUSG00000020227, ENSMUSG00000038264, ENSMUSG00000021911, ENSMUSG00000004815, ENSMUSG00000074003,…	657	1595	20379	1.34186	1	0.809494	0.808671
GOTERM_BP_FAT	GO:0050885~neuromuscular process controlling balance	8	1.08108	0.0103902	ENSMUSG00000038738, ENSMUSG00000020734, ENSMUSG00000060708, ENSMUSG00000023959, ENSMUSG00000024497, ENSMUSG00000062762, ENSMUSG00000030720, ENSMUSG00000029249	657	75	20379	3.30861	1	0.809494	0.808671
GOTERM_BP_FAT	GO:0055082~intracellular chemical homeostasis	33	4.45946	0.0105249	ENSMUSG00000031871, ENSMUSG00000023192, ENSMUSG00000054455, ENSMUSG00000000058, ENSMUSG00000027015, ENSMUSG00000045438, ENSMUSG00000029434, ENSMUSG00000040640, ENSMUSG00000024527, ENSMUSG00000021973, ENSMUSG00000025418, ENSMUSG00000024327, ENSMUSG00000040022, ENSMUSG00000014158, ENSMUSG00000030109, ENSMUSG00000051343, ENSMUSG00000030720, ENSMUSG00000031883, ENSMUSG00000030376, ENSMUSG00000059434,…	657	644	20379	1.58945	1	0.809494	0.808671
GOTERM_BP_FAT	GO:0140352~export from cell	29	3.91892	0.01057	ENSMUSG00000023192, ENSMUSG00000022285, ENSMUSG00000042228, ENSMUSG00000022122, ENSMUSG00000023034, ENSMUSG00000040640, ENSMUSG00000000154, ENSMUSG00000045534, ENSMUSG00000025958, ENSMUSG00000040022, ENSMUSG00000045114, ENSMUSG00000014158, ENSMUSG00000051343, ENSMUSG00000034216, ENSMUSG00000026051, ENSMUSG00000034579, ENSMUSG00000037428, ENSMUSG00000030376, ENSMUSG00000074030, ENSMUSG00000026452,…	657	545	20379	1.65051	1	0.809494	0.808671
GOTERM_BP_FAT	GO:0006793~phosphorus metabolic process	69	9.32432	0.0108274	ENSMUSG00000078365, ENSMUSG00000029310, ENSMUSG00000032561, ENSMUSG00000027452, ENSMUSG00000023050, ENSMUSG00000027297, ENSMUSG00000024145, ENSMUSG00000003644, ENSMUSG00000048310, ENSMUSG00000022285, ENSMUSG00000025239, ENSMUSG00000025357, ENSMUSG00000025958, ENSMUSG00000024228, ENSMUSG00000025758, ENSMUSG00000020227, ENSMUSG00000038264, ENSMUSG00000021911, ENSMUSG00000004815, ENSMUSG00000074003,…	657	1598	20379	1.33934	1	0.814894	0.814065
GOTERM_BP_FAT	GO:1902533~positive regulation of intracellular signal transduction	56	7.56757	0.0109658	ENSMUSG00000036923, ENSMUSG00000032840, ENSMUSG00000078365, ENSMUSG00000023050, ENSMUSG00000028386, ENSMUSG00000027297, ENSMUSG00000032041, ENSMUSG00000000058, ENSMUSG00000022122, ENSMUSG00000028701, ENSMUSG00000095105, ENSMUSG00000046688, ENSMUSG00000041354, ENSMUSG00000020227, ENSMUSG00000038264, ENSMUSG00000074003, ENSMUSG00000035199, ENSMUSG00000074643, ENSMUSG00000024098, ENSMUSG00000063632,…	657	1248	20379	1.39185	1	0.814894	0.814065
GOTERM_BP_FAT	GO:0002703~regulation of leukocyte mediated immunity	20	2.7027	0.0112195	ENSMUSG00000034579, ENSMUSG00000037706, ENSMUSG00000048583, ENSMUSG00000032691, ENSMUSG00000042812, ENSMUSG00000027347, ENSMUSG00000042228, ENSMUSG00000028369, ENSMUSG00000030060, ENSMUSG00000022221, ENSMUSG00000025573, ENSMUSG00000024402, ENSMUSG00000040663, ENSMUSG00000064308, ENSMUSG00000026700, ENSMUSG00000045005, ENSMUSG00000016496, ENSMUSG00000024339, ENSMUSG00000029380, ENSMUSG00000038304	657	331	20379	1.87422	1	0.814894	0.814065
GOTERM_BP_FAT	GO:0032940~secretion by cell	26	3.51351	0.0112305	ENSMUSG00000023192, ENSMUSG00000022285, ENSMUSG00000042228, ENSMUSG00000022122, ENSMUSG00000023034, ENSMUSG00000040640, ENSMUSG00000025958, ENSMUSG00000040022, ENSMUSG00000045114, ENSMUSG00000014158, ENSMUSG00000051343, ENSMUSG00000034216, ENSMUSG00000026051, ENSMUSG00000034579, ENSMUSG00000037428, ENSMUSG00000074030, ENSMUSG00000026452, ENSMUSG00000027347, ENSMUSG00000029104, ENSMUSG00000027849,…	657	474	20379	1.70142	1	0.814894	0.814065
GOTERM_BP_FAT	GO:0045089~positive regulation of innate immune response	20	2.7027	0.0114596	ENSMUSG00000036989, ENSMUSG00000059866, ENSMUSG00000003184, ENSMUSG00000035834, ENSMUSG00000066839, ENSMUSG00000028386, ENSMUSG00000032691, ENSMUSG00000032041, ENSMUSG00000027347, ENSMUSG00000042228, ENSMUSG00000046879, ENSMUSG00000021025, ENSMUSG00000024737, ENSMUSG00000046688, ENSMUSG00000016496, ENSMUSG00000040022, ENSMUSG00000072244, ENSMUSG00000020538, ENSMUSG00000022906, ENSMUSG00000038304	657	332	20379	1.86857	1	0.814894	0.814065
GOTERM_BP_FAT	GO:0002221~pattern recognition receptor signaling pathway	11	1.48649	0.0114696	ENSMUSG00000059866, ENSMUSG00000003184, ENSMUSG00000046688, ENSMUSG00000016496, ENSMUSG00000040022, ENSMUSG00000066839, ENSMUSG00000032691, ENSMUSG00000032041, ENSMUSG00000042228, ENSMUSG00000046879, ENSMUSG00000021025	657	134	20379	2.54628	1	0.814894	0.814065
GOTERM_BP_FAT	GO:0008333~endosome to lysosome transport	8	1.08108	0.0119201	ENSMUSG00000034216, ENSMUSG00000000743, ENSMUSG00000024381, ENSMUSG00000031913, ENSMUSG00000049502, ENSMUSG00000029434, ENSMUSG00000019832, ENSMUSG00000074170	657	77	20379	3.22268	1	0.835473	0.834623
GOTERM_BP_FAT	GO:0046467~membrane lipid biosynthetic process	11	1.48649	0.0120426	ENSMUSG00000079442, ENSMUSG00000030760, ENSMUSG00000056124, ENSMUSG00000043286, ENSMUSG00000003418, ENSMUSG00000021629, ENSMUSG00000024145, ENSMUSG00000014245, ENSMUSG00000028538, ENSMUSG00000025544, ENSMUSG00000009588	657	135	20379	2.52741	1	0.835473	0.834623
GOTERM_BP_FAT	GO:0002700~regulation of production of molecular mediator of immune response	15	2.02703	0.0125788	ENSMUSG00000033124, ENSMUSG00000037706, ENSMUSG00000057672, ENSMUSG00000054065, ENSMUSG00000032691, ENSMUSG00000032041, ENSMUSG00000030060, ENSMUSG00000025573, ENSMUSG00000040663, ENSMUSG00000026700, ENSMUSG00000045005, ENSMUSG00000020227, ENSMUSG00000038264, ENSMUSG00000072244, ENSMUSG00000038304	657	221	20379	2.10531	1	0.854671	0.853802
GOTERM_BP_FAT	GO:0002027~regulation of heart rate	10	1.35135	0.012677	ENSMUSG00000045534, ENSMUSG00000030790, ENSMUSG00000020538, ENSMUSG00000024381, ENSMUSG00000024140, ENSMUSG00000044393, ENSMUSG00000022122, ENSMUSG00000027488, ENSMUSG00000029236, ENSMUSG00000003476	657	116	20379	2.67399	1	0.854671	0.853802
GOTERM_BP_FAT	GO:0001701~in utero embryonic development	30	4.05405	0.0129481	ENSMUSG00000010797, ENSMUSG00000037958, ENSMUSG00000024140, ENSMUSG00000000751, ENSMUSG00000046408, ENSMUSG00000027630, ENSMUSG00000040740, ENSMUSG00000025758, ENSMUSG00000072720, ENSMUSG00000018395, ENSMUSG00000020609, ENSMUSG00000030400, ENSMUSG00000050017, ENSMUSG00000036955, ENSMUSG00000039628, ENSMUSG00000030790, ENSMUSG00000048583, ENSMUSG00000042812, ENSMUSG00000024176, ENSMUSG00000068745,…	657	579	20379	1.60716	1	0.854671	0.853802
GOTERM_BP_FAT	GO:0006672~ceramide metabolic process	9	1.21622	0.0129921	ENSMUSG00000079442, ENSMUSG00000035239, ENSMUSG00000030760, ENSMUSG00000056124, ENSMUSG00000043286, ENSMUSG00000003418, ENSMUSG00000028538, ENSMUSG00000025544, ENSMUSG00000009588	657	97	20379	2.87798	1	0.854671	0.853802
GOTERM_BP_FAT	GO:0055080~monoatomic cation homeostasis	29	3.91892	0.0132408	ENSMUSG00000031871, ENSMUSG00000054455, ENSMUSG00000024140, ENSMUSG00000000058, ENSMUSG00000098650, ENSMUSG00000027015, ENSMUSG00000022122, ENSMUSG00000045438, ENSMUSG00000029434, ENSMUSG00000040640, ENSMUSG00000024527, ENSMUSG00000021973, ENSMUSG00000025418, ENSMUSG00000045534, ENSMUSG00000024327, ENSMUSG00000014158, ENSMUSG00000030720, ENSMUSG00000038967, ENSMUSG00000031883, ENSMUSG00000030376,…	657	555	20379	1.62077	1	0.854671	0.853802
GOTERM_BP_FAT	GO:0002718~regulation of cytokine production involved in immune response	11	1.48649	0.0132531	ENSMUSG00000045005, ENSMUSG00000033124, ENSMUSG00000037706, ENSMUSG00000020227, ENSMUSG00000038264, ENSMUSG00000072244, ENSMUSG00000054065, ENSMUSG00000032691, ENSMUSG00000032041, ENSMUSG00000038304, ENSMUSG00000026700	657	137	20379	2.49052	1	0.854671	0.853802
GOTERM_BP_FAT	GO:0043067~regulation of programmed cell death	76	10.2703	0.0133339	ENSMUSG00000031871, ENSMUSG00000021190, ENSMUSG00000023050, ENSMUSG00000028386, ENSMUSG00000024381, ENSMUSG00000027297, ENSMUSG00000003644, ENSMUSG00000022285, ENSMUSG00000022122, ENSMUSG00000040663, ENSMUSG00000096316, ENSMUSG00000025958, ENSMUSG00000020225, ENSMUSG00000041354, ENSMUSG00000020227, ENSMUSG00000035199, ENSMUSG00000031878, ENSMUSG00000038304, ENSMUSG00000034579, ENSMUSG00000024053,…	657	1807	20379	1.30459	1	0.854671	0.853802
GOTERM_BP_FAT	GO:0007041~lysosomal transport	11	1.48649	0.0138915	ENSMUSG00000034216, ENSMUSG00000046675, ENSMUSG00000000743, ENSMUSG00000024381, ENSMUSG00000031913, ENSMUSG00000030720, ENSMUSG00000049502, ENSMUSG00000029434, ENSMUSG00000019832, ENSMUSG00000024797, ENSMUSG00000074170	657	138	20379	2.47247	1	0.879801	0.878906
GOTERM_BP_FAT	GO:0010952~positive regulation of peptidase activity	12	1.62162	0.0140243	ENSMUSG00000079465, ENSMUSG00000037738, ENSMUSG00000021190, ENSMUSG00000032691, ENSMUSG00000035199, ENSMUSG00000042228, ENSMUSG00000019979, ENSMUSG00000019539, ENSMUSG00000024012, ENSMUSG00000015750, ENSMUSG00000000120, ENSMUSG00000029249	657	159	20379	2.341	1	0.879801	0.878906
GOTERM_BP_FAT	GO:0071640~regulation of macrophage inflammatory protein 1 alpha production	3	0.405405	0.0142388	ENSMUSG00000011008, ENSMUSG00000014158, ENSMUSG00000021125	657	6	20379	15.5091	1	0.883854	0.882954
GOTERM_BP_FAT	GO:0002220~innate immune response activating cell surface receptor signaling pathway	7	0.945946	0.0145337	ENSMUSG00000059866, ENSMUSG00000003184, ENSMUSG00000040022, ENSMUSG00000066839, ENSMUSG00000032041, ENSMUSG00000042228, ENSMUSG00000021025	657	62	20379	3.50206	1	0.886706	0.885804
GOTERM_BP_FAT	GO:0051648~vesicle localization	14	1.89189	0.0145855	ENSMUSG00000041609, ENSMUSG00000074030, ENSMUSG00000027596, ENSMUSG00000060708, ENSMUSG00000029757, ENSMUSG00000027347, ENSMUSG00000029434, ENSMUSG00000028847, ENSMUSG00000029104, ENSMUSG00000018167, ENSMUSG00000027849, ENSMUSG00000038982, ENSMUSG00000030720, ENSMUSG00000074657	657	203	20379	2.13919	1	0.886706	0.885804
GOTERM_BP_FAT	GO:0045055~regulated exocytosis	12	1.62162	0.015927	ENSMUSG00000034579, ENSMUSG00000027849, ENSMUSG00000040022, ENSMUSG00000071489, ENSMUSG00000045114, ENSMUSG00000026452, ENSMUSG00000022285, ENSMUSG00000027347, ENSMUSG00000042228, ENSMUSG00000051343, ENSMUSG00000040640, ENSMUSG00000015653	657	162	20379	2.29765	1	0.95838	0.957405
GOTERM_BP_FAT	GO:0002819~regulation of adaptive immune response	17	2.2973	0.0163993	ENSMUSG00000037706, ENSMUSG00000057672, ENSMUSG00000032691, ENSMUSG00000028369, ENSMUSG00000030060, ENSMUSG00000022221, ENSMUSG00000025573, ENSMUSG00000024402, ENSMUSG00000040663, ENSMUSG00000064308, ENSMUSG00000026700, ENSMUSG00000045005, ENSMUSG00000068105, ENSMUSG00000016496, ENSMUSG00000024339, ENSMUSG00000068220, ENSMUSG00000038304	657	274	20379	1.92449	1	0.976837	0.975843
GOTERM_BP_FAT	GO:0007009~plasma membrane organization	12	1.62162	0.0166023	ENSMUSG00000026837, ENSMUSG00000033124, ENSMUSG00000030032, ENSMUSG00000000743, ENSMUSG00000024381, ENSMUSG00000000058, ENSMUSG00000031913, ENSMUSG00000024044, ENSMUSG00000037752, ENSMUSG00000030720, ENSMUSG00000094845, ENSMUSG00000002365	657	163	20379	2.28355	1	0.979036	0.97804
GOTERM_BP_FAT	GO:0050801~monoatomic ion homeostasis	29	3.91892	0.0173026	ENSMUSG00000031871, ENSMUSG00000054455, ENSMUSG00000024140, ENSMUSG00000000058, ENSMUSG00000098650, ENSMUSG00000027015, ENSMUSG00000022122, ENSMUSG00000045438, ENSMUSG00000029434, ENSMUSG00000040640, ENSMUSG00000024527, ENSMUSG00000021973, ENSMUSG00000025418, ENSMUSG00000045534, ENSMUSG00000024327, ENSMUSG00000014158, ENSMUSG00000030720, ENSMUSG00000038967, ENSMUSG00000031883, ENSMUSG00000030376,…	657	568	20379	1.58368	1	0.994689	0.993676
GOTERM_BP_FAT	GO:0045944~positive regulation of transcription by RNA polymerase II	58	7.83784	0.0173529	ENSMUSG00000056851, ENSMUSG00000024140, ENSMUSG00000003644, ENSMUSG00000025958, ENSMUSG00000017561, ENSMUSG00000074607, ENSMUSG00000027936, ENSMUSG00000012350, ENSMUSG00000068079, ENSMUSG00000009471, ENSMUSG00000038622, ENSMUSG00000039830, ENSMUSG00000046160, ENSMUSG00000024497, ENSMUSG00000063632, ENSMUSG00000024176, ENSMUSG00000042477, ENSMUSG00000021025, ENSMUSG00000001517, ENSMUSG00000026959,…	657	1334	20379	1.34862	1	0.994689	0.993676
GOTERM_BP_FAT	GO:0043068~positive regulation of programmed cell death	34	4.59459	0.0173737	ENSMUSG00000055102, ENSMUSG00000024381, ENSMUSG00000027297, ENSMUSG00000042228, ENSMUSG00000032380, ENSMUSG00000022221, ENSMUSG00000023034, ENSMUSG00000024402, ENSMUSG00000025958, ENSMUSG00000096458, ENSMUSG00000016496, ENSMUSG00000035199, ENSMUSG00000029380, ENSMUSG00000038304, ENSMUSG00000026094, ENSMUSG00000030792, ENSMUSG00000027387, ENSMUSG00000024053, ENSMUSG00000030790, ENSMUSG00000049551,…	657	696	20379	1.51526	1	0.994689	0.993676
GOTERM_BP_FAT	GO:0019058~viral life cycle	10	1.35135	0.0180009	ENSMUSG00000034216, ENSMUSG00000056851, ENSMUSG00000037706, ENSMUSG00000054455, ENSMUSG00000032012, ENSMUSG00000000743, ENSMUSG00000039046, ENSMUSG00000000058, ENSMUSG00000031913, ENSMUSG00000005534	657	123	20379	2.52181	1	1	0.999152
GOTERM_BP_FAT	GO:0002758~innate immune response-activating signaling pathway	11	1.48649	0.018216	ENSMUSG00000059866, ENSMUSG00000003184, ENSMUSG00000046688, ENSMUSG00000016496, ENSMUSG00000040022, ENSMUSG00000066839, ENSMUSG00000032691, ENSMUSG00000032041, ENSMUSG00000042228, ENSMUSG00000046879, ENSMUSG00000021025	657	144	20379	2.36945	1	1	0.999152
GOTERM_BP_FAT	GO:0051650~establishment of vesicle localization	13	1.75676	0.0182184	ENSMUSG00000041609, ENSMUSG00000074030, ENSMUSG00000027596, ENSMUSG00000060708, ENSMUSG00000029757, ENSMUSG00000027347, ENSMUSG00000028847, ENSMUSG00000029104, ENSMUSG00000018167, ENSMUSG00000027849, ENSMUSG00000038982, ENSMUSG00000030720, ENSMUSG00000074657	657	187	20379	2.15635	1	1	0.999152
GOTERM_BP_FAT	GO:0042886~amide transport	12	1.62162	0.0187568	ENSMUSG00000026051, ENSMUSG00000024737, ENSMUSG00000037428, ENSMUSG00000040022, ENSMUSG00000024339, ENSMUSG00000020538, ENSMUSG00000014158, ENSMUSG00000051343, ENSMUSG00000075700, ENSMUSG00000018677, ENSMUSG00000029104, ENSMUSG00000030762	657	166	20379	2.24228	1	1	0.999152
GOTERM_BP_FAT	GO:0021781~glial cell fate commitment	4	0.540541	0.0188922	ENSMUSG00000028717, ENSMUSG00000062991, ENSMUSG00000024176, ENSMUSG00000039830	657	18	20379	6.89295	1	1	0.999152
GOTERM_BP_FAT	GO:0002830~positive regulation of type 2 immune response	4	0.540541	0.0188922	ENSMUSG00000037706, ENSMUSG00000032691, ENSMUSG00000040663, ENSMUSG00000026700	657	18	20379	6.89295	1	1	0.999152
GOTERM_BP_FAT	GO:0031348~negative regulation of defense response	18	2.43243	0.0193761	ENSMUSG00000031871, ENSMUSG00000056851, ENSMUSG00000032089, ENSMUSG00000013707, ENSMUSG00000048583, ENSMUSG00000032691, ENSMUSG00000022285, ENSMUSG00000042812, ENSMUSG00000046879, ENSMUSG00000025701, ENSMUSG00000021125, ENSMUSG00000027639, ENSMUSG00000024339, ENSMUSG00000020227, ENSMUSG00000021978, ENSMUSG00000047281, ENSMUSG00000075701, ENSMUSG00000034422	657	303	20379	1.84267	1	1	0.999152
GOTERM_BP_FAT	GO:0006869~lipid transport	21	2.83784	0.0195458	ENSMUSG00000034579, ENSMUSG00000033124, ENSMUSG00000054455, ENSMUSG00000025366, ENSMUSG00000024530, ENSMUSG00000042228, ENSMUSG00000040543, ENSMUSG00000024797, ENSMUSG00000018167, ENSMUSG00000036292, ENSMUSG00000019232, ENSMUSG00000074345, ENSMUSG00000031913, ENSMUSG00000020609, ENSMUSG00000037752, ENSMUSG00000030720, ENSMUSG00000079608, ENSMUSG00000053846, ENSMUSG00000028070, ENSMUSG00000030762,…	657	375	20379	1.73702	1	1	0.999152
GOTERM_BP_FAT	GO:0002822~regulation of adaptive immune response based on somatic recombination of immune receptors built from immunoglobulin superfamily domains	16	2.16216	0.0203865	ENSMUSG00000037706, ENSMUSG00000057672, ENSMUSG00000032691, ENSMUSG00000028369, ENSMUSG00000030060, ENSMUSG00000022221, ENSMUSG00000025573, ENSMUSG00000024402, ENSMUSG00000040663, ENSMUSG00000064308, ENSMUSG00000026700, ENSMUSG00000045005, ENSMUSG00000068105, ENSMUSG00000016496, ENSMUSG00000024339, ENSMUSG00000068220	657	258	20379	1.92361	1	1	0.999152
GOTERM_BP_FAT	GO:0060706~cell differentiation involved in embryonic placenta development	5	0.675676	0.020773	ENSMUSG00000045005, ENSMUSG00000025758, ENSMUSG00000046179, ENSMUSG00000032717, ENSMUSG00000018209	657	33	20379	4.69974	1	1	0.999152
GOTERM_BP_FAT	GO:0016032~viral process	12	1.62162	0.0211122	ENSMUSG00000034216, ENSMUSG00000056851, ENSMUSG00000037706, ENSMUSG00000054455, ENSMUSG00000032012, ENSMUSG00000027596, ENSMUSG00000000743, ENSMUSG00000039046, ENSMUSG00000000058, ENSMUSG00000031913, ENSMUSG00000054408, ENSMUSG00000005534	657	169	20379	2.20248	1	1	0.999152
GOTERM_BP_FAT	GO:0002706~regulation of lymphocyte mediated immunity	16	2.16216	0.0212077	ENSMUSG00000037706, ENSMUSG00000048583, ENSMUSG00000032691, ENSMUSG00000027347, ENSMUSG00000028369, ENSMUSG00000030060, ENSMUSG00000022221, ENSMUSG00000025573, ENSMUSG00000024402, ENSMUSG00000040663, ENSMUSG00000064308, ENSMUSG00000026700, ENSMUSG00000045005, ENSMUSG00000016496, ENSMUSG00000024339, ENSMUSG00000038304	657	259	20379	1.91619	1	1	0.999152
GOTERM_BP_FAT	GO:0045184~establishment of protein localization	58	7.83784	0.0215398	ENSMUSG00000032089, ENSMUSG00000032042, ENSMUSG00000022285, ENSMUSG00000024146, ENSMUSG00000022122, ENSMUSG00000027575, ENSMUSG00000029434, ENSMUSG00000021079, ENSMUSG00000040022, ENSMUSG00000008140, ENSMUSG00000035199, ENSMUSG00000031913, ENSMUSG00000010097, ENSMUSG00000034216, ENSMUSG00000055013, ENSMUSG00000073380, ENSMUSG00000074030, ENSMUSG00000020290, ENSMUSG00000024012, ENSMUSG00000029104,…	657	1349	20379	1.33362	1	1	0.999152
GOTERM_BP_FAT	GO:0034654~nucleobase-containing compound biosynthetic process	73	9.86486	0.0215665	ENSMUSG00000056851, ENSMUSG00000035834, ENSMUSG00000028382, ENSMUSG00000079259, ENSMUSG00000027452, ENSMUSG00000024140, ENSMUSG00000024146, ENSMUSG00000027498, ENSMUSG00000045996, ENSMUSG00000025958, ENSMUSG00000041199, ENSMUSG00000009471, ENSMUSG00000074003, ENSMUSG00000038622, ENSMUSG00000018974, ENSMUSG00000037138, ENSMUSG00000004100, ENSMUSG00000035824, ENSMUSG00000032199, ENSMUSG00000026035,…	657	1763	20379	1.28436	1	1	0.999152
GOTERM_BP_FAT	GO:0010950~positive regulation of endopeptidase activity	11	1.48649	0.0216028	ENSMUSG00000079465, ENSMUSG00000037738, ENSMUSG00000021190, ENSMUSG00000032691, ENSMUSG00000035199, ENSMUSG00000042228, ENSMUSG00000019979, ENSMUSG00000024012, ENSMUSG00000015750, ENSMUSG00000000120, ENSMUSG00000029249	657	148	20379	2.30541	1	1	0.999152
GOTERM_BP_FAT	GO:0019725~cellular homeostasis	36	4.86486	0.0218129	ENSMUSG00000031871, ENSMUSG00000023192, ENSMUSG00000029334, ENSMUSG00000054455, ENSMUSG00000000058, ENSMUSG00000027015, ENSMUSG00000045438, ENSMUSG00000029434, ENSMUSG00000040640, ENSMUSG00000024527, ENSMUSG00000021973, ENSMUSG00000025418, ENSMUSG00000024327, ENSMUSG00000040022, ENSMUSG00000072244, ENSMUSG00000014158, ENSMUSG00000030109, ENSMUSG00000051343, ENSMUSG00000030720, ENSMUSG00000031883,…	657	761	20379	1.46736	1	1	0.999152
GOTERM_BP_FAT	GO:0046640~regulation of alpha-beta T cell proliferation	6	0.810811	0.0218932	ENSMUSG00000016496, ENSMUSG00000037706, ENSMUSG00000024098, ENSMUSG00000046879, ENSMUSG00000026700, ENSMUSG00000021125	657	50	20379	3.72219	1	1	0.999152
GOTERM_BP_FAT	GO:0002828~regulation of type 2 immune response	5	0.675676	0.0229601	ENSMUSG00000037706, ENSMUSG00000032691, ENSMUSG00000040663, ENSMUSG00000026700, ENSMUSG00000021125	657	34	20379	4.56151	1	1	0.999152
GOTERM_BP_FAT	GO:0002237~response to molecule of bacterial origin	26	3.51351	0.0233669	ENSMUSG00000059866, ENSMUSG00000003184, ENSMUSG00000032089, ENSMUSG00000024381, ENSMUSG00000032041, ENSMUSG00000042228, ENSMUSG00000022122, ENSMUSG00000023034, ENSMUSG00000024402, ENSMUSG00000026700, ENSMUSG00000016496, ENSMUSG00000020227, ENSMUSG00000021978, ENSMUSG00000072244, ENSMUSG00000029380, ENSMUSG00000030790, ENSMUSG00000032691, ENSMUSG00000040618, ENSMUSG00000046879, ENSMUSG00000021025,…	657	506	20379	1.59382	1	1	0.999152
GOTERM_BP_FAT	GO:0006643~membrane lipid metabolic process	13	1.75676	0.0235108	ENSMUSG00000079442, ENSMUSG00000030760, ENSMUSG00000035239, ENSMUSG00000056124, ENSMUSG00000024145, ENSMUSG00000028538, ENSMUSG00000025544, ENSMUSG00000009588, ENSMUSG00000019232, ENSMUSG00000043286, ENSMUSG00000003418, ENSMUSG00000021629, ENSMUSG00000014245	657	194	20379	2.07854	1	1	0.999152
GOTERM_BP_FAT	GO:0008544~epidermis development	21	2.83784	0.023853	ENSMUSG00000116336, ENSMUSG00000024497, ENSMUSG00000028369, ENSMUSG00000000247, ENSMUSG00000001655, ENSMUSG00000000120, ENSMUSG00000005534, ENSMUSG00000029249, ENSMUSG00000095105, ENSMUSG00000024327, ENSMUSG00000043286, ENSMUSG00000039473, ENSMUSG00000037242, ENSMUSG00000018395, ENSMUSG00000023959, ENSMUSG00000030800, ENSMUSG00000018209, ENSMUSG00000071847, ENSMUSG00000047281, ENSMUSG00000030400,…	657	383	20379	1.70074	1	1	0.999152
GOTERM_BP_FAT	GO:0061024~membrane organization	36	4.86486	0.0243429	ENSMUSG00000054455, ENSMUSG00000034926, ENSMUSG00000024381, ENSMUSG00000000058, ENSMUSG00000024044, ENSMUSG00000026860, ENSMUSG00000028847, ENSMUSG00000021079, ENSMUSG00000042524, ENSMUSG00000024527, ENSMUSG00000096458, ENSMUSG00000045114, ENSMUSG00000000959, ENSMUSG00000062075, ENSMUSG00000008140, ENSMUSG00000074345, ENSMUSG00000031913, ENSMUSG00000037752, ENSMUSG00000030720, ENSMUSG00000028070,…	657	767	20379	1.45588	1	1	0.999152
GOTERM_BP_FAT	GO:0050670~regulation of lymphocyte proliferation	16	2.16216	0.0244342	ENSMUSG00000037706, ENSMUSG00000057672, ENSMUSG00000024098, ENSMUSG00000048583, ENSMUSG00000032041, ENSMUSG00000063632, ENSMUSG00000042228, ENSMUSG00000022221, ENSMUSG00000040663, ENSMUSG00000046879, ENSMUSG00000026700, ENSMUSG00000021125, ENSMUSG00000068105, ENSMUSG00000016496, ENSMUSG00000110206, ENSMUSG00000033767	657	264	20379	1.87989	1	1	0.999152
GOTERM_BP_FAT	GO:0046907~intracellular transport	53	7.16216	0.0249551	ENSMUSG00000032042, ENSMUSG00000024381, ENSMUSG00000029757, ENSMUSG00000029434, ENSMUSG00000021079, ENSMUSG00000042524, ENSMUSG00000031913, ENSMUSG00000038982, ENSMUSG00000010097, ENSMUSG00000034216, ENSMUSG00000036955, ENSMUSG00000020290, ENSMUSG00000024012, ENSMUSG00000028851, ENSMUSG00000029104, ENSMUSG00000046879, ENSMUSG00000002365, ENSMUSG00000021025, ENSMUSG00000035181, ENSMUSG00000046675,…	657	1225	20379	1.34201	1	1	0.999152
GOTERM_BP_FAT	GO:0006366~transcription by RNA polymerase II	22	2.97297	0.0252506	ENSMUSG00000032199, ENSMUSG00000027387, ENSMUSG00000025085, ENSMUSG00000024271, ENSMUSG00000024140, ENSMUSG00000023034, ENSMUSG00000026735, ENSMUSG00000022774, ENSMUSG00000026959, ENSMUSG00000025958, ENSMUSG00000045996, ENSMUSG00000028717, ENSMUSG00000022536, ENSMUSG00000020538, ENSMUSG00000002968, ENSMUSG00000024914, ENSMUSG00000018076, ENSMUSG00000009471, ENSMUSG00000038622, ENSMUSG00000018974,…	657	410	20379	1.66439	1	1	0.999152
GOTERM_BP_FAT	GO:0072344~rescue of stalled ribosome	5	0.675676	0.0252819	ENSMUSG00000019797, ENSMUSG00000026199, ENSMUSG00000018858, ENSMUSG00000019977, ENSMUSG00000031634	657	35	20379	4.43118	1	1	0.999152
GOTERM_BP_FAT	GO:0048646~anatomical structure formation involved in morphogenesis	48	6.48649	0.0253422	ENSMUSG00000066839, ENSMUSG00000079259, ENSMUSG00000030084, ENSMUSG00000024140, ENSMUSG00000022285, ENSMUSG00000024044, ENSMUSG00000023034, ENSMUSG00000029434, ENSMUSG00000028328, ENSMUSG00000016494, ENSMUSG00000020326, ENSMUSG00000068079, ENSMUSG00000009471, ENSMUSG00000008140, ENSMUSG00000033837, ENSMUSG00000032966, ENSMUSG00000028070, ENSMUSG00000030400, ENSMUSG00000027460, ENSMUSG00000034579,…	657	1088	20379	1.36845	1	1	0.999152
GOTERM_BP_FAT	GO:0070232~regulation of T cell apoptotic process	6	0.810811	0.0254975	ENSMUSG00000016496, ENSMUSG00000027387, ENSMUSG00000028386, ENSMUSG00000022221, ENSMUSG00000026700, ENSMUSG00000021125	657	52	20379	3.57903	1	1	0.999152
GOTERM_BP_FAT	GO:0048709~oligodendrocyte differentiation	9	1.21622	0.0257511	ENSMUSG00000056124, ENSMUSG00000028683, ENSMUSG00000062991, ENSMUSG00000063632, ENSMUSG00000042228, ENSMUSG00000024176, ENSMUSG00000039830, ENSMUSG00000046160, ENSMUSG00000030400	657	110	20379	2.53786	1	1	0.999152
GOTERM_BP_FAT	GO:0071277~cellular response to calcium ion	8	1.08108	0.026018	ENSMUSG00000021973, ENSMUSG00000027849, ENSMUSG00000021190, ENSMUSG00000026452, ENSMUSG00000030270, ENSMUSG00000037242, ENSMUSG00000004952, ENSMUSG00000074643	657	90	20379	2.75718	1	1	0.999152
GOTERM_BP_FAT	GO:0141187~nucleic acid biosynthetic process	62	8.37838	0.0260686	ENSMUSG00000056851, ENSMUSG00000035834, ENSMUSG00000028382, ENSMUSG00000079259, ENSMUSG00000024140, ENSMUSG00000024146, ENSMUSG00000027498, ENSMUSG00000045996, ENSMUSG00000025958, ENSMUSG00000041199, ENSMUSG00000009471, ENSMUSG00000038622, ENSMUSG00000018974, ENSMUSG00000037138, ENSMUSG00000004100, ENSMUSG00000035824, ENSMUSG00000032199, ENSMUSG00000026035, ENSMUSG00000041747, ENSMUSG00000024854,…	657	1476	20379	1.30294	1	1	0.999152
GOTERM_BP_FAT	GO:0002702~positive regulation of production of molecular mediator of immune response	11	1.48649	0.0264526	ENSMUSG00000045005, ENSMUSG00000037706, ENSMUSG00000038264, ENSMUSG00000072244, ENSMUSG00000032691, ENSMUSG00000032041, ENSMUSG00000030060, ENSMUSG00000025573, ENSMUSG00000040663, ENSMUSG00000038304, ENSMUSG00000026700	657	153	20379	2.23007	1	1	0.999152
GOTERM_BP_FAT	GO:0007034~vacuolar transport	12	1.62162	0.0264645	ENSMUSG00000034216, ENSMUSG00000046675, ENSMUSG00000000743, ENSMUSG00000024381, ENSMUSG00000031913, ENSMUSG00000030720, ENSMUSG00000049502, ENSMUSG00000029434, ENSMUSG00000046879, ENSMUSG00000019832, ENSMUSG00000024797, ENSMUSG00000074170	657	175	20379	2.12697	1	1	0.999152
GOTERM_BP_FAT	GO:0032649~regulation of type II interferon production	10	1.35135	0.027026	ENSMUSG00000045005, ENSMUSG00000068105, ENSMUSG00000016496, ENSMUSG00000027347, ENSMUSG00000022221, ENSMUSG00000024402, ENSMUSG00000038304, ENSMUSG00000046879, ENSMUSG00000031634, ENSMUSG00000026700	657	132	20379	2.34987	1	1	0.999152
GOTERM_BP_FAT	GO:0043303~mast cell degranulation	5	0.675676	0.0277401	ENSMUSG00000034579, ENSMUSG00000071489, ENSMUSG00000022285, ENSMUSG00000027347, ENSMUSG00000042228	657	36	20379	4.30809	1	1	0.999152
GOTERM_BP_FAT	GO:0002279~mast cell activation involved in immune response	5	0.675676	0.0277401	ENSMUSG00000034579, ENSMUSG00000071489, ENSMUSG00000022285, ENSMUSG00000027347, ENSMUSG00000042228	657	36	20379	4.30809	1	1	0.999152
GOTERM_BP_FAT	GO:0030855~epithelial cell differentiation	35	4.72973	0.0277661	ENSMUSG00000031871, ENSMUSG00000029994, ENSMUSG00000024140, ENSMUSG00000022122, ENSMUSG00000028328, ENSMUSG00000016494, ENSMUSG00000025958, ENSMUSG00000025758, ENSMUSG00000012350, ENSMUSG00000039473, ENSMUSG00000068079, ENSMUSG00000062991, ENSMUSG00000023959, ENSMUSG00000033837, ENSMUSG00000035557, ENSMUSG00000030400, ENSMUSG00000032531, ENSMUSG00000054146, ENSMUSG00000116336, ENSMUSG00000040618,…	657	748	20379	1.45139	1	1	0.999152
GOTERM_BP_FAT	GO:0009743~response to carbohydrate	14	1.89189	0.0278766	ENSMUSG00000079465, ENSMUSG00000059434, ENSMUSG00000028683, ENSMUSG00000040618, ENSMUSG00000042228, ENSMUSG00000040022, ENSMUSG00000040055, ENSMUSG00000022858, ENSMUSG00000020538, ENSMUSG00000032978, ENSMUSG00000075700, ENSMUSG00000051343, ENSMUSG00000020609, ENSMUSG00000075701	657	222	20379	1.95611	1	1	0.999152
GOTERM_BP_FAT	GO:0032944~regulation of mononuclear cell proliferation	16	2.16216	0.0282597	ENSMUSG00000037706, ENSMUSG00000057672, ENSMUSG00000024098, ENSMUSG00000048583, ENSMUSG00000032041, ENSMUSG00000063632, ENSMUSG00000042228, ENSMUSG00000022221, ENSMUSG00000040663, ENSMUSG00000046879, ENSMUSG00000026700, ENSMUSG00000021125, ENSMUSG00000068105, ENSMUSG00000016496, ENSMUSG00000110206, ENSMUSG00000033767	657	269	20379	1.84495	1	1	0.999152
GOTERM_BP_FAT	GO:0002832~negative regulation of response to biotic stimulus	11	1.48649	0.028595	ENSMUSG00000056851, ENSMUSG00000016496, ENSMUSG00000027639, ENSMUSG00000020227, ENSMUSG00000024339, ENSMUSG00000048583, ENSMUSG00000022285, ENSMUSG00000046879, ENSMUSG00000047281, ENSMUSG00000034422, ENSMUSG00000021125	657	155	20379	2.2013	1	1	0.999152
GOTERM_BP_FAT	GO:0098773~skin epidermis development	11	1.48649	0.028595	ENSMUSG00000095105, ENSMUSG00000024327, ENSMUSG00000043286, ENSMUSG00000030800, ENSMUSG00000000247, ENSMUSG00000001655, ENSMUSG00000071847, ENSMUSG00000000120, ENSMUSG00000047281, ENSMUSG00000035557, ENSMUSG00000030400	657	155	20379	2.2013	1	1	0.999152
GOTERM_BP_FAT	GO:0032879~regulation of localization	93	12.5676	0.0286131	ENSMUSG00000035239, ENSMUSG00000027690, ENSMUSG00000024381, ENSMUSG00000022285, ENSMUSG00000024146, ENSMUSG00000001741, ENSMUSG00000000058, ENSMUSG00000005986, ENSMUSG00000027575, ENSMUSG00000029236, ENSMUSG00000040663, ENSMUSG00000025958, ENSMUSG00000040022, ENSMUSG00000045114, ENSMUSG00000004815, ENSMUSG00000045471, ENSMUSG00000035199, ENSMUSG00000031913, ENSMUSG00000032966, ENSMUSG00000038304,…	657	2361	20379	1.22181	1	1	0.999152
GOTERM_BP_FAT	GO:0030072~peptide hormone secretion	8	1.08108	0.0289025	ENSMUSG00000026051, ENSMUSG00000037428, ENSMUSG00000040022, ENSMUSG00000020538, ENSMUSG00000014158, ENSMUSG00000051343, ENSMUSG00000075700, ENSMUSG00000029104	657	92	20379	2.69724	1	1	0.999152
GOTERM_BP_FAT	GO:0002720~positive regulation of cytokine production involved in immune response	8	1.08108	0.0289025	ENSMUSG00000045005, ENSMUSG00000037706, ENSMUSG00000038264, ENSMUSG00000072244, ENSMUSG00000032691, ENSMUSG00000032041, ENSMUSG00000038304, ENSMUSG00000026700	657	92	20379	2.69724	1	1	0.999152
GOTERM_BP_FAT	GO:0009749~response to glucose	12	1.62162	0.0294803	ENSMUSG00000079465, ENSMUSG00000040022, ENSMUSG00000040055, ENSMUSG00000022858, ENSMUSG00000059434, ENSMUSG00000028683, ENSMUSG00000020538, ENSMUSG00000040618, ENSMUSG00000032978, ENSMUSG00000051343, ENSMUSG00000075700, ENSMUSG00000075701	657	178	20379	2.09112	1	1	0.999152
GOTERM_BP_FAT	GO:0016070~RNA metabolic process	65	8.78378	0.0296964	ENSMUSG00000056851, ENSMUSG00000035834, ENSMUSG00000028382, ENSMUSG00000079259, ENSMUSG00000024140, ENSMUSG00000024146, ENSMUSG00000027498, ENSMUSG00000045996, ENSMUSG00000025958, ENSMUSG00000024228, ENSMUSG00000041199, ENSMUSG00000043572, ENSMUSG00000009471, ENSMUSG00000038622, ENSMUSG00000018974, ENSMUSG00000037138, ENSMUSG00000004100, ENSMUSG00000032199, ENSMUSG00000026035, ENSMUSG00000041747,…	657	1570	20379	1.2842	1	1	0.999152
GOTERM_BP_FAT	GO:0045862~positive regulation of proteolysis	19	2.56757	0.0299871	ENSMUSG00000013858, ENSMUSG00000056201, ENSMUSG00000032850, ENSMUSG00000079465, ENSMUSG00000013701, ENSMUSG00000037738, ENSMUSG00000021190, ENSMUSG00000032691, ENSMUSG00000042228, ENSMUSG00000024012, ENSMUSG00000000120, ENSMUSG00000029249, ENSMUSG00000002365, ENSMUSG00000016495, ENSMUSG00000035199, ENSMUSG00000039686, ENSMUSG00000019979, ENSMUSG00000019539, ENSMUSG00000015750	657	343	20379	1.71821	1	1	0.999152
GOTERM_BP_FAT	GO:0007166~cell surface receptor signaling pathway	85	11.4865	0.0304842	ENSMUSG00000031871, ENSMUSG00000032089, ENSMUSG00000029994, ENSMUSG00000079259, ENSMUSG00000027297, ENSMUSG00000032041, ENSMUSG00000055485, ENSMUSG00000001741, ENSMUSG00000024784, ENSMUSG00000000058, ENSMUSG00000022122, ENSMUSG00000040663, ENSMUSG00000046688, ENSMUSG00000025958, ENSMUSG00000040022, ENSMUSG00000020227, ENSMUSG00000038264, ENSMUSG00000074003, ENSMUSG00000045471, ENSMUSG00000032966,…	657	2136	20379	1.23434	1	1	0.999152
GOTERM_BP_FAT	GO:0032774~RNA biosynthetic process	59	7.97297	0.0306387	ENSMUSG00000056851, ENSMUSG00000035834, ENSMUSG00000028382, ENSMUSG00000079259, ENSMUSG00000024140, ENSMUSG00000024146, ENSMUSG00000027498, ENSMUSG00000045996, ENSMUSG00000025958, ENSMUSG00000041199, ENSMUSG00000009471, ENSMUSG00000038622, ENSMUSG00000018974, ENSMUSG00000037138, ENSMUSG00000004100, ENSMUSG00000032199, ENSMUSG00000026035, ENSMUSG00000041747, ENSMUSG00000026959, ENSMUSG00000041264,…	657	1406	20379	1.30162	1	1	0.999152
GOTERM_BP_FAT	GO:0001936~regulation of endothelial cell proliferation	11	1.48649	0.0308579	ENSMUSG00000079465, ENSMUSG00000010797, ENSMUSG00000025428, ENSMUSG00000048583, ENSMUSG00000008140, ENSMUSG00000000058, ENSMUSG00000023034, ENSMUSG00000024854, ENSMUSG00000000120, ENSMUSG00000025701, ENSMUSG00000019579	657	157	20379	2.17325	1	1	0.999152
GOTERM_BP_FAT	GO:0071705~nitrogen compound transport	65	8.78378	0.0312106	ENSMUSG00000031596, ENSMUSG00000032089, ENSMUSG00000032042, ENSMUSG00000028386, ENSMUSG00000022285, ENSMUSG00000020261, ENSMUSG00000022122, ENSMUSG00000027575, ENSMUSG00000029434, ENSMUSG00000021079, ENSMUSG00000026205, ENSMUSG00000040022, ENSMUSG00000030109, ENSMUSG00000035199, ENSMUSG00000031913, ENSMUSG00000010097, ENSMUSG00000034216, ENSMUSG00000055013, ENSMUSG00000073380, ENSMUSG00000074030,…	657	1575	20379	1.28012	1	1	0.999152
GOTERM_BP_FAT	GO:0007204~positive regulation of cytosolic calcium ion concentration	13	1.75676	0.031877	ENSMUSG00000030376, ENSMUSG00000030790, ENSMUSG00000022122, ENSMUSG00000029236, ENSMUSG00000041347, ENSMUSG00000026959, ENSMUSG00000071489, ENSMUSG00000014158, ENSMUSG00000047880, ENSMUSG00000045471, ENSMUSG00000029380, ENSMUSG00000030898, ENSMUSG00000075700	657	203	20379	1.98639	1	1	0.999152
GOTERM_BP_FAT	GO:0030148~sphingolipid biosynthetic process	8	1.08108	0.0319956	ENSMUSG00000079442, ENSMUSG00000030760, ENSMUSG00000056124, ENSMUSG00000043286, ENSMUSG00000003418, ENSMUSG00000028538, ENSMUSG00000025544, ENSMUSG00000009588	657	94	20379	2.63985	1	1	0.999152
GOTERM_BP_FAT	GO:0040016~embryonic cleavage	3	0.405405	0.0320547	ENSMUSG00000020914, ENSMUSG00000002871, ENSMUSG00000030400	657	9	20379	10.3394	1	1	0.999152
GOTERM_BP_FAT	GO:0043065~positive regulation of apoptotic process	32	4.32432	0.0320745	ENSMUSG00000055102, ENSMUSG00000024381, ENSMUSG00000027297, ENSMUSG00000042228, ENSMUSG00000032380, ENSMUSG00000022221, ENSMUSG00000023034, ENSMUSG00000024402, ENSMUSG00000025958, ENSMUSG00000096458, ENSMUSG00000016496, ENSMUSG00000035199, ENSMUSG00000038304, ENSMUSG00000026094, ENSMUSG00000030792, ENSMUSG00000027387, ENSMUSG00000024053, ENSMUSG00000030790, ENSMUSG00000049551, ENSMUSG00000062762,…	657	678	20379	1.46399	1	1	0.999152
GOTERM_BP_FAT	GO:0022404~molting cycle process	9	1.21622	0.0324188	ENSMUSG00000095105, ENSMUSG00000069581, ENSMUSG00000030800, ENSMUSG00000000247, ENSMUSG00000001655, ENSMUSG00000071847, ENSMUSG00000000120, ENSMUSG00000035557, ENSMUSG00000030400	657	115	20379	2.42752	1	1	0.999152
GOTERM_BP_FAT	GO:0022405~hair cycle process	9	1.21622	0.0324188	ENSMUSG00000095105, ENSMUSG00000069581, ENSMUSG00000030800, ENSMUSG00000000247, ENSMUSG00000001655, ENSMUSG00000071847, ENSMUSG00000000120, ENSMUSG00000035557, ENSMUSG00000030400	657	115	20379	2.42752	1	1	0.999152
GOTERM_BP_FAT	GO:0016331~morphogenesis of embryonic epithelium	12	1.62162	0.0327347	ENSMUSG00000005034, ENSMUSG00000056201, ENSMUSG00000079259, ENSMUSG00000030790, ENSMUSG00000037660, ENSMUSG00000063632, ENSMUSG00000024176, ENSMUSG00000000247, ENSMUSG00000019979, ENSMUSG00000018209, ENSMUSG00000029104, ENSMUSG00000030652	657	181	20379	2.05646	1	1	0.999152
GOTERM_BP_FAT	GO:0002824~positive regulation of adaptive immune response based on somatic recombination of immune receptors built from immunoglobulin superfamily domains	12	1.62162	0.0327347	ENSMUSG00000045005, ENSMUSG00000068105, ENSMUSG00000016496, ENSMUSG00000037706, ENSMUSG00000024339, ENSMUSG00000032691, ENSMUSG00000030060, ENSMUSG00000025573, ENSMUSG00000024402, ENSMUSG00000040663, ENSMUSG00000064308, ENSMUSG00000026700	657	181	20379	2.05646	1	1	0.999152
GOTERM_BP_FAT	GO:0050776~regulation of immune response	47	6.35135	0.0328283	ENSMUSG00000056851, ENSMUSG00000059866, ENSMUSG00000036989, ENSMUSG00000024160, ENSMUSG00000035834, ENSMUSG00000003184, ENSMUSG00000066839, ENSMUSG00000028386, ENSMUSG00000028683, ENSMUSG00000032041, ENSMUSG00000022285, ENSMUSG00000042228, ENSMUSG00000030060, ENSMUSG00000028369, ENSMUSG00000022221, ENSMUSG00000025573, ENSMUSG00000024402, ENSMUSG00000040663, ENSMUSG00000026700, ENSMUSG00000046688,…	657	1080	20379	1.34987	1	1	0.999152
GOTERM_BP_FAT	GO:0002448~mast cell mediated immunity	5	0.675676	0.0330698	ENSMUSG00000034579, ENSMUSG00000071489, ENSMUSG00000022285, ENSMUSG00000027347, ENSMUSG00000042228	657	38	20379	4.08135	1	1	0.999152
GOTERM_BP_FAT	GO:0051246~regulation of protein metabolic process	89	12.027	0.0332576	ENSMUSG00000031871, ENSMUSG00000054793, ENSMUSG00000036923, ENSMUSG00000021190, ENSMUSG00000037738, ENSMUSG00000079259, ENSMUSG00000023050, ENSMUSG00000024381, ENSMUSG00000032041, ENSMUSG00000024140, ENSMUSG00000003644, ENSMUSG00000000058, ENSMUSG00000022122, ENSMUSG00000040663, ENSMUSG00000025239, ENSMUSG00000070520, ENSMUSG00000020227, ENSMUSG00000038264, ENSMUSG00000031519, ENSMUSG00000004815,…	657	2258	20379	1.2226	1	1	0.999152
GOTERM_BP_FAT	GO:0043009~chordate embryonic development	40	5.40541	0.0334253	ENSMUSG00000010797, ENSMUSG00000037958, ENSMUSG00000079259, ENSMUSG00000024140, ENSMUSG00000000751, ENSMUSG00000046408, ENSMUSG00000027630, ENSMUSG00000040740, ENSMUSG00000046985, ENSMUSG00000025758, ENSMUSG00000072720, ENSMUSG00000068079, ENSMUSG00000018395, ENSMUSG00000020609, ENSMUSG00000030400, ENSMUSG00000050017, ENSMUSG00000005034, ENSMUSG00000036955, ENSMUSG00000056201, ENSMUSG00000039628,…	657	893	20379	1.3894	1	1	0.999152
GOTERM_BP_FAT	GO:0072655~establishment of protein localization to mitochondrion	7	0.945946	0.0336898	ENSMUSG00000024847, ENSMUSG00000096458, ENSMUSG00000013701, ENSMUSG00000000959, ENSMUSG00000022285, ENSMUSG00000024012, ENSMUSG00000021079	657	75	20379	2.89504	1	1	0.999152
GOTERM_BP_FAT	GO:0002708~positive regulation of lymphocyte mediated immunity	12	1.62162	0.0338739	ENSMUSG00000045005, ENSMUSG00000037706, ENSMUSG00000024339, ENSMUSG00000032691, ENSMUSG00000027347, ENSMUSG00000030060, ENSMUSG00000025573, ENSMUSG00000024402, ENSMUSG00000040663, ENSMUSG00000038304, ENSMUSG00000064308, ENSMUSG00000026700	657	182	20379	2.04516	1	1	0.999152
GOTERM_BP_FAT	GO:0050777~negative regulation of immune response	14	1.89189	0.0346418	ENSMUSG00000048583, ENSMUSG00000022285, ENSMUSG00000028369, ENSMUSG00000026700, ENSMUSG00000021125, ENSMUSG00000027639, ENSMUSG00000016496, ENSMUSG00000024339, ENSMUSG00000020227, ENSMUSG00000068220, ENSMUSG00000038304, ENSMUSG00000047281, ENSMUSG00000075701, ENSMUSG00000034422	657	229	20379	1.89631	1	1	0.999152
GOTERM_BP_FAT	GO:0045765~regulation of angiogenesis	18	2.43243	0.0350429	ENSMUSG00000031871, ENSMUSG00000027460, ENSMUSG00000079465, ENSMUSG00000024053, ENSMUSG00000030790, ENSMUSG00000048583, ENSMUSG00000000120, ENSMUSG00000025701, ENSMUSG00000023885, ENSMUSG00000003476, ENSMUSG00000016494, ENSMUSG00000042286, ENSMUSG00000015093, ENSMUSG00000008140, ENSMUSG00000038304, ENSMUSG00000039745, ENSMUSG00000028070, ENSMUSG00000019579	657	325	20379	1.71793	1	1	0.999152
GOTERM_BP_FAT	GO:0016050~vesicle organization	19	2.56757	0.0358444	ENSMUSG00000034216, ENSMUSG00000034579, ENSMUSG00000074030, ENSMUSG00000054455, ENSMUSG00000027596, ENSMUSG00000060708, ENSMUSG00000000058, ENSMUSG00000027505, ENSMUSG00000028847, ENSMUSG00000074170, ENSMUSG00000016494, ENSMUSG00000025958, ENSMUSG00000045114, ENSMUSG00000000743, ENSMUSG00000031913, ENSMUSG00000038982, ENSMUSG00000030720, ENSMUSG00000019832, ENSMUSG00000056724	657	351	20379	1.67905	1	1	0.999152
GOTERM_BP_FAT	GO:0042981~regulation of apoptotic process	71	9.59459	0.036066	ENSMUSG00000031871, ENSMUSG00000021190, ENSMUSG00000023050, ENSMUSG00000028386, ENSMUSG00000024381, ENSMUSG00000027297, ENSMUSG00000003644, ENSMUSG00000022122, ENSMUSG00000040663, ENSMUSG00000096316, ENSMUSG00000025958, ENSMUSG00000020225, ENSMUSG00000041354, ENSMUSG00000020227, ENSMUSG00000035199, ENSMUSG00000031878, ENSMUSG00000038304, ENSMUSG00000034579, ENSMUSG00000024053, ENSMUSG00000022270,…	657	1758	20379	1.25273	1	1	0.999152
GOTERM_BP_FAT	GO:0009746~response to hexose	12	1.62162	0.0362359	ENSMUSG00000079465, ENSMUSG00000040022, ENSMUSG00000040055, ENSMUSG00000022858, ENSMUSG00000059434, ENSMUSG00000028683, ENSMUSG00000020538, ENSMUSG00000040618, ENSMUSG00000032978, ENSMUSG00000051343, ENSMUSG00000075700, ENSMUSG00000075701	657	184	20379	2.02293	1	1	0.999152
GOTERM_BP_FAT	GO:0009790~embryo development	56	7.56757	0.036278	ENSMUSG00000079259, ENSMUSG00000024140, ENSMUSG00000046408, ENSMUSG00000040740, ENSMUSG00000002871, ENSMUSG00000025758, ENSMUSG00000068079, ENSMUSG00000038982, ENSMUSG00000037138, ENSMUSG00000005034, ENSMUSG00000036955, ENSMUSG00000039628, ENSMUSG00000024098, ENSMUSG00000024497, ENSMUSG00000063632, ENSMUSG00000024176, ENSMUSG00000029104, ENSMUSG00000041264, ENSMUSG00000040055, ENSMUSG00000025428,…	657	1336	20379	1.30017	1	1	0.999152
GOTERM_BP_FAT	GO:0010566~regulation of ketone biosynthetic process	4	0.540541	0.0364338	ENSMUSG00000025958, ENSMUSG00000030792, ENSMUSG00000004815, ENSMUSG00000029249	657	23	20379	5.39448	1	1	0.999152
GOTERM_BP_FAT	GO:0035561~regulation of chromatin binding	4	0.540541	0.0364338	ENSMUSG00000002968, ENSMUSG00000009471, ENSMUSG00000022906, ENSMUSG00000049502	657	23	20379	5.39448	1	1	0.999152
GOTERM_BP_FAT	GO:0042982~amyloid precursor protein metabolic process	4	0.540541	0.0364338	ENSMUSG00000042066, ENSMUSG00000034926, ENSMUSG00000030720, ENSMUSG00000015750	657	23	20379	5.39448	1	1	0.999152
GOTERM_BP_FAT	GO:0098771~inorganic ion homeostasis	24	3.24324	0.0369165	ENSMUSG00000031871, ENSMUSG00000030376, ENSMUSG00000054455, ENSMUSG00000049551, ENSMUSG00000024140, ENSMUSG00000022032, ENSMUSG00000000058, ENSMUSG00000098650, ENSMUSG00000027015, ENSMUSG00000022122, ENSMUSG00000045438, ENSMUSG00000040640, ENSMUSG00000029104, ENSMUSG00000021973, ENSMUSG00000025418, ENSMUSG00000026959, ENSMUSG00000024527, ENSMUSG00000045534, ENSMUSG00000024327, ENSMUSG00000047721,…	657	478	20379	1.5574	1	1	0.999152
GOTERM_BP_FAT	GO:0016525~negative regulation of angiogenesis	9	1.21622	0.0369388	ENSMUSG00000027460, ENSMUSG00000042286, ENSMUSG00000079465, ENSMUSG00000000120, ENSMUSG00000038304, ENSMUSG00000025701, ENSMUSG00000028070, ENSMUSG00000023885, ENSMUSG00000003476	657	118	20379	2.3658	1	1	0.999152
GOTERM_BP_FAT	GO:0060429~epithelium development	56	7.56757	0.0370952	ENSMUSG00000031871, ENSMUSG00000029994, ENSMUSG00000079259, ENSMUSG00000028463, ENSMUSG00000024140, ENSMUSG00000022122, ENSMUSG00000095105, ENSMUSG00000025958, ENSMUSG00000025758, ENSMUSG00000012350, ENSMUSG00000039473, ENSMUSG00000068079, ENSMUSG00000035557, ENSMUSG00000005034, ENSMUSG00000116336, ENSMUSG00000040618, ENSMUSG00000024497, ENSMUSG00000063632, ENSMUSG00000024176, ENSMUSG00000029104,…	657	1339	20379	1.29725	1	1	0.999152
GOTERM_BP_FAT	GO:0002705~positive regulation of leukocyte mediated immunity	13	1.75676	0.0371749	ENSMUSG00000037706, ENSMUSG00000032691, ENSMUSG00000027347, ENSMUSG00000030060, ENSMUSG00000025573, ENSMUSG00000024402, ENSMUSG00000040663, ENSMUSG00000064308, ENSMUSG00000026700, ENSMUSG00000045005, ENSMUSG00000024339, ENSMUSG00000029380, ENSMUSG00000038304	657	208	20379	1.93864	1	1	0.999152
GOTERM_BP_FAT	GO:0043604~amide biosynthetic process	10	1.35135	0.0373862	ENSMUSG00000079442, ENSMUSG00000056124, ENSMUSG00000027452, ENSMUSG00000043286, ENSMUSG00000003418, ENSMUSG00000028334, ENSMUSG00000029104, ENSMUSG00000028538, ENSMUSG00000009588, ENSMUSG00000021125	657	140	20379	2.21559	1	1	0.999152
GOTERM_BP_FAT	GO:0001817~regulation of cytokine production	39	5.27027	0.0376314	ENSMUSG00000011008, ENSMUSG00000025172, ENSMUSG00000035834, ENSMUSG00000003184, ENSMUSG00000029994, ENSMUSG00000032041, ENSMUSG00000042228, ENSMUSG00000001741, ENSMUSG00000022221, ENSMUSG00000024402, ENSMUSG00000005124, ENSMUSG00000026700, ENSMUSG00000028701, ENSMUSG00000016494, ENSMUSG00000025958, ENSMUSG00000016496, ENSMUSG00000020227, ENSMUSG00000038264, ENSMUSG00000021978, ENSMUSG00000072244,…	657	874	20379	1.38411	1	1	0.999152
GOTERM_BP_FAT	GO:0051345~positive regulation of hydrolase activity	19	2.56757	0.0377099	ENSMUSG00000079465, ENSMUSG00000037738, ENSMUSG00000021190, ENSMUSG00000032691, ENSMUSG00000027347, ENSMUSG00000000058, ENSMUSG00000042228, ENSMUSG00000022221, ENSMUSG00000024012, ENSMUSG00000000120, ENSMUSG00000029249, ENSMUSG00000002365, ENSMUSG00000040022, ENSMUSG00000039046, ENSMUSG00000028919, ENSMUSG00000035199, ENSMUSG00000019979, ENSMUSG00000019539, ENSMUSG00000015750	657	353	20379	1.66954	1	1	0.999152
GOTERM_BP_FAT	GO:0001892~embryonic placenta development	9	1.21622	0.038535	ENSMUSG00000045005, ENSMUSG00000010797, ENSMUSG00000025758, ENSMUSG00000046179, ENSMUSG00000030790, ENSMUSG00000048583, ENSMUSG00000032717, ENSMUSG00000024140, ENSMUSG00000018209	657	119	20379	2.34592	1	1	0.999152
GOTERM_BP_FAT	GO:0006839~mitochondrial transport	12	1.62162	0.0387112	ENSMUSG00000021973, ENSMUSG00000033720, ENSMUSG00000024527, ENSMUSG00000036955, ENSMUSG00000013701, ENSMUSG00000022679, ENSMUSG00000049551, ENSMUSG00000063698, ENSMUSG00000024012, ENSMUSG00000018677, ENSMUSG00000029104, ENSMUSG00000021079	657	186	20379	2.00118	1	1	0.999152
GOTERM_BP_FAT	GO:0002790~peptide secretion	8	1.08108	0.0388285	ENSMUSG00000026051, ENSMUSG00000037428, ENSMUSG00000040022, ENSMUSG00000020538, ENSMUSG00000014158, ENSMUSG00000051343, ENSMUSG00000075700, ENSMUSG00000029104	657	98	20379	2.5321	1	1	0.999152
GOTERM_BP_FAT	GO:0030513~positive regulation of BMP signaling pathway	5	0.675676	0.0389562	ENSMUSG00000031871, ENSMUSG00000024098, ENSMUSG00000020802, ENSMUSG00000059022, ENSMUSG00000063632	657	40	20379	3.87728	1	1	0.999152
GOTERM_BP_FAT	GO:2000515~negative regulation of CD4-positive, alpha-beta T cell activation	5	0.675676	0.0389562	ENSMUSG00000016496, ENSMUSG00000068220, ENSMUSG00000024098, ENSMUSG00000026700, ENSMUSG00000021125	657	40	20379	3.87728	1	1	0.999152
GOTERM_BP_FAT	GO:0002532~production of molecular mediator involved in inflammatory response	5	0.675676	0.0389562	ENSMUSG00000031596, ENSMUSG00000034579, ENSMUSG00000022285, ENSMUSG00000042228, ENSMUSG00000025701	657	40	20379	3.87728	1	1	0.999152
GOTERM_BP_FAT	GO:0071649~regulation of chemokine (C-C motif) ligand 5 production	3	0.405405	0.0392274	ENSMUSG00000011008, ENSMUSG00000014158, ENSMUSG00000021125	657	10	20379	9.30548	1	1	0.999152
GOTERM_BP_FAT	GO:0010817~regulation of hormone levels	32	4.32432	0.0393669	ENSMUSG00000027690, ENSMUSG00000025350, ENSMUSG00000022285, ENSMUSG00000042228, ENSMUSG00000022122, ENSMUSG00000029236, ENSMUSG00000040663, ENSMUSG00000025958, ENSMUSG00000040022, ENSMUSG00000062991, ENSMUSG00000004815, ENSMUSG00000014158, ENSMUSG00000051343, ENSMUSG00000026051, ENSMUSG00000034579, ENSMUSG00000037428, ENSMUSG00000030790, ENSMUSG00000048583, ENSMUSG00000035828, ENSMUSG00000040618,…	657	690	20379	1.43853	1	1	0.999152
GOTERM_BP_FAT	GO:0050905~neuromuscular process	13	1.75676	0.0396858	ENSMUSG00000038738, ENSMUSG00000026251, ENSMUSG00000060708, ENSMUSG00000024497, ENSMUSG00000062762, ENSMUSG00000029249, ENSMUSG00000026959, ENSMUSG00000045114, ENSMUSG00000020734, ENSMUSG00000068079, ENSMUSG00000023959, ENSMUSG00000091898, ENSMUSG00000030720	657	210	20379	1.92018	1	1	0.999152
GOTERM_BP_FAT	GO:0006302~double-strand break repair	13	1.75676	0.0396858	ENSMUSG00000002076, ENSMUSG00000059323, ENSMUSG00000059772, ENSMUSG00000030060, ENSMUSG00000000751, ENSMUSG00000047617, ENSMUSG00000049502, ENSMUSG00000048668, ENSMUSG00000038271, ENSMUSG00000024943, ENSMUSG00000027639, ENSMUSG00000052616, ENSMUSG00000022906	657	210	20379	1.92018	1	1	0.999152
GOTERM_BP_FAT	GO:2000181~negative regulation of blood vessel morphogenesis	9	1.21622	0.0401767	ENSMUSG00000027460, ENSMUSG00000042286, ENSMUSG00000079465, ENSMUSG00000000120, ENSMUSG00000038304, ENSMUSG00000025701, ENSMUSG00000028070, ENSMUSG00000023885, ENSMUSG00000003476	657	120	20379	2.32637	1	1	0.999152
GOTERM_BP_FAT	GO:0006515~protein quality control for misfolded or incompletely synthesized proteins	4	0.540541	0.0406716	ENSMUSG00000024527, ENSMUSG00000000959, ENSMUSG00000026199, ENSMUSG00000039686	657	24	20379	5.16971	1	1	0.999152
GOTERM_BP_FAT	GO:0015914~phospholipid transport	8	1.08108	0.0406747	ENSMUSG00000033124, ENSMUSG00000019232, ENSMUSG00000024530, ENSMUSG00000025366, ENSMUSG00000074345, ENSMUSG00000037752, ENSMUSG00000040543, ENSMUSG00000050017	657	99	20379	2.50653	1	1	0.999152
GOTERM_BP_FAT	GO:1901342~regulation of vasculature development	18	2.43243	0.0407877	ENSMUSG00000031871, ENSMUSG00000027460, ENSMUSG00000079465, ENSMUSG00000024053, ENSMUSG00000030790, ENSMUSG00000048583, ENSMUSG00000000120, ENSMUSG00000025701, ENSMUSG00000023885, ENSMUSG00000003476, ENSMUSG00000016494, ENSMUSG00000042286, ENSMUSG00000015093, ENSMUSG00000008140, ENSMUSG00000038304, ENSMUSG00000039745, ENSMUSG00000028070, ENSMUSG00000019579	657	332	20379	1.68171	1	1	0.999152
GOTERM_BP_FAT	GO:0051128~regulation of cellular component organization	105	14.1892	0.040935	ENSMUSG00000031871, ENSMUSG00000036923, ENSMUSG00000026683, ENSMUSG00000024381, ENSMUSG00000032041, ENSMUSG00000000058, ENSMUSG00000024146, ENSMUSG00000005986, ENSMUSG00000017561, ENSMUSG00000042520, ENSMUSG00000024943, ENSMUSG00000025758, ENSMUSG00000045114, ENSMUSG00000020227, ENSMUSG00000038264, ENSMUSG00000068079, ENSMUSG00000004815, ENSMUSG00000035551, ENSMUSG00000031910, ENSMUSG00000031878,…	657	2745	20379	1.18649	1	1	0.999152
GOTERM_BP_FAT	GO:1901343~negative regulation of vasculature development	9	1.21622	0.0418644	ENSMUSG00000027460, ENSMUSG00000042286, ENSMUSG00000079465, ENSMUSG00000000120, ENSMUSG00000038304, ENSMUSG00000025701, ENSMUSG00000028070, ENSMUSG00000023885, ENSMUSG00000003476	657	121	20379	2.30714	1	1	0.999152
GOTERM_BP_FAT	GO:0110110~positive regulation of animal organ morphogenesis	5	0.675676	0.0421091	ENSMUSG00000036923, ENSMUSG00000016494, ENSMUSG00000010797, ENSMUSG00000024176, ENSMUSG00000000120	657	41	20379	3.78272	1	1	0.999152
GOTERM_BP_FAT	GO:0015031~protein transport	48	6.48649	0.0425945	ENSMUSG00000011008, ENSMUSG00000036989, ENSMUSG00000032089, ENSMUSG00000013701, ENSMUSG00000032042, ENSMUSG00000022122, ENSMUSG00000027575, ENSMUSG00000029434, ENSMUSG00000049502, ENSMUSG00000021079, ENSMUSG00000045733, ENSMUSG00000040022, ENSMUSG00000002778, ENSMUSG00000018395, ENSMUSG00000035199, ENSMUSG00000031913, ENSMUSG00000051343, ENSMUSG00000010097, ENSMUSG00000020609, ENSMUSG00000034216,…	657	1129	20379	1.31876	1	1	0.999152
GOTERM_BP_FAT	GO:0002821~positive regulation of adaptive immune response	12	1.62162	0.0426412	ENSMUSG00000045005, ENSMUSG00000068105, ENSMUSG00000016496, ENSMUSG00000037706, ENSMUSG00000024339, ENSMUSG00000032691, ENSMUSG00000030060, ENSMUSG00000025573, ENSMUSG00000024402, ENSMUSG00000040663, ENSMUSG00000064308, ENSMUSG00000026700	657	189	20379	1.96941	1	1	0.999152
GOTERM_BP_FAT	GO:0000819~sister chromatid segregation	10	1.35135	0.0434654	ENSMUSG00000026683, ENSMUSG00000000743, ENSMUSG00000053333, ENSMUSG00000020914, ENSMUSG00000008690, ENSMUSG00000031913, ENSMUSG00000028851, ENSMUSG00000041498, ENSMUSG00000045007, ENSMUSG00000027326	657	144	20379	2.15405	1	1	0.999152
GOTERM_BP_FAT	GO:0009792~embryo development ending in birth or egg hatching	40	5.40541	0.0434985	ENSMUSG00000010797, ENSMUSG00000037958, ENSMUSG00000079259, ENSMUSG00000024140, ENSMUSG00000000751, ENSMUSG00000046408, ENSMUSG00000027630, ENSMUSG00000040740, ENSMUSG00000046985, ENSMUSG00000025758, ENSMUSG00000072720, ENSMUSG00000068079, ENSMUSG00000018395, ENSMUSG00000020609, ENSMUSG00000030400, ENSMUSG00000050017, ENSMUSG00000005034, ENSMUSG00000036955, ENSMUSG00000056201, ENSMUSG00000039628,…	657	911	20379	1.36194	1	1	0.999152
GOTERM_BP_FAT	GO:0046513~ceramide biosynthetic process	6	0.810811	0.043587	ENSMUSG00000079442, ENSMUSG00000056124, ENSMUSG00000043286, ENSMUSG00000003418, ENSMUSG00000028538, ENSMUSG00000009588	657	60	20379	3.10183	1	1	0.999152
GOTERM_BP_FAT	GO:0009059~macromolecule biosynthetic process	126	17.027	0.044411	ENSMUSG00000035834, ENSMUSG00000079259, ENSMUSG00000002190, ENSMUSG00000059486, ENSMUSG00000032041, ENSMUSG00000024140, ENSMUSG00000024145, ENSMUSG00000024146, ENSMUSG00000022122, ENSMUSG00000027498, ENSMUSG00000022403, ENSMUSG00000045996, ENSMUSG00000043572, ENSMUSG00000031910, ENSMUSG00000010097, ENSMUSG00000031634, ENSMUSG00000039628, ENSMUSG00000033124, ENSMUSG00000035824, ENSMUSG00000020290,…	657	3368	20379	1.16042	1	1	0.999152
GOTERM_BP_FAT	GO:0050810~regulation of steroid biosynthetic process	8	1.08108	0.0445363	ENSMUSG00000025958, ENSMUSG00000030792, ENSMUSG00000048583, ENSMUSG00000020538, ENSMUSG00000004815, ENSMUSG00000020609, ENSMUSG00000029249, ENSMUSG00000030762	657	101	20379	2.45689	1	1	0.999152
GOTERM_BP_FAT	GO:0006887~exocytosis	15	2.02703	0.0447448	ENSMUSG00000034216, ENSMUSG00000034579, ENSMUSG00000074030, ENSMUSG00000026452, ENSMUSG00000022285, ENSMUSG00000027347, ENSMUSG00000042228, ENSMUSG00000040640, ENSMUSG00000027849, ENSMUSG00000071489, ENSMUSG00000040022, ENSMUSG00000045114, ENSMUSG00000020536, ENSMUSG00000051343, ENSMUSG00000015653	657	262	20379	1.77585	1	1	0.999152
GOTERM_BP_FAT	GO:0002682~regulation of immune system process	72	9.72973	0.0448325	ENSMUSG00000031596, ENSMUSG00000056851, ENSMUSG00000035834, ENSMUSG00000021190, ENSMUSG00000028386, ENSMUSG00000032041, ENSMUSG00000022285, ENSMUSG00000030060, ENSMUSG00000001741, ENSMUSG00000040663, ENSMUSG00000046688, ENSMUSG00000025958, ENSMUSG00000040022, ENSMUSG00000020227, ENSMUSG00000038264, ENSMUSG00000034422, ENSMUSG00000038304, ENSMUSG00000034579, ENSMUSG00000033124, ENSMUSG00000057672,…	657	1805	20379	1.23729	1	1	0.999152
GOTERM_BP_FAT	GO:0007517~muscle organ development	18	2.43243	0.0450508	ENSMUSG00000030672, ENSMUSG00000025172, ENSMUSG00000010797, ENSMUSG00000035606, ENSMUSG00000026251, ENSMUSG00000063632, ENSMUSG00000000058, ENSMUSG00000024176, ENSMUSG00000023034, ENSMUSG00000003476, ENSMUSG00000002833, ENSMUSG00000062991, ENSMUSG00000068079, ENSMUSG00000047034, ENSMUSG00000009471, ENSMUSG00000033837, ENSMUSG00000091898, ENSMUSG00000032966	657	336	20379	1.66169	1	1	0.999152
GOTERM_BP_FAT	GO:0090151~establishment of protein localization to mitochondrial membrane	4	0.540541	0.0451464	ENSMUSG00000096458, ENSMUSG00000000959, ENSMUSG00000024012, ENSMUSG00000021079	657	25	20379	4.96292	1	1	0.999152
GOTERM_BP_FAT	GO:0010743~regulation of macrophage derived foam cell differentiation	4	0.540541	0.0451464	ENSMUSG00000034579, ENSMUSG00000020609, ENSMUSG00000020891, ENSMUSG00000021025	657	25	20379	4.96292	1	1	0.999152
GOTERM_BP_FAT	GO:0032496~response to lipopolysaccharide	24	3.24324	0.0456523	ENSMUSG00000059866, ENSMUSG00000003184, ENSMUSG00000032089, ENSMUSG00000030790, ENSMUSG00000024381, ENSMUSG00000032691, ENSMUSG00000040618, ENSMUSG00000032041, ENSMUSG00000042228, ENSMUSG00000022122, ENSMUSG00000023034, ENSMUSG00000024402, ENSMUSG00000046879, ENSMUSG00000021025, ENSMUSG00000026700, ENSMUSG00000041347, ENSMUSG00000016496, ENSMUSG00000040055, ENSMUSG00000020227, ENSMUSG00000021978,…	657	489	20379	1.52237	1	1	0.999152
GOTERM_BP_FAT	GO:0051049~regulation of transport	76	10.2703	0.0459831	ENSMUSG00000035239, ENSMUSG00000027690, ENSMUSG00000024381, ENSMUSG00000001741, ENSMUSG00000005986, ENSMUSG00000027575, ENSMUSG00000029236, ENSMUSG00000040663, ENSMUSG00000025958, ENSMUSG00000045114, ENSMUSG00000004815, ENSMUSG00000045471, ENSMUSG00000035199, ENSMUSG00000031913, ENSMUSG00000032966, ENSMUSG00000038304, ENSMUSG00000028070, ENSMUSG00000034579, ENSMUSG00000034216, ENSMUSG00000038738,…	657	1921	20379	1.22717	1	1	0.999152
GOTERM_BP_FAT	GO:0001961~positive regulation of cytokine-mediated signaling pathway	6	0.810811	0.0462748	ENSMUSG00000003184, ENSMUSG00000072244, ENSMUSG00000022906, ENSMUSG00000074643, ENSMUSG00000046879, ENSMUSG00000034422	657	61	20379	3.05098	1	1	0.999152
GOTERM_BP_FAT	GO:0006665~sphingolipid metabolic process	10	1.35135	0.0467401	ENSMUSG00000079442, ENSMUSG00000035239, ENSMUSG00000030760, ENSMUSG00000056124, ENSMUSG00000019232, ENSMUSG00000043286, ENSMUSG00000003418, ENSMUSG00000028538, ENSMUSG00000025544, ENSMUSG00000009588	657	146	20379	2.12454	1	1	0.999152
GOTERM_BP_FAT	GO:0002756~MyD88-independent toll-like receptor signaling pathway	3	0.405405	0.0469413	ENSMUSG00000003184, ENSMUSG00000016496, ENSMUSG00000040022	657	11	20379	8.45953	1	1	0.999152
GOTERM_BP_FAT	GO:0019372~lipoxygenase pathway	3	0.405405	0.0469413	ENSMUSG00000034579, ENSMUSG00000020891, ENSMUSG00000025701	657	11	20379	8.45953	1	1	0.999152
GOTERM_BP_FAT	GO:0051643~endoplasmic reticulum localization	3	0.405405	0.0469413	ENSMUSG00000054455, ENSMUSG00000032199, ENSMUSG00000025366	657	11	20379	8.45953	1	1	0.999152
GOTERM_BP_FAT	GO:0031017~exocrine pancreas development	3	0.405405	0.0469413	ENSMUSG00000048583, ENSMUSG00000026735, ENSMUSG00000005534	657	11	20379	8.45953	1	1	0.999152
GOTERM_BP_FAT	GO:0042633~hair cycle	9	1.21622	0.0472068	ENSMUSG00000095105, ENSMUSG00000069581, ENSMUSG00000030800, ENSMUSG00000000247, ENSMUSG00000001655, ENSMUSG00000071847, ENSMUSG00000000120, ENSMUSG00000035557, ENSMUSG00000030400	657	124	20379	2.25133	1	1	0.999152
GOTERM_BP_FAT	GO:0042303~molting cycle	9	1.21622	0.0472068	ENSMUSG00000095105, ENSMUSG00000069581, ENSMUSG00000030800, ENSMUSG00000000247, ENSMUSG00000001655, ENSMUSG00000071847, ENSMUSG00000000120, ENSMUSG00000035557, ENSMUSG00000030400	657	124	20379	2.25133	1	1	0.999152
GOTERM_BP_FAT	GO:0010876~lipid localization	21	2.83784	0.0483243	ENSMUSG00000034579, ENSMUSG00000033124, ENSMUSG00000054455, ENSMUSG00000025366, ENSMUSG00000024530, ENSMUSG00000042228, ENSMUSG00000040543, ENSMUSG00000024797, ENSMUSG00000018167, ENSMUSG00000036292, ENSMUSG00000019232, ENSMUSG00000074345, ENSMUSG00000031913, ENSMUSG00000020609, ENSMUSG00000037752, ENSMUSG00000030720, ENSMUSG00000079608, ENSMUSG00000053846, ENSMUSG00000028070, ENSMUSG00000030762,…	657	415	20379	1.5696	1	1	0.999152
GOTERM_BP_FAT	GO:0048284~organelle fusion	10	1.35135	0.0484373	ENSMUSG00000034216, ENSMUSG00000024527, ENSMUSG00000026858, ENSMUSG00000045114, ENSMUSG00000061979, ENSMUSG00000000743, ENSMUSG00000000058, ENSMUSG00000031913, ENSMUSG00000030720, ENSMUSG00000019832	657	147	20379	2.11009	1	1	0.999152
GOTERM_BP_FAT	GO:2000377~regulation of reactive oxygen species metabolic process	11	1.48649	0.0486975	ENSMUSG00000026959, ENSMUSG00000001517, ENSMUSG00000029455, ENSMUSG00000022679, ENSMUSG00000022221, ENSMUSG00000029380, ENSMUSG00000005534, ENSMUSG00000000120, ENSMUSG00000025701, ENSMUSG00000030652, ENSMUSG00000021125	657	170	20379	2.00706	1	1	0.999152
GOTERM_BP_FAT	GO:0032790~ribosome disassembly	5	0.675676	0.0488341	ENSMUSG00000019797, ENSMUSG00000026199, ENSMUSG00000018858, ENSMUSG00000019977, ENSMUSG00000031634	657	43	20379	3.60677	1	1	0.999152
GOTERM_BP_FAT	GO:0014003~oligodendrocyte development	6	0.810811	0.0490591	ENSMUSG00000056124, ENSMUSG00000028683, ENSMUSG00000063632, ENSMUSG00000042228, ENSMUSG00000046160, ENSMUSG00000030400	657	62	20379	3.00177	1	1	0.999152
GOTERM_BP_FAT	GO:0035891~exit from host cell	4	0.540541	0.0498543	ENSMUSG00000054455, ENSMUSG00000000743, ENSMUSG00000000058, ENSMUSG00000031913	657	26	20379	4.77204	1	1	0.999152
GOTERM_BP_FAT	GO:0019076~viral release from host cell	4	0.540541	0.0498543	ENSMUSG00000054455, ENSMUSG00000000743, ENSMUSG00000000058, ENSMUSG00000031913	657	26	20379	4.77204	1	1	0.999152
GOTERM_BP_FAT	GO:0002726~positive regulation of T cell cytokine production	4	0.540541	0.0498543	ENSMUSG00000045005, ENSMUSG00000037706, ENSMUSG00000032691, ENSMUSG00000026700	657	26	20379	4.77204	1	1	0.999152
GOTERM_BP_FAT	GO:0016192~vesicle-mediated transport	55	7.43243	0.0499035	ENSMUSG00000032089, ENSMUSG00000024381, ENSMUSG00000022285, ENSMUSG00000000058, ENSMUSG00000027575, ENSMUSG00000029434, ENSMUSG00000024941, ENSMUSG00000042286, ENSMUSG00000040022, ENSMUSG00000045114, ENSMUSG00000031913, ENSMUSG00000038982, ENSMUSG00000034579, ENSMUSG00000034216, ENSMUSG00000074030, ENSMUSG00000022032, ENSMUSG00000057230, ENSMUSG00000029104, ENSMUSG00000002365, ENSMUSG00000027849,…	657	1336	20379	1.27695	1	1	0.999152
GOTERM_BP_FAT	GO:0051094~positive regulation of developmental process	64	8.64865	0.0501392	ENSMUSG00000031871, ENSMUSG00000036923, ENSMUSG00000037738, ENSMUSG00000024381, ENSMUSG00000030060, ENSMUSG00000040663, ENSMUSG00000025958, ENSMUSG00000038264, ENSMUSG00000068079, ENSMUSG00000009471, ENSMUSG00000008140, ENSMUSG00000038982, ENSMUSG00000074643, ENSMUSG00000039830, ENSMUSG00000035557, ENSMUSG00000034579, ENSMUSG00000038738, ENSMUSG00000024053, ENSMUSG00000026155, ENSMUSG00000063632,…	657	1590	20379	1.24853	1	1	0.999152
GOTERM_BP_FAT	GO:0033554~cellular response to stress	69	9.32432	0.0507437	ENSMUSG00000036923, ENSMUSG00000002076, ENSMUSG00000059323, ENSMUSG00000002190, ENSMUSG00000024140, ENSMUSG00000022285, ENSMUSG00000030060, ENSMUSG00000047617, ENSMUSG00000020225, ENSMUSG00000028629, ENSMUSG00000070520, ENSMUSG00000024943, ENSMUSG00000052616, ENSMUSG00000021911, ENSMUSG00000002833, ENSMUSG00000009471, ENSMUSG00000035199, ENSMUSG00000031878, ENSMUSG00000013858, ENSMUSG00000075000,…	657	1733	20379	1.235	1	1	0.999152
GOTERM_BP_FAT	GO:0034284~response to monosaccharide	12	1.62162	0.051308	ENSMUSG00000079465, ENSMUSG00000040022, ENSMUSG00000040055, ENSMUSG00000022858, ENSMUSG00000059434, ENSMUSG00000028683, ENSMUSG00000020538, ENSMUSG00000040618, ENSMUSG00000032978, ENSMUSG00000051343, ENSMUSG00000075700, ENSMUSG00000075701	657	195	20379	1.90882	1	1	0.999152
GOTERM_BP_FAT	GO:0051247~positive regulation of protein metabolic process	54	7.2973	0.0513758	ENSMUSG00000036923, ENSMUSG00000021190, ENSMUSG00000037738, ENSMUSG00000023050, ENSMUSG00000032041, ENSMUSG00000000058, ENSMUSG00000022122, ENSMUSG00000040663, ENSMUSG00000070520, ENSMUSG00000038264, ENSMUSG00000031519, ENSMUSG00000004815, ENSMUSG00000028709, ENSMUSG00000035199, ENSMUSG00000034422, ENSMUSG00000035557, ENSMUSG00000013858, ENSMUSG00000030376, ENSMUSG00000061979, ENSMUSG00000024012,…	657	1313	20379	1.27569	1	1	0.999152
GOTERM_BP_FAT	GO:0051240~positive regulation of multicellular organismal process	77	10.4054	0.0519052	ENSMUSG00000031871, ENSMUSG00000036923, ENSMUSG00000035834, ENSMUSG00000024381, ENSMUSG00000032041, ENSMUSG00000024140, ENSMUSG00000003644, ENSMUSG00000030060, ENSMUSG00000001741, ENSMUSG00000022122, ENSMUSG00000029236, ENSMUSG00000040663, ENSMUSG00000028701, ENSMUSG00000025958, ENSMUSG00000020227, ENSMUSG00000038264, ENSMUSG00000009471, ENSMUSG00000008140, ENSMUSG00000045471, ENSMUSG00000039830,…	657	1964	20379	1.21609	1	1	0.999152
GOTERM_BP_FAT	GO:0009225~nucleotide-sugar metabolic process	5	0.675676	0.0524056	ENSMUSG00000022711, ENSMUSG00000038372, ENSMUSG00000021911, ENSMUSG00000039242, ENSMUSG00000028334	657	44	20379	3.5248	1	1	0.999152
GOTERM_BP_FAT	GO:0045576~mast cell activation	5	0.675676	0.0524056	ENSMUSG00000034579, ENSMUSG00000071489, ENSMUSG00000022285, ENSMUSG00000027347, ENSMUSG00000042228	657	44	20379	3.5248	1	1	0.999152
GOTERM_BP_FAT	GO:0070663~regulation of leukocyte proliferation	16	2.16216	0.0528739	ENSMUSG00000037706, ENSMUSG00000057672, ENSMUSG00000024098, ENSMUSG00000048583, ENSMUSG00000032041, ENSMUSG00000063632, ENSMUSG00000042228, ENSMUSG00000022221, ENSMUSG00000040663, ENSMUSG00000046879, ENSMUSG00000026700, ENSMUSG00000021125, ENSMUSG00000068105, ENSMUSG00000016496, ENSMUSG00000110206, ENSMUSG00000033767	657	293	20379	1.69383	1	1	0.999152
GOTERM_BP_FAT	GO:0006950~response to stress	140	18.9189	0.0534397	ENSMUSG00000031596, ENSMUSG00000036923, ENSMUSG00000035834, ENSMUSG00000002076, ENSMUSG00000002190, ENSMUSG00000028463, ENSMUSG00000032041, ENSMUSG00000024140, ENSMUSG00000022122, ENSMUSG00000024941, ENSMUSG00000025239, ENSMUSG00000046688, ENSMUSG00000020225, ENSMUSG00000028629, ENSMUSG00000024943, ENSMUSG00000052616, ENSMUSG00000038264, ENSMUSG00000045471, ENSMUSG00000031913, ENSMUSG00000031878,…	657	3805	20379	1.14128	1	1	0.999152
GOTERM_BP_FAT	GO:0007267~cell-cell signaling	33	4.45946	0.0538796	ENSMUSG00000010797, ENSMUSG00000023192, ENSMUSG00000022285, ENSMUSG00000042228, ENSMUSG00000000058, ENSMUSG00000022122, ENSMUSG00000023034, ENSMUSG00000040640, ENSMUSG00000020882, ENSMUSG00000016494, ENSMUSG00000045534, ENSMUSG00000025958, ENSMUSG00000042286, ENSMUSG00000040022, ENSMUSG00000045114, ENSMUSG00000062991, ENSMUSG00000014158, ENSMUSG00000045471, ENSMUSG00000051343, ENSMUSG00000026051,…	657	736	20379	1.39076	1	1	0.999152
GOTERM_BP_FAT	GO:0032878~regulation of establishment or maintenance of cell polarity	4	0.540541	0.0547909	ENSMUSG00000031871, ENSMUSG00000056201, ENSMUSG00000020536, ENSMUSG00000018395	657	27	20379	4.5953	1	1	0.999152
GOTERM_BP_FAT	GO:0007099~centriole replication	4	0.540541	0.0547909	ENSMUSG00000025758, ENSMUSG00000107877, ENSMUSG00000036403	657	27	20379	4.5953	1	1	0.999152
GOTERM_BP_FAT	GO:0042127~regulation of cell population proliferation	75	10.1351	0.055095	ENSMUSG00000031871, ENSMUSG00000054793, ENSMUSG00000021190, ENSMUSG00000079259, ENSMUSG00000027297, ENSMUSG00000032041, ENSMUSG00000044906, ENSMUSG00000000058, ENSMUSG00000022122, ENSMUSG00000028587, ENSMUSG00000040663, ENSMUSG00000025958, ENSMUSG00000009471, ENSMUSG00000008140, ENSMUSG00000057672, ENSMUSG00000024053, ENSMUSG00000024098, ENSMUSG00000063632, ENSMUSG00000024176, ENSMUSG00000020891,…	657	1914	20379	1.21545	1	1	0.999152
GOTERM_BP_FAT	GO:0031053~primary miRNA processing	3	0.405405	0.055154	ENSMUSG00000037364, ENSMUSG00000022718, ENSMUSG00000022774	657	12	20379	7.75457	1	1	0.999152
GOTERM_BP_FAT	GO:0052547~regulation of peptidase activity	17	2.2973	0.055438	ENSMUSG00000079465, ENSMUSG00000037738, ENSMUSG00000021190, ENSMUSG00000024381, ENSMUSG00000032691, ENSMUSG00000003644, ENSMUSG00000042228, ENSMUSG00000023034, ENSMUSG00000024012, ENSMUSG00000000120, ENSMUSG00000029249, ENSMUSG00000027447, ENSMUSG00000024338, ENSMUSG00000035199, ENSMUSG00000019979, ENSMUSG00000019539, ENSMUSG00000015750	657	320	20379	1.64785	1	1	0.999152
GOTERM_BP_FAT	GO:0015918~sterol transport	7	0.945946	0.0562298	ENSMUSG00000018167, ENSMUSG00000036292, ENSMUSG00000054455, ENSMUSG00000031913, ENSMUSG00000020609, ENSMUSG00000053846, ENSMUSG00000024797	657	85	20379	2.55445	1	1	0.999152
[truncated: 120 more rows]

## Sheet: E13_specific_DHS_CC
Category	Term	Count	%	Pvalue	Genes	List Total	Pop Hits	Pop Total	Fold Enrichment	Bonferroni	Benjamini	FDR
[truncated: 20 more rows]

## Sheet: E14_specific_DHS_BP
Category	Term	Count	%	Pvalue	Genes	List Total	Pop Hits	Pop Total	Fold Enrichment	Bonferroni	Benjamini	FDR
[truncated: 526 more rows]

[truncated: 4 more sheets: E14_specific_DHS_CC, E16_specific_DHS_BP, E16_specifc_DHS_CC, E16_specific_DHS_KEGG]
