# Supplementary material for: In vivo transition in chromatin accessibility during differentiation of deep-layer excitatory neurons in the neocortex
Source: Development. 2025 Jun 27;152(13):dev204564. doi: 10.1242/dev.204564 (PMC12268177; doi:10.1242/dev.204564)
Supplement: Table S6. [file develop-152-204564-TableS6.xlsx]

## Sheet: E12_all
ID	Antigen class	Antigen	Cell class	Cell	Num of peaks	Overlaps / E12	Overlaps / random100	Log P-val_	Log Q-val_	Fold Enrichment
SRX390111	TFs and others	GFP	Pluripotent stem cell	ES cells	110566	7006/21917	20248/75050	-45.7516	-41.3972	1.18483
SRX9372864	TFs and others	Eed	Pluripotent stem cell	ES cells	37105	4687/21917	12886/75050	-44.033	-39.9797	1.24551
SRX390112	TFs and others	GFP	Pluripotent stem cell	ES cells	136269	6839/21917	19913/75050	-40.7638	-36.8865	1.17605
SRX19085833	TFs and others	5-mC	Neural	Cortex	26532	837/21917	1657/75050	-36.0618	-32.3095	1.72971
SRX1287747	TFs and others	5-mC	Pluripotent stem cell	ES cells	63561	849/21917	1916/75050	-22.7215	-19.3214	1.51734
SRX476210	TFs and others	Zfp57	Pluripotent stem cell	ES cells	35539	2020/21917	5444/75050	-20.2694	-16.915	1.27058
SRX20599249	TFs and others	Gli3	Neural	Cortex	18219	437/21917	852/75050	-19.9205	-16.6075	1.75635
SRX9372878	TFs and others	Eed	Pluripotent stem cell	ES cells	10272	1477/21917	3863/75050	-18.1837	-14.9085	1.30926
SRX114998	TFs and others	5-hmC	Pluripotent stem cell	ES cells	30361	863/21917	2099/75050	-16.2988	-13.0905	1.40789
SRX2894853	TFs and others	Dr1	Pluripotent stem cell	ES cells	50081	4290/21917	12904/75050	-15.0594	-11.8811	1.13842
SRX13340083	TFs and others	Rad21	Embryo	Embryonic head	34822	1267/21917	5406/75050	-12.9879	-9.83764	0.802546
SRX057747	TFs and others	5-hmC	Pluripotent stem cell	ES cells	7539	236/21917	435/75050	-12.9466	-9.82267	1.85777
SRX2415026	TFs and others	Mettl3	Pluripotent stem cell	ES cells	16068	546/21917	1278/75050	-12.5827	-9.48359	1.46296
SRX5287319	TFs and others	Mecp2	Neural	Olfactory Nerve	32185	112/21917	150/75050	-12.3939	-9.32955	2.5568
SRX661585	TFs and others	Ctcf	Neural	Brain	67199	1402/21917	5881/75050	-12.2687	-9.23654	0.816331
SRX2140476	TFs and others	Hmga2	Embryo	Neural progenitor cells	12217	76/21917	80/75050	-12.0712	-9.05925	3.25307
SRX6831870	TFs and others	Rad21	Pluripotent stem cell	ES cells	40047	1137/21917	4866/75050	-11.9876	-9.01344	0.800125
SRX057744	TFs and others	5-hmC	Pluripotent stem cell	ES cells	11646	188/21917	330/75050	-11.8217	-8.89869	1.9508
SRX6831871	TFs and others	Rad21	Pluripotent stem cell	ES cells	30070	633/21917	2892/75050	-11.2214	-8.32942	0.749506
SRX11797895	TFs and others	Sox6	Pluripotent stem cell	EpiSCs derived oligodendrocyte progenitors	23053	523/21917	2455/75050	-11.1079	-8.23064	0.729491
SRX5287318	TFs and others	Mecp2	Neural	Olfactory Nerve	83333	138/21917	222/75050	-10.7355	-7.88627	2.12861
SRX390399	TFs and others	Tcf12	Pluripotent stem cell	mESC derived endodermal cells	22324	354/21917	1754/75050	-10.5243	-7.7014	0.691104
SRX663359	TFs and others	Epitope tags	Embryo	Embryonic limb	1825	113/21917	167/75050	-10.4676	-7.66952	2.31703
SRX3341232	TFs and others	Asxl1	Pluripotent stem cell	ES cells	7507	268/21917	553/75050	-10.4303	-7.64412	1.65951
ERX2021916	TFs and others	Rad21	Pluripotent stem cell	ES cells	26756	392/21917	1901/75050	-10.2585	-7.49519	0.706112
SRX266819	TFs and others	Epitope tags	Pluripotent stem cell	ES cells	1754	67/21917	73/75050	-10.1057	-7.35338	3.14283
SRX15652628	TFs and others	Rad21	Pluripotent stem cell	ES cells	24357	237/21917	1254/75050	-9.94137	-7.19978	0.647173
SRX15652624	TFs and others	Rad21	Pluripotent stem cell	ES cells	15651	111/21917	700/75050	-9.80588	-7.08497	0.542993
SRX23715617	TFs and others	Ctcf	Embryo	Embryonic brains	31712	586/21917	2651/75050	-9.68239	-6.97147	0.756933
SRX1410924	TFs and others	Zic2	Pluripotent stem cell	EpiSC	40287	3107/21917	9408/75050	-9.55726	-6.8561	1.13087
SRX057749	TFs and others	5-hmC	Pluripotent stem cell	ES cells	11619	257/21917	540/75050	-9.47003	-6.78775	1.6297
SRX3202007	TFs and others	Tet1	Pluripotent stem cell	ES cells	3982	619/21917	1569/75050	-9.43499	-6.76185	1.35094
SRX476211	TFs and others	Zfp57	Pluripotent stem cell	ES cells	8964	95/21917	136/75050	-9.423	-6.75882	2.39196
SRX10134093	TFs and others	Rad21	Pluripotent stem cell	mESCs, differentiated	22324	358/21917	1734/75050	-9.376	-6.72059	0.706974
SRX7622743	TFs and others	Stag2	Pluripotent stem cell	ES cells	27165	351/21917	1705/75050	-9.30732	-6.66051	0.70494
SRX15652625	TFs and others	Rad21	Pluripotent stem cell	ES cells	17595	140/21917	819/75050	-9.23546	-6.60536	0.585347
SRX266823	TFs and others	Myc	Pluripotent stem cell	ES cells	903	55/21917	57/75050	-9.03857	-6.42456	3.30413
SRX8844235	TFs and others	Olig2	Pluripotent stem cell	EpiSC	52560	1702/21917	6810/75050	-8.92119	-6.315	0.855819
SRX14728935	TFs and others	Ctcf	Embryo	Embryonic brains	26542	299/21917	1480/75050	-8.91049	-6.31199	0.691798
SRX23715616	TFs and others	Ctcf	Embryo	Embryonic brains	29291	514/21917	2336/75050	-8.84734	-6.25639	0.753459
SRX8642887	TFs and others	Rad21	Pluripotent stem cell	ES cells	23764	557/21917	2503/75050	-8.82625	-6.24921	0.762016
SRX23715618	TFs and others	Ctcf	Embryo	Embryonic brains	26981	360/21917	1725/75050	-8.82544	-6.24921	0.714633
SRX20144540	TFs and others	Ctcf	Embryo	Embryonic brains	34888	620/21917	2746/75050	-8.77227	-6.20322	0.773145
SRX7685626	TFs and others	Rad21	Pluripotent stem cell	ES cells	6355	156/21917	877/75050	-8.72046	-6.15848	0.609108
SRX804262	TFs and others	Atrx	Neural	Cortical neuron	696	58/21917	65/75050	-8.70264	-6.1476	3.05551
SRX5465885	TFs and others	Ctcf	Embryo	Metanephros	27544	469/21917	2154/75050	-8.69182	-6.14362	0.745584
SRX804260	TFs and others	Atrx	Neural	Cortical neuron	701	57/21917	63/75050	-8.67651	-6.13505	3.09816
SRX804261	TFs and others	Atrx	Neural	Cortical neuron	637	59/21917	66/75050	-8.65332	-6.11849	3.0611
SRX10134089	TFs and others	Rad21	Pluripotent stem cell	mESCs, differentiated	19346	296/21917	1460/75050	-8.63014	-6.10827	0.694238
SRX804264	TFs and others	Atrx	Neural	Cortical neuron	682	56/21917	61/75050	-8.62205	-6.10652	3.1436
SRX20144584	TFs and others	Ctcf	Embryo	Embryonic brains	31364	591/21917	2626/75050	-8.55679	-6.05367	0.770659
SRX804259	TFs and others	Atrx	Neural	Cortical neuron	712	56/21917	62/75050	-8.51114	-6.02009	3.0929
SRX3202005	TFs and others	Tet1	Pluripotent stem cell	ES cells	3415	535/21917	1350/75050	-8.45357	-5.98452	1.35703
SRX19320248	TFs and others	Rad21	Pluripotent stem cell	ES cells	29782	375/21917	1773/75050	-8.45241	-5.98452	0.724256
SRX19320250	TFs and others	Rad21	Pluripotent stem cell	ES cells	23896	326/21917	1571/75050	-8.32973	-5.88384	0.710577
SRX10134091	TFs and others	Rad21	Pluripotent stem cell	mESCs, differentiated	18671	272/21917	1352/75050	-8.29942	-5.86492	0.688909
SRX11797899	TFs and others	Sox6	Pluripotent stem cell	EpiSCs derived oligodendrocyte progenitors	17471	401/21917	1872/75050	-8.29609	-5.86492	0.733514
SRX9107990	TFs and others	Rad21	Pluripotent stem cell	ES cells	50879	948/21917	3975/75050	-8.29502	-5.86492	0.816659
SRX5251394	TFs and others	Smad3	Pluripotent stem cell	Embryoid Bodies	25735	1159/21917	4763/75050	-8.27782	-5.85286	0.833244
SRX1547319	TFs and others	Satb2	Neural	Hippocampus	684	55/21917	62/75050	-8.21634	-5.80148	3.03767
SRX804263	TFs and others	Atrx	Neural	Cortical neuron	698	55/21917	62/75050	-8.21634	-5.80148	3.03767
SRX2415029	TFs and others	Mettl3	Pluripotent stem cell	ES cells	6644	290/21917	653/75050	-8.20253	-5.80136	1.52074
SRX5251393	TFs and others	Smad3	Pluripotent stem cell	Embryoid Bodies	13668	674/21917	2931/75050	-8.20149	-5.80136	0.787433
SRX186548	TFs and others	Kdm2b	Pluripotent stem cell	ES cells	20280	2792/21917	8479/75050	-8.17559	-5.78025	1.12756
SRX125273	TFs and others	Smc1a	Pluripotent stem cell	mESC derived neural cells	19845	97/21917	601/75050	-8.15941	-5.76882	0.552671
SRX14728934	TFs and others	Ctcf	Embryo	Embryonic brains	26472	283/21917	1391/75050	-8.14569	-5.7598	0.696673
SRX2894851	TFs and others	Btaf1	Pluripotent stem cell	ES cells	68041	3297/21917	10129/75050	-8.12994	-5.74869	1.11461
SRX1433433	TFs and others	Kdm1a	Neural	Neural Stem Cells	8991	146/21917	817/75050	-8.0522	-5.68459	0.611928
SRX9794975	TFs and others	Ctcf	Neural	Cerebellum	18077	243/21917	1224/75050	-8.01621	-5.65306	0.679821
SRX2830133	TFs and others	Epitope tags	Neural	Dentate Gyrus	1006	53/21917	59/75050	-8.01159	-5.65285	3.07605
SRX15652619	TFs and others	Rad21	Pluripotent stem cell	ES cells	21837	192/21917	1010/75050	-7.93825	-5.5968	0.650953
SRX6454763	TFs and others	GFP	Pluripotent stem cell	ES cells	659	50/21917	54/75050	-7.93472	-5.5968	3.17063
SRX803861	TFs and others	Rad23b	Pluripotent stem cell	ES cells	729	52/21917	57/75050	-7.93414	-5.5968	3.12391
SRX20144585	TFs and others	Ctcf	Embryo	Embryonic brains	27105	444/21917	2023/75050	-7.82797	-5.50772	0.751548
SRX9794980	TFs and others	Rad21	Neural	Cerebellum	9122	74/21917	489/75050	-7.77808	-5.47292	0.518194
SRX20144583	TFs and others	Ctcf	Embryo	Embryonic brains	28573	462/21917	2091/75050	-7.7713	-5.47262	0.756585
SRX1287748	TFs and others	Setdb1	Pluripotent stem cell	ES cells	736	54/21917	62/75050	-7.7317	-5.44551	2.98244
SRX8844234	TFs and others	Olig2	Pluripotent stem cell	EpiSC	53447	1716/21917	6781/75050	-7.69207	-5.40957	0.866549
SRX275812	TFs and others	Epitope tags	Neural	Neurospheres	608	51/21917	57/75050	-7.6755	-5.4003	3.06383
SRX2609731	TFs and others	Btaf1	Pluripotent stem cell	ES cells	65720	3169/21917	9750/75050	-7.62327	-5.35582	1.11298
SRX14059477	TFs and others	Pbrm1	Pluripotent stem cell	ES cells	493	48/21917	52/75050	-7.6049	-5.35089	3.16088
SRX5242839	TFs and others	Rnf2	Pluripotent stem cell	ES cells	578	50/21917	55/75050	-7.58563	-5.33506	3.11298
SRX20209097	TFs and others	Epitope tags	Pluripotent stem cell	ES cells	3695	54/21917	64/75050	-7.54859	-5.31148	2.88924
SRX4394644	TFs and others	Dppa2	Pluripotent stem cell	iPS cells	12359	681/21917	1815/75050	-7.50545	-5.27165	1.28481
SRX213794	TFs and others	Biotin	Pluripotent stem cell	ES cells	812	56/21917	68/75050	-7.4928	-5.26382	2.82
SRX23715619	TFs and others	Ctcf	Embryo	Embryonic brains	28637	422/21917	1924/75050	-7.49109	-5.26382	0.751064
SRX2182950	TFs and others	Pax7	Neural	AtT-20	48889	1216/21917	4929/75050	-7.46359	-5.25238	0.844781
SRX14059483	TFs and others	Pbrm1	Pluripotent stem cell	ES cells	594	48/21917	53/75050	-7.46063	-5.25238	3.10124
SRX5465888	TFs and others	Ctcf	Embryo	Metanephros	28294	565/21917	2478/75050	-7.44494	-5.24611	0.780759
SRX2539821	TFs and others	Hdac1	Pluripotent stem cell	ES cells	498	47/21917	51/75050	-7.43912	-5.24611	3.15571
SRX1433430	TFs and others	Kdm1a	Neural	Neural Stem Cells	8374	135/21917	754/75050	-7.41584	-5.23959	0.613101
SRX10134095	TFs and others	Rad21	Pluripotent stem cell	mESCs, differentiated	15771	207/21917	1057/75050	-7.40928	-5.23959	0.670602
SRX10783416	TFs and others	Morc3	Pluripotent stem cell	ES cells	604	46/21917	49/75050	-7.38995	-5.22788	3.21463
SRX2172620	TFs and others	Brd4	Pluripotent stem cell	iPS cells	1715	141/21917	268/75050	-7.38913	-5.22788	1.80158
SRX20602161	TFs and others	Rad21	Pluripotent stem cell	ES cells	426	44/21917	46/75050	-7.35845	-5.20547	3.2754
SRX6767992	TFs and others	Eed	Pluripotent stem cell	ES cells	468	47/21917	52/75050	-7.29798	-5.16589	3.09502
SRX20144541	TFs and others	Ctcf	Embryo	Embryonic brains	31039	539/21917	2371/75050	-7.29755	-5.16589	0.778443
SRX7622746	TFs and others	Stag1	Pluripotent stem cell	ES cells	32243	556/21917	2437/75050	-7.28217	-5.15639	0.781248
SRX14059507	TFs and others	Pbrm1	Pluripotent stem cell	ES cells	479	46/21917	50/75050	-7.27272	-5.15639	3.15034
SRX2830131	TFs and others	Epitope tags	Neural	Dentate Gyrus	751	46/21917	50/75050	-7.27272	-5.15639	3.15034
SRX5054324	TFs and others	GFP	Pluripotent stem cell	ES cells	480	46/21917	50/75050	-7.27272	-5.15639	3.15034
SRX021985	TFs and others	Atrx	Pluripotent stem cell	ES cells	1155	50/21917	58/75050	-7.26953	-5.1557	2.95197
SRX7685634	TFs and others	Rad21	Pluripotent stem cell	ES cells	25553	288/21917	1384/75050	-7.26402	-5.15515	0.712567
SRX1670223	TFs and others	Rad21	Pluripotent stem cell	ES cells	20081	351/21917	1635/75050	-7.24608	-5.1421	0.735121
SRX3602877	TFs and others	Brd4	Pluripotent stem cell	iPS cells	745	99/21917	166/75050	-7.24606	-5.1421	2.04219
DRX138415	TFs and others	Smad1	Embryo	Embryonic brains	679	55/21917	68/75050	-7.23547	-5.13599	2.76964
SRX3602874	TFs and others	Brd4	Pluripotent stem cell	iPS cells	515	49/21917	56/75050	-7.23269	-5.13599	2.99625
SRX4501273	TFs and others	Hmgn2	Pluripotent stem cell	P19	501	49/21917	56/75050	-7.23269	-5.13599	2.99625
SRX2228736	TFs and others	Trim28	Pluripotent stem cell	ES cells	1606	45/21917	48/75050	-7.21776	-5.1282	3.21026
SRX6768030	TFs and others	Pcgf1	Pluripotent stem cell	ES cells	434	45/21917	48/75050	-7.21776	-5.1282	3.21026
SRX20793682	TFs and others	Ctcf	Neural	Cortical neuron	28814	645/21917	2776/75050	-7.2132	-5.12599	0.795628
SRX2329661	TFs and others	Cbx3	Pluripotent stem cell	mESC derived neural cells	542	43/21917	45/75050	-7.19504	-5.12018	3.27209
SRX9172014	TFs and others	Pou5f1	Pluripotent stem cell	ES cells	399	43/21917	45/75050	-7.19504	-5.12018	3.27209
SRX9172017	TFs and others	Pou5f1	Pluripotent stem cell	ES cells	421	43/21917	45/75050	-7.19504	-5.12018	3.27209
SRX5251397	TFs and others	Foxh1	Pluripotent stem cell	Embryoid Bodies	15650	625/21917	2698/75050	-7.19352	-5.12018	0.793246
SRX4394233	TFs and others	Psip1	Pluripotent stem cell	ES cells	360	42/21917	43/75050	-7.18518	-5.11826	3.34465
SRX17781589	TFs and others	Ctcf	Embryo	Embryonic brains	15889	327/21917	1538/75050	-7.18484	-5.11826	0.72805
SRX19320247	TFs and others	Rad21	Pluripotent stem cell	ES cells	31196	381/21917	1752/75050	-7.17528	-5.11094	0.744664
SRX7176631	TFs and others	Ssrp1	Pluripotent stem cell	ES cells	3614	174/21917	357/75050	-7.14253	-5.08482	1.66898
SRX14059489	TFs and others	Pbrm1	Pluripotent stem cell	ES cells	521	46/21917	51/75050	-7.13492	-5.08157	3.08857
SRX145062	TFs and others	Tal1	Embryo	Embryonic erythroblasts	4633	145/21917	281/75050	-7.12771	-5.07967	1.76698
SRX5292052	TFs and others	Sox2	Neural	AtT-20	27173	117/21917	668/75050	-7.1176	-5.07967	0.599762
SRX130599	TFs and others	Kdm6b	Embryo	Embryonic brains	11941	192/21917	986/75050	-7.11242	-5.07967	0.666797
SRX14728937	TFs and others	Ctcf	Embryo	Embryonic brains	20771	186/21917	962/75050	-7.1124	-5.07967	0.662075
DRX138419	TFs and others	Smad1	Embryo	Embryonic brains	575	49/21917	57/75050	-7.10775	-5.07967	2.94368
SRX20868205	TFs and others	Epitope tags	Pluripotent stem cell	ES cells	699	52/21917	63/75050	-7.10617	-5.07967	2.82639
SRX445339	TFs and others	Baz1a	Neural	Nucleus Accumbens	232	45/21917	49/75050	-7.10567	-5.07967	3.14475
SRX3202006	TFs and others	Tet1	Pluripotent stem cell	ES cells	2560	407/21917	1012/75050	-7.05724	-5.04053	1.37716
SRX1017447	TFs and others	Rxra	Pluripotent stem cell	P19	532	44/21917	47/75050	-7.04466	-5.04053	3.20571
SRX14059495	TFs and others	Pbrm1	Pluripotent stem cell	ES cells	466	44/21917	47/75050	-7.04466	-5.04053	3.20571
SRX1287875	TFs and others	Paf1	Pluripotent stem cell	ES cells	486	42/21917	44/75050	-7.03115	-5.04038	3.26863
SRX254800	TFs and others	Epitope tags	Pluripotent stem cell	mESCs, differentiated	407	42/21917	44/75050	-7.03115	-5.04038	3.26863
SRX9172015	TFs and others	Pou5f1	Pluripotent stem cell	ES cells	441	42/21917	44/75050	-7.03115	-5.04038	3.26863
SRX9172016	TFs and others	Pou5f1	Pluripotent stem cell	ES cells	416	42/21917	44/75050	-7.03115	-5.04038	3.26863
SRX2796969	TFs and others	Epitope tags	Pluripotent stem cell	ES cells	455	41/21917	42/75050	-7.01727	-5.02838	3.34275
SRX2649460	TFs and others	Atrx	Embryo	Embryonic liver	8529	53/21917	65/75050	-6.99841	-5.01787	2.79211
SRX14059488	TFs and others	Pbrm1	Pluripotent stem cell	ES cells	460	45/21917	50/75050	-6.97144	-5.008	3.08185
SRX2026509	TFs and others	Nkx2-1	Neural	Basal Ganglia	473	45/21917	50/75050	-6.97144	-5.008	3.08185
SRX7627566	TFs and others	Rest	Neural	Hippocampus	400	48/21917	56/75050	-6.94564	-4.9884	2.9351
SRX14059490	TFs and others	Arid2	Pluripotent stem cell	ES cells	505	44/21917	48/75050	-6.93794	-4.9884	3.13893
SRX145066	TFs and others	Gata1	Embryo	Embryonic megakaryocytes	1275	70/21917	102/75050	-6.92412	-4.97628	2.35
SRX8642890	TFs and others	Rad21	Pluripotent stem cell	ES cells	23190	1151/21917	4657/75050	-6.91897	-4.97283	0.846328
DRX138418	TFs and others	Smad1	Embryo	Embryonic brains	519	47/21917	54/75050	-6.90104	-4.96261	2.98039
SRX5465889	TFs and others	Rad21	Embryo	Metanephros	16250	186/21917	956/75050	-6.8895	-4.96261	0.666231
SRX1688258	TFs and others	Ruvbl2	Pluripotent stem cell	ES cells	441	43/21917	46/75050	-6.87066	-4.96261	3.20096
SRX2388074	TFs and others	Lhx3	Pluripotent stem cell	mESCs, differentiated	507	43/21917	46/75050	-6.87066	-4.96261	3.20096
SRX2575114	TFs and others	Cbx3	Pluripotent stem cell	mESC derived neural cells	440	43/21917	46/75050	-6.87066	-4.96261	3.20096
SRX2744942	TFs and others	Cbx5	Pluripotent stem cell	ES cells	524	43/21917	46/75050	-6.87066	-4.96261	3.20096
SRX1287876	TFs and others	Paf1	Pluripotent stem cell	ES cells	478	41/21917	43/75050	-6.86674	-4.96261	3.26501
SRX1287879	TFs and others	Paf1	Pluripotent stem cell	ES cells	502	41/21917	43/75050	-6.86674	-4.96261	3.26501
SRX1569972	TFs and others	Epitope tags	Pluripotent stem cell	ES cells	421	41/21917	43/75050	-6.86674	-4.96261	3.26501
SRX15951262	TFs and others	Arntl	Neural	Retina	392	41/21917	43/75050	-6.86674	-4.96261	3.26501
SRX2744941	TFs and others	Cbx5	Pluripotent stem cell	ES cells	512	41/21917	43/75050	-6.86674	-4.96261	3.26501
SRX3586946	TFs and others	Cbx5	Pluripotent stem cell	ES cells	397	41/21917	43/75050	-6.86674	-4.96261	3.26501
SRX4394183	TFs and others	Supt16	Pluripotent stem cell	ES cells	759	41/21917	43/75050	-6.86674	-4.96261	3.26501
SRX5252268	TFs and others	Rad21	Pluripotent stem cell	ES cells	360	41/21917	43/75050	-6.86674	-4.96261	3.26501
SRX1670195	TFs and others	Rad21	Pluripotent stem cell	ES cells	22076	384/21917	1750/75050	-6.85381	-4.95122	0.751385
SRX14046358	TFs and others	Ctcf	Pluripotent stem cell	mESC derived neural cells	7670	145/21917	781/75050	-6.84957	-4.94896	0.63575
SRX17005444	TFs and others	Ctcf	Neural	Neurons	17980	283/21917	1349/75050	-6.84216	-4.94566	0.718363
SRX19363537	TFs and others	Ctcf	Neural	Neurons	17980	283/21917	1349/75050	-6.84216	-4.94566	0.718363
SRX7622741	TFs and others	Stag1	Pluripotent stem cell	ES cells	34871	485/21917	2143/75050	-6.82624	-4.94308	0.774978
SRX9641476	TFs and others	Rad21	Pluripotent stem cell	ES cells	24120	352/21917	1623/75050	-6.82181	-4.94308	0.742666
SRX22512358	TFs and others	Ctcf	Neural	Neural progenitor cells	13055	133/21917	730/75050	-6.81668	-4.94308	0.623876
SRX2955754	TFs and others	Yeats4	Pluripotent stem cell	ES cells	668	49/21917	58/75050	-6.81531	-4.94308	2.89293
SRX14059501	TFs and others	Pbrm1	Pluripotent stem cell	ES cells	476	44/21917	49/75050	-6.8075	-4.94308	3.07487
SRX1979971	TFs and others	GFP	Neural	Cortex	446	44/21917	49/75050	-6.8075	-4.94308	3.07487
SRX2539822	TFs and others	Hdac1	Pluripotent stem cell	ES cells	504	44/21917	49/75050	-6.8075	-4.94308	3.07487
SRX5027336	TFs and others	Pcgf1	Pluripotent stem cell	ES cells	506	44/21917	49/75050	-6.8075	-4.94308	3.07487
SRX181746	TFs and others	Fli1	Embryo	Embryonic megakaryocytes	883	60/21917	82/75050	-6.74717	-4.90065	2.50557
SRX1670207	TFs and others	Rad21	Pluripotent stem cell	ES cells	26513	659/21917	2806/75050	-6.73726	-4.89208	0.804206
SRX20209107	TFs and others	Epitope tags	Pluripotent stem cell	ES cells	618	46/21917	53/75050	-6.73446	-4.89063	2.97202
SRX5465890	TFs and others	Ctcf	Embryo	Embryonic brains	22328	229/21917	1128/75050	-6.71781	-4.88792	0.695178
SRX20144582	TFs and others	Ctcf	Embryo	Embryonic brains	28220	462/21917	2049/75050	-6.70529	-4.88792	0.772093
SRX2068822	TFs and others	Cdc73	Pluripotent stem cell	ES cells	360	40/21917	42/75050	-6.70177	-4.88792	3.26122
SRX22538101	TFs and others	Aebp2	Pluripotent stem cell	ES cells	431	40/21917	42/75050	-6.70177	-4.88792	3.26122
SRX342713	TFs and others	Kmt2d	Pluripotent stem cell	ES cells	417	40/21917	42/75050	-6.70177	-4.88792	3.26122
SRX3584656	TFs and others	Epitope tags	Pluripotent stem cell	ES cells	431	40/21917	42/75050	-6.70177	-4.88792	3.26122
SRX5247622	TFs and others	Zbtb11	Pluripotent stem cell	ES cells	368	40/21917	42/75050	-6.70177	-4.88792	3.26122
SRX6889520	TFs and others	Elob	Pluripotent stem cell	ES cells	404	40/21917	42/75050	-6.70177	-4.88792	3.26122
SRX9172008	TFs and others	Rest	Pluripotent stem cell	ES cells	391	40/21917	42/75050	-6.70177	-4.88792	3.26122
SRX9172012	TFs and others	Pou5f1	Pluripotent stem cell	ES cells	406	40/21917	42/75050	-6.70177	-4.88792	3.26122
SRX2026511	TFs and others	Lhx6	Neural	Basal Ganglia	387	42/21917	45/75050	-6.69575	-4.88792	3.196
SRX2638679	TFs and others	Htatsf1	Pluripotent stem cell	ES cells	415	42/21917	45/75050	-6.69575	-4.88792	3.196
SRX2871271	TFs and others	Erf	Pluripotent stem cell	ES cells	405	42/21917	45/75050	-6.69575	-4.88792	3.196
SRX5027342	TFs and others	Pcgf3	Pluripotent stem cell	ES cells	499	42/21917	45/75050	-6.69575	-4.88792	3.196
SRX6831867	TFs and others	Smc1a	Pluripotent stem cell	ES cells	68795	1571/21917	6185/75050	-6.69006	-4.88346	0.869773
SRX2068818	TFs and others	Cdc73	Pluripotent stem cell	ES cells	369	39/21917	40/75050	-6.67879	-4.87342	3.33868
SRX209672	TFs and others	Ep300	Neural	Cerebellar Cortex	748	61/21917	84/75050	-6.64885	-4.85455	2.48668
SRX1973345	TFs and others	Gfi1	Neural	Neurospheres	413	43/21917	48/75050	-6.64308	-4.85455	3.06759
SRX2609614	TFs and others	Kmt2d	Neural	Cerebellum	926	43/21917	48/75050	-6.64308	-4.85455	3.06759
SRX2871269	TFs and others	Erf	Pluripotent stem cell	ES cells	435	43/21917	48/75050	-6.64308	-4.85455	3.06759
SRX9641482	TFs and others	Rad21	Pluripotent stem cell	ES cells	29867	484/21917	2132/75050	-6.63269	-4.84534	0.77737
SRX3602880	TFs and others	Brd4	Pluripotent stem cell	iPS cells	2560	181/21917	384/75050	-6.62668	-4.84093	1.61405
SRX170714	TFs and others	Meis1	Embryo	Embryonic trunk	675	49/21917	60/75050	-6.62476	-4.84093	2.7965
SRX8713912	TFs and others	Pou5f1	Pluripotent stem cell	iPS cells	769	46/21917	54/75050	-6.62039	-4.84004	2.91698
SRX15652622	TFs and others	Rad21	Pluripotent stem cell	ES cells	15964	96/21917	563/75050	-6.60522	-4.83927	0.583892
SRX15652627	TFs and others	Rad21	Pluripotent stem cell	ES cells	24320	228/21917	1120/75050	-6.60355	-4.83927	0.697086
SRX088968	TFs and others	Epitope tags	Pluripotent stem cell	ES cells	532	42/21917	46/75050	-6.60036	-4.83927	3.12652
SRX1287878	TFs and others	Paf1	Pluripotent stem cell	ES cells	519	42/21917	46/75050	-6.60036	-4.83927	3.12652
SRX14059500	TFs and others	Pbrm1	Pluripotent stem cell	ES cells	424	42/21917	46/75050	-6.60036	-4.83927	3.12652
SRX2026508	TFs and others	Nkx2-1	Neural	Basal Ganglia	411	42/21917	46/75050	-6.60036	-4.83927	3.12652
SRX2440064	TFs and others	Epitope tags	Pluripotent stem cell	ES cells	477	42/21917	46/75050	-6.60036	-4.83927	3.12652
SRX2744946	TFs and others	Cbx1	Pluripotent stem cell	ES cells	601	42/21917	46/75050	-6.60036	-4.83927	3.12652
SRX5027333	TFs and others	Pcgf1	Pluripotent stem cell	ES cells	475	42/21917	46/75050	-6.60036	-4.83927	3.12652
SRX5027334	TFs and others	Pcgf1	Pluripotent stem cell	ES cells	519	42/21917	46/75050	-6.60036	-4.83927	3.12652
SRX8622206	TFs and others	Trim28	Pluripotent stem cell	ES cells	569	42/21917	46/75050	-6.60036	-4.83927	3.12652
SRX5027392	TFs and others	Rnf2	Pluripotent stem cell	ES cells	668	45/21917	52/75050	-6.56737	-4.81129	2.96332
SRX869068	TFs and others	Smchd1	Neural	Neural Stem Cells	554	45/21917	52/75050	-6.56737	-4.81129	2.96332
SRX8713915	TFs and others	Myc	Pluripotent stem cell	iPS cells	531	48/21917	58/75050	-6.56688	-4.81129	2.83389
SRX8833468	TFs and others	Epitope tags	Pluripotent stem cell	mESC derived neural cells	34927	293/21917	1381/75050	-6.55438	-4.79989	0.726513
SRX20209095	TFs and others	Epitope tags	Pluripotent stem cell	ES cells	4139	53/21917	68/75050	-6.5453	-4.79903	2.66893
SRX2401994	TFs and others	Smad1	Pluripotent stem cell	ES cells	376	39/21917	41/75050	-6.53619	-4.79903	3.25724
SRX2440065	TFs and others	Epitope tags	Pluripotent stem cell	ES cells	386	39/21917	41/75050	-6.53619	-4.79903	3.25724
SRX2744947	TFs and others	Cbx1	Pluripotent stem cell	ES cells	471	39/21917	41/75050	-6.53619	-4.79903	3.25724
SRX2955831	TFs and others	Zfp384	Neural	Neuroepithelial progenitor cell	319	39/21917	41/75050	-6.53619	-4.79903	3.25724
SRX5252270	TFs and others	Rad21	Pluripotent stem cell	ES cells	346	39/21917	41/75050	-6.53619	-4.79903	3.25724
SRX21026477	TFs and others	Nfe2l2	Neural	Cerebral Cortex	39083	510/21917	2228/75050	-6.53098	-4.79903	0.783835
SRX5027406	TFs and others	Wdr5	Pluripotent stem cell	ES cells	588	65/21917	94/75050	-6.52639	-4.79903	2.36785
SRX3202002	TFs and others	Tet1	Pluripotent stem cell	ES cells	13505	1632/21917	4843/75050	-6.52157	-4.79903	1.15392
SRX1017422	TFs and others	Rxra	Pluripotent stem cell	F9	480	41/21917	44/75050	-6.51994	-4.79903	3.19081
SRX1287880	TFs and others	Paf1	Pluripotent stem cell	ES cells	544	41/21917	44/75050	-6.51994	-4.79903	3.19081
SRX1688205	TFs and others	Baz1a	Pluripotent stem cell	ES cells	451	41/21917	44/75050	-6.51994	-4.79903	3.19081
SRX2026512	TFs and others	Lhx6	Neural	Basal Ganglia	418	41/21917	44/75050	-6.51994	-4.79903	3.19081
SRX2744961	TFs and others	Cbx3	Pluripotent stem cell	ES cells	528	41/21917	44/75050	-6.51994	-4.79903	3.19081
SRX2796967	TFs and others	Epitope tags	Pluripotent stem cell	ES cells	499	41/21917	44/75050	-6.51994	-4.79903	3.19081
SRX4394231	TFs and others	Hdgf2	Pluripotent stem cell	ES cells	1719	41/21917	44/75050	-6.51994	-4.79903	3.19081
SRX5027335	TFs and others	Pcgf1	Pluripotent stem cell	ES cells	467	41/21917	44/75050	-6.51994	-4.79903	3.19081
SRX5465886	TFs and others	Ctcf	Embryo	Metanephros	27074	456/21917	2019/75050	-6.50933	-4.79521	0.773389
SRX3585307	TFs and others	Klf5	Pluripotent stem cell	ES cells	381	38/21917	39/75050	-6.50811	-4.79521	3.33648
SRX181747	TFs and others	Tal1	Embryo	Embryonic megakaryocytes	2581	88/21917	148/75050	-6.49879	-4.78787	2.03606
DRX138420	TFs and others	Smad1	Embryo	Embryonic brains	452	44/21917	50/75050	-6.47925	-4.78465	3.01337
SRX10559947	TFs and others	Setdb1	Pluripotent stem cell	ES cells	539	42/21917	47/75050	-6.47816	-4.78465	3.06
SRX6409840	TFs and others	Myc	Pluripotent stem cell	mESCs, differentiated	512	42/21917	47/75050	-6.47816	-4.78465	3.06
SRX19320249	TFs and others	Rad21	Pluripotent stem cell	ES cells	22647	228/21917	1116/75050	-6.46912	-4.7775	0.699585
SRX554632	TFs and others	Suz12	Pluripotent stem cell	ES cells	9517	1824/21917	5463/75050	-6.46501	-4.77527	1.14331
SRX8713914	TFs and others	Klf4	Pluripotent stem cell	iPS cells	571	45/21917	53/75050	-6.45724	-4.77125	2.90741
SRX19320251	TFs and others	Rad21	Pluripotent stem cell	ES cells	32332	408/21917	1830/75050	-6.45494	-4.76988	0.763447
SRX2068826	TFs and others	Epitope tags	Pluripotent stem cell	ES cells	496	41/21917	45/75050	-6.43047	-4.76004	3.1199
SRX361677	TFs and others	Stat3	Neural	Astrocytes	519	41/21917	45/75050	-6.43047	-4.76004	3.1199
SRX20793686	TFs and others	Ctcf	Neural	Cortical neuron	19288	383/21917	1731/75050	-6.42329	-4.75465	0.757655
SRX3202003	TFs and others	Tet1	Pluripotent stem cell	ES cells	13375	1611/21917	4782/75050	-6.41405	-4.74631	1.1536
SRX14059491	TFs and others	Arid2	Pluripotent stem cell	ES cells	793	47/21917	57/75050	-6.4021	-4.73824	2.82353
SRX5578671	TFs and others	Biotin	Pluripotent stem cell	ES cells	1806	47/21917	57/75050	-6.4021	-4.73824	2.82353
SRX5027396	TFs and others	Rnf2	Pluripotent stem cell	ES cells	653	44/21917	51/75050	-6.39977	-4.73824	2.95428
SRX977369	TFs and others	Epitope tags	Pluripotent stem cell	iPSC intermediates	45283	453/21917	2002/75050	-6.38725	-4.73325	0.774825
SRX3202004	TFs and others	Tet1	Pluripotent stem cell	ES cells	12058	1463/21917	4310/75050	-6.38691	-4.73325	1.16235
SRX088969	TFs and others	Epitope tags	Pluripotent stem cell	ES cells	504	38/21917	40/75050	-6.36996	-4.73325	3.25307
SRX15888983	TFs and others	Epitope tags	Pluripotent stem cell	ES cells	356	38/21917	40/75050	-6.36996	-4.73325	3.25307
SRX15943639	TFs and others	Top1	Pluripotent stem cell	ES cells	310	38/21917	40/75050	-6.36996	-4.73325	3.25307
SRX1688244	TFs and others	Med1	Pluripotent stem cell	ES cells	419	38/21917	40/75050	-6.36996	-4.73325	3.25307
SRX20209121	TFs and others	Epitope tags	Pluripotent stem cell	mESC derived neural cells	457	38/21917	40/75050	-6.36996	-4.73325	3.25307
SRX2068823	TFs and others	Cdc73	Pluripotent stem cell	ES cells	373	38/21917	40/75050	-6.36996	-4.73325	3.25307
SRX2401993	TFs and others	Smad1	Pluripotent stem cell	ES cells	366	38/21917	40/75050	-6.36996	-4.73325	3.25307
SRX2744936	TFs and others	Adnp	Pluripotent stem cell	ES cells	398	38/21917	40/75050	-6.36996	-4.73325	3.25307
SRX388392	TFs and others	Kdm5b	Pluripotent stem cell	ES cells	478	38/21917	40/75050	-6.36996	-4.73325	3.25307
SRX3946198	TFs and others	Rnf2	Pluripotent stem cell	ES cells	414	38/21917	40/75050	-6.36996	-4.73325	3.25307
SRX4338250	TFs and others	Suz12	Pluripotent stem cell	ES cells	457	38/21917	40/75050	-6.36996	-4.73325	3.25307
SRX5247621	TFs and others	Epitope tags	Pluripotent stem cell	ES cells	359	38/21917	40/75050	-6.36996	-4.73325	3.25307
SRX6454764	TFs and others	GFP	Pluripotent stem cell	ES cells	435	38/21917	40/75050	-6.36996	-4.73325	3.25307
SRX6768034	TFs and others	Rnf2	Pluripotent stem cell	ES cells	323	38/21917	40/75050	-6.36996	-4.73325	3.25307
SRX9172005	TFs and others	Rest	Pluripotent stem cell	ES cells	401	38/21917	40/75050	-6.36996	-4.73325	3.25307
SRX9172010	TFs and others	Pou5f1	Pluripotent stem cell	ES cells	422	38/21917	40/75050	-6.36996	-4.73325	3.25307
SRX1540623	TFs and others	Zfp281	Pluripotent stem cell	ES cells	57607	2826/21917	8727/75050	-6.35282	-4.72544	1.10886
SRX1287877	TFs and others	Paf1	Pluripotent stem cell	ES cells	471	40/21917	43/75050	-6.34324	-4.72544	3.18538
SRX15951261	TFs and others	Arntl	Neural	Retina	394	40/21917	43/75050	-6.34324	-4.72544	3.18538
SRX18040254	TFs and others	Sox2	Pluripotent stem cell	ES cells	368	40/21917	43/75050	-6.34324	-4.72544	3.18538
SRX20209117	TFs and others	Epitope tags	Pluripotent stem cell	mESC derived neural cells	326	40/21917	43/75050	-6.34324	-4.72544	3.18538
SRX20602160	TFs and others	Rad21	Pluripotent stem cell	ES cells	501	40/21917	43/75050	-6.34324	-4.72544	3.18538
SRX2744954	TFs and others	Cbx3	Pluripotent stem cell	ES cells	455	40/21917	43/75050	-6.34324	-4.72544	3.18538
SRX4394180	TFs and others	Hdgf2	Pluripotent stem cell	ES cells	405	40/21917	43/75050	-6.34324	-4.72544	3.18538
SRX5358268	TFs and others	Ldb1	Pluripotent stem cell	mESCs, differentiated	427	40/21917	43/75050	-6.34324	-4.72544	3.18538
SRX9172009	TFs and others	Rest	Pluripotent stem cell	ES cells	381	40/21917	43/75050	-6.34324	-4.72544	3.18538
SRX390396	TFs and others	Smad2	Pluripotent stem cell	mESC derived endodermal cells	30394	515/21917	2238/75050	-6.33961	-4.72544	0.787983
SRX15951259	TFs and others	Arntl	Neural	Retina	347	37/21917	38/75050	-6.33642	-4.72544	3.33417
SRX2955827	TFs and others	Zfp384	Neural	Neuroepithelial progenitor cell	294	37/21917	38/75050	-6.33642	-4.72544	3.33417
SRX130598	TFs and others	Smad3	Embryo	Embryonic brains	8809	128/21917	695/75050	-6.32064	-4.71212	0.630659
SRX14059482	TFs and others	Pbrm1	Pluripotent stem cell	ES cells	480	41/21917	46/75050	-6.31272	-4.71136	3.05208
SRX1688256	TFs and others	Ruvbl1	Pluripotent stem cell	ES cells	453	41/21917	46/75050	-6.31272	-4.71136	3.05208
SRX2388071	TFs and others	Lhx3	Pluripotent stem cell	mESCs, differentiated	479	41/21917	46/75050	-6.31272	-4.71136	3.05208
SRX2871270	TFs and others	Erf	Pluripotent stem cell	ES cells	389	43/21917	49/75050	-6.30595	-4.70821	3.00498
SRX4369911	TFs and others	Ahcy	Pluripotent stem cell	ES cells	664	43/21917	49/75050	-6.30595	-4.70821	3.00498
SRX1017425	TFs and others	Rxra	Pluripotent stem cell	F9	606	47/21917	58/75050	-6.30271	-4.70649	2.77485
SRX2026507	TFs and others	Nkx2-1	Neural	Basal Ganglia	1470	59/21917	83/75050	-6.28431	-4.6896	2.43413
SRX3602866	TFs and others	Brd4	Pluripotent stem cell	iPS cells	3629	250/21917	580/75050	-6.28056	-4.68661	1.47598
SRX9794978	TFs and others	Ctcf	Neural	Cerebellum	16028	172/21917	880/75050	-6.27596	-4.68358	0.669292
SRX15951260	TFs and others	Arntl	Neural	Retina	398	40/21917	44/75050	-6.25982	-4.6785	3.11298
SRX1688264	TFs and others	Smarca5	Pluripotent stem cell	ES cells	510	40/21917	44/75050	-6.25982	-4.6785	3.11298
SRX213828	TFs and others	Myc	Pluripotent stem cell	ES cells	483	40/21917	44/75050	-6.25982	-4.6785	3.11298
SRX2955830	TFs and others	Atrx	Neural	Neuroepithelial progenitor cell	434	40/21917	44/75050	-6.25982	-4.6785	3.11298
SRX3145816	TFs and others	Suz12	Pluripotent stem cell	ES cells	1661	40/21917	44/75050	-6.25982	-4.6785	3.11298
SRX7627564	TFs and others	Rest	Neural	Hippocampus	300	40/21917	44/75050	-6.25982	-4.6785	3.11298
SRX7622750	TFs and others	Stag2	Pluripotent stem cell	ES cells	24026	301/21917	1401/75050	-6.25503	-4.67444	0.735695
SRX1017426	TFs and others	Rxra	Pluripotent stem cell	F9	450	43/21917	50/75050	-6.23167	-4.66157	2.94488
SRX2068827	TFs and others	Epitope tags	Pluripotent stem cell	ES cells	484	43/21917	50/75050	-6.23167	-4.66157	2.94488
SRX5358269	TFs and others	Ldb1	Pluripotent stem cell	mESCs, differentiated	551	43/21917	50/75050	-6.23167	-4.66157	2.94488
SRX1556185	TFs and others	Epitope tags	Pluripotent stem cell	ES cells	366	38/21917	41/75050	-6.21665	-4.66157	3.17373
SRX1569973	TFs and others	Epitope tags	Pluripotent stem cell	ES cells	415	38/21917	41/75050	-6.21665	-4.66157	3.17373
SRX1662106	TFs and others	Elob	Pluripotent stem cell	ES cells	430	38/21917	41/75050	-6.21665	-4.66157	3.17373
SRX1688257	TFs and others	Ruvbl2	Pluripotent stem cell	ES cells	526	38/21917	41/75050	-6.21665	-4.66157	3.17373
SRX1688273	TFs and others	Baz1b	Pluripotent stem cell	ES cells	552	38/21917	41/75050	-6.21665	-4.66157	3.17373
SRX2068821	TFs and others	Leo1	Pluripotent stem cell	ES cells	356	38/21917	41/75050	-6.21665	-4.66157	3.17373
SRX3537874	TFs and others	Epitope tags	Pluripotent stem cell	ES cells	474	38/21917	41/75050	-6.21665	-4.66157	3.17373
SRX381482	TFs and others	Kdm2b	Pluripotent stem cell	ES cells	433	38/21917	41/75050	-6.21665	-4.66157	3.17373
SRX5369615	TFs and others	Epitope tags	Pluripotent stem cell	ES cells	451	38/21917	41/75050	-6.21665	-4.66157	3.17373
SRX6409837	TFs and others	Myc	Pluripotent stem cell	mESCs, differentiated	454	38/21917	41/75050	-6.21665	-4.66157	3.17373
SRX671682	TFs and others	Fosb	Neural	Cortical neuron	560	38/21917	41/75050	-6.21665	-4.66157	3.17373
SRX9172011	TFs and others	Pou5f1	Pluripotent stem cell	ES cells	417	38/21917	41/75050	-6.21665	-4.66157	3.17373
SRX9172013	TFs and others	Pou5f1	Pluripotent stem cell	ES cells	413	38/21917	41/75050	-6.21665	-4.66157	3.17373
DRX138414	TFs and others	Smad1	Embryo	Embryonic brains	642	54/21917	73/75050	-6.21472	-4.66157	2.53303
SRX14728915	TFs and others	Ctcf	Embryo	Embryonic brains	18570	224/21917	1092/75050	-6.21242	-4.66157	0.702417
SRX2000075	TFs and others	Ctcf	Neural	Neural progenitor cells	17435	104/21917	589/75050	-6.20583	-4.66157	0.604627
SRX1338524	TFs and others	Med1	Pluripotent stem cell	ES cells	406	37/21917	39/75050	-6.20303	-4.66157	3.24868
SRX15943643	TFs and others	Top1	Pluripotent stem cell	ES cells	319	37/21917	39/75050	-6.20303	-4.66157	3.24868
SRX15943653	TFs and others	Top1	Pluripotent stem cell	ES cells	312	37/21917	39/75050	-6.20303	-4.66157	3.24868
SRX1632698	TFs and others	Klf6	Neural	Oligodendrocytes	410	37/21917	39/75050	-6.20303	-4.66157	3.24868
SRX1662107	TFs and others	Elob	Pluripotent stem cell	ES cells	385	37/21917	39/75050	-6.20303	-4.66157	3.24868
SRX2068816	TFs and others	Leo1	Pluripotent stem cell	ES cells	372	37/21917	39/75050	-6.20303	-4.66157	3.24868
SRX2955821	TFs and others	Zfp384	Neural	Neuroepithelial progenitor cell	315	37/21917	39/75050	-6.20303	-4.66157	3.24868
SRX4579968	TFs and others	Rcor2	Neural	Cortical midline	410	37/21917	39/75050	-6.20303	-4.66157	3.24868
SRX5252272	TFs and others	Rad21	Pluripotent stem cell	ES cells	318	37/21917	39/75050	-6.20303	-4.66157	3.24868
SRX5850006	TFs and others	Epitope tags	Pluripotent stem cell	ES cells	370	37/21917	39/75050	-6.20303	-4.66157	3.24868
SRX700334	TFs and others	Mef2d	Neural	Retina	326	37/21917	39/75050	-6.20303	-4.66157	3.24868
SRX823607	TFs and others	Zic3	Pluripotent stem cell	ES cells	459	37/21917	39/75050	-6.20303	-4.66157	3.24868
SRX5465891	TFs and others	Ctcf	Embryo	Embryonic brains	19584	327/21917	1501/75050	-6.18312	-4.65252	0.745996
SRX3602878	TFs and others	Brd4	Pluripotent stem cell	iPS cells	478	65/21917	97/75050	-6.18161	-4.65252	2.29462
SRX2172623	TFs and others	Brd4	Pluripotent stem cell	iPS cells	490	41/21917	47/75050	-6.17754	-4.65252	2.98714
SRX14059494	TFs and others	Pbrm1	Pluripotent stem cell	ES cells	412	39/21917	42/75050	-6.16568	-4.65252	3.17969
SRX1602650	TFs and others	Kmt2b	Pluripotent stem cell	ES cells	471	39/21917	42/75050	-6.16568	-4.65252	3.17969
SRX2514287	TFs and others	Biotin	Pluripotent stem cell	ES cells	501	39/21917	42/75050	-6.16568	-4.65252	3.17969
SRX2744940	TFs and others	Cbx5	Pluripotent stem cell	ES cells	473	39/21917	42/75050	-6.16568	-4.65252	3.17969
SRX2744966	TFs and others	Cbx3	Pluripotent stem cell	ES cells	436	39/21917	42/75050	-6.16568	-4.65252	3.17969
SRX381481	TFs and others	Kdm2b	Pluripotent stem cell	ES cells	420	39/21917	42/75050	-6.16568	-4.65252	3.17969
SRX4403300	TFs and others	Mbd3	Pluripotent stem cell	ES cells	462	39/21917	42/75050	-6.16568	-4.65252	3.17969
SRX6767997	TFs and others	Cbx7	Pluripotent stem cell	ES cells	350	39/21917	42/75050	-6.16568	-4.65252	3.17969
SRX2068819	TFs and others	Cdc73	Pluripotent stem cell	ES cells	340	36/21917	37/75050	-6.16366	-4.65252	3.33173
SRX5173624	TFs and others	Epitope tags	Pluripotent stem cell	PGCLC	232	36/21917	37/75050	-6.16366	-4.65252	3.33173
SRX1688201	TFs and others	Smarcc1	Pluripotent stem cell	ES cells	503	40/21917	45/75050	-6.14672	-4.64115	3.04381
SRX1688265	TFs and others	Smarca5	Pluripotent stem cell	ES cells	440	40/21917	45/75050	-6.14672	-4.64115	3.04381
SRX213820	TFs and others	Nanog	Pluripotent stem cell	ES cells	519	40/21917	45/75050	-6.14672	-4.64115	3.04381
SRX604253	TFs and others	Cbx1	Pluripotent stem cell	mESC derived neural cells	531	40/21917	45/75050	-6.14672	-4.64115	3.04381
SRX254801	TFs and others	Epitope tags	Pluripotent stem cell	mESCs, differentiated	469	46/21917	57/75050	-6.14135	-4.6371	2.76346
SRX4061017	TFs and others	Smad4	Embryo	Forelimb	570	45/21917	54/75050	-6.13781	-4.63591	2.85357
SRX4061018	TFs and others	Smad4	Embryo	Forelimb	610	45/21917	54/75050	-6.13781	-4.63591	2.85357
SRX14601071	TFs and others	Rad21	Pluripotent stem cell	ES cells	19872	301/21917	1398/75050	-6.13524	-4.63569	0.737274
SRX20602157	TFs and others	Rad21	Pluripotent stem cell	ES cells	537	42/21917	48/75050	-6.13213	-4.63569	2.99625
SRX4980256	TFs and others	Hoxb1	Pluripotent stem cell	ES cells	410	42/21917	48/75050	-6.13213	-4.63569	2.99625
SRX604252	TFs and others	Cbx1	Pluripotent stem cell	mESC derived neural cells	561	42/21917	48/75050	-6.13213	-4.63569	2.99625
SRX1706936	TFs and others	Pou5f1	Pluripotent stem cell	mESCs, differentiated	557	43/21917	51/75050	-6.12981	-4.63517	2.88714
SRX4618299	TFs and others	Hoxa11	Embryo	Embryonic limb	454	43/21917	51/75050	-6.12981	-4.63517	2.88714
SRX3581851	TFs and others	Cbx3	Pluripotent stem cell	ES cells	3021	54/21917	74/75050	-6.12734	-4.6333	2.4988
SRX19085834	TFs and others	5-mC	Neural	Cortex	9791	118/21917	226/75050	-6.11693	-4.62349	1.7879
SRX424008	TFs and others	Kdm4c	Pluripotent stem cell	ES cells	1085	48/21917	61/75050	-6.10386	-4.61161	2.69452
SRX1613306	TFs and others	Rnf2	Pluripotent stem cell	mESC derived neural cells	367	39/21917	43/75050	-6.08841	-4.60735	3.10574
SRX213807	TFs and others	Myc	Pluripotent stem cell	ES cells	488	39/21917	43/75050	-6.08841	-4.60735	3.10574
SRX214077	TFs and others	Sox17	Pluripotent stem cell	ES cells	562	39/21917	43/75050	-6.08841	-4.60735	3.10574
SRX3284083	TFs and others	Hdac3	Neural	Dorsal root ganglia	422	39/21917	43/75050	-6.08841	-4.60735	3.10574
SRX3457350	TFs and others	Fam208a	Pluripotent stem cell	ES cells	567	39/21917	43/75050	-6.08841	-4.60735	3.10574
SRX4369912	TFs and others	Ahcy	Pluripotent stem cell	ES cells	526	39/21917	43/75050	-6.08841	-4.60735	3.10574
SRX4501279	TFs and others	Hmgn2	Pluripotent stem cell	P19 derived neural cells	453	39/21917	43/75050	-6.08841	-4.60735	3.10574
SRX9172002	TFs and others	Rest	Pluripotent stem cell	ES cells	416	39/21917	43/75050	-6.08841	-4.60735	3.10574
SRX868176	TFs and others	Nr4a1	Pluripotent stem cell	ES cells	69213	92/21917	162/75050	-6.07802	-4.59812	1.94465
SRX1017450	TFs and others	Rxra	Pluripotent stem cell	P19	508	45/21917	55/75050	-6.07164	-4.59341	2.80169
SRX22536523	TFs and others	Phf6	Neural	Cortex	1043	45/21917	55/75050	-6.07164	-4.59341	2.80169
SRX404386	TFs and others	Msl1	Pluripotent stem cell	ES cells	319	60/21917	87/75050	-6.07157	-4.59341	2.36157
SRX11976446	TFs and others	Emx2	Neural	Cerebral Cortex	419	42/21917	49/75050	-6.06308	-4.59216	2.9351
SRX14976489	TFs and others	RFP	Pluripotent stem cell	ES cells	512	42/21917	49/75050	-6.06308	-4.59216	2.9351
SRX9213052	TFs and others	Hmga2	Pluripotent stem cell	ES cells	6179	42/21917	49/75050	-6.06308	-4.59216	2.9351
SRX15943635	TFs and others	Top1	Pluripotent stem cell	ES cells	1033	58/21917	83/75050	-6.06215	-4.59216	2.39287
SRX15652623	TFs and others	Rad21	Pluripotent stem cell	ES cells	11507	52/21917	351/75050	-6.05842	-4.59216	0.507301
SRX018670	TFs and others	Rara	Pluripotent stem cell	mESC derived neural cells	1094	50/21917	65/75050	-6.05776	-4.59216	2.63406
SRX1036414	TFs and others	Smarcc1	Pluripotent stem cell	ES cells	286	37/21917	40/75050	-6.05278	-4.59216	3.16746
SRX1366812	TFs and others	Epitope tags	Pluripotent stem cell	ES cells	900	37/21917	40/75050	-6.05278	-4.59216	3.16746
SRX15888986	TFs and others	Epitope tags	Pluripotent stem cell	ES cells	386	37/21917	40/75050	-6.05278	-4.59216	3.16746
SRX1688241	TFs and others	Med12	Pluripotent stem cell	ES cells	396	37/21917	40/75050	-6.05278	-4.59216	3.16746
SRX2068820	TFs and others	Leo1	Pluripotent stem cell	ES cells	377	37/21917	40/75050	-6.05278	-4.59216	3.16746
SRX2744948	TFs and others	Cbx1	Pluripotent stem cell	ES cells	429	37/21917	40/75050	-6.05278	-4.59216	3.16746
SRX2744968	TFs and others	Cbx3	Pluripotent stem cell	ES cells	416	37/21917	40/75050	-6.05278	-4.59216	3.16746
SRX2424311	TFs and others	Ctcf	Neural	Brain	31933	346/21917	1572/75050	-6.04962	-4.5916	0.753691
SRX7416190	TFs and others	Hoxc13	Pluripotent stem cell	Embryoid Bodies	44332	121/21917	660/75050	-6.04686	-4.5916	0.627785
SRX088970	TFs and others	Trim28	Pluripotent stem cell	ES cells	701	36/21917	38/75050	-6.03535	-4.5916	3.24406
SRX2332433	TFs and others	Sox2	Pluripotent stem cell	ES cells	323	36/21917	38/75050	-6.03535	-4.5916	3.24406
SRX266829	TFs and others	Epitope tags	Pluripotent stem cell	ES cells	424	36/21917	38/75050	-6.03535	-4.5916	3.24406
SRX2955829	TFs and others	Zfp384	Neural	Neuroepithelial progenitor cell	300	36/21917	38/75050	-6.03535	-4.5916	3.24406
SRX3586942	TFs and others	Cbx5	Pluripotent stem cell	ES cells	339	36/21917	38/75050	-6.03535	-4.5916	3.24406
SRX4386198	TFs and others	Epitope tags	Pluripotent stem cell	ES cells	512	36/21917	38/75050	-6.03535	-4.5916	3.24406
SRX4386209	TFs and others	Epitope tags	Pluripotent stem cell	ES cells	426	36/21917	38/75050	-6.03535	-4.5916	3.24406
SRX5027382	TFs and others	Pcgf1	Pluripotent stem cell	ES cells	392	36/21917	38/75050	-6.03535	-4.5916	3.24406
SRX5252274	TFs and others	Rad21	Pluripotent stem cell	ES cells	304	36/21917	38/75050	-6.03535	-4.5916	3.24406
SRX5850004	TFs and others	Epitope tags	Pluripotent stem cell	ES cells	363	36/21917	38/75050	-6.03535	-4.5916	3.24406
SRX6767991	TFs and others	Eed	Pluripotent stem cell	ES cells	348	36/21917	38/75050	-6.03535	-4.5916	3.24406
SRX837364	TFs and others	Neurod2	Pluripotent stem cell	P19	415	36/21917	38/75050	-6.03535	-4.5916	3.24406
SRX7622754	TFs and others	Rad21	Pluripotent stem cell	ES cells	31624	424/21917	1874/75050	-6.02137	-4.57868	0.774758
SRX657137	TFs and others	Med1	Pluripotent stem cell	iPS cells	606	48/21917	62/75050	-6.01485	-4.57797	2.65106
DRX021199	TFs and others	Mau2	Embryo	Embryonic head	542	40/21917	46/75050	-6.01484	-4.57797	2.97764
SRX104388	TFs and others	Ncapg	Pluripotent stem cell	ES cells	520	40/21917	46/75050	-6.01484	-4.57797	2.97764
SRX146881	TFs and others	Epitope tags	Pluripotent stem cell	mESC derived neural cells	573	40/21917	46/75050	-6.01484	-4.57797	2.97764
SRX1569974	TFs and others	Epitope tags	Pluripotent stem cell	ES cells	519	40/21917	46/75050	-6.01484	-4.57797	2.97764
SRX2172622	TFs and others	Brd4	Pluripotent stem cell	iPS cells	577	47/21917	59/75050	-6.00371	-4.5705	2.72782
SRX318856	TFs and others	Myc	Embryo	Embryonic brains	660	47/21917	59/75050	-6.00371	-4.5705	2.72782
SRX977368	TFs and others	Epitope tags	Pluripotent stem cell	iPSC intermediates	52489	596/21917	2532/75050	-6.00199	-4.5693	0.806032
SRX14601063	TFs and others	Rad21	Pluripotent stem cell	ES cells	16551	333/21917	1519/75050	-5.98988	-4.56381	0.750682
SRX1334361	TFs and others	Kmt2a	Pluripotent stem cell	EpiSC	311	35/21917	36/75050	-5.98979	-4.56381	3.32916
SRX1662108	TFs and others	Elob	Pluripotent stem cell	ES cells	382	35/21917	36/75050	-5.98979	-4.56381	3.32916
SRX2955823	TFs and others	Zfp384	Neural	Neuroepithelial progenitor cell	301	35/21917	36/75050	-5.98979	-4.56381	3.32916
SRX4394178	TFs and others	Psip1	Pluripotent stem cell	ES cells	292	35/21917	36/75050	-5.98979	-4.56381	3.32916
SRX4735804	TFs and others	Pou5f1	Pluripotent stem cell	ES cells	383	35/21917	36/75050	-5.98979	-4.56381	3.32916
SRX5173626	TFs and others	Epitope tags	Pluripotent stem cell	ES cells	257	35/21917	36/75050	-5.98979	-4.56381	3.32916
SRX802055	TFs and others	Pou5f1	Pluripotent stem cell	ES cells	368	35/21917	36/75050	-5.98979	-4.56381	3.32916
SRX11716810	TFs and others	Yap1	Neural	Brain tumors	10192	667/21917	2799/75050	-5.98145	-4.56128	0.816004
SRX11237513	TFs and others	Smc1a	Pluripotent stem cell	ES cells	486	39/21917	44/75050	-5.98015	-4.56128	3.03516
SRX20209113	TFs and others	Epitope tags	Embryo	Neural progenitor cells	615	39/21917	44/75050	-5.98015	-4.56128	3.03516
SRX3457351	TFs and others	Fam208a	Pluripotent stem cell	ES cells	570	39/21917	44/75050	-5.98015	-4.56128	3.03516
SRX5360257	TFs and others	Isl1	Pluripotent stem cell	mESC derived cardiac cells	1412	39/21917	44/75050	-5.98015	-4.56128	3.03516
SRX9172003	TFs and others	Rest	Pluripotent stem cell	ES cells	410	39/21917	44/75050	-5.98015	-4.56128	3.03516
SRX1017449	TFs and others	Rxra	Pluripotent stem cell	P19	519	44/21917	53/75050	-5.9677	-4.55317	2.8428
SRX5027346	TFs and others	Pcgf3	Pluripotent stem cell	ES cells	616	44/21917	53/75050	-5.9677	-4.55317	2.8428
SRX139878	TFs and others	Epitope tags	Embryo	Embryonic brains	350	52/21917	70/75050	-5.96558	-4.55317	2.54375
SRX4618297	TFs and others	Hoxa11	Embryo	Embryonic limb	512	42/21917	50/75050	-5.96554	-4.55317	2.8764
SRX823606	TFs and others	Mbd3	Pluripotent stem cell	ES cells	391	42/21917	50/75050	-5.96554	-4.55317	2.8764
SRX6003867	TFs and others	Tbp	Pluripotent stem cell	ES cells	54998	627/21917	2647/75050	-5.95402	-4.54215	0.811116
SRX1167119	TFs and others	5-hmC	Pluripotent stem cell	ES cells	1603	62/21917	93/75050	-5.95088	-4.54	2.28286
SRX145800	TFs and others	Nr3c1	Neural	Corticotrophs	913	62/21917	93/75050	-5.95088	-4.54	2.28286
SRX9486379	TFs and others	Sox2	Pluripotent stem cell	ES cells	63917	662/21917	2778/75050	-5.92964	-4.52024	0.81601
DRX021198	TFs and others	Smc1a	Embryo	Embryonic limb	494	38/21917	42/75050	-5.91623	-4.51464	3.09816
SRX2892883	TFs and others	Nup153	Neural	Neural progenitor cells	297	38/21917	42/75050	-5.91623	-4.51464	3.09816
SRX3227265	TFs and others	Dlx1	Embryo	Embryonic hypothalamus	253	38/21917	42/75050	-5.91623	-4.51464	3.09816
SRX3584655	TFs and others	Epitope tags	Pluripotent stem cell	ES cells	520	38/21917	42/75050	-5.91623	-4.51464	3.09816
SRX3585309	TFs and others	Tead4	Pluripotent stem cell	ES cells	374	38/21917	42/75050	-5.91623	-4.51464	3.09816
SRX5358267	TFs and others	Ldb1	Pluripotent stem cell	mESCs, differentiated	411	38/21917	42/75050	-5.91623	-4.51464	3.09816
SRX6409836	TFs and others	Myc	Pluripotent stem cell	mESCs, differentiated	470	38/21917	42/75050	-5.91623	-4.51464	3.09816
SRX837365	TFs and others	Myod1	Pluripotent stem cell	P19	433	38/21917	42/75050	-5.91623	-4.51464	3.09816
SRX5251398	TFs and others	Foxh1	Pluripotent stem cell	Embryoid Bodies	12225	280/21917	1306/75050	-5.90847	-4.50785	0.734149
SRX1629942	TFs and others	Pbx1	Embryo	Embryonic brains	496	44/21917	54/75050	-5.906	-4.50683	2.79016
SRX11237514	TFs and others	Smc3	Pluripotent stem cell	ES cells	470	41/21917	48/75050	-5.894	-4.503	2.92491
SRX2744953	TFs and others	Cbx3	Pluripotent stem cell	ES cells	1242	41/21917	48/75050	-5.894	-4.503	2.92491
SRX039349	TFs and others	Tet1	Pluripotent stem cell	ES cells	594	36/21917	39/75050	-5.88843	-4.503	3.16088
SRX1022092	TFs and others	Trim28	Pluripotent stem cell	ES cells	1030	36/21917	39/75050	-5.88843	-4.503	3.16088
SRX1213669	TFs and others	Dnmt3b	Pluripotent stem cell	ES cells	447	36/21917	39/75050	-5.88843	-4.503	3.16088
SRX1473246	TFs and others	Kdm5c	Embryo	Embryonic brains	532	36/21917	39/75050	-5.88843	-4.503	3.16088
SRX190171	TFs and others	Smarca4	Embryo	Embryonic heart	383	36/21917	39/75050	-5.88843	-4.503	3.16088
SRX19188543	TFs and others	Cbx3	Neural	Neural Stem Cells	341	36/21917	39/75050	-5.88843	-4.503	3.16088
SRX4386211	TFs and others	Epitope tags	Pluripotent stem cell	ES cells	473	36/21917	39/75050	-5.88843	-4.503	3.16088
SRX768366	TFs and others	Epitope tags	Pluripotent stem cell	ES cells	514	36/21917	39/75050	-5.88843	-4.503	3.16088
SRX823727	TFs and others	Aff3	Pluripotent stem cell	ES cells	476	36/21917	39/75050	-5.88843	-4.503	3.16088
SRX145801	TFs and others	Nr3c1	Neural	Corticotrophs	974	63/21917	95/75050	-5.88708	-4.50212	2.27084
SRX2498437	TFs and others	Epitope tags	Pluripotent stem cell	ES cells	28659	3532/21917	11089/75050	-5.88484	-4.50034	1.09068
SRX20209099	TFs and others	Epitope tags	Pluripotent stem cell	ES cells	5434	67/21917	104/75050	-5.87186	-4.49522	2.20603
SRX671658	TFs and others	Fosb	Neural	Cortical neuron	636	45/21917	57/75050	-5.87009	-4.49522	2.70338
SRX1688271	TFs and others	Med23	Pluripotent stem cell	ES cells	388	35/21917	37/75050	-5.86687	-4.49522	3.23919
SRX2068825	TFs and others	Epitope tags	Pluripotent stem cell	ES cells	369	35/21917	37/75050	-5.86687	-4.49522	3.23919
SRX2401997	TFs and others	Smad1	Pluripotent stem cell	ES cells	380	35/21917	37/75050	-5.86687	-4.49522	3.23919
SRX3473281	TFs and others	Six1	Embryo	E10.5 embryos	347	35/21917	37/75050	-5.86687	-4.49522	3.23919
SRX3595735	TFs and others	Suz12	Pluripotent stem cell	ES cells	396	35/21917	37/75050	-5.86687	-4.49522	3.23919
SRX445338	TFs and others	Baz1a	Neural	Nucleus Accumbens	171	35/21917	37/75050	-5.86687	-4.49522	3.23919
SRX4739176	TFs and others	Med1	Pluripotent stem cell	ES cells	390	35/21917	37/75050	-5.86687	-4.49522	3.23919
SRX5247620	TFs and others	Epitope tags	Pluripotent stem cell	ES cells	361	35/21917	37/75050	-5.86687	-4.49522	3.23919
SRX5247623	TFs and others	Zbtb11	Pluripotent stem cell	ES cells	365	35/21917	37/75050	-5.86687	-4.49522	3.23919
SRX8622209	TFs and others	Trim28	Pluripotent stem cell	ES cells	301	35/21917	37/75050	-5.86687	-4.49522	3.23919
SRX9784432	TFs and others	Epitope tags	Pluripotent stem cell	ES cells	268	35/21917	37/75050	-5.86687	-4.49522	3.23919
SRX9784439	TFs and others	Epitope tags	Pluripotent stem cell	ES cells	267	35/21917	37/75050	-5.86687	-4.49522	3.23919
SRX13113712	TFs and others	Tdg	Pluripotent stem cell	ES cells	469	39/21917	45/75050	-5.85176	-4.48371	2.96771
SRX1973367	TFs and others	Gli2	Pluripotent stem cell	ES cells	26278	39/21917	45/75050	-5.85176	-4.48371	2.96771
SRX7423743	TFs and others	Epop	Pluripotent stem cell	ES cells	885	273/21917	655/75050	-5.85122	-4.48361	1.42722
SRX1421936	TFs and others	Zfp57	Pluripotent stem cell	ES cells	467	42/21917	51/75050	-5.84863	-4.48326	2.82
SRX5824995	TFs and others	Suz12	Pluripotent stem cell	iPS cells	335	42/21917	51/75050	-5.84863	-4.48326	2.82
SRX4167127	TFs and others	Gtf2b	Pluripotent stem cell	ES cells	10933	332/21917	1509/75050	-5.83563	-4.47115	0.753388
SRX104387	TFs and others	Ncapd3	Pluripotent stem cell	ES cells	797	44/21917	55/75050	-5.81799	-4.46338	2.73943
SRX1632694	TFs and others	Klf6	Neural	Oligodendrocytes	343	34/21917	35/75050	-5.81477	-4.46338	3.32645
SRX2441338	TFs and others	Klf4	Pluripotent stem cell	ES cells	318	34/21917	35/75050	-5.81477	-4.46338	3.32645
SRX2955822	TFs and others	Zfp384	Neural	Neuroepithelial progenitor cell	286	34/21917	35/75050	-5.81477	-4.46338	3.32645
SRX7268244	TFs and others	Epitope tags	Pluripotent stem cell	ES cells	283	34/21917	35/75050	-5.81477	-4.46338	3.32645
SRX19188555	TFs and others	Cbx3	Neural	Neural Stem Cells	401	38/21917	43/75050	-5.813	-4.46338	3.02611
SRX2875256	TFs and others	Kmt2b	Pluripotent stem cell	ES cells	451	38/21917	43/75050	-5.813	-4.46338	3.02611
SRX4980247	TFs and others	Hoxb1	Pluripotent stem cell	ES cells	494	38/21917	43/75050	-5.813	-4.46338	3.02611
SRX6755625	TFs and others	Biotin	Pluripotent stem cell	ES cells	497	38/21917	43/75050	-5.813	-4.46338	3.02611
SRX490476	TFs and others	Taf9b	Pluripotent stem cell	mESC derived neural cells	835	51/21917	69/75050	-5.80664	-4.4583	2.53099
SRX2440055	TFs and others	Grhl2	Pluripotent stem cell	EpiSC	446	41/21917	49/75050	-5.80089	-4.45511	2.86522
SRX5027347	TFs and others	Pcgf6	Pluripotent stem cell	ES cells	490	41/21917	49/75050	-5.80089	-4.45511	2.86522
SRX9172004	TFs and others	Rest	Pluripotent stem cell	ES cells	450	41/21917	49/75050	-5.80089	-4.45511	2.86522
SRX554634	TFs and others	Suz12	Pluripotent stem cell	ES cells	4616	902/21917	2566/75050	-5.79829	-4.45309	1.2037
SRX212082	TFs and others	Ldb1	Pluripotent stem cell	Embryoid Bodies	1202	60/21917	89/75050	-5.77614	-4.43249	2.30851
SRX554627	TFs and others	Suz12	Pluripotent stem cell	ES cells	8889	1729/21917	5202/75050	-5.76704	-4.42466	1.13814
SRX2424693	TFs and others	Ctcf	Neural	Brain	43783	516/21917	2216/75050	-5.763	-4.42104	0.797351
SRX7416180	TFs and others	Hoxc9	Pluripotent stem cell	Embryoid Bodies	47055	163/21917	827/75050	-5.76245	-4.42091	0.674919
SRX14601067	TFs and others	Rad21	Pluripotent stem cell	ES cells	18200	357/21917	1602/75050	-5.75514	-4.41402	0.763089
SRX10566640	TFs and others	Epitope tags	Embryo	Embryonic brains	302	37/21917	41/75050	-5.7433	-4.4097	3.09021
SRX130587	TFs and others	Nkx3-2	Embryo	Neural tube	928	37/21917	41/75050	-5.7433	-4.4097	3.09021
SRX1688255	TFs and others	Ruvbl1	Pluripotent stem cell	ES cells	513	37/21917	41/75050	-5.7433	-4.4097	3.09021
SRX1688259	TFs and others	Sap18	Pluripotent stem cell	ES cells	515	37/21917	41/75050	-5.7433	-4.4097	3.09021
SRX6409841	TFs and others	Myc	Pluripotent stem cell	mESCs, differentiated	410	37/21917	41/75050	-5.7433	-4.4097	3.09021
SRX823728	TFs and others	Aff3	Pluripotent stem cell	ES cells	431	37/21917	41/75050	-5.7433	-4.4097	3.09021
SRX1017448	TFs and others	Rxra	Pluripotent stem cell	P19	517	43/21917	53/75050	-5.74011	-4.40775	2.77819
SRX11123470	TFs and others	Biotin	Pluripotent stem cell	ES cells	2361	43/21917	53/75050	-5.74011	-4.40775	2.77819
SRX20088485	TFs and others	Maz	Pluripotent stem cell	ES cells	609	43/21917	53/75050	-5.74011	-4.40775	2.77819
SRX6003869	TFs and others	Tbp	Pluripotent stem cell	ES cells	52510	560/21917	2383/75050	-5.7356	-4.40403	0.804699
SRX3602860	TFs and others	Brd4	Pluripotent stem cell	iPS cells	2109	53/21917	74/75050	-5.73347	-4.40248	2.45253
SRX15242294	TFs and others	Mettl3	Pluripotent stem cell	ES cells	1130	48/21917	63/75050	-5.7329	-4.40248	2.60898
SRX20248712	TFs and others	Rad21	Pluripotent stem cell	ES cells	37933	465/21917	2020/75050	-5.72658	-4.40248	0.788263
SRX104389	TFs and others	Ncapg	Pluripotent stem cell	ES cells	563	40/21917	47/75050	-5.72447	-4.40248	2.91428
SRX4017960	TFs and others	Pou5f1	Pluripotent stem cell	ES cells	518	40/21917	47/75050	-5.72447	-4.40248	2.91428
SRX5027344	TFs and others	Pcgf3	Pluripotent stem cell	ES cells	476	40/21917	47/75050	-5.72447	-4.40248	2.91428
SRX20209119	TFs and others	Epitope tags	Pluripotent stem cell	mESC derived neural cells	366	35/21917	38/75050	-5.72355	-4.40248	3.15394
SRX2068824	TFs and others	Epitope tags	Pluripotent stem cell	ES cells	403	35/21917	38/75050	-5.72355	-4.40248	3.15394
SRX3595734	TFs and others	Suz12	Pluripotent stem cell	ES cells	549	35/21917	38/75050	-5.72355	-4.40248	3.15394
SRX4386210	TFs and others	Epitope tags	Pluripotent stem cell	ES cells	475	35/21917	38/75050	-5.72355	-4.40248	3.15394
SRX3602873	TFs and others	Brd4	Pluripotent stem cell	iPS cells	2208	186/21917	414/75050	-5.72343	-4.40248	1.53845
SRX5723306	TFs and others	Bap1	Pluripotent stem cell	ES cells	1033	44/21917	56/75050	-5.71141	-4.39225	2.69051
SRX13408941	TFs and others	Ctcf	Pluripotent stem cell	Embryoid Bodies	19135	238/21917	1132/75050	-5.70782	-4.39225	0.719946
SRX10280213	TFs and others	Smarca4	Pluripotent stem cell	Embryoid Bodies	297	34/21917	36/75050	-5.69757	-4.39225	3.23404
SRX10641422	TFs and others	Ctcf	Pluripotent stem cell	ES cells	376	34/21917	36/75050	-5.69757	-4.39225	3.23404
SRX15888980	TFs and others	Epitope tags	Pluripotent stem cell	ES cells	392	34/21917	36/75050	-5.69757	-4.39225	3.23404
SRX15943637	TFs and others	Top1	Pluripotent stem cell	ES cells	263	34/21917	36/75050	-5.69757	-4.39225	3.23404
SRX1613300	TFs and others	Cbx2	Pluripotent stem cell	ES cells	319	34/21917	36/75050	-5.69757	-4.39225	3.23404
SRX1668836	TFs and others	Epitope tags	Pluripotent stem cell	mESC derived cardiac cells	354	34/21917	36/75050	-5.69757	-4.39225	3.23404
SRX1743242	TFs and others	Kdm4a	Pluripotent stem cell	ES cells	337	34/21917	36/75050	-5.69757	-4.39225	3.23404
SRX21026472	TFs and others	Rela	Neural	Cerebral Cortex	256	34/21917	36/75050	-5.69757	-4.39225	3.23404
SRX2165255	TFs and others	Mbd3	Pluripotent stem cell	ES cells	372	34/21917	36/75050	-5.69757	-4.39225	3.23404
SRX2441336	TFs and others	Klf4	Pluripotent stem cell	ES cells	296	34/21917	36/75050	-5.69757	-4.39225	3.23404
SRX2955828	TFs and others	Zfp384	Neural	Neuroepithelial progenitor cell	291	34/21917	36/75050	-5.69757	-4.39225	3.23404
SRX4386203	TFs and others	Epitope tags	Pluripotent stem cell	ES cells	438	34/21917	36/75050	-5.69757	-4.39225	3.23404
SRX4386208	TFs and others	Epitope tags	Pluripotent stem cell	ES cells	422	34/21917	36/75050	-5.69757	-4.39225	3.23404
SRX5358270	TFs and others	Ldb1	Pluripotent stem cell	mESCs, differentiated	416	34/21917	36/75050	-5.69757	-4.39225	3.23404
SRX671662	TFs and others	Fosb	Neural	Cortical neuron	322	34/21917	36/75050	-5.69757	-4.39225	3.23404
SRX6907644	TFs and others	Mef2a	Neural	Cerebellum	312	34/21917	36/75050	-5.69757	-4.39225	3.23404
SRX7845399	TFs and others	Brd4	Pluripotent stem cell	ES cells	312	34/21917	36/75050	-5.69757	-4.39225	3.23404
SRX8582151	TFs and others	Ctcf	Pluripotent stem cell	ES cells	447	34/21917	36/75050	-5.69757	-4.39225	3.23404
SRX8713910	TFs and others	Klf4	Pluripotent stem cell	ES cells	636	46/21917	60/75050	-5.69702	-4.39225	2.62528
SRX14059502	TFs and others	Arid2	Pluripotent stem cell	ES cells	495	38/21917	44/75050	-5.68828	-4.38787	2.95733
SRX342712	TFs and others	Kmt2d	Pluripotent stem cell	ES cells	462	38/21917	44/75050	-5.68828	-4.38787	2.95733
SRX5027350	TFs and others	Pcgf6	Pluripotent stem cell	ES cells	447	38/21917	44/75050	-5.68828	-4.38787	2.95733
SRX590275	TFs and others	Pou5f1	Pluripotent stem cell	mESCs, differentiated	382	38/21917	44/75050	-5.68828	-4.38787	2.95733
SRX700321	TFs and others	Mef2d	Neural	Retina	401	38/21917	44/75050	-5.68828	-4.38787	2.95733
SRX310329	TFs and others	Rest	Pluripotent stem cell	ES cells	504	41/21917	50/75050	-5.6874	-4.38787	2.80791
SRX8833501	TFs and others	Tle1	Pluripotent stem cell	mESC derived neural cells	27515	228/21917	1091/75050	-5.68725	-4.38787	0.715615
SRX2916323	TFs and others	Ctcf	Pluripotent stem cell	mESC derived neural cells	43933	611/21917	2573/75050	-5.67603	-4.37794	0.813151
SRX4167118	TFs and others	Med12	Pluripotent stem cell	ES cells	13951	408/21917	1798/75050	-5.67528	-4.37781	0.777034
SRX14728936	TFs and others	Ctcf	Embryo	Embryonic brains	15257	115/21917	624/75050	-5.66665	-4.36994	0.631078
SRX3581850	TFs and others	Cbx3	Pluripotent stem cell	ES cells	1510	43/21917	54/75050	-5.65602	-4.36118	2.72674
SRX657139	TFs and others	Med1	Pluripotent stem cell	iPS cells	656	43/21917	54/75050	-5.65602	-4.36118	2.72674
SRX17781592	TFs and others	Ctcf	Embryo	Embryonic lung	18032	249/21917	1173/75050	-5.65599	-4.36118	0.726894
SRX2754636	TFs and others	Prdm15	Pluripotent stem cell	ES cells	454	50/21917	68/75050	-5.64788	-4.35571	2.51785
SRX4403301	TFs and others	Mbd3	Pluripotent stem cell	ES cells	694	50/21917	68/75050	-5.64788	-4.35571	2.51785
SRX1058354	TFs and others	Sox2	Pluripotent stem cell	mESC derived neural cells	514	37/21917	42/75050	-5.64525	-4.35571	3.01663
SRX1602948	TFs and others	Pbx1	Embryo	Embryonic brains	328	37/21917	42/75050	-5.64525	-4.35571	3.01663
SRX20209103	TFs and others	Epitope tags	Pluripotent stem cell	ES cells	309	37/21917	42/75050	-5.64525	-4.35571	3.01663
SRX2871267	TFs and others	Erf	Pluripotent stem cell	ES cells	405	37/21917	42/75050	-5.64525	-4.35571	3.01663
SRX3430986	TFs and others	Mecp2	Neural	Frontal cortex	400	37/21917	42/75050	-5.64525	-4.35571	3.01663
SRX381483	TFs and others	Kdm2b	Pluripotent stem cell	ES cells	426	37/21917	42/75050	-5.64525	-4.35571	3.01663
SRX6907636	TFs and others	Mef2a	Neural	Cerebellum	330	37/21917	42/75050	-5.64525	-4.35571	3.01663
SRX968951	TFs and others	Mecp2	Neural	Frontal cortex	366	37/21917	42/75050	-5.64525	-4.35571	3.01663
SRX554628	TFs and others	Suz12	Pluripotent stem cell	ES cells	14589	2402/21917	7398/75050	-5.6402	-4.35278	1.1118
SRX1100368	TFs and others	Jarid2	Pluripotent stem cell	ES cells	342	33/21917	34/75050	-5.6386	-4.35278	3.32357
SRX266830	TFs and others	Epitope tags	Pluripotent stem cell	ES cells	367	33/21917	34/75050	-5.6386	-4.35278	3.32357
SRX4386201	TFs and others	Epitope tags	Pluripotent stem cell	ES cells	421	33/21917	34/75050	-5.6386	-4.35278	3.32357
SRX5850005	TFs and others	Epitope tags	Pluripotent stem cell	ES cells	322	33/21917	34/75050	-5.6386	-4.35278	3.32357
SRX1022090	TFs and others	Trim28	Pluripotent stem cell	ES cells	1347	40/21917	48/75050	-5.63586	-4.35152	2.85357
SRX1688247	TFs and others	Phf5a	Pluripotent stem cell	ES cells	458	40/21917	48/75050	-5.63586	-4.35152	2.85357
SRX2487356	TFs and others	Lhx2	Neural	Olfactory Nerve	409	40/21917	48/75050	-5.63586	-4.35152	2.85357
SRX385953	TFs and others	Usp16	Pluripotent stem cell	Embryoid Bodies	430	40/21917	48/75050	-5.63586	-4.35152	2.85357
SRX4623953	TFs and others	Ezh2	Neural	Oligodendrocytes	6744	59/21917	88/75050	-5.62727	-4.3433	2.29583
SRX2424694	TFs and others	Ctcf	Neural	Brain	38863	403/21917	1776/75050	-5.62475	-4.34152	0.777019
SRX2440074	TFs and others	Epitope tags	Pluripotent stem cell	ES cells	13642	440/21917	1153/75050	-5.62281	-4.33995	1.30675
SRX4394184	TFs and others	Supt16	Pluripotent stem cell	Embryoid Bodies	768	45/21917	58/75050	-5.61678	-4.33539	2.65677
SRX10437500	TFs and others	Ctcf	Pluripotent stem cell	ES cells	34414	976/21917	3931/75050	-5.61314	-4.33211	0.850191
SRX823605	TFs and others	Chd4	Pluripotent stem cell	ES cells	766	55/21917	80/75050	-5.61099	-4.33033	2.35419
SRX2916328	TFs and others	Ctcf	Pluripotent stem cell	mESC derived neural cells	40874	572/21917	2422/75050	-5.60288	-4.32287	0.808708
SRX14601076	TFs and others	Rad21	Pluripotent stem cell	ES cells	14577	361/21917	1613/75050	-5.6028	-4.32287	0.766377
SRX17005440	TFs and others	Ctcf	Neural	Neurons	11443	167/21917	839/75050	-5.60008	-4.32052	0.681591
SRX029859	TFs and others	Tet1	Pluripotent stem cell	ES cells	9584	344/21917	869/75050	-5.596	-4.31717	1.35553
SRX9794974	TFs and others	Ctcf	Neural	Cerebellum	8324	81/21917	474/75050	-5.58465	-4.30728	0.585162
SRX3602875	TFs and others	Brd4	Pluripotent stem cell	iPS cells	776	73/21917	121/75050	-5.58289	-4.30588	2.06589
SRX17781588	TFs and others	Ctcf	Embryo	Embryonic brains	15631	188/21917	925/75050	-5.57356	-4.30169	0.695962
SRX1670191	TFs and others	Rad21	Pluripotent stem cell	ES cells	29065	570/21917	2413/75050	-5.5734	-4.30169	0.808886
SRX647903	TFs and others	Gad1	Pluripotent stem cell	ES cells	714	47/21917	62/75050	-5.57063	-4.30169	2.59583
SRX085106	TFs and others	Ncaph2	Pluripotent stem cell	ES cells	383	36/21917	40/75050	-5.56962	-4.30169	3.08185
SRX11033188	TFs and others	Nr3c1	Pluripotent stem cell	mESC derived neural cells	337	36/21917	40/75050	-5.56962	-4.30169	3.08185
SRX1662105	TFs and others	Elob	Pluripotent stem cell	ES cells	417	36/21917	40/75050	-5.56962	-4.30169	3.08185
SRX1997145	TFs and others	Ep300	Pluripotent stem cell	Embryoid Bodies	485	36/21917	40/75050	-5.56962	-4.30169	3.08185
SRX2598375	TFs and others	Epitope tags	Neural	Frontal cortex	663	36/21917	40/75050	-5.56962	-4.30169	3.08185
SRX5027403	TFs and others	Pcgf6	Pluripotent stem cell	ES cells	412	36/21917	40/75050	-5.56962	-4.30169	3.08185
SRX542624	TFs and others	Epitope tags	Pluripotent stem cell	ES cells	611	36/21917	40/75050	-5.56962	-4.30169	3.08185
SRX5578652	TFs and others	Biotin	Pluripotent stem cell	ES cells	415	36/21917	40/75050	-5.56962	-4.30169	3.08185
SRX768365	TFs and others	Epitope tags	Pluripotent stem cell	ES cells	615	36/21917	40/75050	-5.56962	-4.30169	3.08185
SRX768367	TFs and others	Epitope tags	Pluripotent stem cell	ES cells	513	36/21917	40/75050	-5.56962	-4.30169	3.08185
SRX1074621	TFs and others	Shox2	Embryo	Embryonic heart	388	34/21917	37/75050	-5.55812	-4.30169	3.14664
SRX10913846	TFs and others	Smarca4	Neural	Cortical neuron	1780	34/21917	37/75050	-5.55812	-4.30169	3.14664
SRX1091745	TFs and others	Ncor1	Pluripotent stem cell	ES cells	338	34/21917	37/75050	-5.55812	-4.30169	3.14664
SRX1091751	TFs and others	Ncor2	Pluripotent stem cell	iPSC intermediates	319	34/21917	37/75050	-5.55812	-4.30169	3.14664
SRX13113715	TFs and others	Tdg	Pluripotent stem cell	ES cells	379	34/21917	37/75050	-5.55812	-4.30169	3.14664
SRX19188556	TFs and others	Cbx3	Neural	Neural Stem Cells	367	34/21917	37/75050	-5.55812	-4.30169	3.14664
SRX2744967	TFs and others	Cbx3	Pluripotent stem cell	ES cells	347	34/21917	37/75050	-5.55812	-4.30169	3.14664
SRX373775	TFs and others	Jarid2	Pluripotent stem cell	ES cells	299	34/21917	37/75050	-5.55812	-4.30169	3.14664
SRX679505	TFs and others	Suz12	Pluripotent stem cell	ES cells	474	34/21917	37/75050	-5.55812	-4.30169	3.14664
SRX700332	TFs and others	Mef2d	Neural	Retina	318	34/21917	37/75050	-5.55812	-4.30169	3.14664
SRX9426654	TFs and others	Stat2	Pluripotent stem cell	ES cells	323	34/21917	37/75050	-5.55812	-4.30169	3.14664
SRX9426665	TFs and others	Stat2	Pluripotent stem cell	ES cells	338	34/21917	37/75050	-5.55812	-4.30169	3.14664
SRX1022093	TFs and others	Trim28	Pluripotent stem cell	ES cells	873	39/21917	46/75050	-5.5545	-4.30084	2.9032
SRX208052	TFs and others	Rbbp5	Pluripotent stem cell	ES cells	571	39/21917	46/75050	-5.5545	-4.30084	2.9032
SRX4171351	TFs and others	Epitope tags	Pluripotent stem cell	ES cells	402	39/21917	46/75050	-5.5545	-4.30084	2.9032
SRX9172006	TFs and others	Rest	Pluripotent stem cell	ES cells	419	39/21917	46/75050	-5.5545	-4.30084	2.9032
SRX9172007	TFs and others	Rest	Pluripotent stem cell	ES cells	451	39/21917	46/75050	-5.5545	-4.30084	2.9032
SRX1599078	TFs and others	Morc3	Pluripotent stem cell	ES cells	234	43/21917	55/75050	-5.55262	-4.29965	2.67717
SRX5124883	TFs and others	Suz12	Embryo	Forelimb	2439	663/21917	1834/75050	-5.54697	-4.29448	1.23789
SRX2916333	TFs and others	Ctcf	Pluripotent stem cell	mESC derived neural cells	32834	481/21917	2073/75050	-5.53997	-4.29158	0.794539
SRX3602881	TFs and others	Brd4	Pluripotent stem cell	iPS cells	1196	162/21917	351/75050	-5.53873	-4.29158	1.58044
SRX19458768	TFs and others	Ctcf	Neural	Neural progenitor cells	57005	534/21917	2273/75050	-5.52976	-4.29158	0.804473
SRX14210166	TFs and others	Ing5	Pluripotent stem cell	ES cells	12844	1834/21917	5558/75050	-5.52961	-4.29158	1.12993
SRX10280212	TFs and others	Smarca4	Pluripotent stem cell	Embryoid Bodies	326	33/21917	35/75050	-5.52738	-4.29158	3.22861
SRX10280218	TFs and others	Smarca4	Pluripotent stem cell	Embryoid Bodies	331	33/21917	35/75050	-5.52738	-4.29158	3.22861
SRX12124823	TFs and others	Lmnb1	Pluripotent stem cell	PGCLC	248	33/21917	35/75050	-5.52738	-4.29158	3.22861
SRX21026471	TFs and others	Rela	Neural	Cerebral Cortex	221	33/21917	35/75050	-5.52738	-4.29158	3.22861
SRX3427395	TFs and others	Wt1	Embryo	Nephron progenitor	188	33/21917	35/75050	-5.52738	-4.29158	3.22861
SRX3586940	TFs and others	Cbx5	Pluripotent stem cell	ES cells	332	33/21917	35/75050	-5.52738	-4.29158	3.22861
SRX3595738	TFs and others	Suz12	Pluripotent stem cell	ES cells	433	33/21917	35/75050	-5.52738	-4.29158	3.22861
SRX671667	TFs and others	Fosb	Neural	Cortical neuron	303	33/21917	35/75050	-5.52738	-4.29158	3.22861
SRX7268242	TFs and others	Epitope tags	Pluripotent stem cell	ES cells	330	33/21917	35/75050	-5.52738	-4.29158	3.22861
SRX7367414	TFs and others	Hdac1	Embryo	Forelimb	289	33/21917	35/75050	-5.52738	-4.29158	3.22861
SRX8622203	TFs and others	Trim28	Pluripotent stem cell	ES cells	359	33/21917	35/75050	-5.52738	-4.29158	3.22861
SRX8994324	TFs and others	Brd4	Pluripotent stem cell	ES cells	265	33/21917	35/75050	-5.52738	-4.29158	3.22861
SRX8994325	TFs and others	Brd4	Pluripotent stem cell	ES cells	265	33/21917	35/75050	-5.52738	-4.29158	3.22861
SRX9426629	TFs and others	Stat1	Pluripotent stem cell	ES cells	321	33/21917	35/75050	-5.52738	-4.29158	3.22861
SRX104236	TFs and others	Sox6	Embryo	Limbs and tails	494	40/21917	49/75050	-5.52592	-4.29158	2.79533
SRX978373	TFs and others	Epitope tags	Pluripotent stem cell	ES cells	572	40/21917	49/75050	-5.52592	-4.29158	2.79533
SRX3430980	TFs and others	Mecp2	Neural	Frontal cortex	357	37/21917	43/75050	-5.5244	-4.29158	2.94648
SRX5824993	TFs and others	Terf1	Pluripotent stem cell	iPS cells	495	37/21917	43/75050	-5.5244	-4.29158	2.94648
SRX6783995	TFs and others	Pou5f1	Pluripotent stem cell	ES cells	463	37/21917	43/75050	-5.5244	-4.29158	2.94648
SRX7622748	TFs and others	Rad21	Pluripotent stem cell	ES cells	19903	472/21917	2037/75050	-5.52294	-4.29078	0.793452
SRX19843232	TFs and others	Mbd3	Neural	Cortex	14435	711/21917	2940/75050	-5.50325	-4.27174	0.828117
SRX2007467	TFs and others	Epitope tags	Pluripotent stem cell	ES cells	1681	179/21917	398/75050	-5.5026	-4.27142	1.54007
SRX7617543	TFs and others	Ctcf	Pluripotent stem cell	mESCs, differentiated	44704	858/21917	3488/75050	-5.49891	-4.26806	0.842326
SRX2172621	TFs and others	Brd4	Pluripotent stem cell	iPS cells	3467	224/21917	525/75050	-5.49737	-4.26684	1.46103
SRX104234	TFs and others	Sox5	Embryo	Limbs and tails	492	42/21917	53/75050	-5.49387	-4.26432	2.71358
SRX2744952	TFs and others	Cbx3	Pluripotent stem cell	ES cells	1368	42/21917	53/75050	-5.49387	-4.26432	2.71358
SRX1670211	TFs and others	Rad21	Pluripotent stem cell	ES cells	19421	285/21917	1310/75050	-5.48722	-4.25865	0.744977
SRX7622740	TFs and others	Stag1	Pluripotent stem cell	ES cells	31697	511/21917	2183/75050	-5.48149	-4.2535	0.801561
SRX14059476	TFs and others	Pbrm1	Pluripotent stem cell	ES cells	392	36/21917	41/75050	-5.4769	-4.2535	3.00669
SRX19188544	TFs and others	Cbx3	Neural	Neural Stem Cells	347	36/21917	41/75050	-5.4769	-4.2535	3.00669
SRX4980257	TFs and others	Hoxb1	Pluripotent stem cell	ES cells	411	36/21917	41/75050	-5.4769	-4.2535	3.00669
SRX542625	TFs and others	Epitope tags	Pluripotent stem cell	ES cells	723	36/21917	41/75050	-5.4769	-4.2535	3.00669
SRX5825950	TFs and others	Ctnnb1	Embryo	Nephron progenitor	276	36/21917	41/75050	-5.4769	-4.2535	3.00669
SRX6755636	TFs and others	Gata6	Pluripotent stem cell	ES cells	566	36/21917	41/75050	-5.4769	-4.2535	3.00669
SRX8003654	TFs and others	Dendra2	Pluripotent stem cell	ES cells	344	36/21917	41/75050	-5.4769	-4.2535	3.00669
SRX823730	TFs and others	Aff3	Pluripotent stem cell	ES cells	456	36/21917	41/75050	-5.4769	-4.2535	3.00669
SRX8873454	TFs and others	Banp	Pluripotent stem cell	ES cells	337	36/21917	41/75050	-5.4769	-4.2535	3.00669
SRX130588	TFs and others	Epitope tags	Embryo	Neural tube	1468	39/21917	47/75050	-5.47048	-4.25092	2.84143
SRX1688251	TFs and others	Phrf1	Pluripotent stem cell	ES cells	474	39/21917	47/75050	-5.47048	-4.25092	2.84143
SRX1098156	TFs and others	GFP	Pluripotent stem cell	ES cells	303	32/21917	33/75050	-5.46123	-4.24768	3.32052
SRX2165260	TFs and others	Mbd2	Pluripotent stem cell	ES cells	399	32/21917	33/75050	-5.46123	-4.24768	3.32052
SRX22538054	TFs and others	Aebp2	Pluripotent stem cell	ES cells	341	32/21917	33/75050	-5.46123	-4.24768	3.32052
SRX4386202	TFs and others	Epitope tags	Pluripotent stem cell	ES cells	402	32/21917	33/75050	-5.46123	-4.24768	3.32052
SRX4386206	TFs and others	Epitope tags	Pluripotent stem cell	ES cells	369	32/21917	33/75050	-5.46123	-4.24768	3.32052
SRX700316	TFs and others	Mef2d	Neural	Retina	275	32/21917	33/75050	-5.46123	-4.24768	3.32052
SRX10783417	TFs and others	Morc3	Pluripotent stem cell	ES cells	1176	60/21917	92/75050	-5.44857	-4.23658	2.23323
SRX4618301	TFs and others	Hoxa13	Embryo	Embryonic limb	1768	45/21917	60/75050	-5.44152	-4.23016	2.56821
SRX20248718	TFs and others	Rad21	Pluripotent stem cell	ES cells	35743	482/21917	2072/75050	-5.43854	-4.22749	0.796575
SRX10560009	TFs and others	Smc1a	Pluripotent stem cell	ES cells	24182	911/21917	3681/75050	-5.4354	-4.22466	0.847466
SRX9486383	TFs and others	Sox2	Pluripotent stem cell	ES cells	88692	1037/21917	4145/75050	-5.43171	-4.2216	0.85669
SRX4167125	TFs and others	Gtf2b	Pluripotent stem cell	ES cells	10535	353/21917	1575/75050	-5.42748	-4.21768	0.767474
SRX2744962	TFs and others	Cbx3	Pluripotent stem cell	ES cells	2600	51/21917	72/75050	-5.42307	-4.2142	2.42553
SRX1979970	TFs and others	Neurod2	Neural	Cortex	494	41/21917	51/75050	-5.40771	-4.20176	2.75285
SRX451622	TFs and others	Cebpa	Neural	BV-2	879	41/21917	51/75050	-5.40771	-4.20176	2.75285
SRX9641485	TFs and others	Rad21	Pluripotent stem cell	ES cells	29322	453/21917	1959/75050	-5.40242	-4.20176	0.791833
SRX3602872	TFs and others	Brd4	Pluripotent stem cell	iPS cells	1544	95/21917	177/75050	-5.39959	-4.20176	1.83789
DRX021200	TFs and others	Mau2	Embryo	Embryonic limb	515	35/21917	39/75050	-5.39521	-4.20176	3.07307
SRX1022094	TFs and others	Trim28	Pluripotent stem cell	ES cells	768	35/21917	39/75050	-5.39521	-4.20176	3.07307
SRX10280221	TFs and others	Smarca4	Pluripotent stem cell	Embryoid Bodies	414	35/21917	39/75050	-5.39521	-4.20176	3.07307
SRX1091750	TFs and others	Ncor1	Pluripotent stem cell	iPSC intermediates	330	35/21917	39/75050	-5.39521	-4.20176	3.07307
SRX20209111	TFs and others	Epitope tags	Embryo	Neural progenitor cells	404	35/21917	39/75050	-5.39521	-4.20176	3.07307
SRX3430978	TFs and others	Mecp2	Neural	Frontal cortex	361	35/21917	39/75050	-5.39521	-4.20176	3.07307
SRX3430985	TFs and others	Mecp2	Neural	Frontal cortex	333	35/21917	39/75050	-5.39521	-4.20176	3.07307
SRX3595731	TFs and others	Suz12	Pluripotent stem cell	ES cells	412	35/21917	39/75050	-5.39521	-4.20176	3.07307
SRX380359	TFs and others	Ep400	Pluripotent stem cell	ES cells	1053	35/21917	39/75050	-5.39521	-4.20176	3.07307
SRX9213050	TFs and others	Hmga2	Pluripotent stem cell	ES cells	4258	35/21917	39/75050	-5.39521	-4.20176	3.07307
SRX15242295	TFs and others	Mettl3	Pluripotent stem cell	ES cells	956	42/21917	54/75050	-5.39373	-4.20176	2.66333
SRX8713937	TFs and others	Pou5f1	Pluripotent stem cell	ES cells	809	42/21917	54/75050	-5.39373	-4.20176	2.66333
SRX2172628	TFs and others	Ctcf	Neural	Retina	20215	454/21917	1963/75050	-5.39318	-4.20176	0.791963
SRX1022091	TFs and others	Trim28	Pluripotent stem cell	ES cells	1030	33/21917	36/75050	-5.39208	-4.20176	3.13893
SRX1053798	TFs and others	Smarca4	Neural	Medulloblastoma	255	33/21917	36/75050	-5.39208	-4.20176	3.13893
SRX15888977	TFs and others	Epitope tags	Pluripotent stem cell	ES cells	359	33/21917	36/75050	-5.39208	-4.20176	3.13893
SRX213800	TFs and others	Ctr9	Pluripotent stem cell	ES cells	380	33/21917	36/75050	-5.39208	-4.20176	3.13893
SRX2165256	TFs and others	Mbd3	Pluripotent stem cell	ES cells	360	33/21917	36/75050	-5.39208	-4.20176	3.13893
SRX218274	TFs and others	Biotin	Pluripotent stem cell	ES cells	487	33/21917	36/75050	-5.39208	-4.20176	3.13893
SRX2533619	TFs and others	Epitope tags	Pluripotent stem cell	ES cells	2976	33/21917	36/75050	-5.39208	-4.20176	3.13893
SRX2767585	TFs and others	Epitope tags	Neural	Medulloblastoma	221	33/21917	36/75050	-5.39208	-4.20176	3.13893
SRX333563	TFs and others	Chd4	Pluripotent stem cell	iPS cells	248	33/21917	36/75050	-5.39208	-4.20176	3.13893
SRX3595725	TFs and others	Epitope tags	Pluripotent stem cell	ES cells	389	33/21917	36/75050	-5.39208	-4.20176	3.13893
SRX373776	TFs and others	Jarid2	Pluripotent stem cell	ES cells	281	33/21917	36/75050	-5.39208	-4.20176	3.13893
SRX4735795	TFs and others	Pou5f1	Pluripotent stem cell	iPS cells	349	33/21917	36/75050	-5.39208	-4.20176	3.13893
SRX6409834	TFs and others	Myc	Pluripotent stem cell	mESCs, differentiated	376	33/21917	36/75050	-5.39208	-4.20176	3.13893
SRX6768035	TFs and others	Rnf2	Pluripotent stem cell	ES cells	296	33/21917	36/75050	-5.39208	-4.20176	3.13893
SRX7098854	TFs and others	Lmnb1	Neural	Hippocampus	284	33/21917	36/75050	-5.39208	-4.20176	3.13893
SRX768368	TFs and others	Epitope tags	Pluripotent stem cell	ES cells	485	33/21917	36/75050	-5.39208	-4.20176	3.13893
SRX1338526	TFs and others	Med12	Pluripotent stem cell	ES cells	464	38/21917	45/75050	-5.38412	-4.19676	2.89162
SRX718013	TFs and others	Epitope tags	Pluripotent stem cell	ES cells	3082	38/21917	45/75050	-5.38412	-4.19676	2.89162
SRX2916338	TFs and others	Ctcf	Pluripotent stem cell	mESC derived neural cells	31105	397/21917	1742/75050	-5.38236	-4.1956	0.78039
SRX20868208	TFs and others	Epitope tags	Pluripotent stem cell	ES cells	846	44/21917	58/75050	-5.37902	-4.19314	2.59773
SRX7685633	TFs and others	Rad21	Pluripotent stem cell	ES cells	21295	228/21917	1080/75050	-5.37428	-4.18899	0.722904
SRX19611559	TFs and others	Trp53	Pluripotent stem cell	ES cells	1376	39/21917	48/75050	-5.36421	-4.18743	2.78223
SRX5027343	TFs and others	Pcgf3	Pluripotent stem cell	ES cells	562	39/21917	48/75050	-5.36421	-4.18743	2.78223
SRX679503	TFs and others	Jarid2	Pluripotent stem cell	ES cells	1331	39/21917	48/75050	-5.36421	-4.18743	2.78223
SRX2228735	TFs and others	Trim28	Pluripotent stem cell	ES cells	2250	36/21917	42/75050	-5.36009	-4.18743	2.9351
SRX3430979	TFs and others	Mecp2	Neural	Frontal cortex	344	36/21917	42/75050	-5.36009	-4.18743	2.9351
SRX9426632	TFs and others	Stat1	Pluripotent stem cell	ES cells	345	36/21917	42/75050	-5.36009	-4.18743	2.9351
SRX2415021	TFs and others	Dicer1	Pluripotent stem cell	ES cells	893	46/21917	62/75050	-5.35795	-4.18743	2.5406
SRX10070634	TFs and others	Smarca4	Embryo	Otic vesicle	215	32/21917	34/75050	-5.35627	-4.18743	3.22285
SRX10280214	TFs and others	Smarca4	Pluripotent stem cell	Embryoid Bodies	324	32/21917	34/75050	-5.35627	-4.18743	3.22285
SRX22538052	TFs and others	Aebp2	Pluripotent stem cell	ES cells	351	32/21917	34/75050	-5.35627	-4.18743	3.22285
SRX2384333	TFs and others	Mecp2	Neural	Brain cortex	201	32/21917	34/75050	-5.35627	-4.18743	3.22285
SRX3176047	TFs and others	Suz12	Pluripotent stem cell	ES cells	197	32/21917	34/75050	-5.35627	-4.18743	3.22285
SRX373774	TFs and others	Jarid2	Pluripotent stem cell	ES cells	297	32/21917	34/75050	-5.35627	-4.18743	3.22285
SRX5463261	TFs and others	Suz12	Pluripotent stem cell	ES cells	200	32/21917	34/75050	-5.35627	-4.18743	3.22285
SRX5578667	TFs and others	Biotin	Pluripotent stem cell	ES cells	322	32/21917	34/75050	-5.35627	-4.18743	3.22285
SRX651986	TFs and others	Med1	Pluripotent stem cell	ES cells	330	32/21917	34/75050	-5.35627	-4.18743	3.22285
SRX7687355	TFs and others	Tet1	Pluripotent stem cell	ES cells	278	32/21917	34/75050	-5.35627	-4.18743	3.22285
SRX8332844	TFs and others	Ctcf	Pluripotent stem cell	mESC derived haematopoietic progenitor	255	32/21917	34/75050	-5.35627	-4.18743	3.22285
SRX8926857	TFs and others	Epitope tags	Pluripotent stem cell	EpiSC	242	32/21917	34/75050	-5.35627	-4.18743	3.22285
SRX9426649	TFs and others	Stat2	Pluripotent stem cell	ES cells	335	32/21917	34/75050	-5.35627	-4.18743	3.22285
SRX9784440	TFs and others	Epitope tags	Pluripotent stem cell	ES cells	296	32/21917	34/75050	-5.35627	-4.18743	3.22285
SRX248285	TFs and others	Tbx3	Pluripotent stem cell	Embryoid Bodies	6041	100/21917	191/75050	-5.35424	-4.18569	1.79282
SRX9794973	TFs and others	Ctcf	Neural	Cerebellum	10778	163/21917	815/75050	-5.33522	-4.16695	0.684857
SRX9372868	TFs and others	Ep300	Pluripotent stem cell	ES cells	15436	1718/21917	5197/75050	-5.33428	-4.16629	1.13198
SRX1338510	TFs and others	Med23	Pluripotent stem cell	ES cells	406	41/21917	52/75050	-5.33155	-4.16441	2.69992
SRX9641473	TFs and others	Rad21	Pluripotent stem cell	ES cells	21942	458/21917	1973/75050	-5.31241	-4.14807	0.794892
SRX12124790	TFs and others	Lmnb1	Pluripotent stem cell	EpiLC	265	35/21917	40/75050	-5.30793	-4.14807	2.99625
SRX14059506	TFs and others	Pbrm1	Pluripotent stem cell	ES cells	399	35/21917	40/75050	-5.30793	-4.14807	2.99625
SRX1602660	TFs and others	Kmt2b	Pluripotent stem cell	ES cells	369	35/21917	40/75050	-5.30793	-4.14807	2.99625
SRX20602168	TFs and others	Wapl	Pluripotent stem cell	ES cells	628	35/21917	40/75050	-5.30793	-4.14807	2.99625
SRX3227266	TFs and others	Dlx1	Embryo	Embryonic hypothalamus	237	35/21917	40/75050	-5.30793	-4.14807	2.99625
SRX335061	TFs and others	Kdm6a	Pluripotent stem cell	ES cells	455	35/21917	40/75050	-5.30793	-4.14807	2.99625
SRX5027389	TFs and others	Pcgf2	Pluripotent stem cell	ES cells	441	35/21917	40/75050	-5.30793	-4.14807	2.99625
SRX5131366	TFs and others	Ctcf	Neural	Olfactory Nerve	257	35/21917	40/75050	-5.30793	-4.14807	2.99625
SRX9101868	TFs and others	Ctnnb1	Pluripotent stem cell	ES cells	445	35/21917	40/75050	-5.30793	-4.14807	2.99625
SRX20869766	TFs and others	Rad21	Pluripotent stem cell	ES cells	35446	181/21917	888/75050	-5.30721	-4.14762	0.697967
SRX14834581	TFs and others	Sox15	Pluripotent stem cell	ES cells	681	38/21917	46/75050	-5.30473	-4.14598	2.82876
SRX5027332	TFs and others	Pcgf1	Pluripotent stem cell	ES cells	411	38/21917	46/75050	-5.30473	-4.14598	2.82876
ERX2021914	TFs and others	Ctcf	Pluripotent stem cell	ES cells	31524	336/21917	1502/75050	-5.30036	-4.14244	0.766018
SRX554633	TFs and others	Suz12	Pluripotent stem cell	ES cells	11486	2077/21917	6365/75050	-5.29634	-4.13869	1.1174
SRX079890	TFs and others	Tal1	Embryo	Embryonic erythroblasts	3307	106/21917	207/75050	-5.29584	-4.13847	1.7535
SRX4403302	TFs and others	Chd4	Pluripotent stem cell	ES cells	561	43/21917	56/75050	-5.29186	-4.13531	2.62936
SRX14728886	TFs and others	Ctcf	Embryo	Embryonic limb	16024	175/21917	863/75050	-5.29138	-4.13511	0.694379
SRX14601073	TFs and others	Rad21	Pluripotent stem cell	ES cells	16225	309/21917	1398/75050	-5.29099	-4.13499	0.756869
SRX14812498	TFs and others	Epitope tags	Pluripotent stem cell	ES cells	2073	137/21917	288/75050	-5.28426	-4.13351	1.62891
SRX10641414	TFs and others	Ctcf	Pluripotent stem cell	ES cells	362	31/21917	32/75050	-5.28268	-4.13351	3.31727
SRX1098159	TFs and others	GFP	Pluripotent stem cell	ES cells	246	31/21917	32/75050	-5.28268	-4.13351	3.31727
SRX2401996	TFs and others	Smad1	Pluripotent stem cell	ES cells	348	31/21917	32/75050	-5.28268	-4.13351	3.31727
SRX5173622	TFs and others	Epitope tags	Pluripotent stem cell	PGCLC	196	31/21917	32/75050	-5.28268	-4.13351	3.31727
SRX5252260	TFs and others	Ctcf	Pluripotent stem cell	ES cells	235	31/21917	32/75050	-5.28268	-4.13351	3.31727
SRX9784430	TFs and others	Epitope tags	Pluripotent stem cell	ES cells	252	31/21917	32/75050	-5.28268	-4.13351	3.31727
SRX9784438	TFs and others	Epitope tags	Pluripotent stem cell	ES cells	352	31/21917	32/75050	-5.28268	-4.13351	3.31727
SRX7622745	TFs and others	Rad21	Pluripotent stem cell	ES cells	17907	321/21917	1443/75050	-5.25799	-4.1099	0.761743
SRX7622744	TFs and others	Rad21	Pluripotent stem cell	ES cells	17838	312/21917	1407/75050	-5.25604	-4.10822	0.759329
SRX19363553	TFs and others	Ctcf	Neural	Neurons	13050	210/21917	1004/75050	-5.23203	-4.08993	0.716234
SRX022696	TFs and others	Nipbl	Pluripotent stem cell	ES cells	343	32/21917	35/75050	-5.2254	-4.08993	3.13077
SRX1049909	TFs and others	Epitope tags	Pluripotent stem cell	ES cells	450	32/21917	35/75050	-5.2254	-4.08993	3.13077
SRX13440023	TFs and others	Maz	Pluripotent stem cell	ES cells	1555	32/21917	35/75050	-5.2254	-4.08993	3.13077
SRX18010156	TFs and others	Kat7	Neural	Neural Stem Cells	277	32/21917	35/75050	-5.2254	-4.08993	3.13077
SRX1898873	TFs and others	Lmx1b	Embryo	Embryonic limb	337	32/21917	35/75050	-5.2254	-4.08993	3.13077
SRX1975350	TFs and others	Rad21	Embryo	Forelimb	227	32/21917	35/75050	-5.2254	-4.08993	3.13077
SRX20209123	TFs and others	Epitope tags	Pluripotent stem cell	mESC derived neural cells	394	32/21917	35/75050	-5.2254	-4.08993	3.13077
SRX2165259	TFs and others	Mbd2	Pluripotent stem cell	ES cells	368	32/21917	35/75050	-5.2254	-4.08993	3.13077
SRX3595727	TFs and others	Suz12	Pluripotent stem cell	ES cells	313	32/21917	35/75050	-5.2254	-4.08993	3.13077
SRX429082	TFs and others	Lmnb1	Neural	Retina	380	32/21917	35/75050	-5.2254	-4.08993	3.13077
SRX5027409	TFs and others	Pcgf3	Pluripotent stem cell	ES cells	376	32/21917	35/75050	-5.2254	-4.08993	3.13077
SRX504218	TFs and others	Kdm1a	Pluripotent stem cell	mESC derived mesodermal cells	347	32/21917	35/75050	-5.2254	-4.08993	3.13077
SRX7098858	TFs and others	Lmnb1	Neural	Hippocampus	276	32/21917	35/75050	-5.2254	-4.08993	3.13077
SRX077932	TFs and others	Ezh2	Embryo	Embryonic heart	374	34/21917	38/75050	-5.22011	-4.08993	3.06383
SRX1022095	TFs and others	Trim28	Pluripotent stem cell	ES cells	925	34/21917	38/75050	-5.22011	-4.08993	3.06383
SRX15138256	TFs and others	Epitope tags	Pluripotent stem cell	ES cells	7605	34/21917	38/75050	-5.22011	-4.08993	3.06383
SRX2384339	TFs and others	Mecp2	Neural	Brain cortex	228	34/21917	38/75050	-5.22011	-4.08993	3.06383
SRX3284079	TFs and others	Hdac3	Neural	Dorsal root ganglia	349	34/21917	38/75050	-5.22011	-4.08993	3.06383
SRX335063	TFs and others	Kdm6b	Pluripotent stem cell	ES cells	483	34/21917	38/75050	-5.22011	-4.08993	3.06383
SRX3473280	TFs and others	Six1	Embryo	Cochlea	348	34/21917	38/75050	-5.22011	-4.08993	3.06383
SRX3586944	TFs and others	Cbx5	Pluripotent stem cell	ES cells	359	34/21917	38/75050	-5.22011	-4.08993	3.06383
SRX5027386	TFs and others	Pcgf3	Pluripotent stem cell	ES cells	432	34/21917	38/75050	-5.22011	-4.08993	3.06383
SRX5578666	TFs and others	Biotin	Pluripotent stem cell	ES cells	414	34/21917	38/75050	-5.22011	-4.08993	3.06383
SRX7367412	TFs and others	Hdac1	Embryo	Forelimb	297	34/21917	38/75050	-5.22011	-4.08993	3.06383
SRX9426636	TFs and others	Stat2	Pluripotent stem cell	ES cells	358	34/21917	38/75050	-5.22011	-4.08993	3.06383
SRX978374	TFs and others	Epitope tags	Pluripotent stem cell	ES cells	498	34/21917	38/75050	-5.22011	-4.08993	3.06383
SRX085107	TFs and others	Ncaph2	Pluripotent stem cell	ES cells	583	43/21917	57/75050	-5.22003	-4.08993	2.58323
SRX2007465	TFs and others	Chd4	Pluripotent stem cell	ES cells	528	50/21917	72/75050	-5.21542	-4.08586	2.37797
SRX10783414	TFs and others	Morc3	Pluripotent stem cell	ES cells	1407	37/21917	44/75050	-5.21338	-4.08586	2.87951
SRX2416686	TFs and others	Smarcad1	Pluripotent stem cell	ES cells	825	37/21917	44/75050	-5.21338	-4.08586	2.87951
SRX2598371	TFs and others	Epitope tags	Neural	Frontal cortex	805	37/21917	44/75050	-5.21338	-4.08586	2.87951
SRX7622755	TFs and others	Rad21	Pluripotent stem cell	ES cells	22396	267/21917	1230/75050	-5.21223	-4.08497	0.74332
SRX19843233	TFs and others	Mbd3	Neural	Cortex	16737	819/21917	3325/75050	-5.20698	-4.08023	0.843455
SRX5124882	TFs and others	Suz12	Embryo	Forelimb	2134	580/21917	1593/75050	-5.20346	-4.07857	1.24676
SRX11033191	TFs and others	Nr3c1	Pluripotent stem cell	mESC derived neural cells	371	38/21917	47/75050	-5.20224	-4.07857	2.76857
SRX11123471	TFs and others	Biotin	Pluripotent stem cell	ES cells	1830	38/21917	47/75050	-5.20224	-4.07857	2.76857
SRX380358	TFs and others	Ep400	Pluripotent stem cell	ES cells	3704	38/21917	47/75050	-5.20224	-4.07857	2.76857
SRX14601074	TFs and others	Rad21	Pluripotent stem cell	ES cells	13885	216/21917	1025/75050	-5.19692	-4.07497	0.721605
SRX208059	TFs and others	Rbbp5	Pluripotent stem cell	ES cells	506	35/21917	41/75050	-5.19534	-4.07497	2.92317
SRX2441342	TFs and others	Suz12	Pluripotent stem cell	ES cells	595	35/21917	41/75050	-5.19534	-4.07497	2.92317
SRX2997658	TFs and others	GFP	Embryo	Neural tube	274	35/21917	41/75050	-5.19534	-4.07497	2.92317
SRX8622212	TFs and others	Trim28	Pluripotent stem cell	ES cells	348	35/21917	41/75050	-5.19534	-4.07497	2.92317
SRX17984809	TFs and others	Npas4	Neural	Hippocampus	284	31/21917	33/75050	-5.1842	-4.07459	3.21675
SRX1975352	TFs and others	Rad21	Embryo	Forelimb	212	31/21917	33/75050	-5.1842	-4.07459	3.21675
SRX20209101	TFs and others	Epitope tags	Pluripotent stem cell	ES cells	245	31/21917	33/75050	-5.1842	-4.07459	3.21675
SRX2426792	TFs and others	Jarid2	Pluripotent stem cell	ES cells	336	31/21917	33/75050	-5.1842	-4.07459	3.21675
SRX3595723	TFs and others	Epitope tags	Pluripotent stem cell	ES cells	323	31/21917	33/75050	-5.1842	-4.07459	3.21675
SRX4338249	TFs and others	Suz12	Pluripotent stem cell	ES cells	358	31/21917	33/75050	-5.1842	-4.07459	3.21675
SRX4386204	TFs and others	Epitope tags	Pluripotent stem cell	ES cells	398	31/21917	33/75050	-5.1842	-4.07459	3.21675
SRX4579967	TFs and others	Rcor2	Neural	Cortical midline	370	31/21917	33/75050	-5.1842	-4.07459	3.21675
SRX5027345	TFs and others	Pcgf3	Pluripotent stem cell	ES cells	339	31/21917	33/75050	-5.1842	-4.07459	3.21675
SRX5027407	TFs and others	Pcgf3	Pluripotent stem cell	ES cells	364	31/21917	33/75050	-5.1842	-4.07459	3.21675
SRX5247624	TFs and others	Zbtb11	Pluripotent stem cell	ES cells	347	31/21917	33/75050	-5.1842	-4.07459	3.21675
SRX5463263	TFs and others	Suz12	Pluripotent stem cell	ES cells	160	31/21917	33/75050	-5.1842	-4.07459	3.21675
SRX5600741	TFs and others	Kmt2b	Pluripotent stem cell	ES cells	334	31/21917	33/75050	-5.1842	-4.07459	3.21675
SRX700323	TFs and others	Mef2d	Neural	Retina	309	31/21917	33/75050	-5.1842	-4.07459	3.21675
SRX700327	TFs and others	Mef2d	Neural	Retina	272	31/21917	33/75050	-5.1842	-4.07459	3.21675
SRX7098860	TFs and others	Lmnb1	Neural	Hippocampus	276	31/21917	33/75050	-5.1842	-4.07459	3.21675
SRX7268241	TFs and others	Epitope tags	Pluripotent stem cell	Embryoid Bodies	325	31/21917	33/75050	-5.1842	-4.07459	3.21675
SRX7845395	TFs and others	Brd4	Pluripotent stem cell	ES cells	286	31/21917	33/75050	-5.1842	-4.07459	3.21675
SRX8297727	TFs and others	Epitope tags	Pluripotent stem cell	mESC derived cardiac cells	268	31/21917	33/75050	-5.1842	-4.07459	3.21675
SRX955438	TFs and others	Ezh2	Pluripotent stem cell	ES cells	372	31/21917	33/75050	-5.1842	-4.07459	3.21675
SRX256949	TFs and others	Epitope tags	Pluripotent stem cell	ES cells	1034	70/21917	118/75050	-5.17905	-4.07	2.03135
SRX7622752	TFs and others	Rad21	Pluripotent stem cell	ES cells	13458	221/21917	1045/75050	-5.17772	-4.0691	0.724178
SRX11123468	TFs and others	Biotin	Pluripotent stem cell	ES cells	3127	47/21917	65/75050	-5.1731	-4.06522	2.47602
SRX529399	TFs and others	Sox3	Pluripotent stem cell	mESC derived neural cells	483	40/21917	51/75050	-5.1691	-4.06238	2.68571
SRX22512362	TFs and others	Ctcf	Neural	Neural progenitor cells	15644	133/21917	687/75050	-5.16353	-4.05713	0.662925
SRX14601070	TFs and others	Rad21	Pluripotent stem cell	ES cells	18287	385/21917	1686/75050	-5.15004	-4.04437	0.781939
SRX802057	TFs and others	Rnf2	Pluripotent stem cell	ES cells	563	83/21917	151/75050	-5.14898	-4.04356	1.88222
SRX3602864	TFs and others	Brd4	Pluripotent stem cell	iPS cells	1609	77/21917	135/75050	-5.14055	-4.03876	1.95311
SRX14835820	TFs and others	Ints3	Pluripotent stem cell	ES cells	769	37/21917	45/75050	-5.13866	-4.03876	2.81552
SRX1688242	TFs and others	Med12	Pluripotent stem cell	ES cells	456	37/21917	45/75050	-5.13866	-4.03876	2.81552
SRX1706944	TFs and others	Lhx3	Pluripotent stem cell	mESCs, differentiated	474	37/21917	45/75050	-5.13866	-4.03876	2.81552
SRX170716	TFs and others	Pbx1	Embryo	Embryonic trunk	732	37/21917	45/75050	-5.13866	-4.03876	2.81552
SRX3341234	TFs and others	Bap1	Pluripotent stem cell	ES cells	437	37/21917	45/75050	-5.13866	-4.03876	2.81552
SRX20209109	TFs and others	Epitope tags	Embryo	Neural progenitor cells	334	34/21917	39/75050	-5.13835	-4.03876	2.98527
SRX3284082	TFs and others	Hdac3	Neural	Dorsal root ganglia	363	34/21917	39/75050	-5.13835	-4.03876	2.98527
SRX823729	TFs and others	Aff3	Pluripotent stem cell	ES cells	412	34/21917	39/75050	-5.13835	-4.03876	2.98527
SRX8844237	TFs and others	Arnt	Pluripotent stem cell	EpiSC	277	34/21917	39/75050	-5.13835	-4.03876	2.98527
SRX8994319	TFs and others	Brd4	Pluripotent stem cell	ES cells	313	34/21917	39/75050	-5.13835	-4.03876	2.98527
DRX021195	TFs and others	Ctcf	Embryo	Embryonic head	20482	260/21917	1199/75050	-5.13576	-4.03641	0.742547
SRX15242292	TFs and others	Mettl3	Pluripotent stem cell	ES cells	1173	45/21917	62/75050	-5.12967	-4.0311	2.48537
SRX848542	TFs and others	Jun	Pluripotent stem cell	ES cells	557	43/21917	58/75050	-5.12948	-4.0311	2.53869
SRX310325	TFs and others	Jarid2	Pluripotent stem cell	ES cells	1998	54/21917	82/75050	-5.11895	-4.02177	2.25502
SRX9858280	TFs and others	Trim28	Pluripotent stem cell	ES cells	13606	54/21917	82/75050	-5.11895	-4.02177	2.25502
SRX1158926	TFs and others	Hdac3	Neural	Hippocampus	349	30/21917	31/75050	-5.10293	-4.01195	3.31382
SRX1599077	TFs and others	Morc3	Pluripotent stem cell	ES cells	329	30/21917	31/75050	-5.10293	-4.01195	3.31382
SRX172568	TFs and others	Biotin	Pluripotent stem cell	ES cells	375	30/21917	31/75050	-5.10293	-4.01195	3.31382
SRX3058257	TFs and others	Naa10	Pluripotent stem cell	ES cells	289	30/21917	31/75050	-5.10293	-4.01195	3.31382
SRX4104488	TFs and others	Suz12	Pluripotent stem cell	ES cells	332	30/21917	31/75050	-5.10293	-4.01195	3.31382
SRX4386221	TFs and others	Epitope tags	Pluripotent stem cell	mESC derived neural cells	344	30/21917	31/75050	-5.10293	-4.01195	3.31382
SRX445332	TFs and others	Smarca5	Neural	Nucleus Accumbens	139	30/21917	31/75050	-5.10293	-4.01195	3.31382
SRX5252266	TFs and others	Ctcf	Pluripotent stem cell	ES cells	239	30/21917	31/75050	-5.10293	-4.01195	3.31382
SRX6907643	TFs and others	Mef2d	Neural	Cerebellum	305	30/21917	31/75050	-5.10293	-4.01195	3.31382
SRX8332843	TFs and others	Ctcf	Pluripotent stem cell	mESC derived haematopoietic progenitor	188	30/21917	31/75050	-5.10293	-4.01195	3.31382
SRX14601068	TFs and others	Rad21	Pluripotent stem cell	ES cells	16452	351/21917	1553/75050	-5.08568	-3.99518	0.773936
SRX8706922	TFs and others	Ctcf	Embryo	Forelimb	12274	162/21917	804/75050	-5.0766	-3.98728	0.689967
SRX8003653	TFs and others	Dendra2	Pluripotent stem cell	ES cells	441	40/21917	52/75050	-5.07571	-3.98709	2.63406
SRX385952	TFs and others	Usp16	Pluripotent stem cell	Embryoid Bodies	645	42/21917	56/75050	-5.06106	-3.98058	2.56821
SRX10070635	TFs and others	Smarca4	Embryo	Otic vesicle	244	31/21917	34/75050	-5.05804	-3.98058	3.12214
SRX1054881	TFs and others	Otx2	Embryo	Embryonic brains	275	31/21917	34/75050	-5.05804	-3.98058	3.12214
SRX1100374	TFs and others	Suz12	Pluripotent stem cell	ES cells	336	31/21917	34/75050	-5.05804	-3.98058	3.12214
SRX1530238	TFs and others	Acss2	Neural	CAD	554	31/21917	34/75050	-5.05804	-3.98058	3.12214
SRX18931900	TFs and others	Ascl1	Neural	Basal Ganglia	260	31/21917	34/75050	-5.05804	-3.98058	3.12214
SRX20602172	TFs and others	Wapl	Pluripotent stem cell	ES cells	393	31/21917	34/75050	-5.05804	-3.98058	3.12214
SRX22538100	TFs and others	Aebp2	Pluripotent stem cell	ES cells	357	31/21917	34/75050	-5.05804	-3.98058	3.12214
SRX266820	TFs and others	Epitope tags	Pluripotent stem cell	ES cells	591	31/21917	34/75050	-5.05804	-3.98058	3.12214
SRX3009884	TFs and others	Zfp191	Neural	Oligodendrocytes	238	31/21917	34/75050	-5.05804	-3.98058	3.12214
SRX554635	TFs and others	Suz12	Pluripotent stem cell	ES cells	430	31/21917	34/75050	-5.05804	-3.98058	3.12214
SRX7098828	TFs and others	Lmnb1	Neural	Hippocampus	235	31/21917	34/75050	-5.05804	-3.98058	3.12214
SRX7268240	TFs and others	Epitope tags	Pluripotent stem cell	ES cells	314	31/21917	34/75050	-5.05804	-3.98058	3.12214
SRX768369	TFs and others	Epitope tags	Pluripotent stem cell	ES cells	470	31/21917	34/75050	-5.05804	-3.98058	3.12214
SRX7687354	TFs and others	Tet1	Pluripotent stem cell	ES cells	297	31/21917	34/75050	-5.05804	-3.98058	3.12214
SRX9426637	TFs and others	Stat2	Pluripotent stem cell	ES cells	327	31/21917	34/75050	-5.05804	-3.98058	3.12214
SRX10559946	TFs and others	Setdb1	Pluripotent stem cell	ES cells	3666	47/21917	67/75050	-5.05592	-3.97983	2.40211
SRX348394	TFs and others	Ehmt2	Pluripotent stem cell	ES cells	714	47/21917	67/75050	-5.05592	-3.97983	2.40211
SRX11976468	TFs and others	Pax6	Neural	Cerebral Cortex	312	33/21917	37/75050	-5.04433	-3.97506	3.05409
SRX12124758	TFs and others	Lmnb1	Pluripotent stem cell	ES cells	259	33/21917	37/75050	-5.04433	-3.97506	3.05409
SRX2647969	TFs and others	Kdm5c	Pluripotent stem cell	EpiLC	374	33/21917	37/75050	-5.04433	-3.97506	3.05409
SRX3584657	TFs and others	Epitope tags	Pluripotent stem cell	ES cells	423	33/21917	37/75050	-5.04433	-3.97506	3.05409
SRX373773	TFs and others	Jarid2	Pluripotent stem cell	ES cells	333	33/21917	37/75050	-5.04433	-3.97506	3.05409
SRX5023750	TFs and others	Sox2	Pluripotent stem cell	ES cells	385	33/21917	37/75050	-5.04433	-3.97506	3.05409
SRX706575	TFs and others	Epitope tags	Neural	Neuro-2a	314	33/21917	37/75050	-5.04433	-3.97506	3.05409
SRX8994323	TFs and others	Brd4	Pluripotent stem cell	ES cells	268	33/21917	37/75050	-5.04433	-3.97506	3.05409
SRX9426627	TFs and others	Stat1	Pluripotent stem cell	ES cells	301	33/21917	37/75050	-5.04433	-3.97506	3.05409
SRX9426663	TFs and others	Stat2	Pluripotent stem cell	ES cells	349	33/21917	37/75050	-5.04433	-3.97506	3.05409
SRX13113714	TFs and others	Trp53	Pluripotent stem cell	ES cells	882	36/21917	43/75050	-5.04231	-3.97506	2.86684
SRX14812494	TFs and others	Epitope tags	Pluripotent stem cell	ES cells	2640	36/21917	43/75050	-5.04231	-3.97506	2.86684
SRX1973363	TFs and others	Gli1	Pluripotent stem cell	ES cells	18344	36/21917	43/75050	-5.04231	-3.97506	2.86684
SRX2440071	TFs and others	Smc1a	Pluripotent stem cell	ES cells	437	36/21917	43/75050	-5.04231	-3.97506	2.86684
SRX335058	TFs and others	Hira	Pluripotent stem cell	ES cells	462	36/21917	43/75050	-5.04231	-3.97506	2.86684
SRX4735802	TFs and others	Pou5f1	Pluripotent stem cell	ES cells	450	36/21917	43/75050	-5.04231	-3.97506	2.86684
SRX9426613	TFs and others	Stat1	Pluripotent stem cell	ES cells	371	36/21917	43/75050	-5.04231	-3.97506	2.86684
SRX1688268	TFs and others	Srsf2	Pluripotent stem cell	ES cells	471	37/21917	46/75050	-5.04004	-3.97391	2.75431
SRX2598370	TFs and others	Epitope tags	Neural	Frontal cortex	1129	37/21917	46/75050	-5.04004	-3.97391	2.75431
SRX335059	TFs and others	Hira	Pluripotent stem cell	ES cells	432	37/21917	46/75050	-5.04004	-3.97391	2.75431
SRX8003648	TFs and others	Epitope tags	Pluripotent stem cell	ES cells	345	37/21917	46/75050	-5.04004	-3.97391	2.75431
SRX5054335	TFs and others	Epitope tags	Pluripotent stem cell	ES cells	772	97/21917	187/75050	-5.03936	-3.97346	1.77623
SRX11677015	TFs and others	Ssrp1	Pluripotent stem cell	ES cells	26006	3370/21917	10636/75050	-5.03439	-3.96871	1.08498
SRX1035388	TFs and others	Lmo2	Pluripotent stem cell	mESC derived haematopoietic progenitor	456	34/21917	40/75050	-5.03015	-3.9667	2.91064
SRX11976464	TFs and others	Emx2	Neural	Cerebral Cortex	395	34/21917	40/75050	-5.03015	-3.9667	2.91064
SRX14598058	TFs and others	Phf10	Neural	Brain	262	34/21917	40/75050	-5.03015	-3.9667	2.91064
SRX1688246	TFs and others	Phf5a	Pluripotent stem cell	ES cells	443	34/21917	40/75050	-5.03015	-3.9667	2.91064
SRX2741886	TFs and others	Lmnb1	Pluripotent stem cell	ES cells	199	34/21917	40/75050	-5.03015	-3.9667	2.91064
SRX3087029	TFs and others	Myc	Pluripotent stem cell	ES cells	354	34/21917	40/75050	-5.03015	-3.9667	2.91064
SRX5027405	TFs and others	Pcgf6	Pluripotent stem cell	ES cells	374	34/21917	40/75050	-5.03015	-3.9667	2.91064
SRX7617539	TFs and others	Ctcf	Pluripotent stem cell	mESCs, differentiated	42112	835/21917	3375/75050	-5.0238	-3.96105	0.847193
SRX17005441	TFs and others	Ctcf	Neural	Neurons	13159	208/21917	987/75050	-5.01616	-3.96105	0.721632
SRX7622747	TFs and others	Stag1	Pluripotent stem cell	ES cells	30297	432/21917	1861/75050	-5.01582	-3.96105	0.79489
SRX018602	TFs and others	Crx	Neural	Retina	491	30/21917	32/75050	-5.01115	-3.96105	3.21026
SRX10280219	TFs and others	Smarca4	Pluripotent stem cell	Embryoid Bodies	266	30/21917	32/75050	-5.01115	-3.96105	3.21026
SRX1036415	TFs and others	Smarcc1	Pluripotent stem cell	ES cells	262	30/21917	32/75050	-5.01115	-3.96105	3.21026
SRX10913845	TFs and others	Smarca4	Neural	Cortical neuron	271	30/21917	32/75050	-5.01115	-3.96105	3.21026
SRX147770	TFs and others	Rnf2	Pluripotent stem cell	ES cells	415	30/21917	32/75050	-5.01115	-3.96105	3.21026
SRX15492534	TFs and others	Msh6	Pluripotent stem cell	ES cells	256	30/21917	32/75050	-5.01115	-3.96105	3.21026
SRX1591000	TFs and others	Tet2	Pluripotent stem cell	ES cells	429	30/21917	32/75050	-5.01115	-3.96105	3.21026
SRX1706952	TFs and others	Lhx3	Pluripotent stem cell	mESCs, differentiated	361	30/21917	32/75050	-5.01115	-3.96105	3.21026
SRX18010158	TFs and others	Kat7	Neural	Neural Stem Cells	251	30/21917	32/75050	-5.01115	-3.96105	3.21026
SRX1838112	TFs and others	Chd4	Neural	Cerebellum	289	30/21917	32/75050	-5.01115	-3.96105	3.21026
SRX2441335	TFs and others	Klf4	Pluripotent stem cell	ES cells	276	30/21917	32/75050	-5.01115	-3.96105	3.21026
SRX335060	TFs and others	Kdm6a	Pluripotent stem cell	ES cells	404	30/21917	32/75050	-5.01115	-3.96105	3.21026
SRX3595736	TFs and others	Suz12	Pluripotent stem cell	ES cells	416	30/21917	32/75050	-5.01115	-3.96105	3.21026
SRX3595741	TFs and others	Suz12	Pluripotent stem cell	ES cells	415	30/21917	32/75050	-5.01115	-3.96105	3.21026
SRX4159331	TFs and others	Epitope tags	Pluripotent stem cell	F9	421	30/21917	32/75050	-5.01115	-3.96105	3.21026
SRX4159349	TFs and others	Epitope tags	Pluripotent stem cell	F9	233	30/21917	32/75050	-5.01115	-3.96105	3.21026
SRX542623	TFs and others	Epitope tags	Pluripotent stem cell	ES cells	427	30/21917	32/75050	-5.01115	-3.96105	3.21026
SRX647910	TFs and others	Epitope tags	Pluripotent stem cell	ES cells	2054	30/21917	32/75050	-5.01115	-3.96105	3.21026
SRX7098810	TFs and others	Lmnb1	Neural	Hippocampus	292	30/21917	32/75050	-5.01115	-3.96105	3.21026
SRX7098853	TFs and others	Lmnb1	Neural	Hippocampus	293	30/21917	32/75050	-5.01115	-3.96105	3.21026
SRX7268245	TFs and others	Epitope tags	Pluripotent stem cell	Embryoid Bodies	269	30/21917	32/75050	-5.01115	-3.96105	3.21026
SRX7268249	TFs and others	Kdm2b	Pluripotent stem cell	Embryoid Bodies	196	30/21917	32/75050	-5.01115	-3.96105	3.21026
SRX7687352	TFs and others	Tet1	Pluripotent stem cell	ES cells	262	30/21917	32/75050	-5.01115	-3.96105	3.21026
SRX7845392	TFs and others	Brd4	Pluripotent stem cell	ES cells	284	30/21917	32/75050	-5.01115	-3.96105	3.21026
SRX7845393	TFs and others	Brd4	Pluripotent stem cell	ES cells	287	30/21917	32/75050	-5.01115	-3.96105	3.21026
SRX7845396	TFs and others	Brd4	Pluripotent stem cell	ES cells	275	30/21917	32/75050	-5.01115	-3.96105	3.21026
SRX7845398	TFs and others	Brd4	Pluripotent stem cell	ES cells	277	30/21917	32/75050	-5.01115	-3.96105	3.21026
SRX7622751	TFs and others	Stag2	Pluripotent stem cell	ES cells	25272	296/21917	1336/75050	-5.01056	-3.96067	0.758673
SRX2415019	TFs and others	Dgcr8	Pluripotent stem cell	ES cells	863	69/21917	118/75050	-5.00853	-3.95886	2.00233
SRX3586947	TFs and others	Cbx5	Pluripotent stem cell	ES cells	1007	39/21917	50/75050	-5.00654	-3.95794	2.67094
SRX360386	TFs and others	Kmt2d	Pluripotent stem cell	ES cells	704	39/21917	50/75050	-5.00654	-3.95794	2.67094
SRX14601064	TFs and others	Rad21	Pluripotent stem cell	ES cells	14996	297/21917	1339/75050	-4.99914	-3.95119	0.759531
SRX2424312	TFs and others	Ctcf	Neural	Brain	33452	441/21917	1895/75050	-4.98658	-3.93949	0.796891
SRX1997142	TFs and others	Ep300	Pluripotent stem cell	ES cells	1000	42/21917	57/75050	-4.97355	-3.93228	2.52316
SRX3284084	TFs and others	Hdac3	Neural	Dorsal root ganglia	364	36/21917	44/75050	-4.97226	-3.93228	2.80169
SRX3595724	TFs and others	Epitope tags	Pluripotent stem cell	ES cells	181	36/21917	44/75050	-4.97226	-3.93228	2.80169
SRX869065	TFs and others	Smchd1	Neural	Neural Stem Cells	477	36/21917	44/75050	-4.97226	-3.93228	2.80169
SRX172950	TFs and others	Tfe3	Pluripotent stem cell	ES cells	392	28/21917	29/75050	-4.97198	-3.93228	3.3062
SRX2384331	TFs and others	Mecp2	Neural	Brain cortex	183	28/21917	29/75050	-4.97198	-3.93228	3.3062
SRX2384337	TFs and others	Mecp2	Neural	Brain cortex	188	28/21917	29/75050	-4.97198	-3.93228	3.3062
SRX3242112	TFs and others	Dnmt3a	Neural	Hippocampus	170	28/21917	29/75050	-4.97198	-3.93228	3.3062
SRX4386207	TFs and others	Epitope tags	Pluripotent stem cell	ES cells	359	28/21917	29/75050	-4.97198	-3.93228	3.3062
SRX4386217	TFs and others	Epitope tags	Pluripotent stem cell	ES cells	309	28/21917	29/75050	-4.97198	-3.93228	3.3062
SRX671663	TFs and others	Junb	Neural	Cortical neuron	393	28/21917	29/75050	-4.97198	-3.93228	3.3062
SRX8818292	TFs and others	Epitope tags	Pluripotent stem cell	EpiLC	356	28/21917	29/75050	-4.97198	-3.93228	3.3062
SRX11123469	TFs and others	Biotin	Pluripotent stem cell	ES cells	2953	46/21917	65/75050	-4.96954	-3.93228	2.42334
SRX248278	TFs and others	Epitope tags	Embryo	Embryonic heart	584	46/21917	65/75050	-4.96954	-3.93228	2.42334
SRX12124856	TFs and others	Lmnb1	Pluripotent stem cell	PGCLC	248	33/21917	38/75050	-4.96817	-3.93228	2.97372
SRX213801	TFs and others	Ezh2	Pluripotent stem cell	ES cells	320	33/21917	38/75050	-4.96817	-3.93228	2.97372
SRX671678	TFs and others	Fosb	Neural	Cortical neuron	1306	33/21917	38/75050	-4.96817	-3.93228	2.97372
SRX869074	TFs and others	Smchd1	Neural	Neural Stem Cells	296	33/21917	38/75050	-4.96817	-3.93228	2.97372
SRX8844238	TFs and others	Arnt	Pluripotent stem cell	EpiSC	253	33/21917	38/75050	-4.96817	-3.93228	2.97372
SRX2440045	TFs and others	Grhl2	Pluripotent stem cell	EpiSC	792	48/21917	69/75050	-4.9601	-3.92524	2.38211
SRX047141	TFs and others	Kdm1a	Pluripotent stem cell	ES cells	21925	411/21917	1779/75050	-4.95895	-3.9243	0.791107
SRX868175	TFs and others	Rxra	Pluripotent stem cell	ES cells	75956	93/21917	178/75050	-4.95625	-3.92181	1.78909
SRX1670219	TFs and others	Rad21	Pluripotent stem cell	ES cells	13512	201/21917	957/75050	-4.9441	-3.91049	0.719207
SRX2957352	TFs and others	Smc1a	Neural	AtT-20	29875	371/21917	1623/75050	-4.93728	-3.90388	0.782753
SRX1141348	TFs and others	Nanog	Pluripotent stem cell	EpiLC	32720	102/21917	550/75050	-4.93047	-3.89728	0.635049
SRX14812505	TFs and others	Trp53	Pluripotent stem cell	ES cells	10527	154/21917	341/75050	-4.92355	-3.8951	1.54645
SRX19163809	TFs and others	Suz12	Pluripotent stem cell	ES cells	363	29/21917	30/75050	-4.92201	-3.8951	3.31014
SRX20088490	TFs and others	Maz	Pluripotent stem cell	ES cells	359	29/21917	30/75050	-4.92201	-3.8951	3.31014
SRX4386222	TFs and others	Epitope tags	Pluripotent stem cell	mESC derived neural cells	325	29/21917	30/75050	-4.92201	-3.8951	3.31014
SRX445337	TFs and others	Baz1a	Neural	Nucleus Accumbens	153	29/21917	30/75050	-4.92201	-3.8951	3.31014
SRX4496820	TFs and others	Sox3	Pluripotent stem cell	mESC derived glial cells	350	29/21917	30/75050	-4.92201	-3.8951	3.31014
SRX5785866	TFs and others	Leo1	Pluripotent stem cell	ES cells	212	29/21917	30/75050	-4.92201	-3.8951	3.31014
SRX8818295	TFs and others	Epitope tags	Pluripotent stem cell	EpiSC	322	29/21917	30/75050	-4.92201	-3.8951	3.31014
SRX9426630	TFs and others	Stat1	Pluripotent stem cell	ES cells	318	29/21917	30/75050	-4.92201	-3.8951	3.31014
SRX9431026	TFs and others	Rcor2	Pluripotent stem cell	ES cells	172	29/21917	30/75050	-4.92201	-3.8951	3.31014
SRX4623959	TFs and others	Suz12	Neural	Oligodendrocytes	9673	70/21917	121/75050	-4.92013	-3.8951	1.98099
SRX19320246	TFs and others	Rad21	Pluripotent stem cell	ES cells	24332	214/21917	1009/75050	-4.91814	-3.8951	0.72626
SRX12265452	TFs and others	Smc3	Pluripotent stem cell	ES cells	29316	226/21917	1056/75050	-4.9169	-3.8951	0.732848
SRX2165258	TFs and others	Mbd2	Pluripotent stem cell	ES cells	447	39/21917	51/75050	-4.91661	-3.8951	2.61857
SRX10280211	TFs and others	Smarca4	Pluripotent stem cell	Embryoid Bodies	371	31/21917	35/75050	-4.91623	-3.8951	3.03294
SRX10566639	TFs and others	Epitope tags	Embryo	Embryonic brains	372	31/21917	35/75050	-4.91623	-3.8951	3.03294
SRX121225	TFs and others	Suz12	Pluripotent stem cell	mESC derived neural cells	403	31/21917	35/75050	-4.91623	-3.8951	3.03294
SRX13440024	TFs and others	Maz	Pluripotent stem cell	ES cells	1377	31/21917	35/75050	-4.91623	-3.8951	3.03294
SRX13476268	TFs and others	Rad21	Pluripotent stem cell	mESC derived neural cells	3370	31/21917	35/75050	-4.91623	-3.8951	3.03294
SRX20053913	TFs and others	Cry1	Pluripotent stem cell	iPS cells	269	31/21917	35/75050	-4.91623	-3.8951	3.03294
SRX2332432	TFs and others	Sox2	Pluripotent stem cell	ES cells	289	31/21917	35/75050	-4.91623	-3.8951	3.03294
SRX5027388	TFs and others	Pcgf1	Pluripotent stem cell	ES cells	380	31/21917	35/75050	-4.91623	-3.8951	3.03294
SRX9426650	TFs and others	Stat2	Pluripotent stem cell	ES cells	365	31/21917	35/75050	-4.91623	-3.8951	3.03294
SRX1080393	TFs and others	Tcf3	Pluripotent stem cell	Embryoid Bodies	23437	528/21917	2222/75050	-4.91399	-3.89326	0.813691
SRX2754635	TFs and others	Prdm15	Pluripotent stem cell	ES cells	480	48/21917	70/75050	-4.9121	-3.89178	2.34808
SRX12124912	TFs and others	Ctcf	Pluripotent stem cell	Germline stem cell-like cells	38912	504/21917	2131/75050	-4.90869	-3.88921	0.809873
SRX104235	TFs and others	Sox6	Embryo	Limbs and tails	438	38/21917	48/75050	-4.90813	-3.88921	2.71089
SRX8873451	TFs and others	Banp	Pluripotent stem cell	ES cells	348	34/21917	41/75050	-4.90544	-3.88852	2.83965
SRX4159351	TFs and others	Epitope tags	Pluripotent stem cell	F9	2846	46/21917	66/75050	-4.90371	-3.88719	2.38662
SRX1421939	TFs and others	Zfp57	Pluripotent stem cell	ES cells	693	41/21917	55/75050	-4.90215	-3.88643	2.55265
SRX8273532	TFs and others	GFP	Pluripotent stem cell	ES cells	1397	121/21917	252/75050	-4.89277	-3.88401	1.6442
SRX15242293	TFs and others	Mettl3	Pluripotent stem cell	ES cells	993	44/21917	62/75050	-4.89052	-3.88401	2.43014
SRX2026510	TFs and others	Lhx6	Neural	Basal Ganglia	538	44/21917	62/75050	-4.89052	-3.88401	2.43014
SRX026282	TFs and others	Suz12	Pluripotent stem cell	ES cells	277	30/21917	33/75050	-4.88997	-3.88401	3.11298
SRX11033190	TFs and others	Nr3c1	Pluripotent stem cell	mESC derived neural cells	200	30/21917	33/75050	-4.88997	-3.88401	3.11298
SRX12124789	TFs and others	Lmnb1	Pluripotent stem cell	EpiLC	237	30/21917	33/75050	-4.88997	-3.88401	3.11298
SRX1366813	TFs and others	Epitope tags	Pluripotent stem cell	ES cells	983	30/21917	33/75050	-4.88997	-3.88401	3.11298
SRX16983346	TFs and others	Smarca4	Neural	Neural progenitor cells	318	30/21917	33/75050	-4.88997	-3.88401	3.11298
SRX2329669	TFs and others	Cdk8	Pluripotent stem cell	mESC derived neural cells	358	30/21917	33/75050	-4.88997	-3.88401	3.11298
SRX262849	TFs and others	Rbpj	Pluripotent stem cell	F9	331	30/21917	33/75050	-4.88997	-3.88401	3.11298
SRX283939	TFs and others	Esrrg	Pluripotent stem cell	mESC derived neural cells	446	30/21917	33/75050	-4.88997	-3.88401	3.11298
SRX3284080	TFs and others	Hdac3	Neural	Dorsal root ganglia	337	30/21917	33/75050	-4.88997	-3.88401	3.11298
SRX4159329	TFs and others	Epitope tags	Pluripotent stem cell	F9	354	30/21917	33/75050	-4.88997	-3.88401	3.11298
SRX4980268	TFs and others	Hoxb1	Pluripotent stem cell	ES cells	325	30/21917	33/75050	-4.88997	-3.88401	3.11298
SRX4988102	TFs and others	Etv5	Pluripotent stem cell	ES cells	418	30/21917	33/75050	-4.88997	-3.88401	3.11298
SRX5463267	TFs and others	Suz12	Pluripotent stem cell	ES cells	173	30/21917	33/75050	-4.88997	-3.88401	3.11298
SRX669239	TFs and others	Mecp2	Neural	Cerebellum	283	30/21917	33/75050	-4.88997	-3.88401	3.11298
SRX6755620	TFs and others	Hoxc6	Pluripotent stem cell	ES cells	635	30/21917	33/75050	-4.88997	-3.88401	3.11298
SRX6767999	TFs and others	Cbx7	Pluripotent stem cell	ES cells	275	30/21917	33/75050	-4.88997	-3.88401	3.11298
SRX7098812	TFs and others	Lmnb1	Neural	Hippocampus	281	30/21917	33/75050	-4.88997	-3.88401	3.11298
SRX7098855	TFs and others	Lmnb1	Neural	Hippocampus	287	30/21917	33/75050	-4.88997	-3.88401	3.11298
SRX7098857	TFs and others	Lmnb1	Neural	Hippocampus	283	30/21917	33/75050	-4.88997	-3.88401	3.11298
SRX7098859	TFs and others	Lmnb1	Neural	Hippocampus	281	30/21917	33/75050	-4.88997	-3.88401	3.11298
SRX9426624	TFs and others	Stat1	Pluripotent stem cell	ES cells	322	30/21917	33/75050	-4.88997	-3.88401	3.11298
SRX5491871	TFs and others	Ctcf	Neural	Cerebellar Vermis	16919	193/21917	923/75050	-4.88989	-3.88401	0.71602
SRX22670283	TFs and others	Tbr1	Neural	Cortex	23219	772/21917	3131/75050	-4.88019	-3.87485	0.844314
SRX5054316	TFs and others	Epitope tags	Pluripotent stem cell	ES cells	1739	60/21917	97/75050	-4.8799	-3.8748	2.11811
SRX22512360	TFs and others	Ctcf	Neural	Neural progenitor cells	11286	112/21917	591/75050	-4.87918	-3.87427	0.648933
SRX2734021	TFs and others	Ep300	Pluripotent stem cell	ES cells	467	36/21917	45/75050	-4.87761	-3.87368	2.73943
SRX8844233	TFs and others	Olig2	Pluripotent stem cell	EpiSC	20511	773/21917	3135/75050	-4.87559	-3.87185	0.844329
SRX14835818	TFs and others	Cpsf3l	Pluripotent stem cell	ES cells	465	35/21917	42/75050	-4.87096	-3.87131	2.85357
SRX19611558	TFs and others	Trp53	Pluripotent stem cell	ES cells	1125	35/21917	42/75050	-4.87096	-3.87131	2.85357
SRX4739175	TFs and others	Med1	Pluripotent stem cell	ES cells	223	35/21917	42/75050	-4.87096	-3.87131	2.85357
SRX5027408	TFs and others	Pcgf3	Pluripotent stem cell	ES cells	403	35/21917	42/75050	-4.87096	-3.87131	2.85357
SRX745813	TFs and others	Meis1	Embryo	Optic cups	337	35/21917	42/75050	-4.87096	-3.87131	2.85357
SRX9426664	TFs and others	Stat2	Pluripotent stem cell	ES cells	384	35/21917	42/75050	-4.87096	-3.87131	2.85357
SRX9651597	TFs and others	Prdm16	Embryo	Embryonic head	460	35/21917	42/75050	-4.87096	-3.87131	2.85357
SRX13476141	TFs and others	Ctcf	Pluripotent stem cell	mESC derived neural cells	19270	169/21917	826/75050	-4.86882	-3.87131	0.70061
SRX747756	TFs and others	Hnrnpl	Pluripotent stem cell	ES cells	441	32/21917	36/75050	-4.86794	-3.87131	3.04381
SRX7541943	TFs and others	Hif1a	Pluripotent stem cell	EpiSC	364	32/21917	36/75050	-4.86794	-3.87131	3.04381
SRX7687361	TFs and others	Pou5f1	Pluripotent stem cell	EpiLC	297	32/21917	36/75050	-4.86794	-3.87131	3.04381
SRX9411719	TFs and others	Kmt2d	Pluripotent stem cell	EpiLC	511	32/21917	36/75050	-4.86794	-3.87131	3.04381
SRX14728914	TFs and others	Ctcf	Embryo	Embryonic brains	14789	149/21917	743/75050	-4.86624	-3.87015	0.6867
SRX10070638	TFs and others	Six1	Embryo	Otic vesicle	285	33/21917	39/75050	-4.8645	-3.87015	2.89747
SRX1022096	TFs and others	Epitope tags	Pluripotent stem cell	ES cells	281	33/21917	39/75050	-4.8645	-3.87015	2.89747
SRX172570	TFs and others	Suz12	Pluripotent stem cell	ES cells	615	33/21917	39/75050	-4.8645	-3.87015	2.89747
SRX2332427	TFs and others	Sox2	Pluripotent stem cell	ES cells	506	33/21917	39/75050	-4.8645	-3.87015	2.89747
SRX5358278	TFs and others	Smc1a	Pluripotent stem cell	mESCs, differentiated	499	33/21917	39/75050	-4.8645	-3.87015	2.89747
SRX6834755	TFs and others	Ptbp1	Pluripotent stem cell	ES cells	421	33/21917	39/75050	-4.8645	-3.87015	2.89747
SRX1704889	TFs and others	Nanog	Pluripotent stem cell	ES cells	26121	328/21917	1455/75050	-4.86266	-3.8685	0.771934
SRX10710599	TFs and others	Suz12	Pluripotent stem cell	ES cells	9722	2481/21917	7722/75050	-4.85049	-3.85758	1.10019
SRX9794984	TFs and others	Rad21	Neural	Cerebellum	5832	34/21917	243/75050	-4.84673	-3.85471	0.479118
SRX9418410	TFs and others	Ctcf	Pluripotent stem cell	ES cells	34511	726/21917	2959/75050	-4.84423	-3.85471	0.840159
SRX016840	TFs and others	Epitope tags	Pluripotent stem cell	ES cells	517	29/21917	31/75050	-4.8371	-3.85471	3.20336
SRX016843	TFs and others	Epitope tags	Pluripotent stem cell	ES cells	371	29/21917	31/75050	-4.8371	-3.85471	3.20336
SRX15492535	TFs and others	Msh6	Pluripotent stem cell	ES cells	246	29/21917	31/75050	-4.8371	-3.85471	3.20336
SRX1688243	TFs and others	Med1	Pluripotent stem cell	ES cells	375	29/21917	31/75050	-4.8371	-3.85471	3.20336
SRX17469343	TFs and others	Dnmt3a	Neural	Cerebral Cortex	221	29/21917	31/75050	-4.8371	-3.85471	3.20336
SRX22538051	TFs and others	Aebp2	Pluripotent stem cell	ES cells	333	29/21917	31/75050	-4.8371	-3.85471	3.20336
SRX2741880	TFs and others	Lmnb1	Pluripotent stem cell	ES cells	200	29/21917	31/75050	-4.8371	-3.85471	3.20336
SRX3331741	TFs and others	Hif1a	Neural	Prefrontal Cortex	285	29/21917	31/75050	-4.8371	-3.85471	3.20336
SRX3595726	TFs and others	Epitope tags	Pluripotent stem cell	ES cells	309	29/21917	31/75050	-4.8371	-3.85471	3.20336
SRX4386199	TFs and others	Epitope tags	Pluripotent stem cell	ES cells	386	29/21917	31/75050	-4.8371	-3.85471	3.20336
SRX4988103	TFs and others	Etv5	Pluripotent stem cell	ES cells	390	29/21917	31/75050	-4.8371	-3.85471	3.20336
SRX5850007	TFs and others	Epitope tags	Pluripotent stem cell	ES cells	367	29/21917	31/75050	-4.8371	-3.85471	3.20336
SRX669237	TFs and others	Mecp2	Neural	Cerebellum	241	29/21917	31/75050	-4.8371	-3.85471	3.20336
SRX700326	TFs and others	Mef2d	Neural	Retina	265	29/21917	31/75050	-4.8371	-3.85471	3.20336
SRX7098861	TFs and others	Lmnb1	Neural	Hippocampus	272	29/21917	31/75050	-4.8371	-3.85471	3.20336
SRX7845394	TFs and others	Brd4	Pluripotent stem cell	ES cells	285	29/21917	31/75050	-4.8371	-3.85471	3.20336
SRX7845397	TFs and others	Brd4	Pluripotent stem cell	ES cells	280	29/21917	31/75050	-4.8371	-3.85471	3.20336
SRX9426633	TFs and others	Stat1	Pluripotent stem cell	ES cells	306	29/21917	31/75050	-4.8371	-3.85471	3.20336
SRX9426647	TFs and others	Stat2	Pluripotent stem cell	ES cells	313	29/21917	31/75050	-4.8371	-3.85471	3.20336
SRX4623956	TFs and others	Suz12	Neural	Oligodendrocytes	6371	56/21917	89/75050	-4.82893	-3.84691	2.1546
SRX15943641	TFs and others	Top1	Pluripotent stem cell	ES cells	1043	52/21917	80/75050	-4.82776	-3.84593	2.22578
SRX2440037	TFs and others	Smc1a	Pluripotent stem cell	ES cells	558	43/21917	60/75050	-4.81883	-3.8381	2.45407
SRX262848	TFs and others	Rbpj	Pluripotent stem cell	F9	769	41/21917	56/75050	-4.81772	-3.83791	2.50706
SRX3586945	TFs and others	Cbx5	Pluripotent stem cell	ES cells	1177	41/21917	56/75050	-4.81772	-3.83791	2.50706
SRX5251395	TFs and others	Smad4	Pluripotent stem cell	Embryoid Bodies	497	41/21917	56/75050	-4.81772	-3.83791	2.50706
SRX14812499	TFs and others	Epitope tags	Pluripotent stem cell	ES cells	3005	144/21917	315/75050	-4.81749	-3.83786	1.56539
SRX8833496	TFs and others	Tle1	Pluripotent stem cell	mESC derived neural cells	13890	165/21917	807/75050	-4.81331	-3.83405	0.700132
SRX5099291	TFs and others	Rad21	Embryo	Embryonic limb	15879	98/21917	530/75050	-4.80896	-3.83376	0.633169
SRX22512359	TFs and others	Ctcf	Neural	Neural progenitor cells	12854	142/21917	713/75050	-4.80777	-3.83376	0.681975
SRX2007466	TFs and others	Epitope tags	Pluripotent stem cell	ES cells	333	47/21917	68/75050	-4.80663	-3.83376	2.36678
SRX122623	TFs and others	Taf1	Pluripotent stem cell	ES cells	294	27/21917	28/75050	-4.80659	-3.83376	3.30199
SRX22367528	TFs and others	Dnmt3a	Pluripotent stem cell	ES cells	198	27/21917	28/75050	-4.80659	-3.83376	3.30199
SRX2966009	TFs and others	Epitope tags	Neural	Cerebral Cortex	213	27/21917	28/75050	-4.80659	-3.83376	3.30199
SRX2966021	TFs and others	Epitope tags	Neural	Cerebral Cortex	209	27/21917	28/75050	-4.80659	-3.83376	3.30199
SRX4017503	TFs and others	Mecp2	Neural	Cortex	144	27/21917	28/75050	-4.80659	-3.83376	3.30199
SRX5204016	TFs and others	Tet1	Neural	Frontal cortex	587	27/21917	28/75050	-4.80659	-3.83376	3.30199
SRX5252262	TFs and others	Ctcf	Pluripotent stem cell	ES cells	239	27/21917	28/75050	-4.80659	-3.83376	3.30199
SRX5509030	TFs and others	Mecp2	Embryo	Embryonic brains	129	27/21917	28/75050	-4.80659	-3.83376	3.30199
SRX5785867	TFs and others	Leo1	Pluripotent stem cell	ES cells	189	27/21917	28/75050	-4.80659	-3.83376	3.30199
SRX700320	TFs and others	Mef2d	Neural	Retina	281	27/21917	28/75050	-4.80659	-3.83376	3.30199
SRX747757	TFs and others	Hnrnpl	Pluripotent stem cell	ES cells	406	27/21917	28/75050	-4.80659	-3.83376	3.30199
SRX978376	TFs and others	Epitope tags	Pluripotent stem cell	ES cells	344	27/21917	28/75050	-4.80659	-3.83376	3.30199
SRX978383	TFs and others	Suz12	Pluripotent stem cell	ES cells	320	27/21917	28/75050	-4.80659	-3.83376	3.30199
SRX20209115	TFs and others	Epitope tags	Embryo	Neural progenitor cells	485	35/21917	43/75050	-4.80558	-3.83376	2.78721
SRX2598376	TFs and others	Epitope tags	Neural	Frontal cortex	880	35/21917	43/75050	-4.80558	-3.83376	2.78721
SRX20602158	TFs and others	Rad21	Pluripotent stem cell	ES cells	623	40/21917	53/75050	-4.80489	-3.83361	2.58436
SRX4551459	TFs and others	Rest	Pluripotent stem cell	ES cells	436	40/21917	53/75050	-4.80489	-3.83361	2.58436
SRX4623950	TFs and others	Ezh2	Neural	Oligodendrocytes	5126	50/21917	76/75050	-4.79951	-3.82969	2.25282
SRX10710577	TFs and others	Rnf2	Pluripotent stem cell	ES cells	11764	2949/21917	9267/75050	-4.79875	-3.82969	1.0897
SRX14598059	TFs and others	Phf10	Neural	Brain	231	32/21917	37/75050	-4.79739	-3.82969	2.96154
SRX1530245	TFs and others	Acss2	Neural	CAD	716	32/21917	37/75050	-4.79739	-3.82969	2.96154
SRX2353880	TFs and others	Cbx7	Pluripotent stem cell	ES cells	199	32/21917	37/75050	-4.79739	-3.82969	2.96154
SRX4301432	TFs and others	Smarca4	Pluripotent stem cell	mESC derived cardiac cells	359	32/21917	37/75050	-4.79739	-3.82969	2.96154
SRX671654	TFs and others	Fosb	Neural	Cortical neuron	340	32/21917	37/75050	-4.79739	-3.82969	2.96154
SRX671665	TFs and others	Fos	Neural	Cortical neuron	903	32/21917	37/75050	-4.79739	-3.82969	2.96154
SRX706573	TFs and others	Lhx5	Neural	Neuro-2a	327	32/21917	37/75050	-4.79739	-3.82969	2.96154
SRX7098811	TFs and others	Lmnb1	Neural	Hippocampus	299	32/21917	37/75050	-4.79739	-3.82969	2.96154
SRX7687362	TFs and others	Pou5f1	Pluripotent stem cell	EpiLC	298	32/21917	37/75050	-4.79739	-3.82969	2.96154
SRX5782282	TFs and others	Suz12	Neural	Spinal Cord	1830	699/21917	1980/75050	-4.79152	-3.82418	1.20888
SRX6706338	TFs and others	Cbx7	Pluripotent stem cell	ES cells	555	129/21917	275/75050	-4.79016	-3.823	1.6063
SRX017058	TFs and others	Nelfa	Pluripotent stem cell	ES cells	11060	473/21917	2006/75050	-4.78329	-3.81684	0.807421
SRX8642888	TFs and others	Rad21	Pluripotent stem cell	ES cells	20993	279/21917	1261/75050	-4.77668	-3.81076	0.757633
SRX1017451	TFs and others	Rxra	Pluripotent stem cell	P19	1201	49/21917	73/75050	-4.76572	-3.80086	2.29849
SRX6831862	TFs and others	Rad21	Pluripotent stem cell	ES cells	26643	313/21917	1392/75050	-4.76418	-3.79968	0.769972
SRX7505449	TFs and others	Mnx1	Pluripotent stem cell	mESC derived neural cells	428	38/21917	50/75050	-4.75747	-3.79421	2.60245
SRX750939	TFs and others	Sox2	Pluripotent stem cell	ES cells	1045	38/21917	50/75050	-4.75747	-3.79421	2.60245
SRX7622758	TFs and others	Rad21	Pluripotent stem cell	ES cells	22062	263/21917	1196/75050	-4.75492	-3.79309	0.752999
SRX823723	TFs and others	Aff3	Pluripotent stem cell	ES cells	976	45/21917	65/75050	-4.75181	-3.79309	2.37066
SRX026467	TFs and others	Smad2	Pluripotent stem cell	ES cells	519	30/21917	34/75050	-4.75162	-3.79309	3.02143
SRX11033189	TFs and others	Nr3c1	Pluripotent stem cell	mESC derived neural cells	195	30/21917	34/75050	-4.75162	-3.79309	3.02143
SRX1366810	TFs and others	Epitope tags	Pluripotent stem cell	ES cells	650	30/21917	34/75050	-4.75162	-3.79309	3.02143
SRX20053914	TFs and others	Cry1	Pluripotent stem cell	iPS cells	256	30/21917	34/75050	-4.75162	-3.79309	3.02143
SRX2068817	TFs and others	Leo1	Pluripotent stem cell	ES cells	369	30/21917	34/75050	-4.75162	-3.79309	3.02143
SRX213823	TFs and others	Ezh2	Pluripotent stem cell	ES cells	415	30/21917	34/75050	-4.75162	-3.79309	3.02143
SRX2611326	TFs and others	Glyr1	Pluripotent stem cell	ES cells	650	30/21917	34/75050	-4.75162	-3.79309	3.02143
SRX373780	TFs and others	Jarid2	Pluripotent stem cell	ES cells	258	30/21917	34/75050	-4.75162	-3.79309	3.02143
SRX4046280	TFs and others	Smad4	Embryo	Forelimb	368	30/21917	34/75050	-4.75162	-3.79309	3.02143
SRX4935208	TFs and others	Suz12	Pluripotent stem cell	iPS cells	272	30/21917	34/75050	-4.75162	-3.79309	3.02143
SRX5578674	TFs and others	Biotin	Pluripotent stem cell	ES cells	280	30/21917	34/75050	-4.75162	-3.79309	3.02143
SRX6907633	TFs and others	Mef2a	Neural	Cerebellum	278	30/21917	34/75050	-4.75162	-3.79309	3.02143
SRX7098807	TFs and others	Lmnb1	Neural	Hippocampus	281	30/21917	34/75050	-4.75162	-3.79309	3.02143
SRX7416191	TFs and others	Epitope tags	Pluripotent stem cell	Embryoid Bodies	552	30/21917	34/75050	-4.75162	-3.79309	3.02143
SRX7856904	TFs and others	Rad21	Pluripotent stem cell	ES cells	367	30/21917	34/75050	-4.75162	-3.79309	3.02143
SRX8149300	TFs and others	E2f6	Pluripotent stem cell	ES cells	349	30/21917	34/75050	-4.75162	-3.79309	3.02143
SRX8926859	TFs and others	Epitope tags	Pluripotent stem cell	EpiSC	259	30/21917	34/75050	-4.75162	-3.79309	3.02143
SRX091894	TFs and others	Raf1	Pluripotent stem cell	ES cells	939	53/21917	82/75050	-4.74472	-3.78714	2.21326
SRX2441340	TFs and others	Pou5f1	Pluripotent stem cell	ES cells	894	40/21917	54/75050	-4.74334	-3.78714	2.53651
SRX2869868	TFs and others	Chd8	Neural	Brain	498	40/21917	54/75050	-4.74334	-3.78714	2.53651
SRX335057	TFs and others	Epitope tags	Pluripotent stem cell	ES cells	438	33/21917	40/75050	-4.74323	-3.78714	2.82503
SRX6385224	TFs and others	Mettl3	Pluripotent stem cell	ES cells	408	33/21917	40/75050	-4.74323	-3.78714	2.82503
SRX9795003	TFs and others	Chd7	Neural	Cerebellum	353	33/21917	40/75050	-4.74323	-3.78714	2.82503
SRX10560011	TFs and others	Smc1a	Pluripotent stem cell	ES cells	45729	1807/21917	6890/75050	-4.74163	-3.78681	0.898067
SRX11623422	TFs and others	Ago2	Pluripotent stem cell	ES cells	451	37/21917	47/75050	-4.74151	-3.78681	2.69571
SRX3171011	TFs and others	Epitope tags	Neural	Hippocampal neurons	247	37/21917	47/75050	-4.74151	-3.78681	2.69571
SRX348393	TFs and others	Ezh2	Pluripotent stem cell	ES cells	463	63/21917	106/75050	-4.73964	-3.78511	2.03519
SRX4159253	TFs and others	GFP	Pluripotent stem cell	ES cells	3783	43/21917	61/75050	-4.73795	-3.78394	2.41384
SRX1670203	TFs and others	Rad21	Pluripotent stem cell	ES cells	19191	457/21917	1943/75050	-4.72458	-3.77535	0.805403
SRX1049911	TFs and others	Epitope tags	Pluripotent stem cell	ES cells	472	29/21917	32/75050	-4.72115	-3.77535	3.10326
SRX147764	TFs and others	Rnf2	Pluripotent stem cell	ES cells	431	29/21917	32/75050	-4.72115	-3.77535	3.10326
SRX19163810	TFs and others	Suz12	Pluripotent stem cell	ES cells	334	29/21917	32/75050	-4.72115	-3.77535	3.10326
SRX19188538	TFs and others	Kmt2d	Neural	Neural Stem Cells	279	29/21917	32/75050	-4.72115	-3.77535	3.10326
SRX1989759	TFs and others	Baz1b	Neural	Nucleus Accumbens	144	29/21917	32/75050	-4.72115	-3.77535	3.10326
SRX20209089	TFs and others	Epitope tags	Pluripotent stem cell	ES cells	229	29/21917	32/75050	-4.72115	-3.77535	3.10326
SRX22253923	TFs and others	Top2b	Neural	Neurons	234	29/21917	32/75050	-4.72115	-3.77535	3.10326
SRX2404535	TFs and others	Sin3a	Pluripotent stem cell	NSC-derived iPS cells	201	29/21917	32/75050	-4.72115	-3.77535	3.10326
SRX335062	TFs and others	Kdm6b	Pluripotent stem cell	ES cells	405	29/21917	32/75050	-4.72115	-3.77535	3.10326
SRX337964	TFs and others	Twist1	Embryo	Forelimb	280	29/21917	32/75050	-4.72115	-3.77535	3.10326
SRX3595740	TFs and others	Suz12	Pluripotent stem cell	ES cells	398	29/21917	32/75050	-4.72115	-3.77535	3.10326
SRX3666119	TFs and others	Epitope tags	Pluripotent stem cell	ES cells	364	29/21917	32/75050	-4.72115	-3.77535	3.10326
SRX4159327	TFs and others	Epitope tags	Pluripotent stem cell	F9	261	29/21917	32/75050	-4.72115	-3.77535	3.10326
SRX4988100	TFs and others	Etv5	Pluripotent stem cell	ES cells	363	29/21917	32/75050	-4.72115	-3.77535	3.10326
SRX6608365	TFs and others	Prdm10	Pluripotent stem cell	ES cells	192	29/21917	32/75050	-4.72115	-3.77535	3.10326
SRX800823	TFs and others	Smarca4	Pluripotent stem cell	mESCs, differentiated	293	29/21917	32/75050	-4.72115	-3.77535	3.10326
SRX882858	TFs and others	Hdac1	Pluripotent stem cell	mESCs, differentiated	314	29/21917	32/75050	-4.72115	-3.77535	3.10326
SRX9426651	TFs and others	Stat2	Pluripotent stem cell	ES cells	320	29/21917	32/75050	-4.72115	-3.77535	3.10326
SRX6831863	TFs and others	Rad21	Pluripotent stem cell	ES cells	15141	170/21917	825/75050	-4.7176	-3.77231	0.70561
SRX039035	TFs and others	Atf7ip	Pluripotent stem cell	ES cells	1181	35/21917	44/75050	-4.71497	-3.77154	2.72386
SRX8873450	TFs and others	Banp	Pluripotent stem cell	ES cells	313	35/21917	44/75050	-4.71497	-3.77154	2.72386
SRX10134085	TFs and others	Ctcf	Pluripotent stem cell	mESCs, differentiated	38198	825/21917	3318/75050	-4.7143	-3.77104	0.851426
SRX14812466	TFs and others	Trp53	Pluripotent stem cell	ES cells	10833	150/21917	333/75050	-4.71129	-3.7682	1.54247
SRX7416189	TFs and others	Hoxc13	Pluripotent stem cell	Embryoid Bodies	46549	69/21917	401/75050	-4.71051	-3.76758	0.589216
SRX8833498	TFs and others	Tle1	Pluripotent stem cell	mESC derived neural cells	28917	220/21917	1025/75050	-4.7064	-3.76372	0.734968
SRX3195761	TFs and others	Tcf3	Neural	Neural Stem Cells	9019	212/21917	994/75050	-4.70441	-3.76199	0.73033
SRX1035398	TFs and others	Runx1	Pluripotent stem cell	mESC derived haematopoietic progenitor	405	32/21917	38/75050	-4.69839	-3.75882	2.88361
SRX115145	TFs and others	Biotin	Pluripotent stem cell	ES cells	517	32/21917	38/75050	-4.69839	-3.75882	2.88361
SRX234786	TFs and others	Cbx3	Pluripotent stem cell	ES cells	486	32/21917	38/75050	-4.69839	-3.75882	2.88361
SRX2832616	TFs and others	Tead1	Neural	Nerve tumor cells	446	32/21917	38/75050	-4.69839	-3.75882	2.88361
SRX3009883	TFs and others	Zfp191	Neural	Oligodendrocyte progenitor	277	32/21917	38/75050	-4.69839	-3.75882	2.88361
SRX1281458	TFs and others	Epitope tags	Embryo	Embryonic heart	8576	253/21917	626/75050	-4.69476	-3.75569	1.38394
SRX14210151	TFs and others	Ing5	Pluripotent stem cell	ES cells	2962	529/21917	1456/75050	-4.6906	-3.75186	1.24412
SRX22512363	TFs and others	Ctcf	Neural	Neural progenitor cells	10804	94/21917	510/75050	-4.68751	-3.74894	0.631142
SRX028531	TFs and others	Rnf2	Pluripotent stem cell	ES cells	520	37/21917	48/75050	-4.6812	-3.74396	2.63955
SRX028532	TFs and others	Rnf2	Pluripotent stem cell	ES cells	515	37/21917	48/75050	-4.6812	-3.74396	2.63955
SRX14812467	TFs and others	Trp53	Pluripotent stem cell	ES cells	11691	157/21917	354/75050	-4.6802	-3.74313	1.51868
SRX9195317	TFs and others	Tbp	Pluripotent stem cell	ES cells	17125	738/21917	2993/75050	-4.6755	-3.73876	0.844344
SRX695698	TFs and others	Mbd3	Pluripotent stem cell	ES cells	515	57/21917	93/75050	-4.67235	-3.73594	2.09875
SRX9195301	TFs and others	Tbp	Pluripotent stem cell	ES cells	21647	1070/21917	4214/75050	-4.6625	-3.73349	0.869478
SRX1036417	TFs and others	Smarcc1	Pluripotent stem cell	ES cells	194	28/21917	30/75050	-4.66201	-3.73349	3.196
SRX1054884	TFs and others	Otx2	Embryo	Embryonic brains	250	28/21917	30/75050	-4.66201	-3.73349	3.196
SRX1155599	TFs and others	Myt1l	Embryo	Embryonic brains	516	28/21917	30/75050	-4.66201	-3.73349	3.196
SRX1240751	TFs and others	Epitope tags	Pluripotent stem cell	mESCs, differentiated	417	28/21917	30/75050	-4.66201	-3.73349	3.196
SRX18171669	TFs and others	Atf4	Neural	Neurons	119	28/21917	30/75050	-4.66201	-3.73349	3.196
SRX2002357	TFs and others	Tet1	Pluripotent stem cell	ES cells	318	28/21917	30/75050	-4.66201	-3.73349	3.196
SRX2182975	TFs and others	Pax7	Neural	AtT-20	190	28/21917	30/75050	-4.66201	-3.73349	3.196
SRX22538053	TFs and others	Aebp2	Pluripotent stem cell	ES cells	348	28/21917	30/75050	-4.66201	-3.73349	3.196
SRX4594902	TFs and others	Smarca4	Pluripotent stem cell	ES cells	529	28/21917	30/75050	-4.66201	-3.73349	3.196
SRX472712	TFs and others	Parp1	Neural	Nucleus Accumbens	138	28/21917	30/75050	-4.66201	-3.73349	3.196
SRX498208	TFs and others	Esrrb	Pluripotent stem cell	ZHBTc4	362	28/21917	30/75050	-4.66201	-3.73349	3.196
SRX4988104	TFs and others	Etv5	Pluripotent stem cell	ES cells	477	28/21917	30/75050	-4.66201	-3.73349	3.196
SRX5023728	TFs and others	Nanog	Pluripotent stem cell	ES cells	285	28/21917	30/75050	-4.66201	-3.73349	3.196
SRX5027383	TFs and others	Pcgf2	Pluripotent stem cell	ES cells	309	28/21917	30/75050	-4.66201	-3.73349	3.196
SRX581834	TFs and others	Epitope tags	Pluripotent stem cell	ES cells	266	28/21917	30/75050	-4.66201	-3.73349	3.196
SRX6853314	TFs and others	Suz12	Pluripotent stem cell	ES cells	187	28/21917	30/75050	-4.66201	-3.73349	3.196
SRX6907642	TFs and others	Mef2d	Neural	Cerebellum	285	28/21917	30/75050	-4.66201	-3.73349	3.196
SRX700322	TFs and others	Mef2d	Neural	Retina	291	28/21917	30/75050	-4.66201	-3.73349	3.196
SRX7098814	TFs and others	Lmnb1	Neural	Hippocampus	242	28/21917	30/75050	-4.66201	-3.73349	3.196
SRX759284	TFs and others	Epitope tags	Neural	Cortical neuron	309	28/21917	30/75050	-4.66201	-3.73349	3.196
SRX7687360	TFs and others	Pou5f1	Pluripotent stem cell	EpiLC	290	28/21917	30/75050	-4.66201	-3.73349	3.196
SRX1557251	TFs and others	Smad2	Pluripotent stem cell	P19	638	40/21917	55/75050	-4.66201	-3.73349	2.49039
SRX11033193	TFs and others	Nr3c1	Pluripotent stem cell	mESC derived neural cells	604	44/21917	63/75050	-4.66077	-3.7329	2.39156
SRX186544	TFs and others	Kdm2a	Pluripotent stem cell	ES cells	545	44/21917	63/75050	-4.66077	-3.7329	2.39156
SRX9372867	TFs and others	Ezh2	Pluripotent stem cell	ES cells	13051	2490/21917	7768/75050	-4.65943	-3.73175	1.09764
SRX1093868	TFs and others	Epitope tags	Pluripotent stem cell	ES cells	9078	172/21917	395/75050	-4.65929	-3.73175	1.49108
SRX9486381	TFs and others	Sox2	Pluripotent stem cell	ES cells	74704	1072/21917	4222/75050	-4.65597	-3.72859	0.869453
SRX2744935	TFs and others	Adnp	Pluripotent stem cell	ES cells	2050	53/21917	84/75050	-4.65508	-3.72835	2.16056
SRX9641479	TFs and others	Rad21	Pluripotent stem cell	ES cells	17930	236/21917	1087/75050	-4.65455	-3.72798	0.74345
SRX769393	TFs and others	Trp53	Pluripotent stem cell	ES cells	16966	238/21917	584/75050	-4.64905	-3.72297	1.39551
SRX1035386	TFs and others	Cebpb	Pluripotent stem cell	mESC derived haematopoietic progenitor	704	39/21917	52/75050	-4.64285	-3.72188	2.56821
SRX20233053	TFs and others	Meis1	Neural	Ganglionic eminence	580	39/21917	52/75050	-4.64285	-3.72188	2.56821
SRX20602159	TFs and others	Rad21	Pluripotent stem cell	ES cells	898	39/21917	52/75050	-4.64285	-3.72188	2.56821
SRX20602170	TFs and others	Wapl	Pluripotent stem cell	ES cells	818	39/21917	52/75050	-4.64285	-3.72188	2.56821
SRX4578585	TFs and others	Smad2	Pluripotent stem cell	ES cells	11702	382/21917	1653/75050	-4.64172	-3.72188	0.791334
SRX1035409	TFs and others	Pou5f1	Pluripotent stem cell	mESC derived mesodermal cells	348	26/21917	27/75050	-4.64057	-3.72188	3.29746
SRX10641390	TFs and others	Ctcf	Pluripotent stem cell	ES cells	1345	26/21917	27/75050	-4.64057	-3.72188	3.29746
SRX1131595	TFs and others	Pou5f1	Pluripotent stem cell	ES cells	323	26/21917	27/75050	-4.64057	-3.72188	3.29746
SRX22367529	TFs and others	Dnmt3a	Pluripotent stem cell	ES cells	159	26/21917	27/75050	-4.64057	-3.72188	3.29746
SRX22367530	TFs and others	Dnmt3a	Pluripotent stem cell	ES cells	166	26/21917	27/75050	-4.64057	-3.72188	3.29746
SRX2480228	TFs and others	Isl1	Embryo	Sympathetic neurons	213	26/21917	27/75050	-4.64057	-3.72188	3.29746
SRX2966025	TFs and others	Epitope tags	Neural	Cerebral Cortex	213	26/21917	27/75050	-4.64057	-3.72188	3.29746
SRX3242117	TFs and others	Dnmt3a	Neural	Hippocampus	335	26/21917	27/75050	-4.64057	-3.72188	3.29746
SRX3595737	TFs and others	Suz12	Pluripotent stem cell	ES cells	572	26/21917	27/75050	-4.64057	-3.72188	3.29746
SRX4386219	TFs and others	Epitope tags	Pluripotent stem cell	ES cells	300	26/21917	27/75050	-4.64057	-3.72188	3.29746
SRX5204015	TFs and others	Tet1	Neural	Frontal cortex	598	26/21917	27/75050	-4.64057	-3.72188	3.29746
SRX540711	TFs and others	Epitope tags	Pluripotent stem cell	ES cells	258	26/21917	27/75050	-4.64057	-3.72188	3.29746
SRX5509027	TFs and others	Mecp2	Embryo	Embryonic brains	130	26/21917	27/75050	-4.64057	-3.72188	3.29746
SRX7856903	TFs and others	Rad21	Pluripotent stem cell	ES cells	309	26/21917	27/75050	-4.64057	-3.72188	3.29746
SRX9426635	TFs and others	Stat1	Pluripotent stem cell	ES cells	298	26/21917	27/75050	-4.64057	-3.72188	3.29746
SRX968953	TFs and others	Mecp2	Neural	Cerebellar Cortex	213	26/21917	27/75050	-4.64057	-3.72188	3.29746
SRX9784433	TFs and others	Epitope tags	Pluripotent stem cell	ES cells	229	26/21917	27/75050	-4.64057	-3.72188	3.29746
SRX1688274	TFs and others	Baz1b	Pluripotent stem cell	ES cells	395	34/21917	42/75050	-4.63863	-3.72121	2.77204
SRX1975356	TFs and others	Rad21	Embryo	Hindlimb	260	34/21917	42/75050	-4.63863	-3.72121	2.77204
SRX3430984	TFs and others	Mecp2	Neural	Frontal cortex	344	34/21917	42/75050	-4.63863	-3.72121	2.77204
SRX20869765	TFs and others	Rad21	Pluripotent stem cell	ES cells	34920	197/21917	930/75050	-4.63495	-3.71769	0.725359
SRX5054333	TFs and others	Epitope tags	Pluripotent stem cell	ES cells	952	90/21917	174/75050	-4.63462	-3.71752	1.77118
SRX6988642	TFs and others	Ctcf	Neural	Cerebellum	25364	434/21917	1850/75050	-4.63101	-3.71407	0.803318
SRX5054332	TFs and others	Epitope tags	Pluripotent stem cell	ES cells	1264	120/21917	254/75050	-4.62945	-3.7132	1.61777
SRX130249	TFs and others	GFP	Neural	Brain	280	31/21917	36/75050	-4.62604	-3.7132	2.94869
SRX3176048	TFs and others	Suz12	Pluripotent stem cell	ES cells	193	31/21917	36/75050	-4.62604	-3.7132	2.94869
SRX3242157	TFs and others	Mecp2	Neural	Cortex	172	31/21917	36/75050	-4.62604	-3.7132	2.94869
SRX3341237	TFs and others	O-GlcNAc	Pluripotent stem cell	ES cells	260	31/21917	36/75050	-4.62604	-3.7132	2.94869
SRX4159293	TFs and others	Epitope tags	Pluripotent stem cell	F9	422	31/21917	36/75050	-4.62604	-3.7132	2.94869
SRX4980243	TFs and others	Rest	Pluripotent stem cell	ES cells	315	31/21917	36/75050	-4.62604	-3.7132	2.94869
SRX5027390	TFs and others	Pcgf3	Pluripotent stem cell	ES cells	391	31/21917	36/75050	-4.62604	-3.7132	2.94869
SRX5463251	TFs and others	Suz12	Pluripotent stem cell	ES cells	180	31/21917	36/75050	-4.62604	-3.7132	2.94869
SRX5463258	TFs and others	Suz12	Pluripotent stem cell	ES cells	183	31/21917	36/75050	-4.62604	-3.7132	2.94869
SRX6409838	TFs and others	Myc	Pluripotent stem cell	mESCs, differentiated	381	31/21917	36/75050	-4.62604	-3.7132	2.94869
SRX7687365	TFs and others	Pou5f1	Pluripotent stem cell	EpiLC	313	31/21917	36/75050	-4.62604	-3.7132	2.94869
SRX8582158	TFs and others	Rad21	Pluripotent stem cell	ES cells	480	31/21917	36/75050	-4.62604	-3.7132	2.94869
SRX9426628	TFs and others	Stat1	Pluripotent stem cell	ES cells	333	31/21917	36/75050	-4.62604	-3.7132	2.94869
SRX13439999	TFs and others	Ctcf	Pluripotent stem cell	mESC derived neural cells	21040	234/21917	1078/75050	-4.62409	-3.71141	0.743304
SRX11677014	TFs and others	Ints3	Pluripotent stem cell	ES cells	16584	1044/21917	4116/75050	-4.6225	-3.70998	0.86855
SRX026283	TFs and others	Suz12	Pluripotent stem cell	ES cells	433	51/21917	80/75050	-4.61842	-3.70621	2.18298
SRX4518441	TFs and others	Srf	Neural	Neurons	406	48/21917	72/75050	-4.61624	-3.70424	2.28286
SRX8582154	TFs and others	Rad21	Pluripotent stem cell	ES cells	741	35/21917	45/75050	-4.60723	-3.69643	2.66333
SRX3549422	TFs and others	Med1	Neural	Neural Stem Cells	6831	289/21917	1293/75050	-4.60684	-3.6962	0.765366
SRX20209093	TFs and others	Epitope tags	Pluripotent stem cell	ES cells	1813	44/21917	64/75050	-4.60023	-3.69052	2.35419
SRX3430136	TFs and others	Rad21	Pluripotent stem cell	ES cells	32722	240/21917	1101/75050	-4.60006	-3.69051	0.746438
SRX671668	TFs and others	Junb	Neural	Cortical neuron	1965	37/21917	49/75050	-4.59832	-3.68908	2.58568
ERX1125764	TFs and others	GFP	Neural	Neurons	116	29/21917	33/75050	-4.58651	-3.68183	3.00922
SRX1041626	TFs and others	Gata6	Embryo	XEN cells	230	29/21917	33/75050	-4.58651	-3.68183	3.00922
SRX10566641	TFs and others	Epitope tags	Embryo	Embryonic brains	299	29/21917	33/75050	-4.58651	-3.68183	3.00922
SRX13440026	TFs and others	Maz	Pluripotent stem cell	mESC derived neural cells	752	29/21917	33/75050	-4.58651	-3.68183	3.00922
SRX3242158	TFs and others	Mecp2	Neural	Cortex	174	29/21917	33/75050	-4.58651	-3.68183	3.00922
SRX4159299	TFs and others	Epitope tags	Pluripotent stem cell	F9	383	29/21917	33/75050	-4.58651	-3.68183	3.00922
SRX6907639	TFs and others	Mef2d	Neural	Cerebellum	277	29/21917	33/75050	-4.58651	-3.68183	3.00922
SRX800824	TFs and others	Smarca4	Pluripotent stem cell	mESCs, differentiated	356	29/21917	33/75050	-4.58651	-3.68183	3.00922
SRX8844240	TFs and others	Arnt	Pluripotent stem cell	EpiSC	228	29/21917	33/75050	-4.58651	-3.68183	3.00922
SRX9651595	TFs and others	Prdm16	Embryo	Embryonic head	292	29/21917	33/75050	-4.58651	-3.68183	3.00922
SRX9651596	TFs and others	Prdm16	Embryo	Embryonic head	279	29/21917	33/75050	-4.58651	-3.68183	3.00922
SRX023510	TFs and others	Rbbp5	Pluripotent stem cell	ES cells	514	42/21917	60/75050	-4.58561	-3.68183	2.397
SRX1022097	TFs and others	Epitope tags	Pluripotent stem cell	ES cells	14687	42/21917	60/75050	-4.58561	-3.68183	2.397
SRX1556083	TFs and others	Trim28	Pluripotent stem cell	ES cells	3506	42/21917	60/75050	-4.58561	-3.68183	2.397
SRX718014	TFs and others	Epitope tags	Pluripotent stem cell	ES cells	2473	42/21917	60/75050	-4.58561	-3.68183	2.397
SRX2007464	TFs and others	Chd4	Pluripotent stem cell	ES cells	1771	101/21917	204/75050	-4.5855	-3.68183	1.69536
SRX2415018	TFs and others	Dgcr8	Pluripotent stem cell	ES cells	613	39/21917	53/75050	-4.58467	-3.68162	2.51976
SRX7176626	TFs and others	Ssrp1	Pluripotent stem cell	ES cells	4941	163/21917	373/75050	-4.58157	-3.68043	1.4964
SRX1706947	TFs and others	Lhx3	Pluripotent stem cell	mESCs, differentiated	741	32/21917	39/75050	-4.58072	-3.68043	2.80967
SRX3284081	TFs and others	Hdac3	Neural	Dorsal root ganglia	333	32/21917	39/75050	-4.58072	-3.68043	2.80967
SRX5825958	TFs and others	Tcf7	Embryo	Nephron progenitor	233	32/21917	39/75050	-4.58072	-3.68043	2.80967
SRX590282	TFs and others	Ep300	Pluripotent stem cell	EpiLC	416	32/21917	39/75050	-4.58072	-3.68043	2.80967
SRX7687351	TFs and others	Pou5f1	Pluripotent stem cell	EpiLC	374	32/21917	39/75050	-4.58072	-3.68043	2.80967
SRX9426623	TFs and others	Stat1	Pluripotent stem cell	ES cells	330	32/21917	39/75050	-4.58072	-3.68043	2.80967
ERX2021913	TFs and others	Ctcf	Pluripotent stem cell	ES cells	26092	255/21917	1158/75050	-4.5767	-3.67694	0.754052
SRX026469	TFs and others	Smad2	Pluripotent stem cell	ES cells	517	36/21917	46/75050	-4.57494	-3.67604	2.67987
SRX13439133	TFs and others	Taf3	Pluripotent stem cell	ES cells	21100	2980/21917	9391/75050	-4.57481	-3.67604	1.08661
SRX9486378	TFs and others	Nanog	Pluripotent stem cell	ES cells	175890	1660/21917	6347/75050	-4.57215	-3.67353	0.89559
SRX17229468	TFs and others	Ctcf	Embryo	Neural Crest	51719	994/21917	3931/75050	-4.56927	-3.67096	0.86587
SRX1670215	TFs and others	Rad21	Pluripotent stem cell	ES cells	21103	380/21917	1641/75050	-4.5642	-3.66664	0.792948
SRX7617541	TFs and others	Ctcf	Pluripotent stem cell	mESCs, differentiated	40612	863/21917	3448/75050	-4.5586	-3.66226	0.857064
SRX12124855	TFs and others	Lmnb1	Pluripotent stem cell	PGCLC	274	34/21917	43/75050	-4.55212	-3.66226	2.70757
SRX1287561	TFs and others	Nono	Pluripotent stem cell	ES cells	383	34/21917	43/75050	-4.55212	-3.66226	2.70757
SRX1688252	TFs and others	Phrf1	Pluripotent stem cell	ES cells	414	34/21917	43/75050	-4.55212	-3.66226	2.70757
SRX9651598	TFs and others	Prdm16	Embryo	Embryonic head	462	34/21917	43/75050	-4.55212	-3.66226	2.70757
SRX978379	TFs and others	Ep400	Pluripotent stem cell	ES cells	487	34/21917	43/75050	-4.55212	-3.66226	2.70757
ERX631812	TFs and others	Tet3	Pluripotent stem cell	ES cells	273	28/21917	31/75050	-4.55155	-3.66226	3.0929
SRX1745495	TFs and others	Rnf2	Pluripotent stem cell	EpiSC	369	28/21917	31/75050	-4.55155	-3.66226	3.0929
SRX20053915	TFs and others	Cry1	Pluripotent stem cell	ES cells	323	28/21917	31/75050	-4.55155	-3.66226	3.0929
SRX20088489	TFs and others	Maz	Pluripotent stem cell	ES cells	494	28/21917	31/75050	-4.55155	-3.66226	3.0929
SRX22049166	TFs and others	Mecp2	Neural	Forebrain	167	28/21917	31/75050	-4.55155	-3.66226	3.0929
SRX373781	TFs and others	Jarid2	Pluripotent stem cell	ES cells	219	28/21917	31/75050	-4.55155	-3.66226	3.0929
SRX4980269	TFs and others	Hoxb1	Pluripotent stem cell	ES cells	303	28/21917	31/75050	-4.55155	-3.66226	3.0929
SRX5027404	TFs and others	Pcgf6	Pluripotent stem cell	ES cells	333	28/21917	31/75050	-4.55155	-3.66226	3.0929
SRX669235	TFs and others	Mecp2	Embryo	Embryonic brains	228	28/21917	31/75050	-4.55155	-3.66226	3.0929
SRX7098808	TFs and others	Lmnb1	Neural	Hippocampus	284	28/21917	31/75050	-4.55155	-3.66226	3.0929
SRX759285	TFs and others	Epitope tags	Neural	Cortical neuron	304	28/21917	31/75050	-4.55155	-3.66226	3.0929
SRX800822	TFs and others	Smarca4	Pluripotent stem cell	ES cells	293	28/21917	31/75050	-4.55155	-3.66226	3.0929
SRX802056	TFs and others	Pou5f1	Pluripotent stem cell	ES cells	329	28/21917	31/75050	-4.55155	-3.66226	3.0929
SRX9426638	TFs and others	Stat2	Pluripotent stem cell	ES cells	348	28/21917	31/75050	-4.55155	-3.66226	3.0929
SRX955437	TFs and others	Suz12	Pluripotent stem cell	ES cells	327	28/21917	31/75050	-4.55155	-3.66226	3.0929
SRX9858282	TFs and others	Trim28	Pluripotent stem cell	ES cells	11041	54/21917	87/75050	-4.54708	-3.65794	2.12542
SRX554626	TFs and others	Suz12	Pluripotent stem cell	ES cells	12605	2047/21917	6327/75050	-4.54074	-3.65175	1.10787
SRX17005379	TFs and others	Ctcf	Neural	Neurons	8518	138/21917	690/75050	-4.53918	-3.65048	0.684857
SRX19363542	TFs and others	Ctcf	Neural	Neurons	8518	138/21917	690/75050	-4.53918	-3.65048	0.684857
SRX14059496	TFs and others	Arid2	Pluripotent stem cell	ES cells	976	50/21917	78/75050	-4.53857	-3.65032	2.19505
SRX3979860	TFs and others	Klf4	Pluripotent stem cell	ES cells	902	50/21917	78/75050	-4.53857	-3.65032	2.19505
SRX143822	TFs and others	Ctcf	Embryo	Embryonic brains	34368	325/21917	1430/75050	-4.53565	-3.64755	0.778246
SRX3427397	TFs and others	Ctcf	Embryo	Nephron progenitor	27282	429/21917	1827/75050	-4.53428	-3.64654	0.80406
SRX2486174	TFs and others	Epitope tags	Pluripotent stem cell	ES cells	915	151/21917	340/75050	-4.53355	-3.64654	1.52078
SRX1035389	TFs and others	Meis1	Pluripotent stem cell	mESC derived haematopoietic progenitor	440	31/21917	37/75050	-4.53183	-3.64654	2.86899
SRX1473245	TFs and others	Kdm5c	Embryo	Embryonic brains	465	31/21917	37/75050	-4.53183	-3.64654	2.86899
SRX2440040	TFs and others	Smc1a	Pluripotent stem cell	EpiSC	271	31/21917	37/75050	-4.53183	-3.64654	2.86899
SRX2767582	TFs and others	Epitope tags	Neural	Medulloblastoma	197	31/21917	37/75050	-4.53183	-3.64654	2.86899
SRX4935210	TFs and others	Suz12	Pluripotent stem cell	iPS cells	252	31/21917	37/75050	-4.53183	-3.64654	2.86899
SRX7268251	TFs and others	Kdm2b	Pluripotent stem cell	ES cells	194	31/21917	37/75050	-4.53183	-3.64654	2.86899
SRX13440002	TFs and others	Ctcf	Pluripotent stem cell	mESC derived neural cells	23023	268/21917	1207/75050	-4.52805	-3.6432	0.760321
SRX19320245	TFs and others	Rad21	Pluripotent stem cell	ES cells	28804	250/21917	1137/75050	-4.52773	-3.64303	0.752921
SRX8706920	TFs and others	Ctcf	Embryo	Forelimb	11309	120/21917	614/75050	-4.52196	-3.63799	0.669241
SRX1035408	TFs and others	Elk4	Pluripotent stem cell	mESC derived mesodermal cells	884	36/21917	47/75050	-4.5185	-3.63556	2.62285
SRX10566637	TFs and others	Epitope tags	Embryo	Embryonic brains	351	36/21917	47/75050	-4.5185	-3.63556	2.62285
SRX12124759	TFs and others	Lmnb1	Pluripotent stem cell	ES cells	361	36/21917	47/75050	-4.5185	-3.63556	2.62285
SRX20248689	TFs and others	Rad21	Pluripotent stem cell	ES cells	26075	217/21917	1007/75050	-4.51109	-3.62888	0.737904
SRX3141812	TFs and others	Supt6	Pluripotent stem cell	ES cells	786	79/21917	148/75050	-4.50835	-3.62702	1.82783
SRX9641470	TFs and others	Rad21	Pluripotent stem cell	ES cells	20796	354/21917	1539/75050	-4.50765	-3.62647	0.787652
SRX4159345	TFs and others	Epitope tags	Pluripotent stem cell	F9	2130	39/21917	54/75050	-4.50645	-3.62614	2.47309
SRX6374082	TFs and others	Zic2	Neural	Retina	634	39/21917	54/75050	-4.50645	-3.62614	2.47309
SRX1829035	TFs and others	Suz12	Pluripotent stem cell	ES cells	9050	2307/21917	7182/75050	-4.49922	-3.61964	1.09995
SRX5578684	TFs and others	Biotin	Pluripotent stem cell	ES cells	3251	578/21917	1616/75050	-4.49669	-3.61726	1.22477
SRX22512361	TFs and others	Ctcf	Neural	Neural progenitor cells	20538	198/21917	931/75050	-4.49392	-3.61525	0.728258
SRX9195313	TFs and others	Tbp	Pluripotent stem cell	ES cells	9398	411/21917	1756/75050	-4.49336	-3.61525	0.801469
SRX8642889	TFs and others	Rad21	Pluripotent stem cell	ES cells	15398	179/21917	853/75050	-4.49327	-3.61525	0.718577
SRX14601075	TFs and others	Rad21	Pluripotent stem cell	ES cells	14479	330/21917	1447/75050	-4.48683	-3.61525	0.780935
ERX1125769	TFs and others	GFP	Neural	Brain	239	27/21917	29/75050	-4.4859	-3.61525	3.18813
SRX1036416	TFs and others	Smarcc1	Pluripotent stem cell	ES cells	218	27/21917	29/75050	-4.4859	-3.61525	3.18813
SRX1240750	TFs and others	Epitope tags	Pluripotent stem cell	mESCs, differentiated	414	27/21917	29/75050	-4.4859	-3.61525	3.18813
SRX1530239	TFs and others	Acss2	Neural	CAD	513	27/21917	29/75050	-4.4859	-3.61525	3.18813
SRX1688326	TFs and others	Ncaph2	Pluripotent stem cell	ES cells	303	27/21917	29/75050	-4.4859	-3.61525	3.18813
SRX17733010	TFs and others	Runx2	Pluripotent stem cell	ATDC-5	205	27/21917	29/75050	-4.4859	-3.61525	3.18813
SRX20088480	TFs and others	Ctcf	Pluripotent stem cell	ES cells	293	27/21917	29/75050	-4.4859	-3.61525	3.18813
SRX3242121	TFs and others	Dnmt3a	Neural	Cortex	148	27/21917	29/75050	-4.4859	-3.61525	3.18813
SRX3595732	TFs and others	Suz12	Pluripotent stem cell	ES cells	334	27/21917	29/75050	-4.4859	-3.61525	3.18813
SRX3765778	TFs and others	Ezh2	Pluripotent stem cell	ES cells	2077	27/21917	29/75050	-4.4859	-3.61525	3.18813
SRX4386205	TFs and others	Epitope tags	Pluripotent stem cell	ES cells	360	27/21917	29/75050	-4.4859	-3.61525	3.18813
SRX4967354	TFs and others	Ssu72	Pluripotent stem cell	ES cells	360	27/21917	29/75050	-4.4859	-3.61525	3.18813
SRX5252264	TFs and others	Ctcf	Pluripotent stem cell	ES cells	233	27/21917	29/75050	-4.4859	-3.61525	3.18813
SRX6907630	TFs and others	Mef2a	Neural	Cerebellum	252	27/21917	29/75050	-4.4859	-3.61525	3.18813
SRX6907646	TFs and others	Mef2d	Neural	Cerebellum	248	27/21917	29/75050	-4.4859	-3.61525	3.18813
SRX700318	TFs and others	Mef2d	Neural	Retina	284	27/21917	29/75050	-4.4859	-3.61525	3.18813
SRX7098809	TFs and others	Lmnb1	Neural	Hippocampus	267	27/21917	29/75050	-4.4859	-3.61525	3.18813
SRX7098813	TFs and others	Lmnb1	Neural	Hippocampus	250	27/21917	29/75050	-4.4859	-3.61525	3.18813
SRX800821	TFs and others	Smarca4	Pluripotent stem cell	ES cells	263	27/21917	29/75050	-4.4859	-3.61525	3.18813
SRX978384	TFs and others	Suz12	Pluripotent stem cell	ES cells	301	27/21917	29/75050	-4.4859	-3.61525	3.18813
SRX17005405	TFs and others	Ctcf	Neural	Neurons	5093	80/21917	443/75050	-4.47878	-3.60875	0.618381
SRX2441332	TFs and others	Klf4	Pluripotent stem cell	ES cells	895	50/21917	79/75050	-4.47607	-3.60875	2.16727
SRX13440008	TFs and others	Ctcf	Pluripotent stem cell	mESC derived neural cells	29011	311/21917	1372/75050	-4.47559	-3.60875	0.776204
SRX1745497	TFs and others	Rnf2	Pluripotent stem cell	EpiSC	291	25/21917	26/75050	-4.47387	-3.60875	3.29258
SRX209322	TFs and others	Pou3f2	Pluripotent stem cell	mESCs, differentiated	284	25/21917	26/75050	-4.47387	-3.60875	3.29258
SRX2384329	TFs and others	Mecp2	Neural	Brain cortex	134	25/21917	26/75050	-4.47387	-3.60875	3.29258
SRX297990	TFs and others	Rbpj	Pluripotent stem cell	F9	158	25/21917	26/75050	-4.47387	-3.60875	3.29258
SRX3064886	TFs and others	Lhx2	Neural	Olfactory Nerve	346	25/21917	26/75050	-4.47387	-3.60875	3.29258
SRX3242111	TFs and others	Dnmt3a	Neural	Hippocampus	141	25/21917	26/75050	-4.47387	-3.60875	3.29258
SRX4386216	TFs and others	Epitope tags	Pluripotent stem cell	ES cells	275	25/21917	26/75050	-4.47387	-3.60875	3.29258
SRX498207	TFs and others	Esrrb	Pluripotent stem cell	ZHBTc4	317	25/21917	26/75050	-4.47387	-3.60875	3.29258
SRX4988101	TFs and others	Etv5	Pluripotent stem cell	ES cells	322	25/21917	26/75050	-4.47387	-3.60875	3.29258
SRX9426634	TFs and others	Stat1	Pluripotent stem cell	ES cells	293	25/21917	26/75050	-4.47387	-3.60875	3.29258
SRX5099280	TFs and others	Ctcf	Embryo	Embryonic limb	36341	259/21917	1170/75050	-4.47186	-3.60719	0.758025
SRX3009885	TFs and others	Zfp191	Neural	Oligodendrocytes	276	33/21917	41/75050	-4.47147	-3.60719	2.75613
SRX17005438	TFs and others	Ctcf	Neural	Neurons	8592	155/21917	756/75050	-4.47044	-3.6063	0.702069
SRX14728931	TFs and others	Ctcf	Embryo	Embryonic brains	14883	135/21917	675/75050	-4.46502	-3.60102	0.684857
SRX9372880	TFs and others	Ezh2	Pluripotent stem cell	ES cells	11834	1992/21917	6154/75050	-4.45678	-3.59337	1.10841
SRX026468	TFs and others	Smad2	Pluripotent stem cell	ES cells	527	30/21917	35/75050	-4.45415	-3.59337	2.9351
SRX10445749	TFs and others	Epitope tags	Pluripotent stem cell	ES cells	251	30/21917	35/75050	-4.45415	-3.59337	2.9351
SRX2598369	TFs and others	Epitope tags	Neural	Frontal cortex	1310	30/21917	35/75050	-4.45415	-3.59337	2.9351
SRX4735792	TFs and others	Pou5f1	Pluripotent stem cell	iPS cells	363	30/21917	35/75050	-4.45415	-3.59337	2.9351
SRX5036628	TFs and others	Runx1	Neural	Neurofibroma	266	30/21917	35/75050	-4.45415	-3.59337	2.9351
SRX5463237	TFs and others	Jarid2	Pluripotent stem cell	ES cells	192	30/21917	35/75050	-4.45415	-3.59337	2.9351
SRX016207	TFs and others	Epitope tags	Pluripotent stem cell	ES cells	451	34/21917	44/75050	-4.44776	-3.58837	2.64604
SRX115146	TFs and others	Biotin	Pluripotent stem cell	mESC derived neural cells	613	34/21917	44/75050	-4.44776	-3.58837	2.64604
SRX5358277	TFs and others	Smc1a	Pluripotent stem cell	mESCs, differentiated	575	34/21917	44/75050	-4.44776	-3.58837	2.64604
SRX700335	TFs and others	Mef2d	Neural	Retina	1852	65/21917	115/75050	-4.44237	-3.58312	1.93546
SRX1975347	TFs and others	Rad21	Embryo	Forelimb	300	36/21917	48/75050	-4.43918	-3.58104	2.56821
SRX2441344	TFs and others	Suz12	Pluripotent stem cell	ES cells	870	36/21917	48/75050	-4.43918	-3.58104	2.56821
SRX5124884	TFs and others	Suz12	Embryo	Forelimb	4076	1120/21917	3332/75050	-4.43697	-3.57897	1.15102
SRX1688248	TFs and others	Phf5a	Pluripotent stem cell	ES cells	833	41/21917	59/75050	-4.43356	-3.57611	2.37959
SRX15652626	TFs and others	Rad21	Pluripotent stem cell	ES cells	13151	74/21917	417/75050	-4.43091	-3.57374	0.607666
SRX1980025	TFs and others	T	Pluripotent stem cell	EpiSC	743	38/21917	52/75050	-4.42616	-3.56958	2.50236
SRX20248700	TFs and others	Rad21	Pluripotent stem cell	ES cells	29009	391/21917	1677/75050	-4.42469	-3.56958	0.798387
SRX5099276	TFs and others	Ctcf	Embryo	Embryonic limb	44202	609/21917	2500/75050	-4.42347	-3.56958	0.834155
SRX10629538	TFs and others	Brd4	Pluripotent stem cell	ES cells	201	28/21917	32/75050	-4.42085	-3.56958	2.99625
SRX1082039	TFs and others	Smad1	Pluripotent stem cell	ES cells	515	28/21917	32/75050	-4.42085	-3.56958	2.99625
SRX11976462	TFs and others	Ctf1	Neural	Cerebral Cortex	324	28/21917	32/75050	-4.42085	-3.56958	2.99625
SRX1213681	TFs and others	Dnmt3b	Pluripotent stem cell	ES cells	563	28/21917	32/75050	-4.42085	-3.56958	2.99625
SRX12197059	TFs and others	Rybp	Neural	Brain	341	28/21917	32/75050	-4.42085	-3.56958	2.99625
SRX14633801	TFs and others	Cbx7	Pluripotent stem cell	EpiLC	260	28/21917	32/75050	-4.42085	-3.56958	2.99625
SRX19035292	TFs and others	Epitope tags	Pluripotent stem cell	ES cells	375	28/21917	32/75050	-4.42085	-3.56958	2.99625
SRX335055	TFs and others	Epitope tags	Pluripotent stem cell	ES cells	351	28/21917	32/75050	-4.42085	-3.56958	2.99625
SRX4681590	TFs and others	Satb1	Pluripotent stem cell	ES cells	207	28/21917	32/75050	-4.42085	-3.56958	2.99625
SRX4681592	TFs and others	Satb1	Pluripotent stem cell	ES cells	212	28/21917	32/75050	-4.42085	-3.56958	2.99625
SRX542622	TFs and others	Epitope tags	Pluripotent stem cell	ES cells	335	28/21917	32/75050	-4.42085	-3.56958	2.99625
SRX5578655	TFs and others	Biotin	Pluripotent stem cell	ES cells	489	28/21917	32/75050	-4.42085	-3.56958	2.99625
SRX7367410	TFs and others	Hdac1	Embryo	Forelimb	254	28/21917	32/75050	-4.42085	-3.56958	2.99625
SRX8833474	TFs and others	Hdac2	Pluripotent stem cell	mESC derived neural cells	291	28/21917	32/75050	-4.42085	-3.56958	2.99625
SRX062939	TFs and others	Ctcf	Neural	Brain cortex	28288	195/21917	915/75050	-4.4207	-3.56957	0.729765
SRX10445774	TFs and others	Epitope tags	Pluripotent stem cell	ES cells	270	31/21917	38/75050	-4.41792	-3.56842	2.79349
SRX12124757	TFs and others	Lmnb1	Pluripotent stem cell	ES cells	256	31/21917	38/75050	-4.41792	-3.56842	2.79349
SRX2353879	TFs and others	Phc1	Pluripotent stem cell	ES cells	300	31/21917	38/75050	-4.41792	-3.56842	2.79349
SRX4618294	TFs and others	Hoxa13	Embryo	Embryonic limb	333	31/21917	38/75050	-4.41792	-3.56842	2.79349
SRX5027402	TFs and others	Pcgf6	Pluripotent stem cell	ES cells	399	31/21917	38/75050	-4.41792	-3.56842	2.79349
SRX554631	TFs and others	Suz12	Pluripotent stem cell	ES cells	11552	2042/21917	6320/75050	-4.41639	-3.56703	1.10639
SRX868179	TFs and others	Nr4a1	Pluripotent stem cell	ES cells	83137	88/21917	172/75050	-4.40858	-3.56044	1.75196
SRX5054336	TFs and others	Epitope tags	Pluripotent stem cell	ES cells	750	83/21917	159/75050	-4.40319	-3.55559	1.78752
SRX7423754	TFs and others	Epop	Pluripotent stem cell	ES cells	1318	412/21917	1111/75050	-4.40215	-3.55468	1.26985
SRX7037545	TFs and others	Epop	Pluripotent stem cell	ES cells	1999	597/21917	1680/75050	-4.40182	-3.55449	1.21684
SRX085105	TFs and others	Ncaph2	Pluripotent stem cell	ES cells	635	45/21917	68/75050	-4.40154	-3.55434	2.26607
SRX10710581	TFs and others	Rnf2	Pluripotent stem cell	ES cells	14255	3134/21917	9918/75050	-4.39534	-3.54828	1.08204
SRX17005404	TFs and others	Ctcf	Neural	Neurons	6994	116/21917	595/75050	-4.39429	-3.5475	0.667591
SRX2172624	TFs and others	Brd4	Pluripotent stem cell	ES cells	4703	391/21917	1046/75050	-4.39106	-3.5444	1.28001
SRX10560010	TFs and others	Smc1a	Pluripotent stem cell	ES cells	28550	608/21917	2493/75050	-4.39084	-3.54432	0.835124
SRX3837084	TFs and others	Cas9	Neural	Hypothalamus	359	33/21917	42/75050	-4.3891	-3.54366	2.69051
SRX5299924	TFs and others	Prdm15	Embryo	E6.5 embryos	252	33/21917	42/75050	-4.3891	-3.54366	2.69051
SRX671652	TFs and others	Fos	Neural	Cortical neuron	945	33/21917	42/75050	-4.3891	-3.54366	2.69051
SRX3602876	TFs and others	Brd4	Pluripotent stem cell	iPS cells	3327	233/21917	577/75050	-4.3826	-3.54091	1.38277
SRX016827	TFs and others	Epitope tags	Pluripotent stem cell	ES cells	362	27/21917	30/75050	-4.38114	-3.54091	3.08185
SRX10280220	TFs and others	Smarca4	Pluripotent stem cell	Embryoid Bodies	221	27/21917	30/75050	-4.38114	-3.54091	3.08185
SRX1091746	TFs and others	Ncor2	Pluripotent stem cell	ES cells	277	27/21917	30/75050	-4.38114	-3.54091	3.08185
SRX11221896	TFs and others	Med1	Pluripotent stem cell	ES cells	229	27/21917	30/75050	-4.38114	-3.54091	3.08185
SRX12197077	TFs and others	Auts2	Pluripotent stem cell	mESC derived neural cells	757	27/21917	30/75050	-4.38114	-3.54091	3.08185
SRX13061822	TFs and others	Biotin	Pluripotent stem cell	ES cells	458	27/21917	30/75050	-4.38114	-3.54091	3.08185
SRX1556091	TFs and others	Trim28	Pluripotent stem cell	ES cells	420	27/21917	30/75050	-4.38114	-3.54091	3.08185
SRX2960256	TFs and others	Mycn	Neural	Neuroblastoma	218	27/21917	30/75050	-4.38114	-3.54091	3.08185
SRX4159318	TFs and others	Epitope tags	Pluripotent stem cell	ES cells	206	27/21917	30/75050	-4.38114	-3.54091	3.08185
SRX4171353	TFs and others	Epitope tags	Pluripotent stem cell	ES cells	216	27/21917	30/75050	-4.38114	-3.54091	3.08185
SRX5509033	TFs and others	Mecp2	Embryo	Embryonic brains	161	27/21917	30/75050	-4.38114	-3.54091	3.08185
SRX5578673	TFs and others	Biotin	Pluripotent stem cell	ES cells	278	27/21917	30/75050	-4.38114	-3.54091	3.08185
SRX6410186	TFs and others	Phf6	Neural	Arcuate Nucleus of Hypothalamus	203	27/21917	30/75050	-4.38114	-3.54091	3.08185
SRX7098856	TFs and others	Lmnb1	Neural	Hippocampus	277	27/21917	30/75050	-4.38114	-3.54091	3.08185
SRX9450266	TFs and others	Chd4	Pluripotent stem cell	ES cells	376	27/21917	30/75050	-4.38114	-3.54091	3.08185
SRX17005378	TFs and others	Ctcf	Neural	Neurons	9537	160/21917	773/75050	-4.37684	-3.53688	0.708778
SRX19363541	TFs and others	Ctcf	Neural	Neurons	9537	160/21917	773/75050	-4.37684	-3.53688	0.708778
SRX186545	TFs and others	Kdm2b	Pluripotent stem cell	ES cells	427	43/21917	64/75050	-4.37545	-3.53602	2.30069
SRX2440041	TFs and others	Smc1a	Pluripotent stem cell	EpiSC	701	43/21917	64/75050	-4.37545	-3.53602	2.30069
SRX1781895	TFs and others	Rad21	Pluripotent stem cell	ES cells	28236	227/21917	1040/75050	-4.3745	-3.5352	0.747416
SRX2172626	TFs and others	Brd4	Pluripotent stem cell	iPS cells	1739	145/21917	327/75050	-4.37108	-3.53205	1.51841
SRX3602870	TFs and others	Brd4	Pluripotent stem cell	iPS cells	3888	256/21917	644/75050	-4.36806	-3.52916	1.36121
SRX13440001	TFs and others	Ctcf	Pluripotent stem cell	mESC derived neural cells	15802	179/21917	850/75050	-4.36645	-3.52896	0.721114
SRX5491872	TFs and others	Ctcf	Neural	Cerebellar Vermis	17849	245/21917	1112/75050	-4.36635	-3.52896	0.754451
SRX111877	TFs and others	Suz12	Pluripotent stem cell	ES cells	751	30/21917	36/75050	-4.36482	-3.52896	2.85357
SRX130250	TFs and others	GFP	Neural	Brain	266	30/21917	36/75050	-4.36482	-3.52896	2.85357
SRX20248682	TFs and others	Epitope tags	Pluripotent stem cell	ES cells	408	30/21917	36/75050	-4.36482	-3.52896	2.85357
SRX4159350	TFs and others	Epitope tags	Pluripotent stem cell	F9	536	30/21917	36/75050	-4.36482	-3.52896	2.85357
SRX4298473	TFs and others	Gata4	Pluripotent stem cell	mESC derived endodermal cells	453	30/21917	36/75050	-4.36482	-3.52896	2.85357
SRX6060791	TFs and others	Ascl1	Neural	Astrocytes	241	30/21917	36/75050	-4.36482	-3.52896	2.85357
SRX7856885	TFs and others	Ctcf	Pluripotent stem cell	ES cells	491	30/21917	36/75050	-4.36482	-3.52896	2.85357
SRX028530	TFs and others	Rnf2	Pluripotent stem cell	ES cells	484	35/21917	46/75050	-4.35583	-3.52141	2.60543
SRX172939	TFs and others	Ctnnb1	Embryo	Nephron progenitor	677	35/21917	46/75050	-4.35583	-3.52141	2.60543
SRX1975287	TFs and others	Ctcf	Embryo	Hindlimb	1005	35/21917	46/75050	-4.35583	-3.52141	2.60543
SRX527844	TFs and others	GFP	Pluripotent stem cell	ES cells	6458	35/21917	46/75050	-4.35583	-3.52141	2.60543
SRX1334363	TFs and others	Kmt2a	Pluripotent stem cell	EpiSC	409	40/21917	57/75050	-4.35439	-3.52037	2.40301
SRX2043693	TFs and others	Sall4	Pluripotent stem cell	ES cells	1390	38/21917	53/75050	-4.35107	-3.51744	2.45515
SRX4065596	TFs and others	Sp9	Embryo	Embryonic basal ganglia	1135	38/21917	53/75050	-4.35107	-3.51744	2.45515
SRX2894852	TFs and others	Ino80	Pluripotent stem cell	ES cells	32314	2511/21917	7868/75050	-4.3341	-3.50073	1.09283
SRX14728891	TFs and others	Ctcf	Embryo	Neural tube	14675	138/21917	683/75050	-4.33272	-3.49948	0.691876
SRX14812506	TFs and others	Trp53	Pluripotent stem cell	ES cells	12550	179/21917	423/75050	-4.32272	-3.48987	1.44905
SRX11033192	TFs and others	Nr3c1	Pluripotent stem cell	mESC derived neural cells	389	37/21917	50/75050	-4.31952	-3.48733	2.53397
SRX9101869	TFs and others	Ctnnb1	Pluripotent stem cell	ES cells	455	37/21917	50/75050	-4.31952	-3.48733	2.53397
SRX1997143	TFs and others	Ep300	Pluripotent stem cell	ES cells	810	46/21917	70/75050	-4.31907	-3.48727	2.25024
SRX4397579	TFs and others	Pou5f1	Pluripotent stem cell	iPS cells	799	46/21917	70/75050	-4.31907	-3.48727	2.25024
SRX2863195	TFs and others	Ctcf	Neural	Cortex	20246	167/21917	799/75050	-4.31675	-3.48534	0.715714
SRX6988641	TFs and others	Ctcf	Neural	Cerebellum	21298	317/21917	1389/75050	-4.31451	-3.48479	0.781496
SRX11976463	TFs and others	Ctf1	Neural	Cerebral Cortex	586	44/21917	66/75050	-4.31056	-3.48479	2.28286
ERX1125765	TFs and others	GFP	Neural	Glia	227	26/21917	28/75050	-4.30875	-3.48479	3.17969
SRX016846	TFs and others	Epitope tags	Pluripotent stem cell	ES cells	286	26/21917	28/75050	-4.30875	-3.48479	3.17969
SRX1098157	TFs and others	GFP	Pluripotent stem cell	ES cells	238	26/21917	28/75050	-4.30875	-3.48479	3.17969
SRX17469342	TFs and others	Dnmt3a	Neural	Cerebral Cortex	218	26/21917	28/75050	-4.30875	-3.48479	3.17969
SRX2002353	TFs and others	Epitope tags	Pluripotent stem cell	ES cells	284	26/21917	28/75050	-4.30875	-3.48479	3.17969
SRX2633487	TFs and others	Neurod1	Embryo	Embryonic pancreas	320	26/21917	28/75050	-4.30875	-3.48479	3.17969
SRX4171349	TFs and others	Epitope tags	Pluripotent stem cell	ES cells	232	26/21917	28/75050	-4.30875	-3.48479	3.17969
SRX4496819	TFs and others	Sox3	Pluripotent stem cell	mESC derived glial cells	352	26/21917	28/75050	-4.30875	-3.48479	3.17969
SRX4681589	TFs and others	Satb1	Pluripotent stem cell	ES cells	252	26/21917	28/75050	-4.30875	-3.48479	3.17969
SRX472713	TFs and others	Parp1	Neural	Nucleus Accumbens	134	26/21917	28/75050	-4.30875	-3.48479	3.17969
SRX5204022	TFs and others	Tet1	Neural	Frontal cortex	524	26/21917	28/75050	-4.30875	-3.48479	3.17969
SRX5509026	TFs and others	Mecp2	Embryo	Embryonic brains	132	26/21917	28/75050	-4.30875	-3.48479	3.17969
SRX5509031	TFs and others	Mecp2	Embryo	Embryonic brains	139	26/21917	28/75050	-4.30875	-3.48479	3.17969
SRX5600743	TFs and others	Kmt2b	Pluripotent stem cell	ES cells	256	26/21917	28/75050	-4.30875	-3.48479	3.17969
SRX6454765	TFs and others	Med1	Pluripotent stem cell	ES cells	334	26/21917	28/75050	-4.30875	-3.48479	3.17969
SRX016831	TFs and others	Epitope tags	Pluripotent stem cell	ES cells	376	24/21917	25/75050	-4.30641	-3.48479	3.28731
SRX12264599	TFs and others	Creb1	Neural	Neurons	203	24/21917	25/75050	-4.30641	-3.48479	3.28731
SRX15242170	TFs and others	Epitope tags	Pluripotent stem cell	ES cells	189	24/21917	25/75050	-4.30641	-3.48479	3.28731
SRX2002360	TFs and others	Tet1	Pluripotent stem cell	ES cells	266	24/21917	25/75050	-4.30641	-3.48479	3.28731
SRX3242100	TFs and others	Dnmt3a	Neural	Cortex	129	24/21917	25/75050	-4.30641	-3.48479	3.28731
SRX3242165	TFs and others	Dnmt3a	Neural	Cortex	140	24/21917	25/75050	-4.30641	-3.48479	3.28731
SRX3833039	TFs and others	Epitope tags	Pluripotent stem cell	ES cells	176	24/21917	25/75050	-4.30641	-3.48479	3.28731
SRX4980241	TFs and others	Hoxb1	Pluripotent stem cell	ES cells	398	24/21917	25/75050	-4.30641	-3.48479	3.28731
SRX5204023	TFs and others	Tet1	Neural	Frontal cortex	538	24/21917	25/75050	-4.30641	-3.48479	3.28731
SRX5509028	TFs and others	Mecp2	Embryo	Embryonic brains	121	24/21917	25/75050	-4.30641	-3.48479	3.28731
SRX691799	TFs and others	Epitope tags	Neural	Neuro-2a	137	24/21917	25/75050	-4.30641	-3.48479	3.28731
SRX19176734	TFs and others	Cbx4	Pluripotent stem cell	ES cells	233	32/21917	40/75050	-4.30413	-3.48403	2.73943
SRX19188537	TFs and others	Kmt2d	Neural	Neural Stem Cells	409	32/21917	40/75050	-4.30413	-3.48403	2.73943
SRX5825972	TFs and others	Ctnnb1	Embryo	Nephron progenitor	441	32/21917	40/75050	-4.30413	-3.48403	2.73943
SRX6907645	TFs and others	Mef2a	Neural	Cerebellum	292	32/21917	40/75050	-4.30413	-3.48403	2.73943
SRX8601665	TFs and others	Sumo1	Pluripotent stem cell	ES cells	510	32/21917	40/75050	-4.30413	-3.48403	2.73943
SRX13408940	TFs and others	Ctcf	Pluripotent stem cell	Embryoid Bodies	30096	303/21917	1334/75050	-4.30251	-3.48254	0.777779
SRX13440029	TFs and others	Maz	Pluripotent stem cell	mESC derived neural cells	6866	224/21917	1026/75050	-4.29987	-3.48003	0.747602
SRX3024492	TFs and others	Ctcf	Embryo	Forelimb	33056	555/21917	2291/75050	-4.2925	-3.47329	0.82954
SRX12124821	TFs and others	Lmnb1	Pluripotent stem cell	PGCLC	252	33/21917	43/75050	-4.28821	-3.47026	2.62794
SRX14812497	TFs and others	Epitope tags	Pluripotent stem cell	ES cells	3071	33/21917	43/75050	-4.28821	-3.47026	2.62794
SRX1590998	TFs and others	Tet2	Pluripotent stem cell	ES cells	567	33/21917	43/75050	-4.28821	-3.47026	2.62794
SRX6691037	TFs and others	Ctcf	Pluripotent stem cell	ES cells	485	33/21917	43/75050	-4.28821	-3.47026	2.62794
SRX9637862	TFs and others	Suz12	Pluripotent stem cell	ES cells	1355	435/21917	1185/75050	-4.2853	-3.46758	1.25702
SRX143819	TFs and others	Ctcf	Neural	Cerebellar Cortex	28275	196/21917	914/75050	-4.28433	-3.46758	0.73431
SRX12298986	TFs and others	Smarca4	Embryo	Embryonic liver	315	40/21917	58/75050	-4.2818	-3.46758	2.36157
SRX1213682	TFs and others	Dnmt3b	Pluripotent stem cell	ES cells	529	29/21917	34/75050	-4.28175	-3.46758	2.92071
SRX12197097	TFs and others	Rybp	Pluripotent stem cell	mESC derived neural cells	311	29/21917	34/75050	-4.28175	-3.46758	2.92071
SRX1980013	TFs and others	Cdx2	Pluripotent stem cell	EpiSC	292	29/21917	34/75050	-4.28175	-3.46758	2.92071
SRX2440080	TFs and others	Smc1a	Pluripotent stem cell	ES cells	304	29/21917	34/75050	-4.28175	-3.46758	2.92071
SRX2528920	TFs and others	Ezh2	Pluripotent stem cell	ES cells	229	29/21917	34/75050	-4.28175	-3.46758	2.92071
SRX327701	TFs and others	Dnmt3l	Pluripotent stem cell	ES cells	409	29/21917	34/75050	-4.28175	-3.46758	2.92071
SRX3506041	TFs and others	Eed	Pluripotent stem cell	ES cells	366	29/21917	34/75050	-4.28175	-3.46758	2.92071
SRX5463218	TFs and others	Suz12	Pluripotent stem cell	ES cells	208	29/21917	34/75050	-4.28175	-3.46758	2.92071
SRX5463259	TFs and others	Suz12	Pluripotent stem cell	ES cells	163	29/21917	34/75050	-4.28175	-3.46758	2.92071
SRX8844230	TFs and others	Hif1a	Pluripotent stem cell	EpiSC	229	29/21917	34/75050	-4.28175	-3.46758	2.92071
SRX9372882	TFs and others	Eed	Pluripotent stem cell	ES cells	196	29/21917	34/75050	-4.28175	-3.46758	2.92071
SRX9426625	TFs and others	Stat1	Pluripotent stem cell	ES cells	296	29/21917	34/75050	-4.28175	-3.46758	2.92071
SRX534846	TFs and others	Chd8	Embryo	Embryonic brains	367	35/21917	47/75050	-4.28009	-3.46642	2.55
SRX10895561	TFs and others	Suz12	Pluripotent stem cell	ES cells	1452	460/21917	1262/75050	-4.27845	-3.4649	1.24815
SRX657141	TFs and others	Med1	Pluripotent stem cell	iPS cells	793	46/21917	71/75050	-4.27723	-3.46393	2.21855
SRX868174	TFs and others	Fgfr1	Pluripotent stem cell	ES cells	53611	65/21917	116/75050	-4.27666	-3.46349	1.91878
SRX14728905	TFs and others	Ctcf	Embryo	Embryonic brains	18511	239/21917	1084/75050	-4.27587	-3.46295	0.754985
SRX20869764	TFs and others	Rad21	Pluripotent stem cell	ES cells	34057	205/21917	951/75050	-4.26946	-3.45666	0.738147
SRX14812495	TFs and others	Epitope tags	Pluripotent stem cell	ES cells	2607	37/21917	51/75050	-4.26788	-3.45558	2.48428
SRX3051173	TFs and others	Cas9	Neural	Retina	328	37/21917	51/75050	-4.26788	-3.45558	2.48428
SRX19085817	TFs and others	5-mC	Neural	Cortex	18126	201/21917	487/75050	-4.26247	-3.4503	1.41331
SRX1556086	TFs and others	Zfp57	Pluripotent stem cell	ES cells	265	30/21917	37/75050	-4.25481	-3.44779	2.77645
SRX1706941	TFs and others	Lhx3	Pluripotent stem cell	mESCs, differentiated	418	30/21917	37/75050	-4.25481	-3.44779	2.77645
SRX3229108	TFs and others	Hoxc10	Embryo	Hindlimb	380	30/21917	37/75050	-4.25481	-3.44779	2.77645
SRX4740478	TFs and others	Ldb1	Neural	Olfactory Nerve	226	30/21917	37/75050	-4.25481	-3.44779	2.77645
SRX8873452	TFs and others	Banp	Pluripotent stem cell	ES cells	277	30/21917	37/75050	-4.25481	-3.44779	2.77645
SRX107356	TFs and others	Rxra	Pluripotent stem cell	F9	401	27/21917	31/75050	-4.25464	-3.44779	2.98244
SRX1098158	TFs and others	GFP	Pluripotent stem cell	ES cells	275	27/21917	31/75050	-4.25464	-3.44779	2.98244
SRX16057326	TFs and others	Cbx7	Pluripotent stem cell	EpiLC	224	27/21917	31/75050	-4.25464	-3.44779	2.98244
SRX19176725	TFs and others	Cbx2	Pluripotent stem cell	EpiLC	201	27/21917	31/75050	-4.25464	-3.44779	2.98244
SRX355576	TFs and others	Med1	Pluripotent stem cell	ES cells	370	27/21917	31/75050	-4.25464	-3.44779	2.98244
SRX4159326	TFs and others	Epitope tags	Pluripotent stem cell	F9	203	27/21917	31/75050	-4.25464	-3.44779	2.98244
SRX4735798	TFs and others	Srf	Pluripotent stem cell	iPS cells	357	27/21917	31/75050	-4.25464	-3.44779	2.98244
SRX5578653	TFs and others	Biotin	Pluripotent stem cell	ES cells	261	27/21917	31/75050	-4.25464	-3.44779	2.98244
SRX5578676	TFs and others	Biotin	Pluripotent stem cell	ES cells	282	27/21917	31/75050	-4.25464	-3.44779	2.98244
SRX6755635	TFs and others	Gata6	Pluripotent stem cell	ES cells	358	27/21917	31/75050	-4.25464	-3.44779	2.98244
SRX14728892	TFs and others	Ctcf	Embryo	Neural tube	14227	119/21917	602/75050	-4.25355	-3.44695	0.676893
SRX4167128	TFs and others	Gtf2b	Pluripotent stem cell	ES cells	9812	303/21917	1332/75050	-4.25185	-3.44592	0.778947
SRX14059478	TFs and others	Arid2	Pluripotent stem cell	ES cells	908	48/21917	76/75050	-4.25166	-3.44592	2.1627
SRX1670199	TFs and others	Rad21	Pluripotent stem cell	ES cells	21437	408/21917	1733/75050	-4.24555	-3.43993	0.806178
SRX3602858	TFs and others	Brd4	Pluripotent stem cell	iPS cells	5494	522/21917	1454/75050	-4.24323	-3.43773	1.22935
SRX145055	TFs and others	Gata1	Embryo	Embryonic erythroblasts	4012	113/21917	242/75050	-4.2325	-3.42774	1.59894
SRX11623420	TFs and others	Ago2	Pluripotent stem cell	ES cells	355	32/21917	41/75050	-4.22592	-3.42263	2.67261
SRX14835822	TFs and others	Ints3	Pluripotent stem cell	ES cells	548	32/21917	41/75050	-4.22592	-3.42263	2.67261
SRX2002351	TFs and others	Epitope tags	Pluripotent stem cell	ES cells	452	32/21917	41/75050	-4.22592	-3.42263	2.67261
SRX6385223	TFs and others	Mettl3	Pluripotent stem cell	ES cells	421	32/21917	41/75050	-4.22592	-3.42263	2.67261
SRX7895561	TFs and others	Nfib	Neural	Cerebellum neural progenitors	19048	460/21917	1930/75050	-4.22385	-3.42068	0.81615
SRX11677017	TFs and others	Ssrp1	Pluripotent stem cell	ES cells	18212	1148/21917	4467/75050	-4.21938	-3.41645	0.880026
SRX7423718	TFs and others	Mtf2	Pluripotent stem cell	ES cells	2166	609/21917	1726/75050	-4.21475	-3.41266	1.20822
SRX3342612	TFs and others	Srf	Neural	Neural progenitor cells	16434	333/21917	1446/75050	-4.21376	-3.41266	0.78858
SRX7622742	TFs and others	Stag2	Pluripotent stem cell	ES cells	20569	222/21917	1015/75050	-4.21213	-3.41266	0.748956
SRX10070633	TFs and others	Smarca4	Embryo	Otic vesicle	225	26/21917	29/75050	-4.20989	-3.41266	3.07005
SRX1035383	TFs and others	Gata2	Pluripotent stem cell	mESC derived haematopoietic progenitor	383	26/21917	29/75050	-4.20989	-3.41266	3.07005
SRX12197075	TFs and others	Auts2	Pluripotent stem cell	mESC derived neural cells	537	26/21917	29/75050	-4.20989	-3.41266	3.07005
SRX1366811	TFs and others	Epitope tags	Pluripotent stem cell	ES cells	574	26/21917	29/75050	-4.20989	-3.41266	3.07005
SRX1688325	TFs and others	Ncaph2	Pluripotent stem cell	ES cells	303	26/21917	29/75050	-4.20989	-3.41266	3.07005
SRX18010157	TFs and others	Kat7	Neural	Neural Stem Cells	244	26/21917	29/75050	-4.20989	-3.41266	3.07005
SRX1824745	TFs and others	Meis1	Pluripotent stem cell	P19	311	26/21917	29/75050	-4.20989	-3.41266	3.07005
SRX22049164	TFs and others	Mecp2	Neural	Forebrain	162	26/21917	29/75050	-4.20989	-3.41266	3.07005
SRX23264983	TFs and others	Foxo3	Pluripotent stem cell	ES cells	171	26/21917	29/75050	-4.20989	-3.41266	3.07005
SRX3242109	TFs and others	Dnmt3a	Neural	Hippocampus	179	26/21917	29/75050	-4.20989	-3.41266	3.07005
SRX3595733	TFs and others	Suz12	Pluripotent stem cell	ES cells	423	26/21917	29/75050	-4.20989	-3.41266	3.07005
SRX3720913	TFs and others	Ctnnb1	Embryo	Branchial arch	264	26/21917	29/75050	-4.20989	-3.41266	3.07005
SRX3720915	TFs and others	Pygo2	Embryo	Branchial arch	244	26/21917	29/75050	-4.20989	-3.41266	3.07005
SRX3823768	TFs and others	Epitope tags	Pluripotent stem cell	ES cells	1770	26/21917	29/75050	-4.20989	-3.41266	3.07005
SRX4394232	TFs and others	Hdgf2	Pluripotent stem cell	ES cells	1006	26/21917	29/75050	-4.20989	-3.41266	3.07005
SRX4815871	TFs and others	Olig2	Neural	Cerebellum	201	26/21917	29/75050	-4.20989	-3.41266	3.07005
SRX5558176	TFs and others	Mbd2	Neural	Hippocampus	237	26/21917	29/75050	-4.20989	-3.41266	3.07005
SRX978386	TFs and others	Suz12	Pluripotent stem cell	ES cells	333	26/21917	29/75050	-4.20989	-3.41266	3.07005
SRX11642541	TFs and others	Ctcf	Embryo	Forelimb	33054	557/21917	2293/75050	-4.20304	-3.40641	0.831803
SRX9637864	TFs and others	Suz12	Pluripotent stem cell	ES cells	3475	1026/21917	3045/75050	-4.20237	-3.40586	1.1538
SRX115147	TFs and others	Biotin	Pluripotent stem cell	mESC derived neural cells	635	39/21917	56/75050	-4.20023	-3.4042	2.38477
SRX1688245	TFs and others	Phf5a	Pluripotent stem cell	ES cells	642	39/21917	56/75050	-4.20023	-3.4042	2.38477
SRX5824990	TFs and others	Suz12	Pluripotent stem cell	iPS cells	529	57/21917	97/75050	-4.1989	-3.40299	2.01221
SRX1035395	TFs and others	Gfi1	Pluripotent stem cell	mESC derived haematopoietic progenitor	619	29/21917	35/75050	-4.19737	-3.40278	2.83726
SRX14835817	TFs and others	Cpsf3l	Pluripotent stem cell	ES cells	370	29/21917	35/75050	-4.19737	-3.40278	2.83726
SRX2329665	TFs and others	Med26	Pluripotent stem cell	mESC derived neural cells	291	29/21917	35/75050	-4.19737	-3.40278	2.83726
SRX2514286	TFs and others	Epitope tags	Pluripotent stem cell	ES cells	457	29/21917	35/75050	-4.19737	-3.40278	2.83726
SRX385946	TFs and others	Usp16	Pluripotent stem cell	ES cells	334	29/21917	35/75050	-4.19737	-3.40278	2.83726
SRX5858858	TFs and others	Smc1a	Pluripotent stem cell	ES cells	286	29/21917	35/75050	-4.19737	-3.40278	2.83726
SRX3203629	TFs and others	Mphosph8	Pluripotent stem cell	ES cells	660	37/21917	52/75050	-4.1959	-3.40155	2.43651
SRX23052810	TFs and others	Rad21	Pluripotent stem cell	mESC derived neural cells	6999	81/21917	441/75050	-4.19541	-3.40118	0.62895
SRX15652609	TFs and others	Ctcf	Pluripotent stem cell	ES cells	35677	374/21917	1602/75050	-4.19339	-3.39974	0.799427
SRX1688203	TFs and others	Smarcc1	Pluripotent stem cell	ES cells	420	34/21917	45/75050	-4.19325	-3.39974	2.58724
SRX2598377	TFs and others	Epitope tags	Neural	Frontal cortex	1532	34/21917	45/75050	-4.19325	-3.39974	2.58724
SRX590296	TFs and others	Epitope tags	Pluripotent stem cell	EpiLC	700	34/21917	45/75050	-4.19325	-3.39974	2.58724
SRX15652610	TFs and others	Ctcf	Pluripotent stem cell	ES cells	33625	325/21917	1414/75050	-4.18981	-3.39653	0.787052
SRX14601069	TFs and others	Rad21	Pluripotent stem cell	ES cells	14959	260/21917	1163/75050	-4.1895	-3.39634	0.765532
SRX12408021	TFs and others	Six2	Embryo	Embryonic kidney	1561	63/21917	113/75050	-4.18788	-3.39484	1.90911
SRX10783415	TFs and others	Morc3	Pluripotent stem cell	ES cells	1496	35/21917	48/75050	-4.18763	-3.39483	2.49687
SRX1688204	TFs and others	Baz1a	Pluripotent stem cell	ES cells	542	35/21917	48/75050	-4.18763	-3.39483	2.49687
SRX868178	TFs and others	Rxra	Pluripotent stem cell	ES cells	81628	83/21917	163/75050	-4.18652	-3.39395	1.74365
SRX1421940	TFs and others	Trim28	Pluripotent stem cell	ES cells	11785	68/21917	125/75050	-4.18651	-3.39395	1.86281
SRX14812471	TFs and others	Trim24	Pluripotent stem cell	ES cells	7829	75/21917	143/75050	-4.18576	-3.39332	1.79595
SRX10710579	TFs and others	Rnf2	Pluripotent stem cell	ES cells	11688	3011/21917	9534/75050	-4.18449	-3.39241	1.08145
SRX7622757	TFs and others	Rad21	Pluripotent stem cell	ES cells	21015	243/21917	1096/75050	-4.17149	-3.38022	0.759216
SRX13440006	TFs and others	Ctcf	Pluripotent stem cell	mESC derived neural cells	15002	150/21917	727/75050	-4.16489	-3.37387	0.706523
SRX6427790	TFs and others	Mllt10	Pluripotent stem cell	ES cells	1779	51/21917	83/75050	-4.16385	-3.37295	2.10408
SRX14728930	TFs and others	Ctcf	Embryo	Embryonic brains	16494	143/21917	699/75050	-4.16264	-3.37186	0.700533
SRX1980014	TFs and others	Cdx2	Pluripotent stem cell	EpiSC	604	36/21917	49/75050	-4.15833	-3.36779	2.5158
SRX2744934	TFs and others	Adnp	Pluripotent stem cell	ES cells	5024	78/21917	151/75050	-4.15396	-3.36389	1.76883
SRX8642892	TFs and others	Rad21	Pluripotent stem cell	ES cells	20578	231/21917	1047/75050	-4.15311	-3.36316	0.755501
SRX9099738	TFs and others	Hoxc13	Pluripotent stem cell	Embryoid Bodies	56243	193/21917	897/75050	-4.14882	-3.35923	0.736774
ERX2789806	TFs and others	Epitope tags	Pluripotent stem cell	ES cells	167	23/21917	24/75050	-4.13813	-3.35329	3.2816
SRX1158925	TFs and others	Hdac3	Neural	Hippocampus	296	23/21917	24/75050	-4.13813	-3.35329	3.2816
SRX12197061	TFs and others	Pcgf3	Neural	Brain	285	23/21917	24/75050	-4.13813	-3.35329	3.2816
SRX1556090	TFs and others	Zfp57	Pluripotent stem cell	ES cells	296	23/21917	24/75050	-4.13813	-3.35329	3.2816
SRX1824746	TFs and others	Meis1	Pluripotent stem cell	P19	267	23/21917	24/75050	-4.13813	-3.35329	3.2816
SRX1989758	TFs and others	Baz1b	Neural	Nucleus Accumbens	105	23/21917	24/75050	-4.13813	-3.35329	3.2816
SRX2384335	TFs and others	Mecp2	Neural	Brain cortex	141	23/21917	24/75050	-4.13813	-3.35329	3.2816
SRX3242148	TFs and others	Dnmt3a	Neural	Visual Cortex	120	23/21917	24/75050	-4.13813	-3.35329	3.2816
SRX3242161	TFs and others	Dnmt3a	Neural	Cortex	151	23/21917	24/75050	-4.13813	-3.35329	3.2816
SRX3242172	TFs and others	Dnmt3a	Neural	Cortex	135	23/21917	24/75050	-4.13813	-3.35329	3.2816
SRX4980249	TFs and others	Hoxb1	Pluripotent stem cell	ES cells	314	23/21917	24/75050	-4.13813	-3.35329	3.2816
SRX6716531	TFs and others	Ezh2	Pluripotent stem cell	ES cells	284	23/21917	24/75050	-4.13813	-3.35329	3.2816
SRX1167117	TFs and others	5-mC	Pluripotent stem cell	ES cells	450	31/21917	39/75050	-4.13666	-3.35329	2.72187
SRX14835816	TFs and others	Cpsf3l	Pluripotent stem cell	ES cells	444	31/21917	39/75050	-4.13666	-3.35329	2.72187
SRX4403316	TFs and others	GFP	Pluripotent stem cell	ES cells	326	31/21917	39/75050	-4.13666	-3.35329	2.72187
SRX466438	TFs and others	Epitope tags	Pluripotent stem cell	ES cells	357	31/21917	39/75050	-4.13666	-3.35329	2.72187
SRX5825961	TFs and others	Lef1	Embryo	Nephron progenitor	207	31/21917	39/75050	-4.13666	-3.35329	2.72187
SRX5982666	TFs and others	Xbp1	Neural	AtT-20	260	31/21917	39/75050	-4.13666	-3.35329	2.72187
SRX671660	TFs and others	Fos	Neural	Cortical neuron	841	31/21917	39/75050	-4.13666	-3.35329	2.72187
SRX671675	TFs and others	Fosb	Neural	Cortical neuron	686	31/21917	39/75050	-4.13666	-3.35329	2.72187
SRX2871272	TFs and others	Erf	Pluripotent stem cell	ES cells	512	45/21917	70/75050	-4.13158	-3.35221	2.20132
SRX026256	TFs and others	Smad3	Pluripotent stem cell	ES cells	249	25/21917	27/75050	-4.13059	-3.35221	3.17063
SRX055318	TFs and others	Kdm5a	Pluripotent stem cell	ES cells	389	25/21917	27/75050	-4.13059	-3.35221	3.17063
SRX1131593	TFs and others	Cbfa2t2	Pluripotent stem cell	ES cells	327	25/21917	27/75050	-4.13059	-3.35221	3.17063
SRX18931899	TFs and others	Arx	Neural	Basal Ganglia	390	25/21917	27/75050	-4.13059	-3.35221	3.17063
SRX20088492	TFs and others	Maz	Pluripotent stem cell	ES cells	288	25/21917	27/75050	-4.13059	-3.35221	3.17063
SRX22253920	TFs and others	Top2b	Neural	Neurons	151	25/21917	27/75050	-4.13059	-3.35221	3.17063
SRX4159288	TFs and others	Epitope tags	Pluripotent stem cell	F9	299	25/21917	27/75050	-4.13059	-3.35221	3.17063
SRX445334	TFs and others	Smarca5	Neural	Nucleus Accumbens	139	25/21917	27/75050	-4.13059	-3.35221	3.17063
SRX5204017	TFs and others	Tet1	Neural	Frontal cortex	646	25/21917	27/75050	-4.13059	-3.35221	3.17063
SRX5204018	TFs and others	Tet1	Neural	Frontal cortex	633	25/21917	27/75050	-4.13059	-3.35221	3.17063
SRX5388096	TFs and others	Zfp708	Pluripotent stem cell	ES cells	246	25/21917	27/75050	-4.13059	-3.35221	3.17063
SRX6853316	TFs and others	Suz12	Pluripotent stem cell	ES cells	168	25/21917	27/75050	-4.13059	-3.35221	3.17063
SRX757572	TFs and others	Tal1	Pluripotent stem cell	ES cells	280	25/21917	27/75050	-4.13059	-3.35221	3.17063
SRX968949	TFs and others	Mecp2	Neural	Frontal cortex	242	25/21917	27/75050	-4.13059	-3.35221	3.17063
SRX1700555	TFs and others	Nacc1	Neural	Neuro-2a	736	32/21917	42/75050	-4.1286	-3.35084	2.60898
SRX5173620	TFs and others	Epitope tags	Pluripotent stem cell	PGCLC	343	32/21917	42/75050	-4.1286	-3.35084	2.60898
SRX17005445	TFs and others	Ctcf	Neural	Neurons	9616	138/21917	676/75050	-4.12842	-3.35084	0.69904
SRX19363538	TFs and others	Ctcf	Neural	Neurons	9616	138/21917	676/75050	-4.12842	-3.35084	0.69904
SRX3602879	TFs and others	Brd4	Pluripotent stem cell	iPS cells	6989	617/21917	1754/75050	-4.11612	-3.34015	1.20455
SRX6003871	TFs and others	Tbp	Pluripotent stem cell	ES cells	53453	704/21917	2833/75050	-4.11303	-3.33752	0.850934
SRX2415030	TFs and others	Dgcr8	Pluripotent stem cell	ES cells	397	36/21917	50/75050	-4.10986	-3.33668	2.46548
SRX5578686	TFs and others	Biotin	Pluripotent stem cell	ES cells	3063	36/21917	50/75050	-4.10986	-3.33668	2.46548
SRX9651592	TFs and others	Prdm16	Embryo	Embryonic head	521	36/21917	50/75050	-4.10986	-3.33668	2.46548
SRX10299739	TFs and others	Klf5	Embryo	embryonic skin	286	28/21917	33/75050	-4.10888	-3.33668	2.90545
SRX10445748	TFs and others	Epitope tags	Pluripotent stem cell	ES cells	257	28/21917	33/75050	-4.10888	-3.33668	2.90545
SRX10445771	TFs and others	Epitope tags	Pluripotent stem cell	ES cells	224	28/21917	33/75050	-4.10888	-3.33668	2.90545
SRX12197079	TFs and others	Auts2	Pluripotent stem cell	mESC derived neural cells	905	28/21917	33/75050	-4.10888	-3.33668	2.90545
SRX1688266	TFs and others	Srsf1	Pluripotent stem cell	ES cells	420	28/21917	33/75050	-4.10888	-3.33668	2.90545
SRX2734245	TFs and others	Epitope tags	Pluripotent stem cell	ES cells	408	28/21917	33/75050	-4.10888	-3.33668	2.90545
SRX5388089	TFs and others	Epitope tags	Pluripotent stem cell	ES cells	214	28/21917	33/75050	-4.10888	-3.33668	2.90545
SRX5463255	TFs and others	Suz12	Pluripotent stem cell	ES cells	165	28/21917	33/75050	-4.10888	-3.33668	2.90545
SRX6755626	TFs and others	Gata6	Pluripotent stem cell	ES cells	307	28/21917	33/75050	-4.10888	-3.33668	2.90545
SRX7670845	TFs and others	Epitope tags	Embryo	Embryonic limb	298	28/21917	33/75050	-4.10888	-3.33668	2.90545
SRX9098957	TFs and others	Yap1	Pluripotent stem cell	ES cells	624	28/21917	33/75050	-4.10888	-3.33668	2.90545
SRX15652587	TFs and others	Ctcf	Pluripotent stem cell	ES cells	23497	292/21917	1284/75050	-4.10876	-3.33667	0.778731
SRX085108	TFs and others	Ncaph2	Pluripotent stem cell	ES cells	627	43/21917	66/75050	-4.10737	-3.33551	2.23097
SRX3602882	TFs and others	Brd4	Pluripotent stem cell	iPS cells	496	43/21917	66/75050	-4.10737	-3.33551	2.23097
SRX9858285	TFs and others	Trim28	Pluripotent stem cell	ES cells	17401	62/21917	111/75050	-4.10247	-3.33106	1.91266
SRX14812469	TFs and others	Trp53	Pluripotent stem cell	ES cells	22104	276/21917	711/75050	-4.0993	-3.32823	1.32926
SRX13408998	TFs and others	Ctcf	Pluripotent stem cell	Embryoid Bodies	34844	534/21917	2201/75050	-4.09642	-3.32547	0.830789
SRX1688202	TFs and others	Smarcc1	Pluripotent stem cell	ES cells	446	38/21917	54/75050	-4.09564	-3.32537	2.40968
SRX310324	TFs and others	Jarid2	Pluripotent stem cell	ES cells	1954	38/21917	54/75050	-4.09564	-3.32537	2.40968
SRX5926392	TFs and others	Med24	Pluripotent stem cell	ES cells	14760	454/21917	1901/75050	-4.09445	-3.32429	0.817793
ERX1159233	TFs and others	GFP	Embryo	Embryonic heart	319	29/21917	36/75050	-4.0914	-3.32283	2.75845
ERX2789785	TFs and others	Hdac3	Pluripotent stem cell	ES cells	268	29/21917	36/75050	-4.0914	-3.32283	2.75845
SRX1437361	TFs and others	Kmt2d	Pluripotent stem cell	mESC derived cardiac cells	645	29/21917	36/75050	-4.0914	-3.32283	2.75845
SRX16057306	TFs and others	Cbx7	Pluripotent stem cell	EpiLC	231	29/21917	36/75050	-4.0914	-3.32283	2.75845
SRX4159347	TFs and others	Epitope tags	Pluripotent stem cell	F9	1593	29/21917	36/75050	-4.0914	-3.32283	2.75845
SRX8844231	TFs and others	Hif1a	Pluripotent stem cell	EpiSC	272	29/21917	36/75050	-4.0914	-3.32283	2.75845
SRX20793685	TFs and others	Ctcf	Neural	Cortical neuron	10705	279/21917	1232/75050	-4.08878	-3.32283	0.775467
SRX19951063	TFs and others	Epitope tags	Pluripotent stem cell	ES cells	7546	1604/21917	4919/75050	-4.08803	-3.32283	1.1166
SRX057741	TFs and others	Tet1	Pluripotent stem cell	ES cells	432	26/21917	30/75050	-4.08782	-3.32283	2.96771
SRX1100372	TFs and others	Baz2a	Pluripotent stem cell	ES cells	191	26/21917	30/75050	-4.08782	-3.32283	2.96771
SRX4159313	TFs and others	Epitope tags	Pluripotent stem cell	ES cells	214	26/21917	30/75050	-4.08782	-3.32283	2.96771
SRX4159315	TFs and others	Epitope tags	Pluripotent stem cell	ES cells	216	26/21917	30/75050	-4.08782	-3.32283	2.96771
SRX4394181	TFs and others	Hdgf2	Pluripotent stem cell	Embryoid Bodies	309	26/21917	30/75050	-4.08782	-3.32283	2.96771
SRX498209	TFs and others	Esrrb	Pluripotent stem cell	ZHBTc4	345	26/21917	30/75050	-4.08782	-3.32283	2.96771
SRX8818296	TFs and others	Epitope tags	Pluripotent stem cell	EpiSC	353	26/21917	30/75050	-4.08782	-3.32283	2.96771
SRX9426652	TFs and others	Stat2	Pluripotent stem cell	ES cells	290	26/21917	30/75050	-4.08782	-3.32283	2.96771
SRX3195762	TFs and others	Tcf3	Neural	Neural Stem Cells	8590	219/21917	999/75050	-4.08004	-3.31528	0.750669
SRX12298985	TFs and others	Smarca4	Embryo	Embryonic liver	316	41/21917	62/75050	-4.07927	-3.31495	2.26444
SRX2871268	TFs and others	Erf	Pluripotent stem cell	ES cells	916	41/21917	62/75050	-4.07927	-3.31495	2.26444
SRX195357	TFs and others	Pitx1	Embryo	Hindlimb	3156	53/21917	90/75050	-4.07389	-3.31013	2.01652
SRX10710583	TFs and others	Rnf2	Pluripotent stem cell	ES cells	11303	2898/21917	9170/75050	-4.0733	-3.30971	1.08218
SRX125274	TFs and others	Ctcf	Pluripotent stem cell	mESC derived neural cells	26955	242/21917	1089/75050	-4.07325	-3.30971	0.760952
SRX2172625	TFs and others	Brd4	Pluripotent stem cell	iPS cells	3465	273/21917	703/75050	-4.06931	-3.306	1.32977
SRX14835821	TFs and others	Ints3	Pluripotent stem cell	ES cells	579	31/21917	40/75050	-4.06263	-3.3001	2.65382
SRX190169	TFs and others	Smarca4	Pluripotent stem cell	ES cells	365	31/21917	40/75050	-4.06263	-3.3001	2.65382
SRX3009882	TFs and others	Zfp191	Neural	Oligodendrocyte progenitor	310	31/21917	40/75050	-4.06263	-3.3001	2.65382
SRX977544	TFs and others	GFP	Embryo	Embryonic brains	288	31/21917	40/75050	-4.06263	-3.3001	2.65382
SRX20869767	TFs and others	Rad21	Pluripotent stem cell	ES cells	40716	248/21917	1110/75050	-4.05906	-3.29664	0.765065
SRX2609732	TFs and others	Ino80	Pluripotent stem cell	ES cells	31958	2441/21917	7664/75050	-4.05398	-3.29178	1.09064
SRX14812507	TFs and others	Trp53	Pluripotent stem cell	ES cells	9760	162/21917	381/75050	-4.05207	-3.28998	1.45599
SRX14728889	TFs and others	Ctcf	Embryo	Embryonic brains	15055	142/21917	691/75050	-4.04939	-3.28752	0.703688
SRX026291	TFs and others	Ezh2	Pluripotent stem cell	ES cells	243	38/21917	55/75050	-4.04646	-3.28581	2.36587
SRX11123456	TFs and others	Biotin	Pluripotent stem cell	ES cells	1232	38/21917	55/75050	-4.04646	-3.28581	2.36587
SRX1975349	TFs and others	Rad21	Embryo	Forelimb	253	38/21917	55/75050	-4.04646	-3.28581	2.36587
SRX214076	TFs and others	Sox17	Pluripotent stem cell	ES cells	889	38/21917	55/75050	-4.04646	-3.28581	2.36587
SRX3979863	TFs and others	Klf4	Pluripotent stem cell	ES cells	457	38/21917	55/75050	-4.04646	-3.28581	2.36587
SRX10437498	TFs and others	Ctcf	Pluripotent stem cell	ES cells	80437	3313/21917	10551/75050	-4.04465	-3.28433	1.07522
SRX13408960	TFs and others	Ctcf	Pluripotent stem cell	Embryoid Bodies	23718	192/21917	891/75050	-4.04329	-3.28344	0.737893
SRX4394630	TFs and others	Dppa2	Pluripotent stem cell	ES cells	15499	527/21917	1478/75050	-4.0432	-3.28344	1.22097
SRX104233	TFs and others	Sox5	Embryo	Limbs and tails	448	36/21917	51/75050	-4.04099	-3.28222	2.41714
SRX4159341	TFs and others	Epitope tags	Pluripotent stem cell	F9	1613	36/21917	51/75050	-4.04099	-3.28222	2.41714
SRX4159344	TFs and others	Epitope tags	Pluripotent stem cell	F9	1176	36/21917	51/75050	-4.04099	-3.28222	2.41714
SRX016253	TFs and others	Jarid2	Pluripotent stem cell	ES cells	387	25/21917	28/75050	-4.0378	-3.2821	3.0574
SRX11123459	TFs and others	Biotin	Neural	Neural progenitor cells	224	25/21917	28/75050	-4.0378	-3.2821	3.0574
SRX11717332	TFs and others	Nelfa	Pluripotent stem cell	ES cells	254	25/21917	28/75050	-4.0378	-3.2821	3.0574
SRX2500401	TFs and others	Top2b	Neural	Cerebellar granule neurons	200	25/21917	28/75050	-4.0378	-3.2821	3.0574
SRX373779	TFs and others	Jarid2	Pluripotent stem cell	ES cells	213	25/21917	28/75050	-4.0378	-3.2821	3.0574
SRX4159306	TFs and others	Epitope tags	Pluripotent stem cell	ES cells	200	25/21917	28/75050	-4.0378	-3.2821	3.0574
SRX5509029	TFs and others	Mecp2	Embryo	Embryonic brains	139	25/21917	28/75050	-4.0378	-3.2821	3.0574
SRX6608366	TFs and others	Prdm10	Pluripotent stem cell	ES cells	189	25/21917	28/75050	-4.0378	-3.2821	3.0574
SRX671661	TFs and others	Fos	Neural	Cortical neuron	261	25/21917	28/75050	-4.0378	-3.2821	3.0574
SRX7064394	TFs and others	Rad21	Neural	N1E-115	16872	143/21917	693/75050	-4.03234	-3.27751	0.706598
SRX11475626	TFs and others	Pou5f1	Pluripotent stem cell	ES cells	999	34/21917	47/75050	-4.0318	-3.27751	2.47714
SRX8926858	TFs and others	Epitope tags	Pluripotent stem cell	EpiSC	425	34/21917	47/75050	-4.0318	-3.27751	2.47714
SRX12408023	TFs and others	Six2	Embryo	Embryonic kidney	390	33/21917	44/75050	-4.03079	-3.27751	2.56821
SRX1980026	TFs and others	T	Pluripotent stem cell	EpiSC	691	33/21917	44/75050	-4.03079	-3.27751	2.56821
SRX4159254	TFs and others	GFP	Pluripotent stem cell	ES cells	2012	33/21917	44/75050	-4.03079	-3.27751	2.56821
SRX1035406	TFs and others	Tal1	Pluripotent stem cell	mESC derived macrophages	353	28/21917	34/75050	-4.0295	-3.27751	2.82
SRX12124822	TFs and others	Lmnb1	Pluripotent stem cell	PGCLC	211	28/21917	34/75050	-4.0295	-3.27751	2.82
SRX14835819	TFs and others	Cpsf3l	Pluripotent stem cell	ES cells	368	28/21917	34/75050	-4.0295	-3.27751	2.82
SRX20088496	TFs and others	Rad21	Pluripotent stem cell	ES cells	3086	28/21917	34/75050	-4.0295	-3.27751	2.82
SRX6834754	TFs and others	Ptbp1	Pluripotent stem cell	ES cells	446	28/21917	34/75050	-4.0295	-3.27751	2.82
SRX14728932	TFs and others	Ctcf	Embryo	Embryonic brains	18511	185/21917	863/75050	-4.02537	-3.2737	0.734058
SRX1602947	TFs and others	Pbx1	Embryo	Embryonic brains	1336	44/21917	68/75050	-4.02457	-3.27334	2.21571
SRX5099282	TFs and others	Ctcf	Embryo	Embryonic limb	38072	379/21917	1613/75050	-4.0173	-3.2665	0.80459
SRX11417005	TFs and others	GFP	Pluripotent stem cell	ES cells	5954	334/21917	1441/75050	-4.01336	-3.26278	0.793692
SRX11642542	TFs and others	Ctcf	Embryo	Forelimb	31757	571/21917	2334/75050	-4.01255	-3.26229	0.837731
SRX2424295	TFs and others	Ctcf	Embryo	Embryonic lung	30143	318/21917	1379/75050	-4.01101	-3.26097	0.789646
SRX079889	TFs and others	Tal1	Embryo	Embryonic erythroblasts	1916	65/21917	120/75050	-4.00843	-3.2586	1.85482
SRX5600784	TFs and others	Setd1a	Pluripotent stem cell	ES cells	19749	282/21917	1241/75050	-4.00668	-3.25696	0.778121
SRX12124911	TFs and others	Ctcf	Pluripotent stem cell	Germline stem cell-like cells	39396	595/21917	2423/75050	-4.00359	-3.25398	0.840878
SRX8994326	TFs and others	Klf4	Pluripotent stem cell	ES cells	892	40/21917	60/75050	-3.99803	-3.24863	2.28286
SRX160503	TFs and others	Epitope tags	Pluripotent stem cell	ES cells	2717	52/21917	88/75050	-3.98884	-3.24003	2.02344
SRX1080398	TFs and others	Tcf3	Pluripotent stem cell	ES cells	25134	451/21917	1883/75050	-3.98878	-3.24003	0.820155
SRX8642891	TFs and others	Rad21	Pluripotent stem cell	ES cells	16296	149/21917	717/75050	-3.98748	-3.23884	0.711601
SRX175893	TFs and others	GFP	Pluripotent stem cell	ES cells	43744	2496/21917	7851/75050	-3.98121	-3.2331	1.08865
SRX2863193	TFs and others	Ctcf	Neural	Cortex	17252	146/21917	704/75050	-3.97705	-3.22938	0.710149
SRX4167126	TFs and others	Gtf2b	Pluripotent stem cell	ES cells	8902	265/21917	1174/75050	-3.97695	-3.22938	0.772943
SRX5027339	TFs and others	Pcgf2	Pluripotent stem cell	ES cells	959	61/21917	110/75050	-3.97613	-3.22867	1.89892
SRX3024493	TFs and others	Ctcf	Embryo	Forelimb	31720	572/21917	2335/75050	-3.96957	-3.22755	0.838839
SRX1745496	TFs and others	Rnf2	Pluripotent stem cell	EpiSC	208	30/21917	38/75050	-3.96911	-3.22755	2.70338
SRX2026248	TFs and others	Usp7	Pluripotent stem cell	ES cells	353	30/21917	38/75050	-3.96911	-3.22755	2.70338
SRX4159323	TFs and others	Epitope tags	Pluripotent stem cell	F9	456	30/21917	38/75050	-3.96911	-3.22755	2.70338
SRX4159332	TFs and others	Epitope tags	Pluripotent stem cell	F9	491	30/21917	38/75050	-3.96911	-3.22755	2.70338
SRX7423739	TFs and others	Suz12	Pluripotent stem cell	ES cells	385	30/21917	38/75050	-3.96911	-3.22755	2.70338
SRX8873453	TFs and others	Banp	Pluripotent stem cell	ES cells	278	30/21917	38/75050	-3.96911	-3.22755	2.70338
DRX231263	TFs and others	Epitope tags	Neural	Brain tumors	213	22/21917	23/75050	-3.96893	-3.22755	3.2754
ERX2789805	TFs and others	Epitope tags	Pluripotent stem cell	ES cells	198	22/21917	23/75050	-3.96893	-3.22755	3.2754
SRX1556187	TFs and others	Epitope tags	Pluripotent stem cell	ES cells	280	22/21917	23/75050	-3.96893	-3.22755	3.2754
SRX20088450	TFs and others	Maz	Pluripotent stem cell	ES cells	235	22/21917	23/75050	-3.96893	-3.22755	3.2754
SRX209328	TFs and others	Pou3f2	Pluripotent stem cell	mESCs, differentiated	281	22/21917	23/75050	-3.96893	-3.22755	3.2754
SRX22367524	TFs and others	Dnmt3a	Pluripotent stem cell	ES cells	138	22/21917	23/75050	-3.96893	-3.22755	3.2754
SRX3100163	TFs and others	Htt	Neural	Corpus Striatum	126	22/21917	23/75050	-3.96893	-3.22755	3.2754
SRX3100166	TFs and others	Htt	Neural	Corpus Striatum	136	22/21917	23/75050	-3.96893	-3.22755	3.2754
SRX3242146	TFs and others	Dnmt3a	Neural	Visual Cortex	113	22/21917	23/75050	-3.96893	-3.22755	3.2754
SRX4496821	TFs and others	Sox9	Pluripotent stem cell	mESC derived glial cells	308	22/21917	23/75050	-3.96893	-3.22755	3.2754
SRX5509032	TFs and others	Mecp2	Embryo	Embryonic brains	117	22/21917	23/75050	-3.96893	-3.22755	3.2754
SRX6907640	TFs and others	Mef2d	Neural	Cerebellum	200	22/21917	23/75050	-3.96893	-3.22755	3.2754
SRX14210091	TFs and others	Ing5	Pluripotent stem cell	ES cells	415	46/21917	74/75050	-3.96733	-3.22616	2.12861
SRX14601072	TFs and others	Rad21	Pluripotent stem cell	ES cells	15715	242/21917	1083/75050	-3.9669	-3.22585	0.765167
SRX13228088	TFs and others	Sox2	Pluripotent stem cell	ES cells	23116	323/21917	1396/75050	-3.96654	-3.22569	0.792295
SRX3602859	TFs and others	Brd4	Pluripotent stem cell	iPS cells	4535	295/21917	771/75050	-3.96644	-3.22569	1.3102
SRX11237502	TFs and others	Smc3	Pluripotent stem cell	ES cells	481	33/21917	45/75050	-3.96218	-3.22218	2.51114
SRX8994327	TFs and others	Klf4	Pluripotent stem cell	ES cells	571	33/21917	45/75050	-3.96218	-3.22218	2.51114
SRX17066026	TFs and others	Ctcf	Pluripotent stem cell	mESC derived erythroid cells	24876	318/21917	1378/75050	-3.96198	-3.22218	0.790219
SRX1602653	TFs and others	Kmt2b	Pluripotent stem cell	ES cells	700	42/21917	65/75050	-3.96111	-3.22184	2.21261
SRX14728920	TFs and others	Ctcf	Embryo	Embryonic face	17260	158/21917	751/75050	-3.9607	-3.22154	0.720422
SRX6427791	TFs and others	Mllt10	Pluripotent stem cell	ES cells	1951	48/21917	79/75050	-3.95384	-3.21886	2.08058
SRX330668	TFs and others	Ezh2	Pluripotent stem cell	ES cells	8931	1734/21917	5354/75050	-3.95351	-3.21886	1.10902
SRX1548138	TFs and others	Gmnn	Pluripotent stem cell	ES cells	1888	35/21917	49/75050	-3.95216	-3.21886	2.44592
SRX9651593	TFs and others	Prdm16	Embryo	Embryonic head	519	35/21917	49/75050	-3.95216	-3.21886	2.44592
SRX057757	TFs and others	Sox2	Pluripotent stem cell	ZHBTc4	291	24/21917	26/75050	-3.95144	-3.21886	3.16088
SRX1022111	TFs and others	Epitope tags	Pluripotent stem cell	ES cells	331	24/21917	26/75050	-3.95144	-3.21886	3.16088
SRX10641350	TFs and others	Rad21	Pluripotent stem cell	ES cells	250	24/21917	26/75050	-3.95144	-3.21886	3.16088
SRX10641393	TFs and others	Ctcf	Pluripotent stem cell	ES cells	812	24/21917	26/75050	-3.95144	-3.21886	3.16088
SRX11221899	TFs and others	Med4	Pluripotent stem cell	ES cells	212	24/21917	26/75050	-3.95144	-3.21886	3.16088
SRX12408018	TFs and others	Smarca4	Embryo	Embryonic kidney	200	24/21917	26/75050	-3.95144	-3.21886	3.16088
SRX14834583	TFs and others	Sox15	Pluripotent stem cell	ES cells	4196	24/21917	26/75050	-3.95144	-3.21886	3.16088
SRX17793743	TFs and others	Epitope tags	Pluripotent stem cell	ES cells	147	24/21917	26/75050	-3.95144	-3.21886	3.16088
SRX1989760	TFs and others	Baz1b	Neural	Nucleus Accumbens	128	24/21917	26/75050	-3.95144	-3.21886	3.16088
SRX22079978	TFs and others	Mecp2	Neural	Cortex	136	24/21917	26/75050	-3.95144	-3.21886	3.16088
SRX22253919	TFs and others	Top2b	Neural	Neurons	203	24/21917	26/75050	-3.95144	-3.21886	3.16088
SRX2329666	TFs and others	Med26	Pluripotent stem cell	mESC derived neural cells	263	24/21917	26/75050	-3.95144	-3.21886	3.16088
SRX2345832	TFs and others	Dgcr8	Pluripotent stem cell	ES cells	276	24/21917	26/75050	-3.95144	-3.21886	3.16088
SRX3051170	TFs and others	Cas9	Neural	Retina	169	24/21917	26/75050	-3.95144	-3.21886	3.16088
SRX3176044	TFs and others	Suz12	Pluripotent stem cell	ES cells	186	24/21917	26/75050	-3.95144	-3.21886	3.16088
SRX3242119	TFs and others	Dnmt3a	Neural	Cortex	119	24/21917	26/75050	-3.95144	-3.21886	3.16088
SRX4301427	TFs and others	Smarca4	Pluripotent stem cell	mESC derived cardiac cells	204	24/21917	26/75050	-3.95144	-3.21886	3.16088
SRX4988105	TFs and others	Etv5	Pluripotent stem cell	ES cells	444	24/21917	26/75050	-3.95144	-3.21886	3.16088
SRX651987	TFs and others	Med12	Pluripotent stem cell	ES cells	241	24/21917	26/75050	-3.95144	-3.21886	3.16088
SRX6907634	TFs and others	Mef2a	Neural	Cerebellum	253	24/21917	26/75050	-3.95144	-3.21886	3.16088
SRX8428656	TFs and others	Suz12	Pluripotent stem cell	Embryoid Bodies	266	24/21917	26/75050	-3.95144	-3.21886	3.16088
SRX9101847	TFs and others	Ezh2	Pluripotent stem cell	ES cells	10960	2296/21917	7196/75050	-3.95109	-3.21861	1.09257
SRX14728890	TFs and others	Ctcf	Embryo	Embryonic brains	16102	155/21917	739/75050	-3.94814	-3.21577	0.718219
SRX11677007	TFs and others	Tbp	Pluripotent stem cell	ES cells	22528	1201/21917	4638/75050	-3.94153	-3.20978	0.886711
SRX5023713	TFs and others	Esrrb	Pluripotent stem cell	ES cells	536	37/21917	53/75050	-3.93962	-3.20828	2.39054
SRX7622756	TFs and others	Rad21	Pluripotent stem cell	ES cells	20366	235/21917	1056/75050	-3.93938	-3.20815	0.762033
SRX868181	TFs and others	Fgfr1	Pluripotent stem cell	ES cells	6931	326/21917	1408/75050	-3.93901	-3.20788	0.792838
SRX191070	TFs and others	Epitope tags	Pluripotent stem cell	ES cells	15049	1944/21917	6041/75050	-3.93672	-3.20736	1.10194
SRX018604	TFs and others	Crx	Neural	Retina	553	27/21917	32/75050	-3.9356	-3.20736	2.88924
SRX10445747	TFs and others	Epitope tags	Pluripotent stem cell	ES cells	257	27/21917	32/75050	-3.9356	-3.20736	2.88924
SRX1556082	TFs and others	Zfp57	Pluripotent stem cell	ES cells	280	27/21917	32/75050	-3.9356	-3.20736	2.88924
SRX19176736	TFs and others	Cbx4	Pluripotent stem cell	ES cells	217	27/21917	32/75050	-3.9356	-3.20736	2.88924
SRX2329670	TFs and others	Cdk8	Pluripotent stem cell	mESC derived neural cells	382	27/21917	32/75050	-3.9356	-3.20736	2.88924
SRX3284085	TFs and others	Hdac3	Neural	Dorsal root ganglia	313	27/21917	32/75050	-3.9356	-3.20736	2.88924
SRX3528890	TFs and others	Pou5f1	Pluripotent stem cell	iPS cells	521	27/21917	32/75050	-3.9356	-3.20736	2.88924
SRX385378	TFs and others	GFP	Pluripotent stem cell	ES cells	255	27/21917	32/75050	-3.9356	-3.20736	2.88924
SRX4159307	TFs and others	Epitope tags	Pluripotent stem cell	ES cells	220	27/21917	32/75050	-3.9356	-3.20736	2.88924
SRX5463265	TFs and others	Suz12	Pluripotent stem cell	ES cells	148	27/21917	32/75050	-3.9356	-3.20736	2.88924
SRX5578677	TFs and others	Biotin	Pluripotent stem cell	ES cells	893	27/21917	32/75050	-3.9356	-3.20736	2.88924
SRX5578678	TFs and others	Biotin	Pluripotent stem cell	ES cells	392	27/21917	32/75050	-3.9356	-3.20736	2.88924
SRX6410184	TFs and others	Phf6	Neural	Arcuate Nucleus of Hypothalamus	163	27/21917	32/75050	-3.9356	-3.20736	2.88924
SRX6755634	TFs and others	Biotin	Pluripotent stem cell	ES cells	578	27/21917	32/75050	-3.9356	-3.20736	2.88924
SRX7176632	TFs and others	GFP	Pluripotent stem cell	ES cells	416	27/21917	32/75050	-3.9356	-3.20736	2.88924
SRX9426631	TFs and others	Stat1	Pluripotent stem cell	ES cells	245	27/21917	32/75050	-3.9356	-3.20736	2.88924
SRX950712	TFs and others	Pou5f1	Pluripotent stem cell	iPS cells	516	27/21917	32/75050	-3.9356	-3.20736	2.88924
SRX6988643	TFs and others	Ctcf	Neural	Cerebellum	29573	473/21917	1963/75050	-3.93346	-3.20532	0.825107
SRX978380	TFs and others	Ep400	Pluripotent stem cell	ES cells	659	44/21917	70/75050	-3.93321	-3.20527	2.15241
SRX2440081	TFs and others	Smc1a	Pluripotent stem cell	ES cells	777	40/21917	61/75050	-3.93189	-3.20436	2.24543
SRX11237506	TFs and others	Rad21	Pluripotent stem cell	ES cells	24246	295/21917	1287/75050	-3.93036	-3.20304	0.784898
SRX8833469	TFs and others	Med1	Pluripotent stem cell	mESC derived neural cells	8615	403/21917	1700/75050	-3.92901	-3.20179	0.811756
SRX118003	TFs and others	Gata1	Pluripotent stem cell	mESC derived haematopoietic progenitor	800	28/21917	35/75050	-3.9277	-3.2013	2.73943
SRX3151944	TFs and others	Lmnb1	Pluripotent stem cell	ES cells	186	28/21917	35/75050	-3.9277	-3.2013	2.73943
SRX5825976	TFs and others	Tcf7l1	Embryo	Nephron progenitor	276	28/21917	35/75050	-3.9277	-3.2013	2.73943
SRX13440007	TFs and others	Ctcf	Pluripotent stem cell	mESC derived neural cells	32037	416/21917	1749/75050	-3.92482	-3.19863	0.814466
SRX499114	TFs and others	Pou5f1	Pluripotent stem cell	ES cells	20941	301/21917	1311/75050	-3.9224	-3.19741	0.786201
SRX003888	TFs and others	Smarca4	Pluripotent stem cell	ES cells	204	25/21917	29/75050	-3.92039	-3.19741	2.95197
SRX1049912	TFs and others	Epitope tags	Pluripotent stem cell	ES cells	574	25/21917	29/75050	-3.92039	-3.19741	2.95197
SRX1557250	TFs and others	Smad2	Pluripotent stem cell	P19	345	25/21917	29/75050	-3.92039	-3.19741	2.95197
SRX1706945	TFs and others	Lhx3	Pluripotent stem cell	mESCs, differentiated	395	25/21917	29/75050	-3.92039	-3.19741	2.95197
SRX18127735	TFs and others	Eed	Pluripotent stem cell	ES cells	230	25/21917	29/75050	-3.92039	-3.19741	2.95197
SRX3176041	TFs and others	Suz12	Pluripotent stem cell	ES cells	156	25/21917	29/75050	-3.92039	-3.19741	2.95197
SRX373782	TFs and others	Jarid2	Pluripotent stem cell	ES cells	209	25/21917	29/75050	-3.92039	-3.19741	2.95197
SRX4815303	TFs and others	Zbtb24	Pluripotent stem cell	ES cells	396	25/21917	29/75050	-3.92039	-3.19741	2.95197
SRX5494940	TFs and others	Epitope tags	Pluripotent stem cell	ES cells	276	25/21917	29/75050	-3.92039	-3.19741	2.95197
SRX604257	TFs and others	Suv39h2	Pluripotent stem cell	mESC derived neural cells	292	25/21917	29/75050	-3.92039	-3.19741	2.95197
SRX680486	TFs and others	Bmi1	Neural	Brain	325	25/21917	29/75050	-3.92039	-3.19741	2.95197
SRX9599939	TFs and others	Tcf12	Embryo	Embryonic liver	186	25/21917	29/75050	-3.92039	-3.19741	2.95197
SRX11677008	TFs and others	Tbp	Pluripotent stem cell	ES cells	24982	1200/21917	4632/75050	-3.91651	-3.19378	0.88712
SRX5578683	TFs and others	Biotin	Pluripotent stem cell	ES cells	3158	537/21917	1515/75050	-3.91602	-3.19349	1.21376
SRX018669	TFs and others	Rara	Pluripotent stem cell	ES cells	1141	46/21917	75/75050	-3.91254	-3.19052	2.10023
SRX823726	TFs and others	Aff3	Pluripotent stem cell	ES cells	4884	111/21917	242/75050	-3.90731	-3.1859	1.57064
SRX3602865	TFs and others	Brd4	Pluripotent stem cell	iPS cells	978	55/21917	96/75050	-3.90366	-3.18245	1.96183
SRX022493	TFs and others	Ep300	Pluripotent stem cell	ES cells	855	30/21917	39/75050	-3.89925	-3.17925	2.63406
SRX1824748	TFs and others	Meis1	Pluripotent stem cell	P19	408	30/21917	39/75050	-3.89925	-3.17925	2.63406
SRX1975355	TFs and others	Rad21	Embryo	Hindlimb	263	30/21917	39/75050	-3.89925	-3.17925	2.63406
SRX3666118	TFs and others	Epitope tags	Pluripotent stem cell	ES cells	437	30/21917	39/75050	-3.89925	-3.17925	2.63406
SRX5858857	TFs and others	Smc1a	Pluripotent stem cell	ES cells	301	30/21917	39/75050	-3.89925	-3.17925	2.63406
SRX691797	TFs and others	Epitope tags	Neural	Neuro-2a	166	30/21917	39/75050	-3.89925	-3.17925	2.63406
SRX7423726	TFs and others	Suz12	Pluripotent stem cell	ES cells	521	30/21917	39/75050	-3.89925	-3.17925	2.63406
SRX7670844	TFs and others	Epitope tags	Embryo	Embryonic limb	344	30/21917	39/75050	-3.89925	-3.17925	2.63406
SRX20248690	TFs and others	Rad21	Pluripotent stem cell	ES cells	29123	288/21917	1259/75050	-3.89797	-3.17807	0.783315
SRX1706954	TFs and others	Pou5f1	Pluripotent stem cell	mESCs, differentiated	708	37/21917	54/75050	-3.89314	-3.17404	2.34627
SRX20088487	TFs and others	Maz	Pluripotent stem cell	ES cells	594	37/21917	54/75050	-3.89314	-3.17404	2.34627
SRX2796968	TFs and others	Epitope tags	Pluripotent stem cell	ES cells	471	51/21917	86/75050	-3.88981	-3.17092	2.03068
SRX3118386	TFs and others	Rad21	Pluripotent stem cell	ES cells	28117	230/21917	1035/75050	-3.88867	-3.16988	0.760952
SRX1017424	TFs and others	Rxra	Pluripotent stem cell	F9	899	43/21917	67/75050	-3.87844	-3.16065	2.19767
ERX2789784	TFs and others	Hdac3	Pluripotent stem cell	ES cells	352	33/21917	46/75050	-3.87613	-3.15904	2.45655
SRX12124921	TFs and others	Lmnb1	Pluripotent stem cell	Germline stem cell-like cells	273	33/21917	46/75050	-3.87613	-3.15904	2.45655
SRX1706946	TFs and others	Lhx3	Pluripotent stem cell	mESCs, differentiated	730	33/21917	46/75050	-3.87613	-3.15904	2.45655
SRX3217106	TFs and others	Epitope tags	Neural	Neural Stem Cells	239	33/21917	46/75050	-3.87613	-3.15904	2.45655
SRX3828415	TFs and others	Ctcf	Neural	Olfactory Nerve	19168	275/21917	1208/75050	-3.87475	-3.15784	0.779535
SRX2636937	TFs and others	Ctcf	Embryo	Forelimb	32051	539/21917	2208/75050	-3.87473	-3.15784	0.83591
SRX1478415	TFs and others	Plagl1	Neural	Neuro-2a	2771	161/21917	382/75050	-3.869	-3.15243	1.44322
SRX1670217	TFs and others	Med12	Pluripotent stem cell	ES cells	381	32/21917	43/75050	-3.86853	-3.15243	2.5483
SRX348397	TFs and others	Ezh2	Pluripotent stem cell	ES cells	388	32/21917	43/75050	-3.86853	-3.15243	2.5483
SRX5173623	TFs and others	Epitope tags	Pluripotent stem cell	PGCLC	378	32/21917	43/75050	-3.86853	-3.15243	2.5483
SRX19884807	TFs and others	Epitope tags	Embryo	Gastruloid	6401	192/21917	884/75050	-3.86824	-3.15243	0.743736
SRX3825599	TFs and others	Hdac1	Pluripotent stem cell	ES cells	436	62/21917	114/75050	-3.86818	-3.15243	1.86233
SRX11432373	TFs and others	Epitope tags	Pluripotent stem cell	ES cells	3804	177/21917	427/75050	-3.86781	-3.15243	1.41943
SRX9195316	TFs and others	Tbp	Pluripotent stem cell	ES cells	7025	232/21917	1041/75050	-3.86676	-3.15243	0.763145
SRX191945	TFs and others	Gata4	Pluripotent stem cell	ES cells	2173	45/21917	72/75050	-3.86562	-3.15243	2.14018
SRX4739174	TFs and others	Pou5f1	Pluripotent stem cell	ES cells	509	45/21917	72/75050	-3.86562	-3.15243	2.14018
SRX1214069	TFs and others	Tet3	Pluripotent stem cell	mESC derived neural cells	256	24/21917	27/75050	-3.86484	-3.15243	3.04381
SRX13061821	TFs and others	Biotin	Pluripotent stem cell	ES cells	206	24/21917	27/75050	-3.86484	-3.15243	3.04381
SRX14633778	TFs and others	Suz12	Pluripotent stem cell	ES cells	136	24/21917	27/75050	-3.86484	-3.15243	3.04381
SRX1745498	TFs and others	Rnf2	Pluripotent stem cell	EpiSC	349	24/21917	27/75050	-3.86484	-3.15243	3.04381
SRX17733006	TFs and others	Runx2	Pluripotent stem cell	ATDC-5	183	24/21917	27/75050	-3.86484	-3.15243	3.04381
SRX19952384	TFs and others	Sox2	Neural	Gq-CNO	181	24/21917	27/75050	-3.86484	-3.15243	3.04381
SRX19952385	TFs and others	Sox9	Neural	Gq-CNO	196	24/21917	27/75050	-3.86484	-3.15243	3.04381
SRX23264980	TFs and others	Foxo3	Pluripotent stem cell	ES cells	237	24/21917	27/75050	-3.86484	-3.15243	3.04381
SRX4159302	TFs and others	Epitope tags	Pluripotent stem cell	ES cells	182	24/21917	27/75050	-3.86484	-3.15243	3.04381
SRX4159320	TFs and others	Epitope tags	Pluripotent stem cell	ES cells	171	24/21917	27/75050	-3.86484	-3.15243	3.04381
SRX4301430	TFs and others	Smarca4	Pluripotent stem cell	mESC derived cardiac cells	194	24/21917	27/75050	-3.86484	-3.15243	3.04381
SRX4681588	TFs and others	Satb1	Pluripotent stem cell	ES cells	173	24/21917	27/75050	-3.86484	-3.15243	3.04381
SRX6853315	TFs and others	Suz12	Pluripotent stem cell	ES cells	156	24/21917	27/75050	-3.86484	-3.15243	3.04381
SRX8297730	TFs and others	Epitope tags	Pluripotent stem cell	mESC derived cardiac cells	228	24/21917	27/75050	-3.86484	-3.15243	3.04381
SRX8428653	TFs and others	Rnf2	Pluripotent stem cell	Embryoid Bodies	258	24/21917	27/75050	-3.86484	-3.15243	3.04381
SRX7617545	TFs and others	Ctcf	Pluripotent stem cell	mESCs, differentiated	39845	793/21917	3145/75050	-3.86218	-3.15091	0.86342
SRX8833465	TFs and others	Epitope tags	Pluripotent stem cell	mESC derived neural cells	31090	184/21917	853/75050	-3.86193	-3.15091	0.738649
SRX10629537	TFs and others	Brd4	Pluripotent stem cell	ES cells	188	27/21917	33/75050	-3.86124	-3.15091	2.80169
SRX2528919	TFs and others	Ezh2	Pluripotent stem cell	ES cells	203	27/21917	33/75050	-3.86124	-3.15091	2.80169
SRX2741884	TFs and others	Lmnb1	Pluripotent stem cell	ES cells	158	27/21917	33/75050	-3.86124	-3.15091	2.80169
SRX2767587	TFs and others	Epitope tags	Neural	Medulloblastoma	230	27/21917	33/75050	-3.86124	-3.15091	2.80169
SRX327702	TFs and others	Dnmt3l	Pluripotent stem cell	ES cells	373	27/21917	33/75050	-3.86124	-3.15091	2.80169
SRX4159325	TFs and others	Epitope tags	Pluripotent stem cell	F9	243	27/21917	33/75050	-3.86124	-3.15091	2.80169
SRX4980244	TFs and others	Rest	Pluripotent stem cell	ES cells	336	27/21917	33/75050	-3.86124	-3.15091	2.80169
SRX9075316	TFs and others	Kdm1a	Pluripotent stem cell	iPS cells	2581	27/21917	33/75050	-3.86124	-3.15091	2.80169
SRX5023714	TFs and others	Esrrb	Pluripotent stem cell	ES cells	1362	58/21917	103/75050	-3.85861	-3.14857	1.92824
SRX14812489	TFs and others	Epitope tags	Pluripotent stem cell	ES cells	6760	53/21917	92/75050	-3.85712	-3.14728	1.97268
SRX16844926	TFs and others	GFP	Pluripotent stem cell	ES cells	6156	434/21917	1812/75050	-3.848	-3.13904	0.820165
SRX149640	TFs and others	Stag2	Pluripotent stem cell	ES cells	29719	229/21917	1029/75050	-3.84705	-3.13819	0.762061
SRX1980012	TFs and others	Crebbp	Pluripotent stem cell	EpiSC	2296	330/21917	882/75050	-3.84664	-3.13788	1.28119
SRX5436003	TFs and others	Stag2	Pluripotent stem cell	ES cells	21111	435/21917	1815/75050	-3.84152	-3.13325	0.820696
SRX20248706	TFs and others	Rad21	Pluripotent stem cell	ES cells	30079	379/21917	1604/75050	-3.83938	-3.13121	0.809104
SRX6071844	TFs and others	Pcgf1	Pluripotent stem cell	ES cells	3134	695/21917	2014/75050	-3.83787	-3.1298	1.18167
SRX5126305	TFs and others	Kdm1a	Neural	Prefrontal Cortex	14268	554/21917	2260/75050	-3.83526	-3.12729	0.839404
SRX20248701	TFs and others	Ctcf	Pluripotent stem cell	ES cells	32749	398/21917	1675/75050	-3.83462	-3.12674	0.81365
SRX1556182	TFs and others	Epitope tags	Pluripotent stem cell	ES cells	554	37/21917	55/75050	-3.82878	-3.1213	2.30361
SRX14812491	TFs and others	Epitope tags	Pluripotent stem cell	ES cells	9117	110/21917	240/75050	-3.8285	-3.12111	1.56946
SRX1539908	TFs and others	Suz12	Pluripotent stem cell	ES cells	299	45/21917	73/75050	-3.82623	-3.11904	2.11086
SRX3889819	TFs and others	Myb	Embryo	Embryonic liver	781	45/21917	73/75050	-3.82623	-3.11904	2.11086
SRX116259	TFs and others	Ctcf	Neural	Brain	11376	191/21917	878/75050	-3.82412	-3.11713	0.744918
SRX9326756	TFs and others	Smc3	Pluripotent stem cell	ES cells	30871	270/21917	1187/75050	-3.82315	-3.11635	0.778902
SRX079888	TFs and others	Gata1	Embryo	Embryonic erythroblasts	2231	65/21917	122/75050	-3.82188	-3.11547	1.82441
SRX14812470	TFs and others	Trim24	Pluripotent stem cell	ES cells	7377	65/21917	122/75050	-3.82188	-3.11547	1.82441
SRX2498439	TFs and others	Epitope tags	Pluripotent stem cell	ES cells	26205	3188/21917	10160/75050	-3.81988	-3.11357	1.07447
SRX19839668	TFs and others	Ctcf	Neural	Neural Stem Cells	22205	382/21917	1614/75050	-3.81764	-3.11172	0.810456
SRX9195303	TFs and others	Tbp	Pluripotent stem cell	ES cells	9563	376/21917	1591/75050	-3.81727	-3.11145	0.809258
SRX195355	TFs and others	Pitx1	Embryo	Hindlimb	2131	47/21917	78/75050	-3.81568	-3.11025	2.06335
SRX6988644	TFs and others	Ctcf	Neural	Cerebellum	31927	515/21917	2114/75050	-3.81129	-3.10625	0.834203
SRX2353881	TFs and others	Cbx2	Pluripotent stem cell	ES cells	722	70/21917	135/75050	-3.81065	-3.1057	1.77555
SRX1670177	TFs and others	Med12	Pluripotent stem cell	ES cells	607	49/21917	83/75050	-3.8096	-3.1049	2.02156
SRX1036411	TFs and others	Pou5f1	Pluripotent stem cell	ES cells	545	30/21917	40/75050	-3.80926	-3.1049	2.56821
SRX3083358	TFs and others	Kdm5c	Neural	Hippocampus	334	30/21917	40/75050	-3.80926	-3.1049	2.56821
SRX984568	TFs and others	Biotin	Pluripotent stem cell	ES cells	433	30/21917	40/75050	-3.80926	-3.1049	2.56821
SRX2007463	TFs and others	Chd4	Pluripotent stem cell	ES cells	1267	73/21917	142/75050	-3.80824	-3.10407	1.76037
SRX143833	TFs and others	Ctcf	Embryo	Embryonic limb	20601	228/21917	1023/75050	-3.8052	-3.10142	0.763183
SRX1613301	TFs and others	Ezh2	Pluripotent stem cell	ES cells	319	32/21917	44/75050	-3.80345	-3.10028	2.49039
SRX1975351	TFs and others	Rad21	Embryo	Forelimb	273	32/21917	44/75050	-3.80345	-3.10028	2.49039
SRX18127734	TFs and others	Eed	Pluripotent stem cell	ES cells	345	29/21917	37/75050	-3.80155	-3.10028	2.6839
SRX2737370	TFs and others	Mtf2	Pluripotent stem cell	ES cells	273	29/21917	37/75050	-3.80155	-3.10028	2.6839
SRX3828421	TFs and others	Ldb1	Neural	Olfactory Nerve	282	29/21917	37/75050	-3.80155	-3.10028	2.6839
SRX5463232	TFs and others	Mtf2	Pluripotent stem cell	ES cells	210	29/21917	37/75050	-3.80155	-3.10028	2.6839
SRX085109	TFs and others	Smc1a	Pluripotent stem cell	ES cells	25351	164/21917	771/75050	-3.80014	-3.10028	0.728382
DRX231261	TFs and others	Epitope tags	Neural	Brain tumors	226	21/21917	22/75050	-3.79875	-3.10028	3.26863
SRX016845	TFs and others	Epitope tags	Pluripotent stem cell	ES cells	255	21/21917	22/75050	-3.79875	-3.10028	3.26863
SRX11003444	TFs and others	Epitope tags	Pluripotent stem cell	ES cells	120	21/21917	22/75050	-3.79875	-3.10028	3.26863
SRX150258	TFs and others	Mecp2	Neural	Brain	281	21/21917	22/75050	-3.79875	-3.10028	3.26863
SRX19480143	TFs and others	Epitope tags	Pluripotent stem cell	ES cells	145	21/21917	22/75050	-3.79875	-3.10028	3.26863
SRX19480144	TFs and others	Epitope tags	Pluripotent stem cell	ES cells	128	21/21917	22/75050	-3.79875	-3.10028	3.26863
SRX1973343	TFs and others	Cas9	Neural	Neurospheres	198	21/21917	22/75050	-3.79875	-3.10028	3.26863
SRX20088453	TFs and others	Patz1	Pluripotent stem cell	ES cells	283	21/21917	22/75050	-3.79875	-3.10028	3.26863
SRX25842411	TFs and others	Ctnnb1	Embryo	Forelimb	226	21/21917	22/75050	-3.79875	-3.10028	3.26863
SRX3331742	TFs and others	Hif1a	Neural	Prefrontal Cortex	254	21/21917	22/75050	-3.79875	-3.10028	3.26863
SRX333579	TFs and others	Chd4	Pluripotent stem cell	iPS cells	279	21/21917	22/75050	-3.79875	-3.10028	3.26863
SRX4632663	TFs and others	Tbr1	Neural	Cortex	186	21/21917	22/75050	-3.79875	-3.10028	3.26863
SRX691800	TFs and others	Epitope tags	Neural	Neuro-2a	205	21/21917	22/75050	-3.79875	-3.10028	3.26863
SRX700324	TFs and others	Mef2d	Neural	Retina	215	21/21917	22/75050	-3.79875	-3.10028	3.26863
SRX759286	TFs and others	Epitope tags	Neural	Cortical neuron	254	21/21917	22/75050	-3.79875	-3.10028	3.26863
SRX7815181	TFs and others	Nfia	Neural	Olfactory Bulb	123	21/21917	22/75050	-3.79875	-3.10028	3.26863
SRX2423532	TFs and others	Ctcf	Neural	Brain	34086	397/21917	1671/75050	-3.79777	-3.0994	0.813549
SRX5099277	TFs and others	Ctcf	Embryo	Embryonic limb	21890	149/21917	710/75050	-3.79543	-3.09722	0.718617
SRX095349	TFs and others	Mbd3	Pluripotent stem cell	ES cells	424	34/21917	48/75050	-3.79483	-3.09722	2.42553
SRX1975348	TFs and others	Rad21	Embryo	Forelimb	271	34/21917	48/75050	-3.79483	-3.09722	2.42553
SRX3341238	TFs and others	O-GlcNAc	Pluripotent stem cell	ES cells	283	34/21917	48/75050	-3.79483	-3.09722	2.42553
SRX21026483	TFs and others	Rela	Neural	Cerebral Cortex	33751	436/21917	1817/75050	-3.79359	-3.09608	0.821677
SRX590274	TFs and others	Ep300	Pluripotent stem cell	mESCs, differentiated	549	39/21917	60/75050	-3.78503	-3.08838	2.22578
SRX1975353	TFs and others	Rad21	Embryo	Hindlimb	298	36/21917	52/75050	-3.78419	-3.08782	2.37066
SRX254799	TFs and others	Epitope tags	Pluripotent stem cell	mESCs, differentiated	430	36/21917	52/75050	-3.78419	-3.08782	2.37066
SRX3272226	TFs and others	Cbfa2t3	Pluripotent stem cell	Embryoid Bodies	536	36/21917	52/75050	-3.78419	-3.08782	2.37066
SRX1141351	TFs and others	Nanog	Pluripotent stem cell	EpiLC	27777	84/21917	443/75050	-3.78384	-3.08757	0.6493
DRX021196	TFs and others	Ctcf	Embryo	Embryonic limb	20848	274/21917	1201/75050	-3.78334	-3.08717	0.781227
SRX2762150	TFs and others	Kmt2b	Pluripotent stem cell	ES cells	14029	1124/21917	4345/75050	-3.77228	-3.08037	0.885821
SRX055319	TFs and others	Kdm5a	Pluripotent stem cell	ES cells	336	23/21917	25/75050	-3.77133	-3.08037	3.15034
SRX10641388	TFs and others	Ctcf	Pluripotent stem cell	ES cells	950	23/21917	25/75050	-3.77133	-3.08037	3.15034
SRX10641395	TFs and others	Ctcf	Pluripotent stem cell	ES cells	1531	23/21917	25/75050	-3.77133	-3.08037	3.15034
SRX1093867	TFs and others	Epitope tags	Pluripotent stem cell	ES cells	282	23/21917	25/75050	-3.77133	-3.08037	3.15034
SRX12264605	TFs and others	Creb1	Neural	Neurons	203	23/21917	25/75050	-3.77133	-3.08037	3.15034
SRX14633789	TFs and others	Suz12	Pluripotent stem cell	EpiLC	207	23/21917	25/75050	-3.77133	-3.08037	3.15034
[truncated: 7,403 more rows]

## Sheet: E12_specific
ID	Antigen class	Antigen	Cell class	Cell	Num of peaks	Overlaps / E12	Overlaps / random100	Log P-val_	Log Q-val_	Fold Enrichment
SRX13340083	TFs and others	Rad21	Embryo	Embryonic head	34822	1113/21982	5406/75050	-29.779	-25.4246	0.702915
SRX19085833	TFs and others	5-mC	Neural	Cortex	26532	799/21982	1657/75050	-29.2038	-25.2626	1.6463
SRX9372864	TFs and others	Eed	Pluripotent stem cell	ES cells	37105	4518/21982	12886/75050	-29.1399	-25.2626	1.19705
SRX390111	TFs and others	GFP	Pluripotent stem cell	ES cells	110566	6739/21982	20248/75050	-25.6392	-21.8869	1.13631
SRX661585	TFs and others	Ctcf	Neural	Brain	67199	1267/21982	5881/75050	-25.5278	-21.8724	0.735544
SRX390399	TFs and others	Tcf12	Pluripotent stem cell	mESC derived endodermal cells	22324	279/21982	1754/75050	-23.9473	-20.3711	0.543073
SRX6831870	TFs and others	Rad21	Pluripotent stem cell	ES cells	40047	1030/21982	4866/75050	-23.1746	-19.6653	0.722684
SRX11797895	TFs and others	Sox6	Pluripotent stem cell	EpiSCs derived oligodendrocyte progenitors	23053	456/21982	2455/75050	-20.7401	-17.4039	0.634157
SRX9486379	TFs and others	Sox2	Pluripotent stem cell	ES cells	63917	533/21982	2778/75050	-20.7169	-17.4039	0.655056
SRX5251394	TFs and others	Smad3	Pluripotent stem cell	Embryoid Bodies	25735	1031/21982	4763/75050	-19.9984	-16.7902	0.739029
SRX9486383	TFs and others	Sox2	Pluripotent stem cell	ES cells	88692	876/21982	4146/75050	-19.8957	-16.7697	0.72137
SRX8844235	TFs and others	Olig2	Pluripotent stem cell	EpiSC	52560	1562/21982	6810/75050	-19.8936	-16.7697	0.7831
SRX390112	TFs and others	GFP	Pluripotent stem cell	ES cells	136269	6533/21982	19915/75050	-19.6903	-16.5912	1.11999
SRX9107990	TFs and others	Rad21	Pluripotent stem cell	ES cells	50879	840/21982	3975/75050	-19.0123	-15.959	0.721482
SRX6831871	TFs and others	Rad21	Pluripotent stem cell	ES cells	30070	573/21982	2892/75050	-18.8526	-15.8204	0.676456
SRX9486381	TFs and others	Sox2	Pluripotent stem cell	ES cells	74704	905/21982	4223/75050	-18.7628	-15.7702	0.731663
SRX9195301	TFs and others	Tbp	Pluripotent stem cell	ES cells	21647	904/21982	4214/75050	-18.5932	-15.6368	0.732415
SRX9486380	TFs and others	Nanog	Pluripotent stem cell	ES cells	187188	1910/21982	8061/75050	-18.4417	-15.5023	0.808962
SRX5251393	TFs and others	Smad3	Pluripotent stem cell	Embryoid Bodies	13668	586/21982	2931/75050	-18.3509	-15.4437	0.682598
ERX2021916	TFs and others	Rad21	Pluripotent stem cell	ES cells	26756	342/21982	1901/75050	-18.0006	-15.1086	0.614225
SRX11797899	TFs and others	Sox6	Pluripotent stem cell	EpiSCs derived oligodendrocyte progenitors	17471	336/21982	1872/75050	-17.866	-15.003	0.612797
SRX8844234	TFs and others	Olig2	Pluripotent stem cell	EpiSC	53447	1579/21982	6781/75050	-17.6871	-14.8379	0.795009
SRX977368	TFs and others	Epitope tags	Pluripotent stem cell	iPSC intermediates	52489	494/21982	2532/75050	-17.6208	-14.7849	0.666111
SRX5251397	TFs and others	Foxh1	Pluripotent stem cell	Embryoid Bodies	15650	536/21982	2698/75050	-17.376	-14.5863	0.678276
SRX977369	TFs and others	Epitope tags	Pluripotent stem cell	iPSC intermediates	45283	369/21982	2002/75050	-17.3725	-14.5863	0.629283
SRX390396	TFs and others	Smad2	Pluripotent stem cell	mESC derived endodermal cells	30394	426/21982	2238/75050	-17.2392	-14.4646	0.64988
SRX9486378	TFs and others	Nanog	Pluripotent stem cell	ES cells	175890	1471/21982	6347/75050	-17.1582	-14.3949	0.791275
SRX6831867	TFs and others	Smc1a	Pluripotent stem cell	ES cells	68795	1431/21982	6185/75050	-16.9048	-14.1632	0.789921
SRX10560011	TFs and others	Smc1a	Pluripotent stem cell	ES cells	45729	1618/21982	6890/75050	-16.8529	-14.1218	0.801757
SRX23715617	TFs and others	Ctcf	Embryo	Embryonic brains	31712	529/21982	2651/75050	-16.7446	-14.053	0.681286
SRX9195317	TFs and others	Tbp	Pluripotent stem cell	ES cells	17125	614/21982	2993/75050	-16.6092	-13.9269	0.700398
SRX10437500	TFs and others	Ctcf	Pluripotent stem cell	ES cells	34414	851/21982	3931/75050	-16.4526	-13.7795	0.739112
SRX15652628	TFs and others	Rad21	Pluripotent stem cell	ES cells	24357	204/21982	1254/75050	-16.2157	-13.5603	0.555413
SRX2182950	TFs and others	Pax7	Neural	AtT-20	48889	1110/21982	4929/75050	-16.1984	-13.5532	0.768861
SRX23715616	TFs and others	Ctcf	Embryo	Embryonic brains	29291	458/21982	2336/75050	-15.9763	-13.3543	0.669385
SRX9486382	TFs and others	Nanog	Pluripotent stem cell	ES cells	201942	1735/21982	7279/75050	-15.7484	-13.1422	0.813788
SRX7685626	TFs and others	Rad21	Pluripotent stem cell	ES cells	6355	125/21982	877/75050	-15.6717	-13.0808	0.486624
SRX1287747	TFs and others	5-mC	Pluripotent stem cell	ES cells	63561	796/21982	1916/75050	-15.6507	-13.0672	1.41841
SRX20144540	TFs and others	Ctcf	Embryo	Embryonic brains	34888	561/21982	2746/75050	-15.6031	-13.0269	0.697503
SRX14728935	TFs and others	Ctcf	Embryo	Embryonic brains	26542	258/21982	1480/75050	-15.5716	-13.0026	0.595171
SRX20144584	TFs and others	Ctcf	Embryo	Embryonic brains	31364	532/21982	2626/75050	-15.4929	-12.9421	0.691672
SRX8642887	TFs and others	Rad21	Pluripotent stem cell	ES cells	23764	502/21982	2503/75050	-15.4903	-12.9421	0.684741
SRX8642890	TFs and others	Rad21	Pluripotent stem cell	ES cells	23190	1047/21982	4657/75050	-15.4774	-12.9359	0.767581
SRX10560009	TFs and others	Smc1a	Pluripotent stem cell	ES cells	24182	797/21982	3681/75050	-15.4216	-12.8868	0.739224
SRX7622743	TFs and others	Stag2	Pluripotent stem cell	ES cells	27165	312/21982	1705/75050	-15.2284	-12.7129	0.624761
SRX20599249	TFs and others	Gli3	Neural	Cortex	18219	410/21982	852/75050	-15.1257	-12.6164	1.64296
SRX20144541	TFs and others	Ctcf	Embryo	Embryonic brains	31039	473/21982	2371/75050	-15.0573	-12.5722	0.681103
SRX23715618	TFs and others	Ctcf	Embryo	Embryonic brains	26981	319/21982	1725/75050	-14.8484	-12.3748	0.631372
SRX7416190	TFs and others	Hoxc13	Pluripotent stem cell	Embryoid Bodies	44332	84/21982	660/75050	-14.8419	-12.374	0.434529
SRX213793	TFs and others	Kdm4c	Pluripotent stem cell	ES cells	31049	1485/21982	6295/75050	-14.799	-12.3428	0.805405
SRX21026477	TFs and others	Nfe2l2	Neural	Cerebral Cortex	39083	440/21982	2228/75050	-14.7941	-12.3428	0.67425
SRX19320248	TFs and others	Rad21	Pluripotent stem cell	ES cells	29782	331/21982	1773/75050	-14.7295	-12.2836	0.637386
SRX20144585	TFs and others	Ctcf	Embryo	Embryonic brains	27105	391/21982	2023/75050	-14.7226	-12.282	0.659879
SRX14728934	TFs and others	Ctcf	Embryo	Embryonic brains	26472	243/21982	1391/75050	-14.5543	-12.1394	0.596434
SRX2762150	TFs and others	Kmt2b	Pluripotent stem cell	ES cells	14029	976/21982	4345/75050	-14.5264	-12.1165	0.766908
SRX5465885	TFs and others	Ctcf	Embryo	Metanephros	27544	424/21982	2154/75050	-14.5118	-12.1128	0.672053
SRX15652619	TFs and others	Rad21	Pluripotent stem cell	ES cells	21837	158/21982	1010/75050	-14.5081	-12.1128	0.534096
SRX20144583	TFs and others	Ctcf	Embryo	Embryonic brains	28573	409/21982	2091/75050	-14.4241	-12.0463	0.66781
SRX10134093	TFs and others	Rad21	Pluripotent stem cell	mESCs, differentiated	22324	324/21982	1734/75050	-14.3787	-12.0195	0.637939
SRX2424311	TFs and others	Ctcf	Neural	Brain	31933	287/21982	1572/75050	-14.2186	-11.8895	0.623323
SRX2424693	TFs and others	Ctcf	Neural	Brain	43783	441/21982	2216/75050	-14.1955	-11.8705	0.679442
SRX977377	TFs and others	Pou5f1	Pluripotent stem cell	iPSC intermediates	36039	123/21982	839/75050	-14.1779	-11.8569	0.500526
SRX15652625	TFs and others	Rad21	Pluripotent stem cell	ES cells	17595	119/21982	819/75050	-14.1142	-11.7999	0.496074
SRX4167127	TFs and others	Gtf2b	Pluripotent stem cell	ES cells	10933	273/21982	1509/75050	-14.0949	-11.7897	0.617671
SRX11677007	TFs and others	Tbp	Pluripotent stem cell	ES cells	22528	1061/21982	4638/75050	-13.7174	-11.4458	0.781031
SRX19320250	TFs and others	Rad21	Pluripotent stem cell	ES cells	23896	290/21982	1571/75050	-13.6299	-11.3736	0.630239
SRX9195313	TFs and others	Tbp	Pluripotent stem cell	ES cells	9398	334/21982	1756/75050	-13.6276	-11.3736	0.64939
SRX11716810	TFs and others	Yap1	Neural	Brain tumors	10192	590/21982	2799/75050	-13.5831	-11.3359	0.719669
SRX4397583	TFs and others	Pou5f1	Pluripotent stem cell	iPS cells	23711	1144/21982	4947/75050	-13.5135	-11.2764	0.789528
SRX4397584	TFs and others	Pou5f1	Pluripotent stem cell	iPS cells	12971	619/21982	2911/75050	-13.4967	-11.2629	0.725992
SRX8833468	TFs and others	Epitope tags	Pluripotent stem cell	mESC derived neural cells	34927	247/21982	1381/75050	-13.4627	-11.2349	0.610642
SRX22670283	TFs and others	Tbr1	Neural	Cortex	23219	675/21982	3131/75050	-13.4518	-11.231	0.736045
SRX10134089	TFs and others	Rad21	Pluripotent stem cell	mESCs, differentiated	19346	266/21982	1460/75050	-13.3267	-11.1262	0.622031
SRX11677014	TFs and others	Ints3	Pluripotent stem cell	ES cells	16584	929/21982	4116/75050	-13.3252	-11.1262	0.770591
SRX20144582	TFs and others	Ctcf	Embryo	Embryonic brains	28220	407/21982	2049/75050	-13.315	-11.1216	0.678166
SRX15652624	TFs and others	Rad21	Pluripotent stem cell	ES cells	15651	97/21982	700/75050	-13.3146	-11.1216	0.473105
SRX9794975	TFs and others	Ctcf	Neural	Cerebellum	18077	212/21982	1224/75050	-13.2745	-11.0845	0.591341
SRX047141	TFs and others	Kdm1a	Pluripotent stem cell	ES cells	21925	342/21982	1779/75050	-13.2632	-11.0761	0.656347
SRX20793682	TFs and others	Ctcf	Neural	Cortical neuron	28814	587/21982	2776/75050	-13.2558	-11.0717	0.721942
SRX14728915	TFs and others	Ctcf	Embryo	Embryonic brains	18570	182/21982	1092/75050	-13.2424	-11.0612	0.569026
SRX4167118	TFs and others	Med12	Pluripotent stem cell	ES cells	13951	347/21982	1798/75050	-13.2099	-11.0316	0.658906
SRX19320247	TFs and others	Rad21	Pluripotent stem cell	ES cells	31196	336/21982	1752/75050	-13.1922	-11.0197	0.65477
SRX10134091	TFs and others	Rad21	Pluripotent stem cell	mESCs, differentiated	18671	242/21982	1352/75050	-13.1251	-10.9554	0.611114
SRX23715619	TFs and others	Ctcf	Embryo	Embryonic brains	28637	378/21982	1924/75050	-13.1157	-10.9488	0.670765
SRX2424312	TFs and others	Ctcf	Neural	Brain	33452	371/21982	1895/75050	-13.0595	-10.8982	0.668418
SRX2424694	TFs and others	Ctcf	Neural	Brain	38863	343/21982	1776/75050	-13.0112	-10.8582	0.659378
SRX9195303	TFs and others	Tbp	Pluripotent stem cell	ES cells	9563	299/21982	1591/75050	-12.9676	-10.8173	0.64163
SRX130599	TFs and others	Kdm6b	Embryo	Embryonic brains	11941	160/21982	986/75050	-12.9335	-10.7886	0.554021
SRX17781589	TFs and others	Ctcf	Embryo	Embryonic brains	15889	287/21982	1538/75050	-12.9209	-10.784	0.637102
SRX1670207	TFs and others	Rad21	Pluripotent stem cell	ES cells	26513	598/21982	2806/75050	-12.8993	-10.7676	0.727607
SRX5465888	TFs and others	Ctcf	Embryo	Metanephros	28294	516/21982	2478/75050	-12.8587	-10.7296	0.710938
SRX022047	TFs and others	Tbp	Pluripotent stem cell	ES cells	8127	125/21982	823/75050	-12.7845	-10.6682	0.518554
DRX021195	TFs and others	Ctcf	Embryo	Embryonic head	20482	209/21982	1199/75050	-12.7701	-10.6563	0.595128
SRX1080393	TFs and others	Tcf3	Pluripotent stem cell	Embryoid Bodies	23437	453/21982	2222/75050	-12.7669	-10.6556	0.696046
SRX11677008	TFs and others	Tbp	Pluripotent stem cell	ES cells	24982	1071/21982	4632/75050	-12.68	-10.576	0.789413
SRX5465886	TFs and others	Ctcf	Embryo	Metanephros	27074	404/21982	2019/75050	-12.6717	-10.5726	0.68317
SRX5251398	TFs and others	Foxh1	Pluripotent stem cell	Embryoid Bodies	12225	234/21982	1306/75050	-12.637	-10.5427	0.611725
SRX7622746	TFs and others	Stag1	Pluripotent stem cell	ES cells	32243	508/21982	2437/75050	-12.6109	-10.5233	0.711691
SRX390394	TFs and others	Tcf12	Pluripotent stem cell	ES cells	46128	893/21982	3944/75050	-12.4928	-10.424	0.773033
SRX499114	TFs and others	Pou5f1	Pluripotent stem cell	ES cells	20941	236/21982	1311/75050	-12.4837	-10.4171	0.6146
SRX9195312	TFs and others	Tbp	Pluripotent stem cell	ES cells	14321	498/21982	2394/75050	-12.4609	-10.401	0.710213
SRX9821435	TFs and others	Nelfe	Neural	Cortical neuron	14223	875/21982	3871/75050	-12.4182	-10.3653	0.771735
SRX5926392	TFs and others	Med24	Pluripotent stem cell	ES cells	14760	377/21982	1901/75050	-12.415	-10.3653	0.677084
SRX017058	TFs and others	Nelfa	Pluripotent stem cell	ES cells	11060	403/21982	2006/75050	-12.4143	-10.3653	0.685895
SRX11677009	TFs and others	Tbp	Pluripotent stem cell	ES cells	24898	1071/21982	4615/75050	-12.2916	-10.2447	0.792321
SRX14728937	TFs and others	Ctcf	Embryo	Embryonic brains	20771	158/21982	962/75050	-12.2636	-10.2231	0.560745
SRX275808	TFs and others	Epitope tags	Neural	Neurospheres	10870	436/21982	2136/75050	-12.2221	-10.1858	0.696897
SRX9195314	TFs and others	Tbp	Pluripotent stem cell	ES cells	8970	260/21982	1407/75050	-12.2042	-10.17	0.630903
SRX2172628	TFs and others	Ctcf	Neural	Retina	20215	394/21982	1963/75050	-12.1866	-10.1606	0.685266
ERX2021914	TFs and others	Ctcf	Pluripotent stem cell	ES cells	31524	283/21982	1502/75050	-12.1675	-10.1435	0.64328
SRX125273	TFs and others	Smc1a	Pluripotent stem cell	mESC derived neural cells	19845	81/21982	601/75050	-12.1366	-10.1187	0.460144
SRX10134095	TFs and others	Rad21	Pluripotent stem cell	mESCs, differentiated	15771	180/21982	1057/75050	-12.1337	-10.1186	0.581408
SRX19320251	TFs and others	Rad21	Pluripotent stem cell	ES cells	32332	362/21982	1830/75050	-12.1114	-10.0999	0.675369
SRX16844884	TFs and others	GFP	Pluripotent stem cell	ES cells	12420	782/21982	3499/75050	-12.0945	-10.087	0.763038
SRX16844885	TFs and others	GFP	Pluripotent stem cell	ES cells	15188	1038/21982	4478/75050	-12.0407	-10.0371	0.791401
SRX13994786	TFs and others	Epitope tags	Embryo	Embryonic tongue	45648	422/21982	2073/75050	-12.0239	-10.0255	0.695019
SRX9195318	TFs and others	Tbp	Pluripotent stem cell	ES cells	6847	194/21982	1116/75050	-12.0216	-10.0252	0.5935
SRX1670191	TFs and others	Rad21	Pluripotent stem cell	ES cells	29065	507/21982	2413/75050	-11.9892	-10.0024	0.717355
SRX8556272	TFs and others	Kmt2b	Pluripotent stem cell	ES cells	22101	1696/21982	6943/75050	-11.988	-10.0024	0.833993
SRX5465890	TFs and others	Ctcf	Embryo	Embryonic brains	22328	197/21982	1128/75050	-11.9032	-9.92722	0.596267
SRX4167125	TFs and others	Gtf2b	Pluripotent stem cell	ES cells	10535	302/21982	1575/75050	-11.8782	-9.90584	0.654651
SRX6003867	TFs and others	Tbp	Pluripotent stem cell	ES cells	54998	567/21982	2647/75050	-11.8468	-9.87981	0.731329
SRX16844886	TFs and others	GFP	Pluripotent stem cell	ES cells	13592	939/21982	4092/75050	-11.8415	-9.87629	0.783454
SRX5292052	TFs and others	Sox2	Neural	AtT-20	27173	96/21982	668/75050	-11.8368	-9.87336	0.490657
SRX3549422	TFs and others	Med1	Neural	Neural Stem Cells	6831	236/21982	1293/75050	-11.8204	-9.86226	0.623156
SRX17005444	TFs and others	Ctcf	Neural	Neurons	17980	249/21982	1349/75050	-11.8187	-9.86226	0.630189
SRX19363537	TFs and others	Ctcf	Neural	Neurons	17980	249/21982	1349/75050	-11.8187	-9.86226	0.630189
SRX16844918	TFs and others	GFP	Pluripotent stem cell	ES cells	12946	879/21982	3862/75050	-11.808	-9.8533	0.77707
SRX1433433	TFs and others	Kdm1a	Neural	Neural Stem Cells	8991	128/21982	817/75050	-11.8046	-9.85162	0.534899
SRX1670223	TFs and others	Rad21	Pluripotent stem cell	ES cells	20081	317/21982	1635/75050	-11.7956	-9.84486	0.66195
SRX1704889	TFs and others	Nanog	Pluripotent stem cell	ES cells	26121	274/21982	1455/75050	-11.7944	-9.84486	0.642941
SRX977379	TFs and others	Pou5f1	Pluripotent stem cell	iPSC intermediates	26132	205/21982	1160/75050	-11.7807	-9.83286	0.603364
SRX8833469	TFs and others	Med1	Pluripotent stem cell	mESC derived neural cells	8615	333/21982	1700/75050	-11.7748	-9.82866	0.668773
SRX9195316	TFs and others	Tbp	Pluripotent stem cell	ES cells	7025	178/21982	1041/75050	-11.7602	-9.81882	0.583785
SRX10560010	TFs and others	Smc1a	Pluripotent stem cell	ES cells	28550	529/21982	2493/75050	-11.7572	-9.8178	0.724464
SRX5251389	TFs and others	Foxh1	Pluripotent stem cell	ES cells	30251	1457/21982	6042/75050	-11.7189	-9.78448	0.823308
SRX9641476	TFs and others	Rad21	Pluripotent stem cell	ES cells	24120	315/21982	1623/75050	-11.6981	-9.76697	0.662637
SRX5099280	TFs and others	Ctcf	Embryo	Embryonic limb	36341	208/21982	1170/75050	-11.6751	-9.74723	0.606961
SRX10157271	TFs and others	Banp	Pluripotent stem cell	mESC derived neural cells	10594	758/21982	3389/75050	-11.6635	-9.73888	0.763627
SRX977375	TFs and others	Pou5f1	Pluripotent stem cell	iPSC intermediates	30647	116/21982	758/75050	-11.6591	-9.73689	0.522483
SRX2424295	TFs and others	Ctcf	Embryo	Embryonic lung	30143	257/21982	1379/75050	-11.6567	-9.73689	0.636286
SRX114998	TFs and others	5-hmC	Pluripotent stem cell	ES cells	30361	822/21982	2099/75050	-11.6349	-9.71827	1.33704
SRX19843233	TFs and others	Mbd3	Neural	Cortex	16737	742/21982	3325/75050	-11.629	-9.71553	0.761896
SRX9821437	TFs and others	Nelfe	Neural	Cortical neuron	11927	595/21982	2751/75050	-11.6193	-9.7074	0.738431
SRX9641482	TFs and others	Rad21	Pluripotent stem cell	ES cells	29867	440/21982	2132/75050	-11.6152	-9.70487	0.70461
SRX19320249	TFs and others	Rad21	Pluripotent stem cell	ES cells	22647	196/21982	1116/75050	-11.5924	-9.68673	0.599619
SRX14601071	TFs and others	Rad21	Pluripotent stem cell	ES cells	19872	262/21982	1398/75050	-11.5896	-9.68547	0.639849
SRX20793686	TFs and others	Ctcf	Neural	Cortical neuron	19288	342/21982	1731/75050	-11.5638	-9.66121	0.674547
SRX7622741	TFs and others	Stag1	Pluripotent stem cell	ES cells	34871	443/21982	2143/75050	-11.5594	-9.65834	0.705773
SRX13408941	TFs and others	Ctcf	Pluripotent stem cell	Embryoid Bodies	19135	200/21982	1132/75050	-11.5321	-9.63409	0.603208
SRX1670195	TFs and others	Rad21	Pluripotent stem cell	ES cells	22076	347/21982	1750/75050	-11.5215	-9.625	0.676979
SRX7685634	TFs and others	Rad21	Pluripotent stem cell	ES cells	25553	259/21982	1384/75050	-11.5181	-9.62312	0.638921
SRX5465891	TFs and others	Ctcf	Embryo	Embryonic brains	19584	287/21982	1501/75050	-11.5156	-9.62212	0.652807
SRX14601076	TFs and others	Rad21	Pluripotent stem cell	ES cells	14577	314/21982	1613/75050	-11.5001	-9.60812	0.664628
SRX5126306	TFs and others	Kdm1a	Neural	Prefrontal Cortex	19632	721/21982	3238/75050	-11.4901	-9.60081	0.760225
SRX9794980	TFs and others	Rad21	Neural	Cerebellum	9122	61/21982	489/75050	-11.4706	-9.58357	0.425897
SRX14046358	TFs and others	Ctcf	Pluripotent stem cell	mESC derived neural cells	7670	122/21982	781/75050	-11.4268	-9.54371	0.533325
SRX6003871	TFs and others	Tbp	Pluripotent stem cell	ES cells	53453	618/21982	2833/75050	-11.4235	-9.54188	0.744776
SRX14601067	TFs and others	Rad21	Pluripotent stem cell	ES cells	18200	312/21982	1602/75050	-11.4014	-9.52703	0.664929
SRX2916333	TFs and others	Ctcf	Pluripotent stem cell	mESC derived neural cells	32834	427/21982	2073/75050	-11.3939	-9.52097	0.703254
DRX013326	TFs and others	Kdm1a	Pluripotent stem cell	EpiSC	14819	123/21982	784/75050	-11.3725	-9.50384	0.535639
SRX16844913	TFs and others	GFP	Pluripotent stem cell	ES cells	7649	476/21982	2270/75050	-11.3662	-9.49896	0.71592
SRX5926394	TFs and others	Med24	Pluripotent stem cell	ES cells	16822	458/21982	2196/75050	-11.3577	-9.49187	0.71206
SRX248286	TFs and others	Nanog	Pluripotent stem cell	ES cells	56971	902/21982	3930/75050	-11.3366	-9.47358	0.783606
SRX6032060	TFs and others	Sox2	Pluripotent stem cell	ES cells	20477	94/21982	649/75050	-11.3163	-9.45468	0.4945
SRX19838666	TFs and others	Kmt2b	Pluripotent stem cell	ES cells	10044	551/21982	2564/75050	-11.3007	-9.44048	0.733698
SRX868619	TFs and others	Zfp217	Pluripotent stem cell	ES cells	8892	264/21982	1399/75050	-11.2964	-9.43757	0.644273
SRX5600784	TFs and others	Setd1a	Pluripotent stem cell	ES cells	19749	227/21982	1241/75050	-11.2863	-9.43145	0.624507
SRX4167128	TFs and others	Gtf2b	Pluripotent stem cell	ES cells	9812	248/21982	1332/75050	-11.2834	-9.43145	0.635669
SRX20248689	TFs and others	Rad21	Pluripotent stem cell	ES cells	26075	173/21982	1007/75050	-11.2426	-9.39473	0.586543
SRX13440008	TFs and others	Ctcf	Pluripotent stem cell	mESC derived neural cells	29011	258/21982	1372/75050	-11.2318	-9.38663	0.642021
SRX6003869	TFs and others	Tbp	Pluripotent stem cell	ES cells	52510	506/21982	2383/75050	-11.1931	-9.35327	0.724953
SRX1141348	TFs and others	Nanog	Pluripotent stem cell	EpiLC	32720	74/21982	550/75050	-11.1882	-9.3497	0.459359
SRX16844887	TFs and others	GFP	Pluripotent stem cell	ES cells	10495	687/21982	3093/75050	-11.1769	-9.33972	0.758334
SRX11677010	TFs and others	Tbp	Pluripotent stem cell	ES cells	24462	1087/21982	4626/75050	-11.1734	-9.33754	0.802246
SRX9641473	TFs and others	Rad21	Pluripotent stem cell	ES cells	21942	404/21982	1973/75050	-11.1635	-9.33026	0.699098
SRX5465889	TFs and others	Rad21	Embryo	Metanephros	16250	162/21982	956/75050	-11.1522	-9.32287	0.57855
SRX13440029	TFs and others	Maz	Pluripotent stem cell	mESC derived neural cells	6866	178/21982	1026/75050	-11.1356	-9.30885	0.59232
SRX17229468	TFs and others	Ctcf	Embryo	Neural Crest	51719	905/21982	3931/75050	-11.1117	-9.2888	0.786012
SRX14601063	TFs and others	Rad21	Pluripotent stem cell	ES cells	16551	294/21982	1519/75050	-11.1068	-9.28595	0.660805
SRX7622754	TFs and others	Rad21	Pluripotent stem cell	ES cells	31624	380/21982	1874/75050	-11.0937	-9.2775	0.692305
SRX3015772	TFs and others	Foxp1	Neural	Neural Stem Cells	41102	2329/21982	9213/75050	-11.0928	-9.2775	0.863082
SRX9641485	TFs and others	Rad21	Pluripotent stem cell	ES cells	29322	401/21982	1959/75050	-11.0858	-9.27175	0.698865
SRX7617543	TFs and others	Ctcf	Pluripotent stem cell	mESCs, differentiated	44704	790/21982	3488/75050	-11.0566	-9.24505	0.773275
SRX821474	TFs and others	Myc	Neural	Medulloblastoma	34883	821/21982	3606/75050	-11.0531	-9.24279	0.777322
SRX16844896	TFs and others	GFP	Pluripotent stem cell	ES cells	10744	599/21982	2742/75050	-10.9851	-9.18217	0.745835
SRX16844919	TFs and others	GFP	Pluripotent stem cell	ES cells	11982	813/21982	3574/75050	-10.9782	-9.17649	0.77664
SRX10134087	TFs and others	Ctcf	Pluripotent stem cell	mESCs, differentiated	41484	1275/21982	5324/75050	-10.974	-9.17472	0.817628
SRX19838667	TFs and others	Kmt2b	Pluripotent stem cell	ES cells	8471	470/21982	2232/75050	-10.9627	-9.16463	0.718931
SRX1433430	TFs and others	Kdm1a	Neural	Neural Stem Cells	8374	118/21982	754/75050	-10.9321	-9.13523	0.534311
SRX14601073	TFs and others	Rad21	Pluripotent stem cell	ES cells	16225	266/21982	1398/75050	-10.9302	-9.13493	0.649618
SRX7653548	TFs and others	Nanog	Pluripotent stem cell	ES cells	62275	613/21982	2796/75050	-10.9153	-9.12321	0.748526
SRX6988642	TFs and others	Ctcf	Neural	Cerebellum	25364	376/21982	1850/75050	-10.904	-9.11399	0.693904
SRX7622750	TFs and others	Stag2	Pluripotent stem cell	ES cells	24026	267/21982	1401/75050	-10.9037	-9.11399	0.650664
SRX15652627	TFs and others	Rad21	Pluripotent stem cell	ES cells	24320	201/21982	1120/75050	-10.8999	-9.11137	0.612719
SRX5099276	TFs and others	Ctcf	Embryo	Embryonic limb	44202	538/21982	2500/75050	-10.8915	-9.10415	0.734727
DRX021196	TFs and others	Ctcf	Embryo	Embryonic limb	20848	220/21982	1201/75050	-10.8532	-9.07285	0.625408
ERX2021913	TFs and others	Ctcf	Pluripotent stem cell	ES cells	26092	210/21982	1158/75050	-10.8474	-9.06936	0.619148
SRX2423531	TFs and others	Ctcf	Neural	Brain	40637	489/21982	2301/75050	-10.7829	-9.01059	0.725564
SRX13476141	TFs and others	Ctcf	Pluripotent stem cell	mESC derived neural cells	19270	135/21982	826/75050	-10.7669	-8.99801	0.558004
SRX11677017	TFs and others	Ssrp1	Pluripotent stem cell	ES cells	18212	1050/21982	4467/75050	-10.7658	-8.99801	0.802522
SRX7617539	TFs and others	Ctcf	Pluripotent stem cell	mESCs, differentiated	42112	764/21982	3375/75050	-10.7542	-8.9918	0.772864
SRX20248712	TFs and others	Rad21	Pluripotent stem cell	ES cells	37933	419/21982	2020/75050	-10.754	-8.9918	0.708184
SRX287022	TFs and others	Foxa2	Embryo	Embryonic pancreas	17961	631/21982	2860/75050	-10.745	-8.98391	0.753263
SRX8844233	TFs and others	Olig2	Pluripotent stem cell	EpiSC	20511	702/21982	3135/75050	-10.7335	-8.97462	0.76451
SRX14728930	TFs and others	Ctcf	Embryo	Embryonic brains	16494	107/21982	699/75050	-10.7292	-8.97142	0.522625
SRX16844926	TFs and others	GFP	Pluripotent stem cell	ES cells	6156	368/21982	1812/75050	-10.7244	-8.96772	0.693383
SRX20248718	TFs and others	Rad21	Pluripotent stem cell	ES cells	35743	432/21982	2072/75050	-10.7163	-8.96071	0.711832
SRX17822057	TFs and others	Epitope tags	Pluripotent stem cell	P19	25392	82/21982	579/75050	-10.7139	-8.9605	0.483525
SRX13439999	TFs and others	Ctcf	Pluripotent stem cell	mESC derived neural cells	21040	192/21982	1078/75050	-10.6989	-8.94658	0.608087
SRX20869766	TFs and others	Rad21	Pluripotent stem cell	ES cells	35446	149/21982	888/75050	-10.6962	-8.94497	0.572871
SRX085109	TFs and others	Smc1a	Pluripotent stem cell	ES cells	25351	123/21982	771/75050	-10.6754	-8.9274	0.544671
SRX7622744	TFs and others	Rad21	Pluripotent stem cell	ES cells	17838	270/21982	1407/75050	-10.671	-8.92408	0.655169
SRX3430136	TFs and others	Rad21	Pluripotent stem cell	ES cells	32722	198/21982	1101/75050	-10.6646	-8.91998	0.61399
SRX6003873	TFs and others	Tbp	Pluripotent stem cell	ES cells	59783	788/21982	3465/75050	-10.6642	-8.91998	0.776437
SRX19843232	TFs and others	Mbd3	Neural	Cortex	14435	653/21982	2940/75050	-10.6463	-8.90471	0.758314
SRX3427397	TFs and others	Ctcf	Embryo	Nephron progenitor	27282	372/21982	1827/75050	-10.6439	-8.90336	0.695165
SRX977370	TFs and others	Epitope tags	Pluripotent stem cell	iPSC intermediates	27422	349/21982	1733/75050	-10.6328	-8.89542	0.68756
SRX19458768	TFs and others	Ctcf	Neural	Neural progenitor cells	57005	483/21982	2273/75050	-10.629	-8.89267	0.72549
SRX9372878	TFs and others	Eed	Pluripotent stem cell	ES cells	10272	1391/21982	3863/75050	-10.6269	-8.89162	1.22938
SRX1670203	TFs and others	Rad21	Pluripotent stem cell	ES cells	19191	401/21982	1943/75050	-10.6241	-8.88986	0.70462
SRX21026483	TFs and others	Rela	Neural	Cerebral Cortex	33751	370/21982	1817/75050	-10.6167	-8.88454	0.695233
SRX3024492	TFs and others	Ctcf	Embryo	Forelimb	33056	488/21982	2291/75050	-10.6146	-8.8835	0.727241
SRX2423532	TFs and others	Ctcf	Neural	Brain	34086	334/21982	1671/75050	-10.6032	-8.87413	0.682423
SRX10157270	TFs and others	Banp	Pluripotent stem cell	mESC derived neural cells	11756	902/21982	3897/75050	-10.6014	-8.87336	0.790241
SRX062949	TFs and others	Ctcf	Neural	Cerebellum	24778	231/21982	1242/75050	-10.5925	-8.86651	0.635
SRX143851	TFs and others	Ctcf	Neural	Cerebellum	24761	231/21982	1242/75050	-10.5925	-8.86651	0.635
SRX13994787	TFs and others	Epitope tags	Embryo	Embryonic tongue	46464	467/21982	2206/75050	-10.5755	-8.85257	0.722761
SRX868181	TFs and others	Fgfr1	Pluripotent stem cell	ES cells	6931	271/21982	1408/75050	-10.5688	-8.84688	0.657128
SRX16844911	TFs and others	GFP	Pluripotent stem cell	ES cells	16021	1160/21982	4871/75050	-10.5601	-8.84221	0.813061
SRX14728886	TFs and others	Ctcf	Embryo	Embryonic limb	16024	144/21982	863/75050	-10.5415	-8.82661	0.569686
SRX5126305	TFs and others	Kdm1a	Neural	Prefrontal Cortex	14268	481/21982	2260/75050	-10.5392	-8.8253	0.726641
SRX13440007	TFs and others	Ctcf	Pluripotent stem cell	mESC derived neural cells	32037	354/21982	1749/75050	-10.53	-8.81809	0.69103
SRX2916323	TFs and others	Ctcf	Pluripotent stem cell	mESC derived neural cells	43933	560/21982	2573/75050	-10.5262	-8.81527	0.743073
SRX5491871	TFs and others	Ctcf	Neural	Cerebellar Vermis	16919	158/21982	923/75050	-10.4999	-8.79094	0.584439
SRX12124912	TFs and others	Ctcf	Pluripotent stem cell	Germline stem cell-like cells	38912	449/21982	2131/75050	-10.4934	-8.78543	0.71936
SRX4167126	TFs and others	Gtf2b	Pluripotent stem cell	ES cells	8902	216/21982	1174/75050	-10.4893	-8.78356	0.628158
SRX7416189	TFs and others	Hoxc13	Pluripotent stem cell	Embryoid Bodies	46549	47/21982	401/75050	-10.4766	-8.77447	0.400163
SRX16844924	TFs and others	GFP	Pluripotent stem cell	ES cells	14085	1017/21982	4328/75050	-10.4667	-8.76553	0.802264
SRX13439089	TFs and others	Brd3	Pluripotent stem cell	ES cells	7912	343/21982	1701/75050	-10.4134	-8.71608	0.688451
SRX10134085	TFs and others	Ctcf	Pluripotent stem cell	mESCs, differentiated	38198	753/21982	3318/75050	-10.4019	-8.70553	0.774822
SRX11642541	TFs and others	Ctcf	Embryo	Forelimb	33054	490/21982	2293/75050	-10.3993	-8.70389	0.729584
SRX5600782	TFs and others	Setd1a	Pluripotent stem cell	ES cells	29699	1085/21982	4581/75050	-10.3728	-8.68212	0.808636
SRX8833501	TFs and others	Tle1	Pluripotent stem cell	mESC derived neural cells	27515	197/21982	1091/75050	-10.3596	-8.67094	0.616488
SRX11642542	TFs and others	Ctcf	Embryo	Forelimb	31757	501/21982	2334/75050	-10.3577	-8.67078	0.732859
SRX16844901	TFs and others	GFP	Pluripotent stem cell	ES cells	12379	794/21982	3473/75050	-10.3536	-8.66854	0.780547
SRX10687862	TFs and others	Epitope tags	Embryo	Forelimb	24705	592/21982	2692/75050	-10.3358	-8.65352	0.75081
SRX16844897	TFs and others	GFP	Pluripotent stem cell	ES cells	9402	545/21982	2506/75050	-10.3245	-8.64314	0.742504
SRX5371704	TFs and others	Sp3	Pluripotent stem cell	ES cells	10762	645/21982	2897/75050	-10.3032	-8.62276	0.760142
SRX9195302	TFs and others	Tbp	Pluripotent stem cell	ES cells	8513	244/21982	1288/75050	-10.2992	-8.61968	0.646781
SRX15652622	TFs and others	Rad21	Pluripotent stem cell	ES cells	15964	80/21982	563/75050	-10.2971	-8.6185	0.485138
SRX7416203	TFs and others	Hoxc9	Pluripotent stem cell	Embryoid Bodies	56294	170/21982	971/75050	-10.2957	-8.61802	0.597741
SRX14728931	TFs and others	Ctcf	Embryo	Embryonic brains	14883	104/21982	675/75050	-10.2903	-8.61353	0.526033
SRX2424294	TFs and others	Ctcf	Embryo	Embryonic lung	33080	336/21982	1670/75050	-10.28	-8.60414	0.68692
SRX14601064	TFs and others	Rad21	Pluripotent stem cell	ES cells	14996	256/21982	1339/75050	-10.2781	-8.60315	0.652744
SRX9195315	TFs and others	Tbp	Pluripotent stem cell	ES cells	8107	234/21982	1246/75050	-10.2676	-8.59446	0.641182
SRX2916328	TFs and others	Ctcf	Pluripotent stem cell	mESC derived neural cells	40874	524/21982	2422/75050	-10.2637	-8.59147	0.738653
SRX19320246	TFs and others	Rad21	Pluripotent stem cell	ES cells	24332	179/21982	1009/75050	-10.2243	-8.55297	0.605683
SRX13440002	TFs and others	Ctcf	Pluripotent stem cell	mESC derived neural cells	23023	225/21982	1207/75050	-10.2113	-8.54266	0.636442
SRX13408960	TFs and others	Ctcf	Pluripotent stem cell	Embryoid Bodies	23718	152/21982	891/75050	-10.2	-8.53226	0.582438
SRX977367	TFs and others	Epitope tags	Pluripotent stem cell	iPSC intermediates	32325	125/21982	769/75050	-10.189	-8.52393	0.554967
SRX12265452	TFs and others	Smc3	Pluripotent stem cell	ES cells	29316	190/21982	1056/75050	-10.1783	-8.51412	0.61429
SRX1158299	TFs and others	Rnf2	Pluripotent stem cell	ES cells	20233	1787/21982	7176/75050	-10.1494	-8.48787	0.850209
SRX143822	TFs and others	Ctcf	Embryo	Embryonic brains	34368	279/21982	1430/75050	-10.1438	-8.48315	0.666119
SRX11416998	TFs and others	GFP	Pluripotent stem cell	ES cells	18201	1024/21982	4339/75050	-10.1412	-8.48143	0.805738
SRX9794978	TFs and others	Ctcf	Neural	Cerebellum	16028	150/21982	880/75050	-10.1006	-8.44606	0.581959
SRX143833	TFs and others	Ctcf	Embryo	Embryonic limb	20601	183/21982	1023/75050	-10.0825	-8.42969	0.610744
SRX7622752	TFs and others	Rad21	Pluripotent stem cell	ES cells	13458	188/21982	1045/75050	-10.0778	-8.42585	0.614222
SRX11417005	TFs and others	GFP	Pluripotent stem cell	ES cells	5954	282/21982	1441/75050	-10.0703	-8.42093	0.668142
SRX104394	TFs and others	Rad21	Pluripotent stem cell	ES cells	29947	179/21982	1005/75050	-10.0526	-8.40834	0.608094
SRX4578585	TFs and others	Smad2	Pluripotent stem cell	ES cells	11702	334/21982	1653/75050	-10.0485	-8.40593	0.689854
SRX14728936	TFs and others	Ctcf	Embryo	Embryonic brains	15257	94/21982	624/75050	-10.0434	-8.40335	0.514312
SRX390397	TFs and others	Tcf12	Pluripotent stem cell	mESC derived endodermal cells	44646	650/21982	2906/75050	-10.0298	-8.39239	0.763662
SRX14601075	TFs and others	Rad21	Pluripotent stem cell	ES cells	14479	284/21982	1447/75050	-10.0233	-8.38908	0.67009
SRX1659049	TFs and others	Ep300	Pluripotent stem cell	mESC derived neural cells	8683	303/21982	1526/75050	-10.0158	-8.38241	0.677909
SRX7622755	TFs and others	Rad21	Pluripotent stem cell	ES cells	22396	232/21982	1230/75050	-10.0126	-8.38003	0.643971
SRX7622758	TFs and others	Rad21	Pluripotent stem cell	ES cells	22062	224/21982	1196/75050	-10.0066	-8.37486	0.639441
SRX5436003	TFs and others	Stag2	Pluripotent stem cell	ES cells	21111	374/21982	1815/75050	-10.0047	-8.37378	0.703523
SRX22512358	TFs and others	Ctcf	Neural	Neural progenitor cells	13055	117/21982	730/75050	-9.9951	-8.365	0.547201
SRX6988643	TFs and others	Ctcf	Neural	Cerebellum	29573	411/21982	1963/75050	-9.9936	-8.36468	0.714834
SRX9596422	TFs and others	Trim28	Pluripotent stem cell	ES cells	11554	320/21982	1596/75050	-9.99315	-8.36468	0.684543
SRX5926393	TFs and others	Med24	Pluripotent stem cell	ES cells	13428	318/21982	1586/75050	-9.96906	-8.34222	0.684554
SRX3024498	TFs and others	Ctcf	Embryo	Forelimb	21372	228/21982	1213/75050	-9.96727	-8.34124	0.641738
SRX1141349	TFs and others	Nanog	Pluripotent stem cell	EpiLC	22710	51/21982	413/75050	-9.95534	-8.33094	0.421603
SRX15652609	TFs and others	Ctcf	Pluripotent stem cell	ES cells	35677	322/21982	1602/75050	-9.95338	-8.32978	0.686241
SRX3342612	TFs and others	Srf	Neural	Neural progenitor cells	16434	284/21982	1446/75050	-9.94934	-8.32744	0.670554
SRX14728920	TFs and others	Ctcf	Embryo	Embryonic face	17260	122/21982	751/75050	-9.94702	-8.32744	0.55463
SRX2000075	TFs and others	Ctcf	Neural	Neural progenitor cells	17435	87/21982	589/75050	-9.94597	-8.32719	0.504298
SRX3024493	TFs and others	Ctcf	Embryo	Forelimb	31720	505/21982	2335/75050	-9.94403	-8.32605	0.738394
SRX7416180	TFs and others	Hoxc9	Pluripotent stem cell	Embryoid Bodies	47055	139/21982	827/75050	-9.92538	-8.30953	0.573843
SRX13440030	TFs and others	Maz	Pluripotent stem cell	mESC derived neural cells	12078	679/21982	3013/75050	-9.92513	-8.30953	0.769403
SRX149640	TFs and others	Stag2	Pluripotent stem cell	ES cells	29719	185/21982	1029/75050	-9.92419	-8.30939	0.613818
SRX9418410	TFs and others	Ctcf	Pluripotent stem cell	ES cells	34511	665/21982	2959/75050	-9.91795	-8.30473	0.767291
SRX14728905	TFs and others	Ctcf	Embryo	Embryonic brains	18511	198/21982	1084/75050	-9.91281	-8.30116	0.623619
SRX7622740	TFs and others	Stag1	Pluripotent stem cell	ES cells	31697	467/21982	2183/75050	-9.90179	-8.2917	0.730376
SRX17005440	TFs and others	Ctcf	Neural	Neurons	11443	142/21982	839/75050	-9.89063	-8.28367	0.577843
SRX7622745	TFs and others	Rad21	Pluripotent stem cell	ES cells	17907	284/21982	1443/75050	-9.87802	-8.27364	0.671948
SRX803857	TFs and others	Rad23b	Pluripotent stem cell	ES cells	14741	223/21982	1188/75050	-9.87751	-8.27364	0.640873
SRX1035119	TFs and others	Sox9	Embryo	Embryonic nose	13396	272/21982	1394/75050	-9.87192	-8.27189	0.666177
SRX12124911	TFs and others	Ctcf	Pluripotent stem cell	Germline stem cell-like cells	39396	528/21982	2423/75050	-9.86012	-8.26162	0.743985
DRX013336	TFs and others	Rest	Pluripotent stem cell	EpiSC	4798	1/21982	102/75050	-9.83349	-8.23748	0.0334721
SRX14728914	TFs and others	Ctcf	Embryo	Embryonic brains	14789	121/21982	743/75050	-9.80352	-8.20881	0.556007
SRX5099279	TFs and others	Ctcf	Embryo	Embryonic limb	46648	378/21982	1824/75050	-9.801	-8.20704	0.707539
SRX6831862	TFs and others	Rad21	Pluripotent stem cell	ES cells	26643	272/21982	1392/75050	-9.79826	-8.20506	0.667134
SRX2636937	TFs and others	Ctcf	Embryo	Forelimb	32051	474/21982	2208/75050	-9.79647	-8.20402	0.73293
SRX8706920	TFs and others	Ctcf	Embryo	Forelimb	11309	93/21982	614/75050	-9.79024	-8.20004	0.517128
SRX13228088	TFs and others	Sox2	Pluripotent stem cell	ES cells	23116	273/21982	1396/75050	-9.77215	-8.18344	0.667668
SRX13408998	TFs and others	Ctcf	Pluripotent stem cell	Embryoid Bodies	34844	473/21982	2201/75050	-9.75222	-8.16722	0.73371
SRX6988646	TFs and others	Smc1a	Neural	Cerebellum	28424	1725/21982	6923/75050	-9.71992	-8.14055	0.850704
SRX6988644	TFs and others	Ctcf	Neural	Cerebellum	31927	451/21982	2114/75050	-9.71968	-8.14055	0.728375
SRX14601072	TFs and others	Rad21	Pluripotent stem cell	ES cells	15715	199/21982	1083/75050	-9.71851	-8.14011	0.627347
SRX9195310	TFs and others	Med1	Pluripotent stem cell	ES cells	11019	311/21982	1549/75050	-9.70053	-8.12732	0.685476
SRX13408981	TFs and others	Ctcf	Pluripotent stem cell	Embryoid Bodies	42466	549/21982	2499/75050	-9.69994	-8.12732	0.750049
SRX5251387	TFs and others	Smad3	Pluripotent stem cell	ES cells	10040	498/21982	2298/75050	-9.69043	-8.11924	0.739883
SRX5371698	TFs and others	Sp1	Pluripotent stem cell	ES cells	10464	657/21982	2918/75050	-9.68828	-8.11826	0.768712
SRX11677013	TFs and others	Ints3	Pluripotent stem cell	ES cells	16239	1000/21982	4227/75050	-9.68739	-8.11826	0.807702
SRX5926395	TFs and others	Med24	Pluripotent stem cell	ES cells	18993	550/21982	2502/75050	-9.68731	-8.11826	0.750514
SRX14601068	TFs and others	Rad21	Pluripotent stem cell	ES cells	16452	312/21982	1553/75050	-9.67856	-8.11164	0.685909
SRX1670211	TFs and others	Rad21	Pluripotent stem cell	ES cells	19421	253/21982	1310/75050	-9.67568	-8.10947	0.659375
SRX499128	TFs and others	Pou5f1	Pluripotent stem cell	EpiLC	16189	124/21982	753/75050	-9.66172	-8.09692	0.562225
SRX20869765	TFs and others	Rad21	Pluripotent stem cell	ES cells	34920	164/21982	930/75050	-9.64702	-8.08293	0.602066
SRX9195319	TFs and others	Tbp	Pluripotent stem cell	ES cells	6314	157/21982	900/75050	-9.64573	-8.08234	0.595581
SRX5371702	TFs and others	Sp3	Pluripotent stem cell	ES cells	9701	536/21982	2446/75050	-9.64066	-8.07867	0.748155
SRX7685633	TFs and others	Rad21	Pluripotent stem cell	ES cells	21295	199/21982	1080/75050	-9.63796	-8.07667	0.62909
SRX16844912	TFs and others	GFP	Pluripotent stem cell	ES cells	12952	916/21982	3908/75050	-9.63558	-8.07499	0.800248
SRX13440000	TFs and others	Ctcf	Pluripotent stem cell	mESC derived neural cells	25017	267/21982	1365/75050	-9.62655	-8.06736	0.667824
SRX9326756	TFs and others	Smc3	Pluripotent stem cell	ES cells	30871	224/21982	1187/75050	-9.60995	-8.05284	0.644289
SRX9794973	TFs and others	Ctcf	Neural	Cerebellum	10778	138/21982	815/75050	-9.60119	-8.04684	0.578103
SRX977371	TFs and others	Epitope tags	Pluripotent stem cell	iPSC intermediates	20475	170/21982	956/75050	-9.59887	-8.04521	0.60712
SRX17781588	TFs and others	Ctcf	Embryo	Embryonic brains	15631	163/21982	925/75050	-9.59572	-8.04275	0.60163
SRX7617541	TFs and others	Ctcf	Pluripotent stem cell	mESCs, differentiated	40612	796/21982	3448/75050	-9.59362	-8.04133	0.788187
SRX14728892	TFs and others	Ctcf	Embryo	Neural tube	14227	91/21982	602/75050	-9.59214	-8.04108	0.516094
SRX11642540	TFs and others	Ctcf	Embryo	Embryonic brains	38637	610/21982	2731/75050	-9.57051	-8.02242	0.762591
SRX21026479	TFs and others	Nfe2l2	Neural	Cerebral Cortex	32513	311/21982	1545/75050	-9.56148	-8.01464	0.687251
SRX15652610	TFs and others	Ctcf	Pluripotent stem cell	ES cells	33625	279/21982	1414/75050	-9.56026	-8.01409	0.673656
SRX6988641	TFs and others	Ctcf	Neural	Cerebellum	21298	273/21982	1389/75050	-9.55602	-8.01072	0.671033
SRX13440001	TFs and others	Ctcf	Pluripotent stem cell	mESC derived neural cells	15802	146/21982	850/75050	-9.53901	-7.99621	0.586432
SRX3828415	TFs and others	Ctcf	Neural	Olfactory Nerve	19168	230/21982	1208/75050	-9.52473	-7.98361	0.650046
SRX14728891	TFs and others	Ctcf	Embryo	Neural tube	14675	109/21982	683/75050	-9.51969	-7.97998	0.544865
SRX14601069	TFs and others	Rad21	Pluripotent stem cell	ES cells	14959	219/21982	1163/75050	-9.51909	-7.97998	0.642907
SRX9821436	TFs and others	Nelfe	Neural	Cortical neuron	12371	663/21982	2936/75050	-9.51878	-7.97998	0.770976
SRX14728889	TFs and others	Ctcf	Embryo	Embryonic brains	15055	111/21982	691/75050	-9.51678	-7.97931	0.548439
SRX672417	TFs and others	Ctcf	Pluripotent stem cell	mESC derived neural cells	20319	119/21982	728/75050	-9.51474	-7.97793	0.558083
SRX20248690	TFs and others	Rad21	Pluripotent stem cell	ES cells	29123	242/21982	1259/75050	-9.50926	-7.97365	0.656256
SRX17005441	TFs and others	Ctcf	Neural	Neurons	13159	178/21982	987/75050	-9.49429	-7.96143	0.615724
SRX7895561	TFs and others	Nfib	Neural	Cerebellum neural progenitors	19048	407/21982	1930/75050	-9.49283	-7.96062	0.71998
SRX7622751	TFs and others	Stag2	Pluripotent stem cell	ES cells	25272	261/21982	1336/75050	-9.47854	-7.94894	0.666987
SRX6831863	TFs and others	Rad21	Pluripotent stem cell	ES cells	15141	141/21982	825/75050	-9.47675	-7.9478	0.58351
SRX2916338	TFs and others	Ctcf	Pluripotent stem cell	mESC derived neural cells	31105	360/21982	1742/75050	-9.47424	-7.94594	0.705566
SRX8833496	TFs and others	Tle1	Pluripotent stem cell	mESC derived neural cells	13890	137/21982	807/75050	-9.4609	-7.93454	0.579603
SRX1670199	TFs and others	Rad21	Pluripotent stem cell	ES cells	21437	358/21982	1733/75050	-9.44547	-7.92232	0.70529
SRX7622748	TFs and others	Rad21	Pluripotent stem cell	ES cells	19903	434/21982	2037/75050	-9.43194	-7.91007	0.727415
SRX4167117	TFs and others	Med12	Pluripotent stem cell	ES cells	13854	471/21982	2183/75050	-9.42379	-7.9032	0.736632
SRX13912588	TFs and others	Ctcf	Embryo	Embryonic trunk	54188	996/21982	4198/75050	-9.4051	-7.8902	0.810029
SRX19320245	TFs and others	Rad21	Pluripotent stem cell	ES cells	28804	214/21982	1137/75050	-9.34928	-7.84	0.642594
SRX11642539	TFs and others	Ctcf	Embryo	Embryonic trunk	54194	999/21982	4206/75050	-9.34005	-7.83263	0.810923
SRX16844903	TFs and others	GFP	Pluripotent stem cell	ES cells	13734	1014/21982	4263/75050	-9.32371	-7.81875	0.812094
SRX2863195	TFs and others	Ctcf	Neural	Cortex	20246	136/21982	799/75050	-9.31982	-7.81609	0.581133
SRX5099291	TFs and others	Rad21	Embryo	Embryonic limb	15879	77/21982	530/75050	-9.29872	-7.79743	0.496019
SRX13440006	TFs and others	Ctcf	Pluripotent stem cell	mESC derived neural cells	15002	120/21982	727/75050	-9.27777	-7.78067	0.563547
SRX1670219	TFs and others	Rad21	Pluripotent stem cell	ES cells	13512	172/21982	957/75050	-9.27317	-7.77673	0.613621
SRX085110	TFs and others	Smc1a	Pluripotent stem cell	ES cells	21264	95/21982	614/75050	-9.26057	-7.76533	0.528249
SRX7895560	TFs and others	Nfib	Neural	Cerebellum neural progenitors	21070	492/21982	2258/75050	-9.25006	-7.75542	0.743917
SRX7416204	TFs and others	Hoxc9	Pluripotent stem cell	Embryoid Bodies	54333	156/21982	885/75050	-9.24677	-7.75273	0.601818
SRX11417002	TFs and others	GFP	Pluripotent stem cell	ES cells	11765	635/21982	2815/75050	-9.24236	-7.74892	0.770156
SRX1141350	TFs and others	Nanog	Pluripotent stem cell	EpiLC	36664	73/21982	509/75050	-9.24071	-7.74791	0.489653
SRX20869764	TFs and others	Rad21	Pluripotent stem cell	ES cells	34057	171/21982	951/75050	-9.22565	-7.73519	0.613902
SRX16844907	TFs and others	GFP	Pluripotent stem cell	ES cells	8242	467/21982	2159/75050	-9.1856	-7.70045	0.738495
SRX9794974	TFs and others	Ctcf	Neural	Cerebellum	8324	66/21982	474/75050	-9.17872	-7.69438	0.475389
SRX5023742	TFs and others	Sox2	Pluripotent stem cell	ES cells	28365	91/21982	594/75050	-9.17777	-7.69438	0.523044
SRX5491872	TFs and others	Ctcf	Neural	Cerebellar Vermis	17849	209/21982	1112/75050	-9.17632	-7.69352	0.64169
SRX7622747	TFs and others	Stag1	Pluripotent stem cell	ES cells	30297	392/21982	1861/75050	-9.17386	-7.69222	0.719156
SRX16844890	TFs and others	GFP	Pluripotent stem cell	ES cells	16836	1253/21982	5148/75050	-9.15862	-7.68046	0.83099
SRX5825996	TFs and others	Six2	Embryo	Nephron progenitor	39513	595/21982	2658/75050	-9.14946	-7.67228	0.764268
SRX14728890	TFs and others	Ctcf	Embryo	Embryonic brains	16102	123/21982	739/75050	-9.13631	-7.66332	0.568256
SRX5771662	TFs and others	Ctcf	Embryo	Embryonic limb	35997	254/21982	1298/75050	-9.13477	-7.66235	0.668102
SRX22670263	TFs and others	Foxp1	Neural	Cortex	8781	343/21982	1662/75050	-9.1326	-7.66075	0.704606
SRX19363553	TFs and others	Ctcf	Neural	Neurons	13050	184/21982	1004/75050	-9.13092	-7.65964	0.625702
SRX22670262	TFs and others	Foxp1	Neural	Cortex	7854	276/21982	1388/75050	-9.12847	-7.65823	0.678896
SRX977380	TFs and others	Pou5f1	Pluripotent stem cell	iPS cells	12425	111/21982	683/75050	-9.12833	-7.65823	0.554863
SRX16844895	TFs and others	GFP	Pluripotent stem cell	ES cells	10328	761/21982	3295/75050	-9.12781	-7.65823	0.78852
SRX20248700	TFs and others	Rad21	Pluripotent stem cell	ES cells	29009	347/21982	1677/75050	-9.1251	-7.65665	0.706448
SRX23535750	TFs and others	Sox2	Pluripotent stem cell	ES cells	61125	157/21982	887/75050	-9.12399	-7.6561	0.60431
SRX5099282	TFs and others	Ctcf	Embryo	Embryonic limb	38072	331/21982	1613/75050	-9.09133	-7.62569	0.700611
SRX7617545	TFs and others	Ctcf	Pluripotent stem cell	mESCs, differentiated	39845	722/21982	3145/75050	-9.08884	-7.62432	0.783791
SRX11416997	TFs and others	GFP	Pluripotent stem cell	ES cells	20390	1218/21982	5013/75050	-9.0715	-7.60866	0.829532
SRX062939	TFs and others	Ctcf	Neural	Brain cortex	28288	164/21982	915/75050	-9.04602	-7.58651	0.611936
SRX11237506	TFs and others	Rad21	Pluripotent stem cell	ES cells	24246	252/21982	1287/75050	-9.0365	-7.5781	0.668506
SRX2957352	TFs and others	Smc1a	Neural	AtT-20	29875	334/21982	1623/75050	-9.03585	-7.578	0.702605
SRX7622742	TFs and others	Stag2	Pluripotent stem cell	ES cells	20569	187/21982	1015/75050	-9.03445	-7.57715	0.629012
SRX5358272	TFs and others	Ctcf	Pluripotent stem cell	mESCs, differentiated	36161	531/21982	2403/75050	-9.03093	-7.57418	0.754439
SRX5099275	TFs and others	Ctcf	Embryo	Embryonic limb	45467	364/21982	1743/75050	-9.01562	-7.56106	0.712997
SRX16844894	TFs and others	GFP	Pluripotent stem cell	ES cells	10964	808/21982	3468/75050	-9.01267	-7.55921	0.795455
SRX149639	TFs and others	Stag1	Pluripotent stem cell	ES cells	34155	247/21982	1266/75050	-9.01003	-7.55711	0.666111
SRX14601070	TFs and others	Rad21	Pluripotent stem cell	ES cells	18287	350/21982	1686/75050	-9.00543	-7.5536	0.708751
SRX5099281	TFs and others	Ctcf	Embryo	Embryonic limb	42919	380/21982	1806/75050	-8.9984	-7.54766	0.718372
SRX20869767	TFs and others	Rad21	Pluripotent stem cell	ES cells	40716	210/21982	1110/75050	-8.99427	-7.54461	0.645922
SRX125274	TFs and others	Ctcf	Pluripotent stem cell	mESC derived neural cells	26955	205/21982	1089/75050	-8.97934	-7.53237	0.642702
SRX2172637	TFs and others	Ctcf	Neural	Retina	14894	270/21982	1360/75050	-8.97806	-7.53163	0.677811
SRX11417001	TFs and others	GFP	Pluripotent stem cell	ES cells	14934	963/21982	4054/75050	-8.97535	-7.53035	0.81101
SRX13408940	TFs and others	Ctcf	Pluripotent stem cell	Embryoid Bodies	30096	264/21982	1334/75050	-8.97206	-7.52831	0.675665
SRX5358274	TFs and others	Ctcf	Pluripotent stem cell	mESCs, differentiated	38683	374/21982	1782/75050	-8.97113	-7.52791	0.716551
SRX17781592	TFs and others	Ctcf	Embryo	Embryonic lung	18032	225/21982	1173/75050	-8.97045	-7.52776	0.654889
SRX15652623	TFs and others	Rad21	Pluripotent stem cell	ES cells	11507	42/21982	351/75050	-8.96508	-7.52292	0.408532
SRX143819	TFs and others	Ctcf	Neural	Cerebellar Cortex	28275	164/21982	914/75050	-8.96057	-7.51895	0.612606
SRX8642888	TFs and others	Rad21	Pluripotent stem cell	ES cells	20993	246/21982	1261/75050	-8.95897	-7.51788	0.666045
SRX19884807	TFs and others	Epitope tags	Embryo	Gastruloid	6401	157/21982	884/75050	-8.94847	-7.50844	0.60636
SRX5491876	TFs and others	Ctcf	Neural	Cerebellar Vermis	14326	177/21982	970/75050	-8.94216	-7.50371	0.622996
SRX1975278	TFs and others	Ctcf	Embryo	Forelimb	18495	115/21982	697/75050	-8.93919	-7.50232	0.563311
SRX1975289	TFs and others	Ctcf	Embryo	Embryonic brains	24242	204/21982	1083/75050	-8.92965	-7.4954	0.64311
SRX8706922	TFs and others	Ctcf	Embryo	Forelimb	12274	139/21982	804/75050	-8.92757	-7.49478	0.590258
SRX9326755	TFs and others	Smc3	Pluripotent stem cell	ES cells	33155	263/21982	1329/75050	-8.92343	-7.49147	0.675638
SRX16844921	TFs and others	GFP	Pluripotent stem cell	ES cells	15464	1096/21982	4550/75050	-8.92312	-7.49147	0.822399
SRX17229467	TFs and others	Ctcf	Embryo	Neural Crest	56525	1138/21982	4706/75050	-8.92023	-7.48991	0.825608
SRX5926388	TFs and others	Med1	Pluripotent stem cell	ES cells	12621	478/21982	2192/75050	-8.92001	-7.48991	0.744511
SRX15057957	TFs and others	Zic2	Pluripotent stem cell	mESCs, differentiated	10609	344/21982	1659/75050	-8.91866	-7.48908	0.707939
SRX977376	TFs and others	Pou5f1	Pluripotent stem cell	iPSC intermediates	25529	62/21982	450/75050	-8.90985	-7.4813	0.470395
SRX803859	TFs and others	Rad23b	Pluripotent stem cell	ES cells	10186	135/21982	787/75050	-8.90345	-7.47593	0.585656
SRX11221958	TFs and others	Taf12	Pluripotent stem cell	ES cells	12230	480/21982	2199/75050	-8.89315	-7.46614	0.745246
SRX20022554	TFs and others	Epitope tags	Pluripotent stem cell	ES cells	10136	434/21982	2018/75050	-8.89039	-7.4639	0.734264
SRX7622759	TFs and others	Rad21	Pluripotent stem cell	ES cells	26618	294/21982	1455/75050	-8.881	-7.45604	0.689871
SRX5858856	TFs and others	Smc1a	Pluripotent stem cell	ES cells	18127	308/21982	1511/75050	-8.87033	-7.44639	0.695937
SRX6958325	TFs and others	Ctcf	Embryo	Embryonic gonad	19678	221/21982	1152/75050	-8.84843	-7.42685	0.654973
SRX14728932	TFs and others	Ctcf	Embryo	Embryonic brains	18511	153/21982	863/75050	-8.83746	-7.41909	0.605291
SRX20248706	TFs and others	Rad21	Pluripotent stem cell	ES cells	30079	331/21982	1604/75050	-8.82905	-7.41169	0.704542
SRX13408961	TFs and others	Ctcf	Pluripotent stem cell	Embryoid Bodies	15908	120/21982	718/75050	-8.80481	-7.38895	0.570611
SRX15652587	TFs and others	Ctcf	Pluripotent stem cell	ES cells	23497	253/21982	1284/75050	-8.79486	-7.38035	0.672727
SRX12124781	TFs and others	Ctcf	Pluripotent stem cell	EpiLC	60719	728/21982	3154/75050	-8.79099	-7.37812	0.788049
SRX091892	TFs and others	Taf3	Pluripotent stem cell	ES cells	12478	263/21982	1325/75050	-8.78038	-7.369	0.677678
SRX5099278	TFs and others	Ctcf	Embryo	Embryonic limb	33265	310/21982	1516/75050	-8.76388	-7.353	0.698146
SRX14601074	TFs and others	Rad21	Pluripotent stem cell	ES cells	13885	191/21982	1025/75050	-8.75093	-7.34202	0.636199
SRX11221877	TFs and others	Med1	Pluripotent stem cell	ES cells	17506	928/21982	3910/75050	-8.7371	-7.32868	0.810317
SRX5099274	TFs and others	Ctcf	Embryo	Embryonic limb	25409	151/21982	853/75050	-8.73325	-7.32631	0.604382
SRX8642889	TFs and others	Rad21	Pluripotent stem cell	ES cells	15398	151/21982	853/75050	-8.73325	-7.32631	0.604382
SRX1781895	TFs and others	Rad21	Pluripotent stem cell	ES cells	28236	195/21982	1040/75050	-8.71631	-7.31083	0.640154
SRX7622749	TFs and others	Rad21	Pluripotent stem cell	ES cells	19285	233/21982	1199/75050	-8.6898	-7.28676	0.663468
SRX15652626	TFs and others	Rad21	Pluripotent stem cell	ES cells	13151	56/21982	417/75050	-8.6836	-7.282	0.458496
SRX5600783	TFs and others	Setd1a	Pluripotent stem cell	ES cells	22197	798/21982	3416/75050	-8.67271	-7.27179	0.797569
SRX16844902	TFs and others	GFP	Pluripotent stem cell	ES cells	17546	1241/21982	5076/75050	-8.67089	-7.27075	0.834706
SRX3024495	TFs and others	Ctcf	Embryo	Forelimb	34093	543/21982	2437/75050	-8.66769	-7.26852	0.760725
SRX15652586	TFs and others	Ctcf	Pluripotent stem cell	ES cells	27052	142/21982	810/75050	-8.63523	-7.23818	0.598531
SRX5358273	TFs and others	Ctcf	Pluripotent stem cell	mESCs, differentiated	41320	411/21982	1917/75050	-8.63331	-7.23702	0.731987
SRX5371705	TFs and others	Sp3	Pluripotent stem cell	ES cells	10425	697/21982	3029/75050	-8.63152	-7.23571	0.785628
SRX20248687	TFs and others	Rad21	Pluripotent stem cell	ES cells	37299	273/21982	1361/75050	-8.6308	-7.23546	0.684838
SRX11677012	TFs and others	Ints3	Pluripotent stem cell	ES cells	19088	1358/21982	5507/75050	-8.62509	-7.23023	0.841915
SRX16844923	TFs and others	GFP	Pluripotent stem cell	ES cells	11294	776/21982	3330/75050	-8.61811	-7.22373	0.795611
SRX8833465	TFs and others	Epitope tags	Pluripotent stem cell	mESC derived neural cells	31090	152/21982	853/75050	-8.61582	-7.22257	0.608384
SRX130598	TFs and others	Smad3	Embryo	Embryonic brains	8809	116/21982	695/75050	-8.61176	-7.21928	0.569845
SRX2172631	TFs and others	Ctcf	Neural	Retina	9573	188/21982	1007/75050	-8.605	-7.21377	0.6374
SRX22512362	TFs and others	Ctcf	Neural	Neural progenitor cells	15644	114/21982	687/75050	-8.60308	-7.21296	0.566541
SRX3430144	TFs and others	Rad21	Pluripotent stem cell	ES cells	12193	341/21982	1636/75050	-8.58457	-7.19492	0.711631
SRX116259	TFs and others	Ctcf	Neural	Brain	11376	158/21982	878/75050	-8.57651	-7.1878	0.614393
SRX2172640	TFs and others	Ctcf	Neural	Retina	13035	189/21982	1010/75050	-8.5751	-7.18686	0.638887
SRX3024497	TFs and others	Ctcf	Embryo	Forelimb	17086	200/21982	1057/75050	-8.57407	-7.1863	0.646009
SRX11221951	TFs and others	Taf12	Pluripotent stem cell	ES cells	11845	279/21982	1385/75050	-8.5719	-7.1846	0.687762
SRX022690	TFs and others	Smc3	Pluripotent stem cell	ES cells	17229	97/21982	609/75050	-8.55221	-7.16771	0.543798
SRX10157268	TFs and others	Banp	Pluripotent stem cell	ES cells	21994	790/21982	3380/75050	-8.55129	-7.16726	0.797983
SRX5023741	TFs and others	Sox2	Pluripotent stem cell	ES cells	27137	105/21982	644/75050	-8.5502	-7.16663	0.556656
SRX19839668	TFs and others	Ctcf	Neural	Neural Stem Cells	22205	336/21982	1614/75050	-8.54421	-7.1625	0.710754
SRX7815876	TFs and others	Ctcf	Pluripotent stem cell	ES cells	26868	197/21982	1042/75050	-8.5024	-7.12529	0.645479
SRX7622756	TFs and others	Rad21	Pluripotent stem cell	ES cells	20366	200/21982	1056/75050	-8.49368	-7.11748	0.646621
SRX1670215	TFs and others	Rad21	Pluripotent stem cell	ES cells	21103	343/21982	1641/75050	-8.48552	-7.11069	0.713623
SRX9326753	TFs and others	Smc3	Pluripotent stem cell	ES cells	35632	325/21982	1568/75050	-8.48216	-7.10779	0.707654
SRX9641470	TFs and others	Rad21	Pluripotent stem cell	ES cells	20796	318/21982	1539/75050	-8.47919	-7.10527	0.705459
SRX3195762	TFs and others	Tcf3	Neural	Neural Stem Cells	8590	187/21982	999/75050	-8.47532	-7.10185	0.639086
SRX1975277	TFs and others	Ctcf	Embryo	Forelimb	31676	274/21982	1361/75050	-8.47032	-7.09731	0.687347
SRX14728933	TFs and others	Ctcf	Embryo	Embryonic brains	13436	93/21982	589/75050	-8.46075	-7.0891	0.539077
SRX7622757	TFs and others	Rad21	Pluripotent stem cell	ES cells	21015	210/21982	1096/75050	-8.45523	-7.08429	0.654172
SRX1141351	TFs and others	Nanog	Pluripotent stem cell	EpiLC	27777	62/21982	443/75050	-8.45504	-7.08429	0.477828
SRX499126	TFs and others	Ep300	Pluripotent stem cell	EpiLC	16149	279/21982	1381/75050	-8.43367	-7.06696	0.689754
SRX8454508	TFs and others	Epitope tags	Embryo	Embryonic limb	21338	788/21982	3366/75050	-8.42902	-7.0632	0.799274
SRX3195761	TFs and others	Tcf3	Neural	Neural Stem Cells	9019	186/21982	994/75050	-8.4256	-7.06023	0.638866
SRX16844916	TFs and others	GFP	Pluripotent stem cell	ES cells	13665	1085/21982	4483/75050	-8.41285	-7.04837	0.826313
SRX16844889	TFs and others	GFP	Pluripotent stem cell	ES cells	18624	1397/21982	5638/75050	-8.40808	-7.04404	0.84597
SRX11716811	TFs and others	Yap1	Neural	Brain tumors	19914	1585/21982	6328/75050	-8.40501	-7.04142	0.855158
SRX20248701	TFs and others	Ctcf	Pluripotent stem cell	ES cells	32749	352/21982	1675/75050	-8.39384	-7.03113	0.717483
SRX16844909	TFs and others	GFP	Pluripotent stem cell	ES cells	18380	1401/21982	5651/75050	-8.39008	-7.02781	0.84644
SRX2172633	TFs and others	Ctcf	Neural	Retina	14205	210/21982	1095/75050	-8.37585	-7.01491	0.65477
SRX4369701	TFs and others	Rad21	Embryo	Forelimb	12093	60/21982	432/75050	-8.37444	-7.01394	0.474188
SRX9596421	TFs and others	Trim28	Pluripotent stem cell	ES cells	9613	234/21982	1194/75050	-8.37171	-7.01165	0.669106
SRX1080398	TFs and others	Tcf3	Pluripotent stem cell	ES cells	25134	405/21982	1883/75050	-8.36342	-7.00468	0.734325
SRX17005438	TFs and others	Ctcf	Neural	Neurons	8592	131/21982	756/75050	-8.35021	-6.99453	0.591607
SRX20248688	TFs and others	Rad21	Pluripotent stem cell	ES cells	30457	241/21982	1223/75050	-8.34945	-6.9942	0.672782
SRX20869762	TFs and others	Ctcf	Pluripotent stem cell	ES cells	69023	501/21982	2260/75050	-8.3479	-6.99309	0.756855
SRX6988645	TFs and others	Smc1a	Neural	Cerebellum	29310	1807/21982	7135/75050	-8.33873	-6.98479	0.864665
SRX20248686	TFs and others	Ctcf	Pluripotent stem cell	ES cells	38883	330/21982	1583/75050	-8.32835	-6.97484	0.711732
SRX11677011	TFs and others	Ints3	Pluripotent stem cell	ES cells	16912	1161/21982	4759/75050	-8.31022	-6.95887	0.832914
SRX19363551	TFs and others	Ctcf	Neural	Neurons	7254	83/21982	538/75050	-8.30163	-6.95243	0.526719
SRX4167116	TFs and others	Med1	Pluripotent stem cell	ES cells	19874	487/21982	2203/75050	-8.29775	-6.94898	0.754741
SRX22512361	TFs and others	Ctcf	Neural	Neural progenitor cells	20538	172/21982	931/75050	-8.28631	-6.93797	0.630757
SRX20793685	TFs and others	Ctcf	Neural	Cortical neuron	10705	244/21982	1232/75050	-8.28347	-6.93641	0.67618
SRX16844914	TFs and others	GFP	Pluripotent stem cell	ES cells	6205	383/21982	1793/75050	-8.27198	-6.9262	0.729293
SRX3024494	TFs and others	Ctcf	Embryo	Forelimb	18722	218/21982	1123/75050	-8.24884	-6.90603	0.662766
SRX2955826	TFs and others	Atrx	Neural	Neuroepithelial progenitor cell	6617	62/21982	438/75050	-8.23523	-6.89285	0.483283
SRX977378	TFs and others	Pou5f1	Pluripotent stem cell	iPSC intermediates	22000	240/21982	1214/75050	-8.23181	-6.8904	0.674957
SRX977541	TFs and others	Neurod2	Embryo	Embryonic brains	24272	616/21982	2699/75050	-8.20594	-6.86901	0.779222
SRX9326752	TFs and others	Smc3	Pluripotent stem cell	ES cells	30080	235/21982	1193/75050	-8.20339	-6.86688	0.672529
SRX1975286	TFs and others	Ctcf	Embryo	Hindlimb	17511	117/21982	690/75050	-8.19818	-6.8625	0.578922
SRX19320243	TFs and others	Rad21	Pluripotent stem cell	ES cells	18914	69/21982	472/75050	-8.19651	-6.86125	0.499103
SRX2152805	TFs and others	Kmt2b	Pluripotent stem cell	ES cells	6594	186/21982	989/75050	-8.18545	-6.85309	0.642096
SRX11221878	TFs and others	Med1	Pluripotent stem cell	ES cells	15545	823/21982	3487/75050	-8.16072	-6.83042	0.805808
SRX19767085	TFs and others	Ctcf	Pluripotent stem cell	ES cells	36589	253/21982	1265/75050	-8.15347	-6.82563	0.682831
SRX8844232	TFs and others	Olig2	Pluripotent stem cell	EpiSC	15799	513/21982	2299/75050	-8.15236	-6.82492	0.761837
SRX12260411	TFs and others	Ctcf	Pluripotent stem cell	mESC derived erythroid cells	21260	311/21982	1501/75050	-8.15026	-6.82405	0.707397
SRX17066023	TFs and others	Ctcf	Pluripotent stem cell	mESC derived erythroid cells	21260	311/21982	1501/75050	-8.15026	-6.82405	0.707397
SRX1094550	TFs and others	Npas3	Neural	Neural Stem Cells	9550	333/21982	1589/75050	-8.14867	-6.82286	0.71549
SRX11676926	TFs and others	Ctcf	Pluripotent stem cell	Embryoid Bodies	34401	495/21982	2230/75050	-8.14444	-6.81904	0.757851
SRX4369700	TFs and others	Ctcf	Embryo	Forelimb	38456	400/21982	1855/75050	-8.13907	-6.81448	0.736206
SRX8626584	TFs and others	Ctcf	Pluripotent stem cell	ES cells	42744	469/21982	2128/75050	-8.13025	-6.80607	0.752462
SRX11416999	TFs and others	GFP	Pluripotent stem cell	ES cells	18937	1394/21982	5610/75050	-8.12966	-6.80588	0.848366
SRX2172630	TFs and others	Ctcf	Neural	Retina	12840	288/21982	1408/75050	-8.11784	-6.79729	0.69835
SRX12260410	TFs and others	Ctcf	Pluripotent stem cell	mESC derived erythroid cells	20880	239/21982	1207/75050	-8.11065	-6.7921	0.676043
SRX17066022	TFs and others	Ctcf	Pluripotent stem cell	mESC derived erythroid cells	20880	239/21982	1207/75050	-8.11065	-6.7921	0.676043
SRX2172645	TFs and others	Ctcf	Neural	Retina	14041	210/21982	1085/75050	-8.078	-6.76185	0.660805
ERX2087274	TFs and others	Rad21	Pluripotent stem cell	ES cells	19687	97/21982	598/75050	-8.06744	-6.75287	0.553801
SRX080168	TFs and others	Ctcf	Pluripotent stem cell	ES cells	37061	238/21982	1201/75050	-8.06253	-6.74918	0.676577
SRX7988735	TFs and others	Epitope tags	Pluripotent stem cell	ES cells	12773	112/21982	665/75050	-8.04272	-6.73092	0.575016
SRX12124752	TFs and others	Rad21	Pluripotent stem cell	ES cells	15892	110/21982	656/75050	-8.03679	-6.72577	0.572496
SRX10157266	TFs and others	Banp	Pluripotent stem cell	ES cells	28807	1117/21982	4580/75050	-8.03502	-6.7244	0.832667
SRX13408999	TFs and others	Ctcf	Pluripotent stem cell	Embryoid Bodies	32567	400/21982	1851/75050	-8.02121	-6.71294	0.737797
SRX13408959	TFs and others	Ctcf	Pluripotent stem cell	Embryoid Bodies	35901	237/21982	1195/75050	-8.01378	-6.70707	0.677117
SRX1975283	TFs and others	Ctcf	Embryo	Hindlimb	21331	140/21982	788/75050	-8.01073	-6.70441	0.606576
SRX8642892	TFs and others	Rad21	Pluripotent stem cell	ES cells	20578	201/21982	1047/75050	-8.007	-6.70145	0.65544
SRX11221901	TFs and others	Med4	Pluripotent stem cell	ES cells	9281	294/21982	1428/75050	-8.00497	-6.69981	0.702915
SRX4167137	TFs and others	Smc1a	Pluripotent stem cell	ES cells	22837	247/21982	1237/75050	-8.00212	-6.69812	0.681727
SRX13408980	TFs and others	Ctcf	Pluripotent stem cell	Embryoid Bodies	42620	622/21982	2714/75050	-7.99841	-6.69557	0.782463
SRX16844898	TFs and others	GFP	Pluripotent stem cell	ES cells	4329	179/21982	953/75050	-7.99708	-6.69462	0.641274
SRX20869760	TFs and others	Ctcf	Pluripotent stem cell	ES cells	64319	552/21982	2444/75050	-7.98676	-6.68546	0.771119
SRX9641479	TFs and others	Rad21	Pluripotent stem cell	ES cells	17930	211/21982	1087/75050	-7.97806	-6.67814	0.66273
SRX4232696	TFs and others	Tet2	Pluripotent stem cell	ES cells	9683	161/21982	877/75050	-7.9779	-6.67814	0.626772
SRX1975284	TFs and others	Ctcf	Embryo	Hindlimb	27698	214/21982	1100/75050	-7.97638	-6.67755	0.664209
SRX657149	TFs and others	Med1	Pluripotent stem cell	iPS cells	21692	351/21982	1656/75050	-7.97623	-6.67755	0.723653
SRX12260418	TFs and others	Ctcf	Pluripotent stem cell	mESC derived erythroid cells	24303	399/21982	1847/75050	-7.97526	-6.67742	0.737547
SRX17066024	TFs and others	Ctcf	Pluripotent stem cell	mESC derived erythroid cells	24303	399/21982	1847/75050	-7.97526	-6.67742	0.737547
SRX4580513	TFs and others	Smarca4	Pluripotent stem cell	ES cells	11956	169/21982	910/75050	-7.97489	-6.67742	0.634058
SRX6831864	TFs and others	Wiz	Pluripotent stem cell	ES cells	55560	478/21982	2156/75050	-7.96629	-6.6692	0.756942
SRX7856884	TFs and others	Ctcf	Pluripotent stem cell	ES cells	36323	233/21982	1177/75050	-7.96196	-6.66544	0.67587
SRX8736743	TFs and others	Kmt2d	Pluripotent stem cell	mESC derived neural cells	5754	58/21982	414/75050	-7.96177	-6.66544	0.478312
SRX20088455	TFs and others	Rad21	Pluripotent stem cell	ES cells	18186	159/21982	867/75050	-7.96113	-6.66518	0.626126
SRX5926390	TFs and others	Med1	Pluripotent stem cell	ES cells	15791	503/21982	2253/75050	-7.94351	-6.64978	0.762237
SRX2423885	TFs and others	Ctcf	Embryo	Embryonic liver	31567	240/21982	1207/75050	-7.94346	-6.64978	0.678871
SRX14601066	TFs and others	Pds5b	Pluripotent stem cell	ES cells	11103	142/21982	795/75050	-7.93981	-6.64688	0.609824
SRX11237494	TFs and others	Rad21	Pluripotent stem cell	ES cells	21524	294/21982	1426/75050	-7.93893	-6.64638	0.703901
SRX16844893	TFs and others	GFP	Pluripotent stem cell	ES cells	15955	1258/21982	5098/75050	-7.93771	-6.64554	0.842489
SRX2863194	TFs and others	Ctcf	Neural	Cortex	20531	152/21982	838/75050	-7.93647	-6.64505	0.619274
SRX22512360	TFs and others	Ctcf	Neural	Neural progenitor cells	11286	96/21982	591/75050	-7.92057	-6.63102	0.554584
SRX2172638	TFs and others	Ctcf	Neural	Retina	9707	171/21982	917/75050	-7.91476	-6.62596	0.636664
SRX3118386	TFs and others	Rad21	Pluripotent stem cell	ES cells	28117	199/21982	1035/75050	-7.9103	-6.62225	0.656442
SRX188819	TFs and others	Hcfc1	Pluripotent stem cell	ES cells	7331	148/21982	819/75050	-7.90672	-6.61904	0.616966
SRX12124751	TFs and others	Rad21	Pluripotent stem cell	ES cells	16711	113/21982	667/75050	-7.90565	-6.61869	0.57841
SRX1639485	TFs and others	Epop	Pluripotent stem cell	ES cells	4916	166/21982	896/75050	-7.90484	-6.61828	0.632534
SRX16844917	TFs and others	GFP	Pluripotent stem cell	ES cells	17031	1339/21982	5395/75050	-7.89926	-6.61368	0.847369
SRX12124813	TFs and others	Ctcf	Pluripotent stem cell	PGCLC	68509	1219/21982	4952/75050	-7.89913	-6.61368	0.84044
SRX3291519	TFs and others	Ctcf	Embryo	Embryonic brains	9685	50/21982	373/75050	-7.88214	-6.59854	0.457662
SRX11237499	TFs and others	Ctcf	Pluripotent stem cell	ES cells	16079	256/21982	1269/75050	-7.88041	-6.59718	0.68875
SRX6032059	TFs and others	Sox2	Pluripotent stem cell	ES cells	20730	95/21982	585/75050	-7.87403	-6.5919	0.554436
SRX214078	TFs and others	Pou5f1	Pluripotent stem cell	ES cells	18951	132/21982	749/75050	-7.87306	-6.59149	0.601694
SRX039347	TFs and others	Tet1	Pluripotent stem cell	ES cells	4441	167/21982	900/75050	-7.87288	-6.59149	0.633516
SRX080167	TFs and others	Ctcf	Pluripotent stem cell	ES cells	44605	250/21982	1245/75050	-7.86797	-6.58731	0.685574
SRX12124845	TFs and others	Ctcf	Pluripotent stem cell	PGCLC	59211	681/21982	2933/75050	-7.85766	-6.57992	0.792718
SRX3118387	TFs and others	Rad21	Pluripotent stem cell	ES cells	31449	210/21982	1080/75050	-7.85323	-6.57621	0.663864
SRX7807050	TFs and others	Smarca4	Embryo	Embryonic liver	17009	627/21982	2727/75050	-7.85322	-6.57621	0.784993
SRX080169	TFs and others	Ctcf	Pluripotent stem cell	ES cells	28073	392/21982	1813/75050	-7.84108	-6.56552	0.738196
SRX977366	TFs and others	Epitope tags	Pluripotent stem cell	iPSC intermediates	48824	229/21982	1157/75050	-7.83864	-6.56381	0.675749
SRX2955819	TFs and others	Atrx	Neural	Neuroepithelial progenitor cell	7591	92/21982	570/75050	-7.82708	-6.55333	0.551057
SRX5292072	TFs and others	Ctcf	Pluripotent stem cell	ES cells	45874	410/21982	1884/75050	-7.82362	-6.55059	0.742996
SRX17066026	TFs and others	Ctcf	Pluripotent stem cell	mESC derived erythroid cells	24876	283/21982	1378/75050	-7.81475	-6.54388	0.701166
SRX2863193	TFs and others	Ctcf	Neural	Cortex	17252	122/21982	704/75050	-7.81322	-6.5427	0.591658
SRX5670844	TFs and others	Ctcf	Pluripotent stem cell	ES cells	31896	216/21982	1103/75050	-7.77983	-6.51288	0.668593
SRX16844892	TFs and others	GFP	Pluripotent stem cell	ES cells	17161	1350/21982	5426/75050	-7.74332	-6.4792	0.849449
SRX17005378	TFs and others	Ctcf	Neural	Neurons	9537	138/21982	773/75050	-7.73841	-6.47535	0.609513
SRX19363541	TFs and others	Ctcf	Neural	Neurons	9537	138/21982	773/75050	-7.73841	-6.47535	0.609513
SRX8994330	TFs and others	Ctcf	Pluripotent stem cell	ES cells	61534	461/21982	2080/75050	-7.73281	-6.4701	0.756695
SRX17005404	TFs and others	Ctcf	Neural	Neurons	6994	98/21982	595/75050	-7.73208	-6.47007	0.562332
SRX14728921	TFs and others	Ctcf	Embryo	Embryonic face	15420	136/21982	763/75050	-7.72818	-6.46757	0.608552
SRX11221957	TFs and others	Taf12	Pluripotent stem cell	ES cells	13944	604/21982	2632/75050	-7.72292	-6.46271	0.783492
SRX5358271	TFs and others	Ctcf	Pluripotent stem cell	mESCs, differentiated	32202	499/21982	2228/75050	-7.72259	-6.46271	0.764661
SRX20868206	TFs and others	Epitope tags	Pluripotent stem cell	ES cells	19845	234/21982	1176/75050	-7.72227	-6.46271	0.679348
SRX104386	TFs and others	Ncapd3	Pluripotent stem cell	ES cells	3788	38/21982	312/75050	-7.72141	-6.4622	0.415827
SRX5077379	TFs and others	Ctcf	Pluripotent stem cell	ES cells	22411	219/21982	1112/75050	-7.71054	-6.45271	0.672392
SRX11237525	TFs and others	Smc1a	Pluripotent stem cell	ES cells	17848	222/21982	1126/75050	-7.71006	-6.45259	0.673129
SRX19839666	TFs and others	Ctcf	Neural	Neural Stem Cells	23766	389/21982	1798/75050	-7.70585	-6.44873	0.738658
SRX2172644	TFs and others	Ctcf	Neural	Retina	12854	184/21982	966/75050	-7.70049	-6.44372	0.650316
SRX12124847	TFs and others	Rad21	Pluripotent stem cell	PGCLC	9910	51/21982	375/75050	-7.68874	-6.43335	0.464325
SRX4167119	TFs and others	Med12	Pluripotent stem cell	ES cells	10764	269/21982	1316/75050	-7.6855	-6.43046	0.697879
SRX5926391	TFs and others	Med1	Pluripotent stem cell	ES cells	15963	527/21982	2335/75050	-7.67991	-6.42625	0.770561
SRX8994332	TFs and others	Ctcf	Pluripotent stem cell	ES cells	63355	527/21982	2335/75050	-7.67991	-6.42625	0.770561
SRX11676921	TFs and others	Ctcf	Pluripotent stem cell	ES cells	37029	430/21982	1958/75050	-7.67205	-6.41873	0.749789
SRX19767087	TFs and others	Ctcf	Pluripotent stem cell	ES cells	46092	347/21982	1630/75050	-7.67047	-6.41784	0.726817
SRX2389671	TFs and others	Cbfb	Embryo	Embryonic liver	14253	400/21982	1840/75050	-7.66976	-6.41747	0.742208
SRX1706967	TFs and others	Lhx3	Pluripotent stem cell	mESCs, differentiated	15707	59/21982	413/75050	-7.66774	-6.4158	0.487737
SRX248287	TFs and others	Nanog	Pluripotent stem cell	Embryoid Bodies	20845	194/21982	1007/75050	-7.66289	-6.41232	0.657742
SRX8642891	TFs and others	Rad21	Pluripotent stem cell	ES cells	16296	126/21982	717/75050	-7.66027	-6.41004	0.599977
SRX11221952	TFs and others	Taf12	Pluripotent stem cell	ES cells	12337	344/21982	1617/75050	-7.65709	-6.4072	0.726327
SRX1975285	TFs and others	Ctcf	Embryo	Hindlimb	16289	102/21982	612/75050	-7.64251	-6.39432	0.569026
SRX764230	TFs and others	Epop	Pluripotent stem cell	ES cells	5225	12/21982	165/75050	-7.63934	-6.39149	0.248302
SRX12124812	TFs and others	Ctcf	Pluripotent stem cell	PGCLC	67328	1111/21982	4537/75050	-7.63842	-6.39091	0.836043
SRX080170	TFs and others	Ctcf	Pluripotent stem cell	ES cells	57319	507/21982	2256/75050	-7.63341	-6.38658	0.767277
SRX17005379	TFs and others	Ctcf	Neural	Neurons	8518	120/21982	690/75050	-7.62502	-6.37955	0.593766
SRX19363542	TFs and others	Ctcf	Neural	Neurons	8518	120/21982	690/75050	-7.62502	-6.37955	0.593766
SRX4167135	TFs and others	Med26	Pluripotent stem cell	ES cells	13127	664/21982	2858/75050	-7.62304	-6.3779	0.793212
SRX9107992	TFs and others	Ctcf	Pluripotent stem cell	ES cells	41208	351/21982	1643/75050	-7.6099	-6.36645	0.729379
SRX20088457	TFs and others	Rad21	Pluripotent stem cell	ES cells	14206	79/21982	506/75050	-7.60776	-6.36472	0.53304
SRX22512359	TFs and others	Ctcf	Neural	Neural progenitor cells	12854	125/21982	713/75050	-7.6075	-6.36472	0.598555
SRX7622753	TFs and others	Rad21	Pluripotent stem cell	ES cells	10839	160/21982	863/75050	-7.60406	-6.36262	0.632984
SRX11237530	TFs and others	Rad21	Pluripotent stem cell	ES cells	29753	325/21982	1539/75050	-7.59049	-6.35039	0.720988
SRX19767089	TFs and others	Ctcf	Pluripotent stem cell	ES cells	42376	329/21982	1555/75050	-7.58749	-6.34772	0.722352
SRX14728885	TFs and others	Ctcf	Embryo	Embryonic limb	12240	76/21982	493/75050	-7.56285	-6.32574	0.52632
SRX16844925	TFs and others	GFP	Pluripotent stem cell	ES cells	17152	1345/21982	5396/75050	-7.5505	-6.31505	0.851008
SRX5926389	TFs and others	Med1	Pluripotent stem cell	ES cells	11619	436/21982	1975/75050	-7.54231	-6.30851	0.753708
SRX8833498	TFs and others	Tle1	Pluripotent stem cell	mESC derived neural cells	28917	199/21982	1025/75050	-7.53469	-6.30154	0.662846
SRX6958326	TFs and others	Ctcf	Embryo	Embryonic gonad	23661	692/21982	2961/75050	-7.53163	-6.29881	0.797905
SRX2172643	TFs and others	Ctcf	Neural	Retina	14434	253/21982	1246/75050	-7.53058	-6.29809	0.693244
SRX7815877	TFs and others	Ctcf	Pluripotent stem cell	ES cells	28087	260/21982	1276/75050	-7.52378	-6.29227	0.695675
SRX5099277	TFs and others	Ctcf	Embryo	Embryonic limb	21890	125/21982	710/75050	-7.52322	-6.29204	0.601084
SRX5077388	TFs and others	Ctcf	Pluripotent stem cell	ES cells	34343	337/21982	1584/75050	-7.52223	-6.29138	0.726371
SRX3827067	TFs and others	Ctcf	Pluripotent stem cell	ES cells	4363	39/21982	312/75050	-7.51376	-6.28421	0.42677
SRX1602655	TFs and others	Kmt2b	Pluripotent stem cell	ES cells	8761	804/21982	3382/75050	-7.50342	-6.27582	0.811645
SRX2762170	TFs and others	Kmt2b	Pluripotent stem cell	ES cells	19434	1659/21982	6541/75050	-7.49498	-6.26803	0.865936
SRX20869761	TFs and others	Ctcf	Pluripotent stem cell	ES cells	69489	603/21982	2618/75050	-7.48695	-6.26089	0.786378
SRX13408939	TFs and others	Ctcf	Pluripotent stem cell	Embryoid Bodies	39955	283/21982	1367/75050	-7.48687	-6.26089	0.706808
SRX11676924	TFs and others	Ctcf	Pluripotent stem cell	Embryoid Bodies	35205	377/21982	1742/75050	-7.46516	-6.24015	0.738885
ERX2021906	TFs and others	Ctcf	Pluripotent stem cell	ES cells	35883	277/21982	1343/75050	-7.46444	-6.2398	0.704186
SRX3197476	TFs and others	Smc3	Pluripotent stem cell	ES cells	19384	211/21982	1072/75050	-7.46407	-6.2398	0.672003
SRX5292075	TFs and others	Ctcf	Pluripotent stem cell	ES cells	32998	292/21982	1403/75050	-7.45316	-6.2304	0.710573
SRX8120163	TFs and others	O-GlcNAc	Pluripotent stem cell	ES cells	26990	662/21982	2842/75050	-7.4517	-6.22926	0.795275
SRX16844922	TFs and others	GFP	Pluripotent stem cell	ES cells	5309	278/21982	1345/75050	-7.44815	-6.22635	0.705677
SRX9326754	TFs and others	Smc3	Pluripotent stem cell	ES cells	28435	258/21982	1265/75050	-7.42822	-6.20802	0.696326
SRX17005405	TFs and others	Ctcf	Neural	Neurons	5093	66/21982	443/75050	-7.42621	-6.20665	0.508655
SRX2000073	TFs and others	Ctcf	Pluripotent stem cell	ES cells	34429	276/21982	1336/75050	-7.41955	-6.20094	0.70532
SRX19147917	TFs and others	Ctcf	Pluripotent stem cell	EpiLC	40838	291/21982	1397/75050	-7.40762	-6.18933	0.711181
SRX5252263	TFs and others	Ctcf	Pluripotent stem cell	ES cells	54476	462/21982	2072/75050	-7.39361	-6.1769	0.761265
SRX7622760	TFs and others	Rad21	Pluripotent stem cell	ES cells	10354	93/21982	566/75050	-7.39233	-6.17594	0.560983
SRX7856898	TFs and others	Ctcf	Neural	Neural precursors	16616	108/21982	633/75050	-7.38519	-6.16912	0.58251
SRX13439093	TFs and others	Brd4	Pluripotent stem cell	ES cells	10703	572/21982	2495/75050	-7.382	-6.16656	0.782725
SRX13439091	TFs and others	Brd4	Pluripotent stem cell	ES cells	10817	526/21982	2319/75050	-7.3809	-6.16577	0.774406
SRX12197087	TFs and others	Nrf1	Pluripotent stem cell	mESC derived neural cells	12023	748/21982	3165/75050	-7.37476	-6.16058	0.806885
SRX19136123	TFs and others	Ctcf	Pluripotent stem cell	ES cells	26437	282/21982	1360/75050	-7.37367	-6.1598	0.707936
SRX4923033	TFs and others	Ncor2	Embryo	Embryonic brains	9979	152/21982	822/75050	-7.36578	-6.15348	0.631328
ERX2087275	TFs and others	Rad21	Pluripotent stem cell	ES cells	20744	113/21982	654/75050	-7.3651	-6.15311	0.589908
SRX14728904	TFs and others	Ctcf	Embryo	Embryonic brains	8511	69/21982	455/75050	-7.35279	-6.14205	0.517751
SRX13439995	TFs and others	Ctcf	Pluripotent stem cell	ES cells	34105	317/21982	1499/75050	-7.3475	-6.13797	0.722007
SRX17005445	TFs and others	Ctcf	Neural	Neurons	9616	118/21982	676/75050	-7.34684	-6.13797	0.595962
SRX19363538	TFs and others	Ctcf	Neural	Neurons	9616	118/21982	676/75050	-7.34684	-6.13797	0.595962
SRX5858838	TFs and others	Ctcf	Pluripotent stem cell	ES cells	54458	303/21982	1443/75050	-7.32717	-6.12062	0.716902
SRX23052810	TFs and others	Rad21	Pluripotent stem cell	mESC derived neural cells	6999	66/21982	441/75050	-7.32036	-6.11458	0.510962
SRX1036419	TFs and others	Ddx21	Pluripotent stem cell	ES cells	18755	1106/21982	4501/75050	-7.31972	-6.11425	0.838937
SRX9099734	TFs and others	Hoxc13	Pluripotent stem cell	Embryoid Bodies	40455	112/21982	648/75050	-7.31553	-6.11037	0.590101
SRX9099738	TFs and others	Hoxc13	Pluripotent stem cell	Embryoid Bodies	56243	170/21982	897/75050	-7.31339	-6.10915	0.647053
SRX17005443	TFs and others	Ctcf	Neural	Neurons	6412	77/21982	492/75050	-7.30908	-6.10536	0.534329
SRX3602906	TFs and others	Ctcf	Pluripotent stem cell	iPS cells	41430	460/21982	2061/75050	-7.30894	-6.10536	0.762015
SRX15652588	TFs and others	Ctcf	Pluripotent stem cell	ES cells	24772	154/21982	829/75050	-7.30456	-6.10155	0.634234
SRX15652620	TFs and others	Rad21	Pluripotent stem cell	ES cells	17764	95/21982	573/75050	-7.3003	-6.09821	0.566047
SRX22512363	TFs and others	Ctcf	Neural	Neural progenitor cells	10804	81/21982	510/75050	-7.29887	-6.09709	0.542248
SRX390392	TFs and others	Tcf12	Pluripotent stem cell	ES cells	40474	688/21982	2934/75050	-7.28797	-6.08771	0.800593
SRX7064398	TFs and others	Ctcf	Neural	N1E-115	42166	262/21982	1276/75050	-7.28588	-6.08593	0.701026
SRX9821439	TFs and others	Nelfe	Neural	Cortical neuron	9313	430/21982	1942/75050	-7.28449	-6.08484	0.755967
SRX5125727	TFs and others	Ctcf	Pluripotent stem cell	iPS cells	28122	391/21982	1790/75050	-7.27441	-6.07537	0.745774
SRX12124914	TFs and others	Rad21	Pluripotent stem cell	Germline stem cell-like cells	9736	74/21982	477/75050	-7.27233	-6.07359	0.52966
SRX6095476	TFs and others	Crebbp	Neural	Hippocampus	10883	288/21982	1381/75050	-7.26615	-6.06802	0.712004
SRX8626575	TFs and others	Ctcf	Pluripotent stem cell	ES cells	25924	346/21982	1611/75050	-7.26411	-6.06658	0.73327
SRX8332836	TFs and others	Ctcf	Pluripotent stem cell	mESC derived haematopoietic progenitor	26272	236/21982	1169/75050	-7.26342	-6.0662	0.689257
SRX149696	TFs and others	Kdm6b	Embryo	Embryonic brains	8691	158/21982	846/75050	-7.2631	-6.06618	0.637632
SRX12124782	TFs and others	Ctcf	Pluripotent stem cell	EpiLC	69302	847/21982	3532/75050	-7.25972	-6.0631	0.81874
SRX20248684	TFs and others	Ctcf	Pluripotent stem cell	ES cells	33808	311/21982	1471/75050	-7.25891	-6.06259	0.721824
SRX977542	TFs and others	Neurod2	Embryo	Embryonic brains	17061	544/21982	2382/75050	-7.25247	-6.05676	0.779724
ERX2021911	TFs and others	Ctcf	Pluripotent stem cell	ES cells	38261	389/21982	1780/75050	-7.24527	-6.05016	0.746128
SRX13439087	TFs and others	Brd3	Pluripotent stem cell	ES cells	10282	688/21982	2932/75050	-7.24221	-6.0483	0.801139
SRX8994331	TFs and others	Ctcf	Pluripotent stem cell	ES cells	65636	547/21982	2393/75050	-7.22303	-6.03122	0.78042
SRX6831860	TFs and others	Ctcf	Pluripotent stem cell	ES cells	28463	255/21982	1245/75050	-7.22111	-6.0296	0.699285
SRX2916324	TFs and others	Rad21	Pluripotent stem cell	mESC derived neural cells	7408	37/21982	297/75050	-7.20837	-6.01924	0.425333
SRX11676922	TFs and others	Ctcf	Pluripotent stem cell	ES cells	35570	414/21982	1876/75050	-7.20514	-6.0166	0.753444
SRX19147929	TFs and others	Ctcf	Pluripotent stem cell	EpiLC	32900	263/21982	1278/75050	-7.19907	-6.01112	0.7026
SRX10560008	TFs and others	Smc1a	Pluripotent stem cell	ES cells	6372	85/21982	525/75050	-7.19813	-6.01048	0.552768
SRX2172653	TFs and others	Ctcf	Pluripotent stem cell	ES cells	31462	319/21982	1501/75050	-7.19253	-6.00517	0.725594
SRX4551474	TFs and others	Ctcf	Pluripotent stem cell	ES cells	26023	253/21982	1237/75050	-7.19142	-6.00436	0.698288
SRX12124846	TFs and others	Ctcf	Pluripotent stem cell	PGCLC	66755	762/21982	3208/75050	-7.18648	-6.00117	0.810969
SRX1706957	TFs and others	Isl1	Pluripotent stem cell	mESCs, differentiated	15394	72/21982	465/75050	-7.18014	-5.99661	0.528644
SRX10759309	TFs and others	Pax7	Neural	AtT-20	27790	1059/21982	4319/75050	-7.17485	-5.99161	0.837136
SRX7856900	TFs and others	Rad21	Pluripotent stem cell	ES cells	15702	65/21982	433/75050	-7.1722	-5.98984	0.512518
SRX16844927	TFs and others	GFP	Pluripotent stem cell	ES cells	4013	224/21982	1118/75050	-7.16943	-5.98795	0.684053
SRX10394555	TFs and others	Vsx2	Neural	Retina	13709	193/21982	990/75050	-7.16438	-5.98319	0.665588
SRX16844906	TFs and others	GFP	Pluripotent stem cell	ES cells	13288	856/21982	3561/75050	-7.16096	-5.98006	0.820702
SRX8626568	TFs and others	Ctcf	Pluripotent stem cell	ES cells	22235	341/21982	1587/75050	-7.15889	-5.97857	0.733603
SRX8626576	TFs and others	Ctcf	Pluripotent stem cell	ES cells	33917	400/21982	1820/75050	-7.15848	-5.97845	0.750364
SRX12963303	TFs and others	Smc1a	Pluripotent stem cell	ES cells	53306	450/21982	2015/75050	-7.15676	-5.97702	0.762467
SRX8706921	TFs and others	Ctcf	Embryo	Forelimb	8834	78/21982	494/75050	-7.1516	-5.97244	0.539077
SRX11237537	TFs and others	Smc1a	Pluripotent stem cell	ES cells	20761	225/21982	1122/75050	-7.14596	-5.96709	0.684657
SRX2875269	TFs and others	Ctcf	Pluripotent stem cell	ES cells	35282	299/21982	1420/75050	-7.14415	-5.96557	0.718896
SRX20248685	TFs and others	Ctcf	Pluripotent stem cell	ES cells	41325	339/21982	1578/75050	-7.12877	-5.95308	0.73346
SRX2172634	TFs and others	Ctcf	Neural	Retina	9776	195/21982	996/75050	-7.11704	-5.9425	0.668434
SRX8626586	TFs and others	Ctcf	Pluripotent stem cell	ES cells	41668	523/21982	2295/75050	-7.10702	-5.93363	0.778041
SRX8454509	TFs and others	Epitope tags	Embryo	Embryonic limb	14197	388/21982	1771/75050	-7.08707	-5.91625	0.747991
SRX4167136	TFs and others	Med26	Pluripotent stem cell	ES cells	17388	938/21982	3864/75050	-7.08079	-5.9111	0.828799
SRX2388542	TFs and others	Biotin	Pluripotent stem cell	ES cells	6120	123/21982	691/75050	-7.07651	-5.90711	0.60773
SRX8994333	TFs and others	Ctcf	Pluripotent stem cell	ES cells	64659	568/21982	2466/75050	-7.07538	-5.90626	0.786391
SRX11676920	TFs and others	Ctcf	Pluripotent stem cell	ES cells	30748	368/21982	1691/75050	-7.0688	-5.90081	0.742998
SRX19136121	TFs and others	Ctcf	Pluripotent stem cell	ES cells	25245	263/21982	1274/75050	-7.06688	-5.89941	0.704806
SRX11237538	TFs and others	Smc3	Pluripotent stem cell	ES cells	24748	267/21982	1288/75050	-7.06164	-5.89507	0.707748
SRX5252259	TFs and others	Ctcf	Pluripotent stem cell	ES cells	44572	436/21982	1956/75050	-7.04958	-5.88441	0.761029
SRX022048	TFs and others	Tbp	Pluripotent stem cell	ES cells	2609	22/21982	215/75050	-7.03621	-5.87165	0.349356
SRX19136125	TFs and others	Ctcf	Pluripotent stem cell	ES cells	26611	329/21982	1537/75050	-7.03598	-5.87165	0.730812
SRX8626582	TFs and others	Ctcf	Pluripotent stem cell	ES cells	42115	516/21982	2265/75050	-7.02505	-5.861	0.777795
SRX20248683	TFs and others	Ctcf	Pluripotent stem cell	ES cells	40356	334/21982	1555/75050	-7.02364	-5.86015	0.73333
SRX13439104	TFs and others	Smc1a	Pluripotent stem cell	ES cells	10631	467/21982	2075/75050	-7.01982	-5.85689	0.768391
SRX20602153	TFs and others	Ctcf	Pluripotent stem cell	ES cells	20937	187/21982	960/75050	-7.01819	-5.85554	0.665049
SRX14039259	TFs and others	Vsx2	Neural	Retina	16484	164/21982	865/75050	-7.01187	-5.84978	0.647308
SRX6032072	TFs and others	Sox2	Pluripotent stem cell	ES cells	20295	104/21982	606/75050	-7.00711	-5.8453	0.585928
SRX104393	TFs and others	Rad21	Pluripotent stem cell	ES cells	21864	81/21982	503/75050	-7.00576	-5.84451	0.549795
SRX2423886	TFs and others	Ctcf	Embryo	Embryonic liver	27784	426/21982	1916/75050	-7.00418	-5.84348	0.759098
SRX4054030	TFs and others	Ebf2	Pluripotent stem cell	mESCs, differentiated	37606	938/21982	3858/75050	-7.00212	-5.84198	0.830088
SRX24715252	TFs and others	Nfia	Embryo	Neural tube	8174	203/21982	1026/75050	-7.00077	-5.84118	0.675511
SRX3430133	TFs and others	Ctcf	Pluripotent stem cell	ES cells	52048	593/21982	2560/75050	-6.99635	-5.83704	0.790857
SRX3602907	TFs and others	Ctcf	Pluripotent stem cell	iPS cells	17760	308/21982	1452/75050	-6.99584	-5.83681	0.724215
SRX11237526	TFs and others	Smc3	Pluripotent stem cell	ES cells	24327	320/21982	1498/75050	-6.99394	-5.83519	0.729326
SRX130018	TFs and others	Stag2	Pluripotent stem cell	ES cells	19161	56/21982	388/75050	-6.98671	-5.82925	0.492765
SRX16844920	TFs and others	GFP	Pluripotent stem cell	ES cells	15599	1277/21982	5112/75050	-6.98662	-5.82925	0.852871
SRX11237518	TFs and others	Rad21	Pluripotent stem cell	ES cells	25581	309/21982	1455/75050	-6.98116	-5.82434	0.725068
SRX5124891	TFs and others	Rnf2	Embryo	Forelimb	13906	1485/21982	5872/75050	-6.97949	-5.82294	0.863424
SRX4167120	TFs and others	Med12	Pluripotent stem cell	ES cells	9517	261/21982	1262/75050	-6.97525	-5.81926	0.706097
SRX9450551	TFs and others	Otx2	Pluripotent stem cell	ES cells	10498	180/21982	930/75050	-6.97026	-5.81481	0.660805
SRX11237508	TFs and others	Smc3	Pluripotent stem cell	ES cells	19175	214/21982	1070/75050	-6.96734	-5.81217	0.682831
SRX19147971	TFs and others	Ctcf	Pluripotent stem cell	EpiLC	28242	351/21982	1620/75050	-6.95564	-5.8019	0.739734
SRX12124848	TFs and others	Rad21	Pluripotent stem cell	PGCLC	11690	65/21982	430/75050	-6.95543	-5.8019	0.516094
SRX7064394	TFs and others	Rad21	Neural	N1E-115	16872	124/21982	693/75050	-6.95378	-5.8008	0.610903
SRX16844915	TFs and others	GFP	Pluripotent stem cell	ES cells	4525	273/21982	1310/75050	-6.95328	-5.80057	0.7115
SRX3024499	TFs and others	Rad21	Embryo	Forelimb	11358	99/21982	583/75050	-6.93943	-5.78781	0.579763
SRX5124888	TFs and others	Rnf2	Embryo	Forelimb	11493	980/21982	4010/75050	-6.9306	-5.7798	0.834383
SRX14601065	TFs and others	Pds5b	Pluripotent stem cell	ES cells	11699	140/21982	761/75050	-6.92436	-5.77538	0.628097
SRX16844905	TFs and others	GFP	Pluripotent stem cell	ES cells	15701	1151/21982	4644/75050	-6.92188	-5.77352	0.846188
SRX8833467	TFs and others	Epitope tags	Pluripotent stem cell	mESC derived neural cells	22418	197/21982	1000/75050	-6.92142	-5.77337	0.672589
SRX2545595	TFs and others	Tet3	Pluripotent stem cell	ES cells	6566	233/21982	1147/75050	-6.91287	-5.76613	0.693547
SRX5371703	TFs and others	Sp3	Pluripotent stem cell	ES cells	10676	816/21982	3397/75050	-6.91248	-5.76601	0.820121
SRX13440003	TFs and others	Ctcf	Pluripotent stem cell	ES cells	31486	240/21982	1175/75050	-6.90964	-5.76343	0.69736
SRX22037088	TFs and others	Ctcf	Pluripotent stem cell	ES cells	31560	220/21982	1093/75050	-6.908	-5.76206	0.687205
SRX4551478	TFs and others	Ctcf	Pluripotent stem cell	ES cells	4861	59/21982	399/75050	-6.90611	-5.76071	0.50485
SRX287023	TFs and others	Foxa2	Embryo	Embryonic pancreas	15680	899/21982	3709/75050	-6.90302	-5.75869	0.827535
SRX2000071	TFs and others	Ctcf	Pluripotent stem cell	ES cells	40210	318/21982	1488/75050	-6.90263	-5.75857	0.729638
SRX2172648	TFs and others	Ctcf	Neural	Retina	18847	217/21982	1081/75050	-6.90177	-5.75798	0.685358
SRX2762172	TFs and others	Setd1a	Pluripotent stem cell	ES cells	14913	866/21982	3584/75050	-6.89468	-5.75142	0.824961
SRX8833499	TFs and others	Tle1	Pluripotent stem cell	mESC derived neural cells	25422	149/21982	797/75050	-6.89403	-5.75104	0.63828
SRX1704883	TFs and others	Ctcf	Pluripotent stem cell	ES cells	47867	431/21982	1930/75050	-6.89196	-5.74924	0.762436
SRX4551477	TFs and others	Ctcf	Pluripotent stem cell	ES cells	7266	98/21982	577/75050	-6.891	-5.74881	0.579874
SRX19147924	TFs and others	Ctcf	Pluripotent stem cell	EpiLC	31786	352/21982	1621/75050	-6.88363	-5.74171	0.741384
SRX20602151	TFs and others	Ctcf	Pluripotent stem cell	ES cells	11547	114/21982	648/75050	-6.88227	-5.74061	0.600639
SRX4167115	TFs and others	Med1	Pluripotent stem cell	ES cells	15337	471/21982	2085/75050	-6.87261	-5.73255	0.771256
SRX3430129	TFs and others	Ctcf	Pluripotent stem cell	ES cells	44606	383/21982	1743/75050	-6.87014	-5.73099	0.750214
SRX13439997	TFs and others	Ctcf	Pluripotent stem cell	ES cells	29814	249/21982	1209/75050	-6.86999	-5.73099	0.703164
SRX1975279	TFs and others	Ctcf	Embryo	Forelimb	22026	187/21982	957/75050	-6.86859	-5.72985	0.667134
SRX2790847	TFs and others	Ctcf	Pluripotent stem cell	ES cells	35041	401/21982	1814/75050	-6.86595	-5.72749	0.754728
SRX8626585	TFs and others	Ctcf	Pluripotent stem cell	ES cells	45116	522/21982	2282/75050	-6.8657	-5.72749	0.780977
SRX11237519	TFs and others	Smc1a	Pluripotent stem cell	ES cells	20000	282/21982	1342/75050	-6.86292	-5.72497	0.717431
SRX12124749	TFs and others	Ctcf	Pluripotent stem cell	ES cells	58613	747/21982	3137/75050	-6.85578	-5.71836	0.812998
SRX22006220	TFs and others	Pou5f1	Pluripotent stem cell	ES cells	20482	113/21982	641/75050	-6.83484	-5.69926	0.601872
SRX1602656	TFs and others	Kmt2b	Pluripotent stem cell	ES cells	11925	1001/21982	4083/75050	-6.82157	-5.68678	0.837025
SRX11221940	TFs and others	Taf12	Pluripotent stem cell	ES cells	14957	1063/21982	4312/75050	-6.81644	-5.68217	0.841663
SRX7064389	TFs and others	Rad21	Neural	N1E-115	22454	270/21982	1293/75050	-6.81423	-5.6807	0.712933
SRX20868204	TFs and others	Epitope tags	Pluripotent stem cell	ES cells	14641	256/21982	1237/75050	-6.80422	-5.6723	0.706568
SRX2790848	TFs and others	Ctcf	Pluripotent stem cell	ES cells	29940	435/21982	1942/75050	-6.79309	-5.66169	0.764757
SRX9326757	TFs and others	Smc3	Pluripotent stem cell	ES cells	28499	294/21982	1388/75050	-6.78996	-5.65908	0.723172
SRX191944	TFs and others	Gata4	Pluripotent stem cell	mESC derived mesodermal cells	18338	1302/21982	5191/75050	-6.78299	-5.65237	0.856335
SRX5125621	TFs and others	Ctcf	Pluripotent stem cell	ES cells	62711	596/21982	2560/75050	-6.78272	-5.65236	0.794858
SRX2357486	TFs and others	Epitope tags	Embryo	Embryonic kidney	8336	395/21982	1786/75050	-6.77569	-5.64585	0.755091
SRX092470	TFs and others	Epitope tags	Pluripotent stem cell	mESC derived neural cells	20152	48/21982	344/75050	-6.77303	-5.6439	0.476394
SRX5292080	TFs and others	Ctcf	Pluripotent stem cell	ES cells	36614	554/21982	2400/75050	-6.76536	-5.63707	0.788101
SRX9099846	TFs and others	Ctcf	Pluripotent stem cell	Extended pluripotent stem cells	37744	554/21982	2400/75050	-6.76536	-5.63707	0.788101
SRX2172647	TFs and others	Ctcf	Neural	Retina	14595	148/21982	790/75050	-6.76457	-5.63653	0.639614
SRX7856894	TFs and others	Ctcf	Neural	Neural precursors	13406	78/21982	484/75050	-6.76315	-5.63537	0.550215
SRX373167	TFs and others	GFP	Pluripotent stem cell	ES cells	13921	332/21982	1537/75050	-6.756	-5.629	0.737476
SRX19767086	TFs and others	Ctcf	Pluripotent stem cell	ES cells	44449	354/21982	1624/75050	-6.74057	-5.61573	0.744219
SRX5491879	TFs and others	Rad21	Neural	Cerebellar Vermis	7834	67/21982	435/75050	-6.73728	-5.6131	0.525859
SRX3602910	TFs and others	Ctcf	Neural	Retinal Rod Photoreceptor Cells	14348	212/21982	1056/75050	-6.72833	-5.60542	0.685418
SRX17045817	TFs and others	Nelfe	Pluripotent stem cell	ES cells	6484	408/21982	1836/75050	-6.72673	-5.60408	0.758702
SRX5077387	TFs and others	Ctcf	Pluripotent stem cell	ES cells	30576	298/21982	1402/75050	-6.72602	-5.60362	0.725691
SRX11676997	TFs and others	Rpa1	Pluripotent stem cell	ES cells	5475	169/21982	878/75050	-6.72532	-5.60318	0.657167
SRX672418	TFs and others	Ctcf	Pluripotent stem cell	mESC derived neural cells	12378	62/21982	410/75050	-6.72241	-5.60104	0.516287
SRX1706959	TFs and others	Lhx3	Pluripotent stem cell	mESCs, differentiated	16911	75/21982	470/75050	-6.71821	-5.5981	0.544812
SRX11600049	TFs and others	Nanog	Pluripotent stem cell	ES cells	39269	213/21982	1058/75050	-6.70932	-5.58997	0.687349
SRX022689	TFs and others	Smc1a	Pluripotent stem cell	ES cells	16798	114/21982	644/75050	-6.70808	-5.58923	0.604369
SRX1058358	TFs and others	Sox2	Pluripotent stem cell	mESC derived neural cells	8651	105/21982	603/75050	-6.69848	-5.58039	0.594505
SRX20602152	TFs and others	Ctcf	Pluripotent stem cell	ES cells	19856	179/21982	919/75050	-6.69574	-5.5784	0.664999
SRX378972	TFs and others	Sp1	Pluripotent stem cell	mESCs, differentiated	8877	145/21982	775/75050	-6.694	-5.57752	0.638778
SRX8332822	TFs and others	Ctcf	Pluripotent stem cell	mESC derived haematopoietic progenitor	22598	227/21982	1116/75050	-6.6936	-5.57752	0.694457
SRX2172636	TFs and others	Ctcf	Neural	Retina	9744	156/21982	822/75050	-6.69322	-5.57739	0.647942
SRX14134856	TFs and others	Nelfe	Pluripotent stem cell	ES cells	9779	596/21982	2557/75050	-6.68875	-5.57317	0.795791
SRX5077380	TFs and others	Ctcf	Pluripotent stem cell	ES cells	25071	224/21982	1103/75050	-6.68733	-5.572	0.693356
SRX116261	TFs and others	Rad21	Neural	Brain	8015	122/21982	678/75050	-6.68295	-5.56787	0.614347
SRX5858849	TFs and others	Ctcf	Pluripotent stem cell	ES cells	18343	192/21982	972/75050	-6.67811	-5.56353	0.674401
SRX3602901	TFs and others	Ctcf	Pluripotent stem cell	iPS cells	26274	282/21982	1337/75050	-6.67314	-5.55931	0.720114
SRX9295986	TFs and others	Epitope tags	Pluripotent stem cell	ES cells	13225	670/21982	2835/75050	-6.65862	-5.54629	0.806873
SRX116260	TFs and others	Rad21	Neural	Brain	8406	133/21982	724/75050	-6.65603	-5.54395	0.627186
SRX17781593	TFs and others	Ctcf	Embryo	Embryonic lung	11484	155/21982	817/75050	-6.64206	-5.53047	0.647729
SRX2172632	TFs and others	Ctcf	Neural	Retina	15448	269/21982	1284/75050	-6.63877	-5.52743	0.715271
SRX4734097	TFs and others	Ctcf	Pluripotent stem cell	ES cells	24361	258/21982	1240/75050	-6.63766	-5.52657	0.710365
SRX3602891	TFs and others	Ctcf	Pluripotent stem cell	iPS cells	34157	436/21982	1940/75050	-6.62273	-5.51288	0.767305
SRX5465887	TFs and others	Rad21	Embryo	Metanephros	8939	55/21982	376/75050	-6.62159	-5.51198	0.499411
SRX5125731	TFs and others	Ctcf	Pluripotent stem cell	ES cells	53798	738/21982	3090/75050	-6.6176	-5.50922	0.81542
SRX11221932	TFs and others	Taf12	Pluripotent stem cell	ES cells	14978	944/21982	3860/75050	-6.61759	-5.50922	0.834965
SRX20869763	TFs and others	Ctcf	Pluripotent stem cell	ES cells	73378	577/21982	2480/75050	-6.6135	-5.50587	0.794342
SRX10070662	TFs and others	Ctcf	Embryo	Embryonic limb	12397	105/21982	602/75050	-6.60837	-5.50123	0.595493
SRX13439086	TFs and others	Brd3	Pluripotent stem cell	ES cells	8829	546/21982	2362/75050	-6.59579	-5.48925	0.789217
SRX16844910	TFs and others	GFP	Pluripotent stem cell	ES cells	19335	1542/21982	6054/75050	-6.59565	-5.48925	0.869612
SRX4054017	TFs and others	Pou3f2	Pluripotent stem cell	Embryoid Bodies	9606	52/21982	362/75050	-6.59538	-5.48922	0.490431
SRX080171	TFs and others	Ctcf	Pluripotent stem cell	ES cells	46640	514/21982	2240/75050	-6.59489	-5.48898	0.783427
SRX057747	TFs and others	5-hmC	Pluripotent stem cell	ES cells	7539	200/21982	435/75050	-6.59389	-5.48832	1.56973
SRX11237536	TFs and others	Rad21	Pluripotent stem cell	ES cells	27258	295/21982	1386/75050	-6.58834	-5.48316	0.726678
SRX5252269	TFs and others	Rad21	Pluripotent stem cell	ES cells	16896	68/21982	436/75050	-6.58422	-5.47978	0.532483
SRX5436002	TFs and others	Stag1	Pluripotent stem cell	ES cells	23136	349/21982	1598/75050	-6.57864	-5.47444	0.745645
SRX11676925	TFs and others	Ctcf	Pluripotent stem cell	Embryoid Bodies	26515	292/21982	1373/75050	-6.57527	-5.47179	0.726099
SRX22006226	TFs and others	Pou5f1	Pluripotent stem cell	ES cells	15870	88/21982	527/75050	-6.57526	-5.47179	0.570106
ERX2021905	TFs and others	Ctcf	Pluripotent stem cell	ES cells	40451	316/21982	1469/75050	-6.57177	-5.46879	0.734427
SRX11676923	TFs and others	Ctcf	Pluripotent stem cell	Embryoid Bodies	35973	403/21982	1809/75050	-6.57062	-5.46788	0.760589
SRX20081639	TFs and others	Ctcf	Pluripotent stem cell	ES cells	31000	600/21982	2567/75050	-6.56259	-5.46082	0.798011
SRX11237524	TFs and others	Rad21	Pluripotent stem cell	ES cells	28779	381/21982	1723/75050	-6.56147	-5.45995	0.754959
SRX9567795	TFs and others	Ctcf	Pluripotent stem cell	ES cells	27365	270/21982	1285/75050	-6.55954	-5.45826	0.717372
SRX20248713	TFs and others	Ctcf	Pluripotent stem cell	ES cells	42868	482/21982	2114/75050	-6.5558	-5.455	0.778441
SRX19136127	TFs and others	Ctcf	Pluripotent stem cell	ES cells	25345	256/21982	1227/75050	-6.54691	-5.44708	0.712326
SRX2863191	TFs and others	Ctcf	Neural	Cortex	8391	75/21982	466/75050	-6.52119	-5.42272	0.549489
SRX11237520	TFs and others	Smc3	Pluripotent stem cell	ES cells	19351	229/21982	1118/75050	-6.5211	-5.42272	0.699322
SRX9821441	TFs and others	Nelfe	Neural	Cortical neuron	6974	280/21982	1323/75050	-6.52048	-5.42241	0.722573
SRX8120164	TFs and others	O-GlcNAc	Pluripotent stem cell	ES cells	15526	349/21982	1597/75050	-6.52031	-5.42241	0.746112
SRX2955818	TFs and others	Atrx	Neural	Neuroepithelial progenitor cell	6426	73/21982	458/75050	-6.51837	-5.42071	0.544178
SRX9107991	TFs and others	Ctcf	Pluripotent stem cell	ES cells	44477	441/21982	1955/75050	-6.51637	-5.41919	0.77015
SRX20248707	TFs and others	Ctcf	Pluripotent stem cell	ES cells	40039	446/21982	1975/75050	-6.51389	-5.41695	0.770994
SRX14134855	TFs and others	Nelfe	Pluripotent stem cell	ES cells	10095	636/21982	2701/75050	-6.50933	-5.41287	0.803926
SRX12735094	TFs and others	Med1	Pluripotent stem cell	ES cells	10130	524/21982	2273/75050	-6.50377	-5.40755	0.787074
SRX3827066	TFs and others	Ctcf	Pluripotent stem cell	ES cells	37569	338/21982	1552/75050	-6.49732	-5.40206	0.743547
SRX6032061	TFs and others	Sox2	Pluripotent stem cell	ES cells	12406	66/21982	424/75050	-6.49339	-5.39861	0.531449
SRX22006222	TFs and others	Pou5f1	Pluripotent stem cell	ES cells	15476	88/21982	524/75050	-6.48759	-5.39305	0.57337
SRX5252267	TFs and others	Rad21	Pluripotent stem cell	ES cells	19078	68/21982	433/75050	-6.48593	-5.39162	0.536172
SRX18040248	TFs and others	Sox2	Pluripotent stem cell	ES cells	19721	267/21982	1271/75050	-6.48247	-5.38888	0.717215
SRX11237495	TFs and others	Smc1a	Pluripotent stem cell	ES cells	14238	198/21982	990/75050	-6.4732	-5.38032	0.682831
SRX4232700	TFs and others	Epitope tags	Pluripotent stem cell	ES cells	15636	264/21982	1258/75050	-6.47158	-5.37894	0.716484
SRX2790845	TFs and others	Ctcf	Pluripotent stem cell	ES cells	30794	407/21982	1821/75050	-6.47037	-5.37797	0.763076
SRX21026473	TFs and others	Rela	Neural	Cerebral Cortex	33267	340/21982	1558/75050	-6.47003	-5.37787	0.745066
SRX19147972	TFs and others	Ctcf	Pluripotent stem cell	EpiLC	26658	315/21982	1460/75050	-6.46977	-5.37784	0.736616
SRX5252261	TFs and others	Ctcf	Pluripotent stem cell	ES cells	46281	442/21982	1956/75050	-6.45417	-5.36343	0.771502
SRX470058	TFs and others	Epitope tags	Pluripotent stem cell	ES cells	15950	325/21982	1498/75050	-6.44468	-5.35465	0.740722
SRX7856883	TFs and others	Ctcf	Pluripotent stem cell	ES cells	24298	157/21982	819/75050	-6.43549	-5.34593	0.654484
SRX16844891	TFs and others	GFP	Pluripotent stem cell	ES cells	18150	1494/21982	5869/75050	-6.43324	-5.34392	0.8691
SRX13476140	TFs and others	Ctcf	Pluripotent stem cell	mESC derived neural cells	10026	60/21982	395/75050	-6.42232	-5.33394	0.518606
SRX8833463	TFs and others	Ep300	Pluripotent stem cell	mESC derived neural cells	14971	73/21982	456/75050	-6.41957	-5.33142	0.546565
SRX2863192	TFs and others	Ctcf	Neural	Cortex	10972	94/21982	550/75050	-6.41268	-5.32477	0.58351
SRX5292074	TFs and others	Ctcf	Pluripotent stem cell	ES cells	45537	422/21982	1876/75050	-6.40873	-5.32152	0.768003
SRX19839669	TFs and others	Ctcf	Neural	Neural Stem Cells	20133	299/21982	1395/75050	-6.40711	-5.32043	0.73178
SRX19767088	TFs and others	Ctcf	Pluripotent stem cell	ES cells	56892	437/21982	1934/75050	-6.40369	-5.31766	0.771451
DRX013335	TFs and others	Sin3a	Pluripotent stem cell	EpiSC	6447	2/21982	79/75050	-6.39577	-5.31067	0.0864344
SRX7856893	TFs and others	Ctcf	Neural	Neural precursors	8351	47/21982	334/75050	-6.38936	-5.30496	0.480435
SRX4551471	TFs and others	Ctcf	Pluripotent stem cell	ES cells	20013	212/21982	1045/75050	-6.38523	-5.30153	0.692633
SRX15652589	TFs and others	Ctcf	Pluripotent stem cell	ES cells	21639	134/21982	721/75050	-6.38248	-5.29901	0.634531
SRX7856889	TFs and others	Ctcf	Neural	Neural precursors	25910	168/21982	863/75050	-6.3781	-5.29525	0.664633
SRX11417015	TFs and others	GFP	Pluripotent stem cell	ES cells	8767	506/21982	2198/75050	-6.37619	-5.29389	0.785971
SRX275807	TFs and others	Epitope tags	Neural	Neurospheres	12077	1415/21982	5577/75050	-6.37407	-5.29223	0.866242
SRX7807053	TFs and others	Smarca4	Embryo	Embryonic liver	15083	561/21982	2408/75050	-6.37228	-5.29067	0.795408
SRX7815875	TFs and others	Ctcf	Pluripotent stem cell	ES cells	26174	259/21982	1233/75050	-6.36735	-5.28597	0.717167
SRX5131515	TFs and others	Kdm1a	Neural	Medulloblastoma	5436	348/21982	1586/75050	-6.36443	-5.28329	0.749134
SRX3602904	TFs and others	Ctcf	Pluripotent stem cell	iPS cells	35136	412/21982	1837/75050	-6.35939	-5.27848	0.765723
SRX22006224	TFs and others	Pou5f1	Pluripotent stem cell	ES cells	21377	127/21982	690/75050	-6.35597	-5.27539	0.628403
SRX11221933	TFs and others	Taf12	Pluripotent stem cell	ES cells	13545	863/21982	3543/75050	-6.35208	-5.27209	0.831617
SRX13476143	TFs and others	Ctcf	Pluripotent stem cell	mESC derived neural cells	10039	56/21982	375/75050	-6.34674	-5.26721	0.509847
SRX5858837	TFs and others	Ctcf	Pluripotent stem cell	ES cells	48835	328/21982	1507/75050	-6.34539	-5.26611	0.743095
SRX11237531	TFs and others	Smc1a	Pluripotent stem cell	ES cells	23664	264/21982	1254/75050	-6.34518	-5.26611	0.71877
SRX1704897	TFs and others	Nanog	Pluripotent stem cell	ES cells	27245	138/21982	737/75050	-6.34307	-5.26446	0.639286
SRX8626556	TFs and others	Rad21	Pluripotent stem cell	ES cells	27179	316/21982	1460/75050	-6.33717	-5.25902	0.738955
SRX13439998	TFs and others	Ctcf	Pluripotent stem cell	ES cells	30657	265/21982	1257/75050	-6.32951	-5.25159	0.719771
SRX6032074	TFs and others	Sox2	Pluripotent stem cell	ES cells	15191	77/21982	472/75050	-6.32182	-5.24503	0.556971
SRX6032071	TFs and others	Sox2	Pluripotent stem cell	ES cells	18673	75/21982	463/75050	-6.32091	-5.24437	0.553049
SRX7807052	TFs and others	Smarca4	Embryo	Embryonic liver	19824	877/21982	3594/75050	-6.31509	-5.23947	0.833115
SRX19839667	TFs and others	Ctcf	Neural	Neural Stem Cells	15884	233/21982	1127/75050	-6.31305	-5.23777	0.705855
SRX10040679	TFs and others	Ctcf	Pluripotent stem cell	ES cells	36485	240/21982	1157/75050	-6.31294	-5.23777	0.708209
SRX8332823	TFs and others	Ctcf	Pluripotent stem cell	mESC derived haematopoietic progenitor	29162	259/21982	1232/75050	-6.30419	-5.22971	0.717749
SRX3602898	TFs and others	Ctcf	Pluripotent stem cell	iPS cells	26536	279/21982	1311/75050	-6.29006	-5.21687	0.726583
SRX11237532	TFs and others	Smc3	Pluripotent stem cell	ES cells	28264	311/21982	1439/75050	-6.28999	-5.21687	0.737875
SRX12142046	TFs and others	Zic3	Pluripotent stem cell	mESCs, differentiated	12123	443/21982	1952/75050	-6.28935	-5.21669	0.774832
SRX19839665	TFs and others	Ctcf	Neural	Neural Stem Cells	20475	287/21982	1342/75050	-6.28754	-5.2151	0.730151
SRX10641336	TFs and others	Ctcf	Pluripotent stem cell	ES cells	25389	157/21982	815/75050	-6.28343	-5.21213	0.657697
SRX9751555	TFs and others	Ctcf	Pluripotent stem cell	iPS cells	23311	350/21982	1591/75050	-6.28237	-5.21129	0.751072
SRX11221902	TFs and others	Med4	Pluripotent stem cell	ES cells	6735	132/21982	710/75050	-6.28203	-5.21118	0.634745
SRX14601060	TFs and others	Pds5b	Pluripotent stem cell	ES cells	13497	163/21982	840/75050	-6.27985	-5.20923	0.662509
SRX13228162	TFs and others	Ctcf	Pluripotent stem cell	ES cells	36900	573/21982	2451/75050	-6.2728	-5.20274	0.798169
SRX18040244	TFs and others	Sox2	Pluripotent stem cell	ES cells	18938	261/21982	1239/75050	-6.27059	-5.20109	0.719205
SRX204338	TFs and others	Smc1a	Embryo	Embryonic limb	7228	122/21982	667/75050	-6.26841	-5.19914	0.624478
SRX16815349	TFs and others	Pou5f1	Pluripotent stem cell	ES cells	43824	369/21982	1665/75050	-6.26766	-5.19884	0.756651
SRX8582159	TFs and others	Ctcf	Pluripotent stem cell	ES cells	18347	117/21982	645/75050	-6.26683	-5.19823	0.619312
SRX19839664	TFs and others	Ctcf	Neural	Neural Stem Cells	11934	167/21982	855/75050	-6.25433	-5.18596	0.666859
SRX499115	TFs and others	Pou5f1	Pluripotent stem cell	ES cells	19332	125/21982	680/75050	-6.25322	-5.18507	0.627602
SRX204333	TFs and others	Ctcf	Embryo	Embryonic limb	10941	144/21982	759/75050	-6.25034	-5.18242	0.647745
SRX19767090	TFs and others	Ctcf	Pluripotent stem cell	ES cells	45164	353/21982	1602/75050	-6.24372	-5.17602	0.752308
SRX6827273	TFs and others	Klf4	Pluripotent stem cell	ES cells	47148	913/21982	3724/75050	-6.24159	-5.17434	0.837037
SRX22825900	TFs and others	Ctcf	Pluripotent stem cell	ES cells	54951	433/21982	1912/75050	-6.23924	-5.17244	0.773185
SRX16844900	TFs and others	GFP	Pluripotent stem cell	ES cells	15039	1268/21982	5032/75050	-6.2363	-5.17016	0.860324
SRX6831868	TFs and others	Ctcf	Pluripotent stem cell	ES cells	26736	196/21982	974/75050	-6.23629	-5.17016	0.687038
SRX5125625	TFs and others	Ctcf	Pluripotent stem cell	ES cells	36445	619/21982	2622/75050	-6.23516	-5.16926	0.806012
SRX9326758	TFs and others	Smc3	Pluripotent stem cell	ES cells	30701	311/21982	1436/75050	-6.23275	-5.16735	0.739417
SRX9794976	TFs and others	Ctcf	Neural	Cerebellum	4069	69/21982	433/75050	-6.23273	-5.16735	0.544057
SRX15057958	TFs and others	Zic3	Pluripotent stem cell	mESCs, differentiated	13461	474/21982	2071/75050	-6.23258	-5.16735	0.781415
SRX8626567	TFs and others	Ctcf	Pluripotent stem cell	ES cells	26108	405/21982	1803/75050	-6.22737	-5.1628	0.766907
SRX16844908	TFs and others	GFP	Pluripotent stem cell	ES cells	20471	1681/21982	6532/75050	-6.21553	-5.15141	0.878628
SRX6827272	TFs and others	Nanog	Pluripotent stem cell	ES cells	49614	181/21982	913/75050	-6.21336	-5.14946	0.676848
SRX11221879	TFs and others	Med1	Pluripotent stem cell	ES cells	8716	383/21982	1718/75050	-6.20933	-5.14565	0.76113
SRX14595112	TFs and others	Fev	Pluripotent stem cell	Embryoid Bodies	29177	730/21982	3040/75050	-6.20576	-5.14231	0.819847
SRX20081640	TFs and others	Ctcf	Pluripotent stem cell	ES cells	30632	571/21982	2438/75050	-6.19789	-5.13488	0.799624
SRX21250633	TFs and others	Ctcf	Pluripotent stem cell	ES cells	32307	335/21982	1529/75050	-6.19443	-5.13191	0.748033
SRX7685623	TFs and others	Rad21	Pluripotent stem cell	ES cells	9893	45/21982	321/75050	-6.19425	-5.13191	0.47862
SRX5251392	TFs and others	Smad2	Pluripotent stem cell	Embryoid Bodies	13989	215/21982	1051/75050	-6.19039	-5.12849	0.698424
SRX13408958	TFs and others	Ctcf	Pluripotent stem cell	Embryoid Bodies	27719	195/21982	969/75050	-6.18829	-5.12661	0.687059
SRX23535749	TFs and others	Sox2	Pluripotent stem cell	ES cells	22191	19/21982	187/75050	-6.18719	-5.12573	0.346893
SRX2609737	TFs and others	Med1	Pluripotent stem cell	ES cells	18844	404/21982	1798/75050	-6.18551	-5.12472	0.767141
SRX8332837	TFs and others	Ctcf	Pluripotent stem cell	mESC derived haematopoietic progenitor	19345	164/21982	841/75050	-6.18084	-5.12049	0.665781
SRX1670183	TFs and others	Rad21	Pluripotent stem cell	ES cells	14398	372/21982	1673/75050	-6.17712	-5.11699	0.759155
SRX21026482	TFs and others	Rela	Neural	Cerebral Cortex	28060	275/21982	1291/75050	-6.16923	-5.10998	0.72726
SRX5358275	TFs and others	Smc1a	Pluripotent stem cell	mESCs, differentiated	7459	59/21982	385/75050	-6.16839	-5.10936	0.523208
SRX11417007	TFs and others	GFP	Pluripotent stem cell	ES cells	3648	136/21982	723/75050	-6.16414	-5.10547	0.64222
SRX9450552	TFs and others	Otx2	Pluripotent stem cell	ES cells	12284	234/21982	1126/75050	-6.16406	-5.10547	0.709514
SRX2894853	TFs and others	Dr1	Pluripotent stem cell	ES cells	50081	4099/21982	12903/75050	-6.15899	-5.10106	1.0846
SRX13439996	TFs and others	Ctcf	Pluripotent stem cell	ES cells	29330	284/21982	1326/75050	-6.15228	-5.09471	0.731237
SRX21250632	TFs and others	Ctcf	Pluripotent stem cell	ES cells	32732	366/21982	1649/75050	-6.13885	-5.08223	0.757781
SRX9099845	TFs and others	Ctcf	Pluripotent stem cell	Extended pluripotent stem cells	40905	676/21982	2832/75050	-6.13709	-5.08091	0.814961
SRX8332840	TFs and others	Rad21	Pluripotent stem cell	mESC derived haematopoietic progenitor	13375	121/21982	659/75050	-6.13635	-5.08039	0.626879
SRX1158302	TFs and others	Rnf2	Pluripotent stem cell	ES cells	10085	1119/21982	4478/75050	-6.13555	-5.07981	0.853158
SRX7416187	TFs and others	Hoxd9	Pluripotent stem cell	Embryoid Bodies	27062	160/21982	823/75050	-6.1319	-5.07659	0.663749
SRX9567807	TFs and others	Ctcf	Pluripotent stem cell	ES cells	15057	208/21982	1020/75050	-6.12663	-5.07198	0.69622
SRX5371690	TFs and others	Sp1	Pluripotent stem cell	ES cells	7856	381/21982	1706/75050	-6.12586	-5.07143	0.762482
SRX6032062	TFs and others	Sox2	Pluripotent stem cell	ES cells	17260	104/21982	585/75050	-6.12248	-5.0687	0.606961
SRX9450257	TFs and others	Nelfe	Pluripotent stem cell	ES cells	16163	1081/21982	4337/75050	-6.11919	-5.06584	0.850981
SRX8332834	TFs and others	Ctcf	Pluripotent stem cell	mESC derived haematopoietic progenitor	18203	195/21982	967/75050	-6.11887	-5.06574	0.68848
SRX4054029	TFs and others	Ebf2	Pluripotent stem cell	mESCs, differentiated	22321	606/21982	2568/75050	-6.10853	-5.05648	0.805677
SRX5850139	TFs and others	Sp1	Pluripotent stem cell	ES cells	6083	264/21982	1244/75050	-6.09744	-5.04669	0.724548
SRX13439090	TFs and others	Brd4	Pluripotent stem cell	ES cells	11189	584/21982	2483/75050	-6.09609	-5.0456	0.803008
SRX2790850	TFs and others	Ctcf	Pluripotent stem cell	ES cells	32157	437/21982	1921/75050	-6.09592	-5.0456	0.776672
SRX5292076	TFs and others	Ctcf	Pluripotent stem cell	ES cells	37436	352/21982	1592/75050	-6.09	-5.04033	0.754889
SRX5858839	TFs and others	Ctcf	Pluripotent stem cell	ES cells	58161	413/21982	1829/75050	-6.088	-5.03869	0.770939
SRX19839663	TFs and others	Ctcf	Neural	Neural Stem Cells	21549	501/21982	2167/75050	-6.08254	-5.03394	0.789337
SRX9567806	TFs and others	Ctcf	Pluripotent stem cell	ES cells	30533	371/21982	1665/75050	-6.08051	-5.03256	0.760752
SRX10437506	TFs and others	Ctcf	Pluripotent stem cell	ES cells	47047	961/21982	3893/75050	-6.08004	-5.0323	0.842796
SRX12124814	TFs and others	Rad21	Pluripotent stem cell	PGCLC	6653	38/21982	283/75050	-6.04223	-4.9962	0.458438
SRX19147914	TFs and others	Ctcf	Pluripotent stem cell	ES cells	27830	216/21982	1050/75050	-6.03799	-4.99239	0.702341
SRX19147969	TFs and others	Ctcf	Pluripotent stem cell	ES cells	22839	223/21982	1079/75050	-6.03778	-4.99239	0.705614
SRX12124750	TFs and others	Ctcf	Pluripotent stem cell	ES cells	56339	772/21982	3187/75050	-6.03326	-4.98809	0.827025
SRX6095462	TFs and others	Crebbp	Neural	Hippocampus	20086	454/21982	1985/75050	-6.02799	-4.98303	0.78087
SRX13440005	TFs and others	Ctcf	Pluripotent stem cell	ES cells	25648	231/21982	1110/75050	-6.02379	-4.97926	0.710514
SRX4980242	TFs and others	Hoxb1	Pluripotent stem cell	ES cells	646	2/21982	76/75050	-6.01944	-4.97512	0.0898462
SRX16989241	TFs and others	Smc3	Pluripotent stem cell	ES cells	19759	46/21982	322/75050	-6.01797	-4.97386	0.487737
SRX214082	TFs and others	Pou5f1	Pluripotent stem cell	ES cells	19625	190/21982	944/75050	-6.01578	-4.97188	0.687171
SRX16844888	TFs and others	GFP	Pluripotent stem cell	ES cells	19675	1573/21982	6125/75050	-6.00999	-4.96652	0.876811
SRX9794984	TFs and others	Rad21	Neural	Cerebellum	5832	30/21982	243/75050	-6.0094	-4.96614	0.421501
SRX1997144	TFs and others	Ep300	Pluripotent stem cell	Embryoid Bodies	19917	274/21982	1281/75050	-6.00238	-4.95933	0.730272
SRX2762152	TFs and others	Setd1a	Pluripotent stem cell	ES cells	9698	633/21982	2664/75050	-6.00197	-4.95913	0.811247
SRX11677018	TFs and others	Ssrp1	Pluripotent stem cell	ES cells	21451	1588/21982	6179/75050	-5.99763	-4.95607	0.877437
SRX2270102	TFs and others	Ep300	Pluripotent stem cell	ES cells	23547	556/21982	2373/75050	-5.99604	-4.95469	0.799946
SRX2790846	TFs and others	Ctcf	Pluripotent stem cell	ES cells	7963	98/21982	557/75050	-5.99387	-4.95273	0.600695
SRX11237507	TFs and others	Smc1a	Pluripotent stem cell	ES cells	12893	145/21982	758/75050	-5.98809	-4.94737	0.653104
SRX2402717	TFs and others	Ctcf	Pluripotent stem cell	ES cells	44202	570/21982	2425/75050	-5.97771	-4.9372	0.802503
SRX12124913	TFs and others	Rad21	Pluripotent stem cell	Germline stem cell-like cells	4074	24/21982	212/75050	-5.97712	-4.93703	0.386508
SRX685919	TFs and others	Zic1	Neural	Cerebellum	15222	1058/21982	4244/75050	-5.97016	-4.93092	0.851126
SRX2875270	TFs and others	Ctcf	Pluripotent stem cell	ES cells	37324	301/21982	1387/75050	-5.96441	-4.926	0.740924
SRX9641458	TFs and others	Rad21	Pluripotent stem cell	ES cells	11668	92/21982	530/75050	-5.95739	-4.91961	0.592646
SRX8994337	TFs and others	Nanog	Pluripotent stem cell	ES cells	33706	246/21982	1169/75050	-5.9544	-4.91704	0.718462
SRX11221949	TFs and others	Taf12	Pluripotent stem cell	ES cells	17213	1080/21982	4323/75050	-5.94836	-4.91163	0.852947
SRX9195311	TFs and others	Med1	Pluripotent stem cell	ES cells	7817	239/21982	1141/75050	-5.94539	-4.90929	0.715148
SRX1158300	TFs and others	Rnf2	Pluripotent stem cell	ES cells	8559	774/21982	3189/75050	-5.94159	-4.90569	0.828648
SRX6831869	TFs and others	Ctcf	Pluripotent stem cell	ES cells	29732	617/21982	2601/75050	-5.9406	-4.90532	0.809894
SRX1089842	TFs and others	Gtf2b	Pluripotent stem cell	Embryoid Bodies	2995	71/21982	436/75050	-5.93726	-4.90241	0.555975
SRX084807	TFs and others	Epitope tags	Pluripotent stem cell	mESC derived neural cells	428	1/21982	66/75050	-5.93371	-4.89948	0.0517297
SRX174836	TFs and others	Epitope tags	Pluripotent stem cell	mESC derived neural cells	426	1/21982	66/75050	-5.93371	-4.89948	0.0517297
SRX9195285	TFs and others	Epitope tags	Pluripotent stem cell	ES cells	9479	631/21982	2654/75050	-5.92834	-4.89494	0.811731
SRX19884801	TFs and others	Epitope tags	Embryo	Gastruloid	16308	178/21982	892/75050	-5.92542	-4.89223	0.6813
SRX19147923	TFs and others	Ctcf	Pluripotent stem cell	EpiLC	23313	268/21982	1254/75050	-5.91253	-4.87954	0.72966
SRX11221953	TFs and others	Taf12	Pluripotent stem cell	ES cells	6010	131/21982	697/75050	-5.9105	-4.87772	0.641685
SRX3176051	TFs and others	Epitope tags	Pluripotent stem cell	ES cells	6643	281/21982	1305/75050	-5.89759	-4.86502	0.735156
SRX7895562	TFs and others	Nfix	Neural	Cerebellum neural progenitors	2397	26/21982	221/75050	-5.8965	-4.86414	0.401666
SRX5125732	TFs and others	Ctcf	Pluripotent stem cell	ES cells	52911	789/21982	3244/75050	-5.89624	-4.86408	0.830385
SRX1975288	TFs and others	Ctcf	Embryo	Hindlimb	9311	53/21982	352/75050	-5.89478	-4.86283	0.514063
SRX11676919	TFs and others	Ctcf	Pluripotent stem cell	ES cells	45209	458/21982	1994/75050	-5.89166	-4.86033	0.784195
SRX2172646	TFs and others	Ctcf	Neural	Retina	5248	87/21982	506/75050	-5.88783	-4.85691	0.587019
SRX5023743	TFs and others	Sox2	Pluripotent stem cell	ES cells	20847	30/21982	241/75050	-5.88591	-4.8552	0.424999
SRX12265446	TFs and others	Ctcf	Pluripotent stem cell	ES cells	32426	266/21982	1245/75050	-5.8826	-4.85209	0.72945
SRX1602651	TFs and others	Kmt2b	Pluripotent stem cell	ES cells	11316	1088/21982	4348/75050	-5.88104	-4.85095	0.854324
SRX022692	TFs and others	Med12	Pluripotent stem cell	ES cells	7607	94/21982	537/75050	-5.88038	-4.85049	0.597636
SRX3602900	TFs and others	Ctcf	Pluripotent stem cell	iPS cells	36814	536/21982	2292/75050	-5.88002	-4.85034	0.798424
SRX9195280	TFs and others	Epitope tags	Pluripotent stem cell	ES cells	8370	560/21982	2382/75050	-5.8741	-4.84483	0.802657
SRX13439137	TFs and others	Tbp	Pluripotent stem cell	ES cells	14421	1415/21982	5542/75050	-5.8692	-4.84054	0.871713
SRX22825899	TFs and others	Ctcf	Pluripotent stem cell	ES cells	50541	450/21982	1962/75050	-5.86869	-4.84036	0.783064
SRX1602652	TFs and others	Kmt2b	Pluripotent stem cell	ES cells	15246	1619/21982	6280/75050	-5.85336	-4.82532	0.880178
SRX5858848	TFs and others	Ctcf	Pluripotent stem cell	ES cells	39982	484/21982	2091/75050	-5.84958	-4.82195	0.790269
SRX9794977	TFs and others	Ctcf	Neural	Cerebellum	7552	75/21982	453/75050	-5.84037	-4.81315	0.565258
SRX17822056	TFs and others	Epitope tags	Pluripotent stem cell	P19	19810	47/21982	324/75050	-5.83709	-4.81028	0.495264
SRX5858840	TFs and others	Ctcf	Pluripotent stem cell	ES cells	27520	148/21982	766/75050	-5.83528	-4.80867	0.659654
SRX2863170	TFs and others	Ctcf	Neural	Cortex	10755	84/21982	491/75050	-5.82903	-4.80283	0.584092
SRX13439102	TFs and others	Smc1a	Pluripotent stem cell	ES cells	11191	566/21982	2402/75050	-5.8283	-4.8023	0.804502
SRX5670843	TFs and others	Ctcf	Pluripotent stem cell	ES cells	21172	123/21982	661/75050	-5.82731	-4.80152	0.635312
SRX9567813	TFs and others	Ctcf	Pluripotent stem cell	ES cells	16784	254/21982	1195/75050	-5.82563	-4.80024	0.725687
SRX5858850	TFs and others	Ctcf	Pluripotent stem cell	ES cells	9817	82/21982	483/75050	-5.8186	-4.79403	0.579629
SRX9821440	TFs and others	Nelfe	Neural	Cortical neuron	7392	299/21982	1374/75050	-5.81787	-4.7935	0.742964
SRX4551473	TFs and others	Ctcf	Pluripotent stem cell	ES cells	21139	207/21982	1007/75050	-5.81002	-4.78606	0.701818
SRX8003651	TFs and others	Dendra2	Pluripotent stem cell	ES cells	5968	267/21982	1246/75050	-5.80669	-4.78293	0.731605
SRX5436004	TFs and others	Smc1a	Pluripotent stem cell	ES cells	11521	225/21982	1080/75050	-5.80579	-4.78223	0.711283
SRX19028478	TFs and others	Ints5	Pluripotent stem cell	ES cells	5168	300/21982	1378/75050	-5.8032	-4.78005	0.743285
SRX13408979	TFs and others	Ctcf	Pluripotent stem cell	Embryoid Bodies	49283	506/21982	2174/75050	-5.80177	-4.77882	0.794647
SRX13440004	TFs and others	Ctcf	Pluripotent stem cell	ES cells	32125	309/21982	1412/75050	-5.79834	-4.77576	0.747149
SRX20248695	TFs and others	Ctcf	Pluripotent stem cell	ES cells	38783	447/21982	1948/75050	-5.79807	-4.77576	0.783433
SRX1975290	TFs and others	Ctcf	Embryo	Embryonic brains	11098	74/21982	446/75050	-5.79765	-4.77576	0.566474
SRX9794983	TFs and others	Rad21	Neural	Cerebellum	6448	31/21982	244/75050	-5.7975	-4.77576	0.433766
SRX5252265	TFs and others	Ctcf	Pluripotent stem cell	ES cells	55648	463/21982	2010/75050	-5.79539	-4.77403	0.786445
SRX20602142	TFs and others	Ctcf	Pluripotent stem cell	ES cells	27013	215/21982	1038/75050	-5.79327	-4.77254	0.707171
SRX20793681	TFs and others	Ctcf	Neural	Cortical neuron	8991	393/21982	1740/75050	-5.78083	-4.76131	0.771129
SRX3602909	TFs and others	Ctcf	Pluripotent stem cell	iPS cells	30249	466/21982	2020/75050	-5.76871	-4.74979	0.787622
SRX3602893	TFs and others	Ctcf	Pluripotent stem cell	iPS cells	37635	440/21982	1919/75050	-5.76608	-4.74736	0.782819
SRX5858842	TFs and others	Ctcf	Pluripotent stem cell	ES cells	22783	145/21982	751/75050	-5.76324	-4.74492	0.659191
SRX6988647	TFs and others	Smc1a	Neural	Cerebellum	32191	1999/21982	7643/75050	-5.7609	-4.74298	0.892961
SRX4506780	TFs and others	Brd4	Pluripotent stem cell	ES cells	6701	123/21982	659/75050	-5.74698	-4.73026	0.63724
SRX5131364	TFs and others	Ctcf	Neural	Olfactory Nerve	12118	123/21982	659/75050	-5.74698	-4.73026	0.63724
SRX20088495	TFs and others	Rad21	Pluripotent stem cell	ES cells	11332	52/21982	344/75050	-5.74333	-4.72721	0.516094
SRX174835	TFs and others	Epitope tags	Pluripotent stem cell	mESC derived neural cells	427	1/21982	64/75050	-5.74279	-4.72703	0.0533462
SRX4594915	TFs and others	Sox2	Pluripotent stem cell	ES cells	15613	80/21982	471/75050	-5.72125	-4.70652	0.579899
SRX10616114	TFs and others	Egr1	Neural	Cerebellum	2678	111/21982	606/75050	-5.7151	-4.70057	0.625365
SRX11237535	TFs and others	Ctcf	Pluripotent stem cell	ES cells	73506	1020/21982	4087/75050	-5.70976	-4.69563	0.852077
SRX8332835	TFs and others	Ctcf	Pluripotent stem cell	mESC derived haematopoietic progenitor	24466	216/21982	1040/75050	-5.7093	-4.69537	0.709094
SRX10641335	TFs and others	Ctcf	Pluripotent stem cell	ES cells	25897	195/21982	955/75050	-5.70821	-4.69447	0.697132
SRX5858841	TFs and others	Ctcf	Pluripotent stem cell	ES cells	23947	119/21982	641/75050	-5.70632	-4.69278	0.633829
SRX1706950	TFs and others	Isl1	Pluripotent stem cell	mESCs, differentiated	11125	41/21982	291/75050	-5.70035	-4.68721	0.481032
SRX6095461	TFs and others	Crebbp	Neural	Hippocampus	19617	411/21982	1805/75050	-5.69913	-4.68639	0.777406
SRX20081637	TFs and others	Ctcf	Pluripotent stem cell	ES cells	28763	584/21982	2464/75050	-5.69534	-4.68338	0.8092
SRX1517381	TFs and others	Epop	Pluripotent stem cell	ES cells	5068	66/21982	408/75050	-5.69499	-4.68323	0.55229
SRX19147928	TFs and others	Ctcf	Pluripotent stem cell	ES cells	27759	232/21982	1103/75050	-5.68712	-4.67655	0.718118
SRX3602892	TFs and others	Ctcf	Pluripotent stem cell	iPS cells	24601	271/21982	1259/75050	-5.68648	-4.6761	0.734898
SRX4017943	TFs and others	Pou5f1	Pluripotent stem cell	ES cells	13774	53/21982	348/75050	-5.6848	-4.67462	0.519972
SRX20081638	TFs and others	Ctcf	Pluripotent stem cell	ES cells	31289	642/21982	2683/75050	-5.68341	-4.67342	0.816954
SRX4167113	TFs and others	Med1	Pluripotent stem cell	ES cells	12714	292/21982	1342/75050	-5.68178	-4.67219	0.742872
SRX1519391	TFs and others	Biotin	Pluripotent stem cell	ES cells	2671	31/21982	242/75050	-5.676	-4.66719	0.437351
SRX9794981	TFs and others	Rad21	Neural	Cerebellum	4974	31/21982	242/75050	-5.676	-4.66719	0.437351
SRX4734098	TFs and others	Ctcf	Pluripotent stem cell	ES cells	17730	204/21982	990/75050	-5.66865	-4.66082	0.703523
SRX2172629	TFs and others	Ctcf	Neural	Retina	5887	77/21982	457/75050	-5.66368	-4.65605	0.575252
SRX977374	TFs and others	Pou5f1	Pluripotent stem cell	iPSC intermediates	29349	59/21982	375/75050	-5.657	-4.64995	0.537161
SRX3602903	TFs and others	Ctcf	Pluripotent stem cell	iPS cells	27444	257/21982	1202/75050	-5.6566	-4.64975	0.729982
SRX12124815	TFs and others	Rad21	Pluripotent stem cell	PGCLC	5860	37/21982	271/75050	-5.65574	-4.64908	0.46614
SRX8833497	TFs and others	Tle1	Pluripotent stem cell	mESC derived neural cells	10454	40/21982	287/75050	-5.6553	-4.64884	0.475841
SRX1089848	TFs and others	Tbp	Pluripotent stem cell	ES cells	9485	93/21982	528/75050	-5.65128	-4.6454	0.601357
SRX080244	TFs and others	Ell2	Pluripotent stem cell	ES cells	708	4/21982	88/75050	-5.64946	-4.64425	0.155189
SRX13228165	TFs and others	Ctcf	Pluripotent stem cell	ES cells	35242	560/21982	2372/75050	-5.64935	-4.64425	0.80604
SRX3430132	TFs and others	Rad21	Pluripotent stem cell	ES cells	12769	67/21982	411/75050	-5.64611	-4.6414	0.556566
SRX3141583	TFs and others	Ctcf	Pluripotent stem cell	P19	9666	84/21982	488/75050	-5.64515	-4.64063	0.587683
SRX9099735	TFs and others	Hoxc13	Pluripotent stem cell	Embryoid Bodies	38750	178/21982	884/75050	-5.64438	-4.64006	0.687466
SRX5858852	TFs and others	Ctcf	Pluripotent stem cell	ES cells	20045	231/21982	1097/75050	-5.64089	-4.63676	0.718934
SRX3602905	TFs and others	Ctcf	Pluripotent stem cell	iPS cells	38866	443/21982	1926/75050	-5.63902	-4.63528	0.785292
SRX2172639	TFs and others	Ctcf	Neural	Retina	5892	111/21982	605/75050	-5.6287	-4.62554	0.626399
SRX3195763	TFs and others	Tcf3	Neural	Neural Stem Cells	6516	130/21982	685/75050	-5.62693	-4.62396	0.647942
SRX128354	TFs and others	Zfp42	Pluripotent stem cell	ES cells	9997	163/21982	821/75050	-5.62198	-4.6194	0.677841
SRX16844904	TFs and others	GFP	Pluripotent stem cell	ES cells	17050	1416/21982	5528/75050	-5.62106	-4.61867	0.874538
SRX5435985	TFs and others	Stag2	Pluripotent stem cell	ES cells	6398	47/21982	320/75050	-5.62014	-4.61795	0.501454
SRX19147925	TFs and others	Ctcf	Pluripotent stem cell	EpiLC	25009	280/21982	1292/75050	-5.61643	-4.61462	0.73991
SRX7064400	TFs and others	Ctcf	Neural	N1E-115	41932	244/21982	1149/75050	-5.61488	-4.61333	0.725026
SRX10437505	TFs and others	Ctcf	Pluripotent stem cell	ES cells	58388	1408/21982	5498/75050	-5.61435	-4.61312	0.874342
SRX4232701	TFs and others	Epitope tags	Pluripotent stem cell	ES cells	7487	99/21982	552/75050	-5.61309	-4.61205	0.612322
SRX11221941	TFs and others	Taf12	Pluripotent stem cell	ES cells	17449	1358/21982	5317/75050	-5.61288	-4.61203	0.872
SRX5185316	TFs and others	Cbx8	Neural	Neural precursors	1766	109/21982	596/75050	-5.61015	-4.6095	0.624401
SRX17045821	TFs and others	Nelfe	Pluripotent stem cell	ES cells	5849	405/21982	1779/75050	-5.60642	-4.60596	0.777253
SRX7807051	TFs and others	Smarca4	Embryo	Embryonic liver	22134	1004/21982	4022/75050	-5.60223	-4.60215	0.852266
SRX9567803	TFs and others	Ctcf	Pluripotent stem cell	ES cells	6283	83/21982	481/75050	-5.59694	-4.59756	0.589137
SRX8736786	TFs and others	Kmt2d	Pluripotent stem cell	mESC derived neural cells	5798	83/21982	482/75050	-5.59687	-4.59756	0.587915
SRX5125620	TFs and others	Smc1a	Pluripotent stem cell	ES cells	10378	64/21982	398/75050	-5.59295	-4.59402	0.54901
SRX3602902	TFs and others	Ctcf	Pluripotent stem cell	iPS cells	35491	438/21982	1905/75050	-5.58697	-4.58881	0.784987
SRX657147	TFs and others	Med1	Pluripotent stem cell	iPS cells	16944	168/21982	840/75050	-5.58108	-4.58311	0.682831
ERX2021915	TFs and others	Rad21	Pluripotent stem cell	ES cells	6973	46/21982	314/75050	-5.57999	-4.58221	0.500163
SRX13439136	TFs and others	Tbp	Pluripotent stem cell	ES cells	14472	1411/21982	5508/75050	-5.57491	-4.57806	0.874614
SRX3602889	TFs and others	Ctcf	Pluripotent stem cell	iPS cells	39148	440/21982	1910/75050	-5.56967	-4.57304	0.786507
SRX7416188	TFs and others	Hoxd9	Pluripotent stem cell	Embryoid Bodies	16990	141/21982	728/75050	-5.56554	-4.56929	0.661258
SRX7856890	TFs and others	Ctcf	Neural	Neural precursors	16987	108/21982	589/75050	-5.56425	-4.56819	0.626025
SRX319553	TFs and others	Kat5	Pluripotent stem cell	ES cells	4869	98/21982	546/75050	-5.56309	-4.56722	0.612797
SRX3197474	TFs and others	Ctcf	Pluripotent stem cell	ES cells	64457	1048/21982	4181/75050	-5.56099	-4.56533	0.855785
SRX13439088	TFs and others	Brd3	Pluripotent stem cell	ES cells	8000	420/21982	1834/75050	-5.56068	-4.56533	0.781868
SRX6831861	TFs and others	Ctcf	Pluripotent stem cell	ES cells	26190	310/21982	1408/75050	-5.55861	-4.5635	0.751697
SRX2790849	TFs and others	Ctcf	Pluripotent stem cell	ES cells	7751	91/21982	515/75050	-5.55483	-4.55991	0.603278
SRX3602887	TFs and others	Ctcf	Pluripotent stem cell	iPS cells	25388	315/21982	1427/75050	-5.5519	-4.55736	0.753651
SRX11237505	TFs and others	Ctcf	Pluripotent stem cell	ES cells	73246	1104/21982	4387/75050	-5.54649	-4.55327	0.859182
SRX17045818	TFs and others	Nelfe	Pluripotent stem cell	ES cells	7433	504/21982	2153/75050	-5.54014	-4.54769	0.799227
SRX6831865	TFs and others	Wiz	Pluripotent stem cell	ES cells	16554	142/21982	732/75050	-5.53996	-4.54769	0.662309
SRX23535740	TFs and others	Pou5f1	Pluripotent stem cell	ES cells	43005	303/21982	1380/75050	-5.5353	-4.54341	0.74963
SRX110151	TFs and others	Ctcf	Pluripotent stem cell	ES cells	7604	34/21982	256/75050	-5.53274	-4.54103	0.453443
SRX19147918	TFs and others	Ctcf	Pluripotent stem cell	EpiLC	21960	208/21982	1001/75050	-5.52947	-4.53807	0.709435
SRX3602895	TFs and others	Ctcf	Pluripotent stem cell	iPS cells	29712	368/21982	1633/75050	-5.52836	-4.53741	0.769388
SRX326212	TFs and others	Rad21	Neural	Astrocytes	870	5/21982	94/75050	-5.52792	-4.53715	0.181604
SRX2402721	TFs and others	Ctcf	Pluripotent stem cell	ES cells	47955	729/21982	2999/75050	-5.5227	-4.53286	0.829917
SRX5185313	TFs and others	Rnf2	Neural	Neural precursors	1895	123/21982	651/75050	-5.51308	-4.52415	0.645071
SRX3602890	TFs and others	Ctcf	Pluripotent stem cell	iPS cells	26306	288/21982	1319/75050	-5.50709	-4.51876	0.745472
SRX8120165	TFs and others	O-GlcNAc	Pluripotent stem cell	ES cells	11980	213/21982	1021/75050	-5.5047	-4.51675	0.712258
SRX21026474	TFs and others	Rela	Neural	Cerebral Cortex	26312	280/21982	1288/75050	-5.4997	-4.51193	0.742208
SRX8332838	TFs and others	Rad21	Pluripotent stem cell	mESC derived haematopoietic progenitor	9456	66/21982	405/75050	-5.49572	-4.50833	0.556381
SRX11237529	TFs and others	Ctcf	Pluripotent stem cell	ES cells	74882	1005/21982	4019/75050	-5.49396	-4.50675	0.853752
SRX10616117	TFs and others	Mef2c	Neural	Cerebellum	2416	98/21982	544/75050	-5.47802	-4.49193	0.61505
SRX4298468	TFs and others	Foxa2	Pluripotent stem cell	ES cells	32885	98/21982	544/75050	-5.47802	-4.49193	0.61505
SRX6095466	TFs and others	Ep300	Neural	Hippocampus	22314	326/21982	1467/75050	-5.47253	-4.487	0.758702
SRX14210093	TFs and others	Setd1a	Pluripotent stem cell	ES cells	3534	32/21982	243/75050	-5.46904	-4.48388	0.449601
SRX429086	TFs and others	Lmnb1	Neural	Retina	489	2/21982	70/75050	-5.46367	-4.47888	0.0975473
SRX2172650	TFs and others	Ctcf	Pluripotent stem cell	iPS cells	50898	719/21982	2958/75050	-5.46049	-4.47607	0.829878
SRX11417012	TFs and others	GFP	Pluripotent stem cell	ES cells	6309	395/21982	1734/75050	-5.45411	-4.47025	0.777735
SRX19884800	TFs and others	Epitope tags	Embryo	Gastruloid	15080	195/21982	946/75050	-5.44156	-4.4588	0.703764
SRX5858847	TFs and others	Ctcf	Pluripotent stem cell	ES cells	41117	407/21982	1779/75050	-5.43721	-4.45508	0.781092
SRX20602148	TFs and others	Ctcf	Pluripotent stem cell	ES cells	20826	206/21982	990/75050	-5.4357	-4.45387	0.710421
SRX3602888	TFs and others	Ctcf	Pluripotent stem cell	iPS cells	27186	307/21982	1390/75050	-5.43013	-4.44866	0.754062
SRX10560012	TFs and others	Ctcf	Pluripotent stem cell	ES cells	51620	996/21982	3981/75050	-5.42708	-4.44617	0.854182
SRX19147970	TFs and others	Ctcf	Pluripotent stem cell	EpiLC	30324	335/21982	1500/75050	-5.4211	-4.44074	0.762495
SRX10437502	TFs and others	Ctcf	Pluripotent stem cell	ES cells	42078	1281/21982	5024/75050	-5.42001	-4.43983	0.870528
SRX4923030	TFs and others	Ncor2	Embryo	Embryonic brains	11683	179/21982	881/75050	-5.41761	-4.4378	0.693682
SRX14728888	TFs and others	Ctcf	Embryo	Embryonic liver	14487	121/21982	640/75050	-5.41293	-4.43348	0.645489
SRX15652646	TFs and others	Nipbl	Pluripotent stem cell	ES cells	5525	70/21982	420/75050	-5.41084	-4.43176	0.569026
SRX8818297	TFs and others	Epitope tags	Pluripotent stem cell	EpiSC	21135	60/21982	375/75050	-5.4043	-4.42595	0.546265
SRX118693	TFs and others	Rara	Pluripotent stem cell	mESC derived neural cells	771	0/21982	50/75050	-5.38606	-4.40953	0
SRX20868207	TFs and others	Epitope tags	Pluripotent stem cell	ES cells	37546	651/21982	2700/75050	-5.37776	-4.4016	0.823191
SRX11237496	TFs and others	Smc3	Pluripotent stem cell	ES cells	7930	84/21982	482/75050	-5.37595	-4.39997	0.594998
SRX6972724	TFs and others	Setd1a	Neural	Prefrontal Cortex	18223	285/21982	1303/75050	-5.37487	-4.39907	0.746765
SRX4980240	TFs and others	Hoxb1	Pluripotent stem cell	ES cells	921	7/21982	105/75050	-5.36627	-4.39138	0.22761
SRX4923021	TFs and others	Ncor2	Embryo	Embryonic brains	14817	214/21982	1021/75050	-5.35804	-4.38387	0.715602
SRX7416181	TFs and others	Hoxc9	Pluripotent stem cell	Embryoid Bodies	23569	80/21982	463/75050	-5.35683	-4.38308	0.589919
SRX2172652	TFs and others	Ctcf	Pluripotent stem cell	iPS cells	26957	360/21982	1594/75050	-5.35541	-4.38197	0.771077
SRX213834	TFs and others	Supt5	Pluripotent stem cell	ES cells	8917	207/21982	993/75050	-5.35069	-4.37743	0.711712
SRX1035385	TFs and others	Tal1	Pluripotent stem cell	mESC derived haematopoietic progenitor	399	0/21982	51/75050	-5.34682	-4.3741	0
SRX1688206	TFs and others	Smarca4	Pluripotent stem cell	ES cells	416	0/21982	51/75050	-5.34682	-4.3741	0
SRX13439134	TFs and others	Tbp	Pluripotent stem cell	ES cells	12833	1265/21982	4960/75050	-5.34648	-4.37394	0.870748
SRX10437499	TFs and others	Ctcf	Pluripotent stem cell	ES cells	69383	1025/21982	4084/75050	-5.34534	-4.37298	0.856883
SRX9099739	TFs and others	Hoxc13	Pluripotent stem cell	Embryoid Bodies	37999	176/21982	866/75050	-5.34251	-4.37051	0.69387
SRX12197081	TFs and others	Nrf1	Pluripotent stem cell	mESC derived neural cells	11498	698/21982	2873/75050	-5.34189	-4.37007	0.829475
SRX3602886	TFs and others	Ctcf	Pluripotent stem cell	iPS cells	28082	347/21982	1543/75050	-5.33945	-4.36781	0.767798
SRX19136131	TFs and others	Ctcf	Pluripotent stem cell	ES cells	19390	197/21982	951/75050	-5.33844	-4.36726	0.707244
SRX5131514	TFs and others	Gfi1	Neural	Medulloblastoma	3076	138/21982	711/75050	-5.33836	-4.36726	0.662663
SRX209313	TFs and others	Sox2	Pluripotent stem cell	mESC derived neural cells	2698	28/21982	221/75050	-5.33416	-4.36342	0.432563
SRX022695	TFs and others	Med1	Pluripotent stem cell	ES cells	6432	105/21982	570/75050	-5.33044	-4.36019	0.628924
SRX10560013	TFs and others	Ctcf	Pluripotent stem cell	ES cells	51862	1064/21982	4226/75050	-5.3304	-4.36019	0.859598
SRX9567817	TFs and others	Ctcf	Pluripotent stem cell	ES cells	30058	393/21982	1720/75050	-5.32422	-4.35455	0.780095
SRX1706964	TFs and others	Isl1	Pluripotent stem cell	mESCs, differentiated	10495	40/21982	281/75050	-5.31897	-4.34984	0.486001
SRX8332825	TFs and others	Ctcf	Pluripotent stem cell	mESC derived haematopoietic progenitor	7071	60/21982	373/75050	-5.30547	-4.33706	0.549194
SRX19028476	TFs and others	Ints5	Pluripotent stem cell	ES cells	5561	308/21982	1391/75050	-5.3053	-4.33706	0.755974
SRX1706956	TFs and others	Isl1	Pluripotent stem cell	mESCs, differentiated	9431	42/21982	289/75050	-5.29943	-4.33226	0.496175
SRX8332839	TFs and others	Rad21	Pluripotent stem cell	mESC derived haematopoietic progenitor	8369	42/21982	289/75050	-5.29943	-4.33226	0.496175
SRX214081	TFs and others	Pou5f1	Pluripotent stem cell	ES cells	6432	77/21982	449/75050	-5.29552	-4.32853	0.585501
SRX4663281	TFs and others	Ctcf	Pluripotent stem cell	ES cells	35308	309/21982	1393/75050	-5.29506	-4.32836	0.75734
SRX8626558	TFs and others	Ctcf	Pluripotent stem cell	ES cells	24538	367/21982	1617/75050	-5.28196	-4.31622	0.774889
SRX3602885	TFs and others	Ctcf	Pluripotent stem cell	iPS cells	29934	372/21982	1638/75050	-5.28079	-4.31522	0.775376
SRX25711542	TFs and others	Ctcf	Pluripotent stem cell	ES cells	26200	204/21982	977/75050	-5.27756	-4.3127	0.712884
SRX130019	TFs and others	Stag1	Pluripotent stem cell	ES cells	16382	44/21982	299/75050	-5.27485	-4.31052	0.502418
SRX13439092	TFs and others	Brd4	Pluripotent stem cell	ES cells	14014	860/21982	3471/75050	-5.27327	-4.30912	0.845916
SRX3038046	TFs and others	Sox2	Pluripotent stem cell	iPS cells	13801	53/21982	341/75050	-5.2672	-4.3034	0.530646
SRX084806	TFs and others	Epitope tags	Pluripotent stem cell	mESC derived neural cells	23573	80/21982	462/75050	-5.26331	-4.3004	0.591196
SRX499130	TFs and others	Otx2	Pluripotent stem cell	EpiLC	19392	187/21982	908/75050	-5.26143	-4.29922	0.703136
SRX9101840	TFs and others	Kdm2b	Pluripotent stem cell	ES cells	7394	591/21982	2468/75050	-5.25993	-4.2979	0.817572
SRX12124784	TFs and others	Rad21	Pluripotent stem cell	EpiLC	12444	78/21982	452/75050	-5.25634	-4.29466	0.589169
SRX499117	TFs and others	Otx2	Pluripotent stem cell	ES cells	12212	78/21982	453/75050	-5.25254	-4.29139	0.587868
SRX1036420	TFs and others	Hexim1	Pluripotent stem cell	ES cells	13058	932/21982	3735/75050	-5.24136	-4.28091	0.85194
SRX14601059	TFs and others	Pds5b	Pluripotent stem cell	ES cells	11246	161/21982	803/75050	-5.23799	-4.27859	0.684532
SRX11525496	TFs and others	Sumo1	Pluripotent stem cell	ES cells	36432	1054/21982	4182/75050	-5.23516	-4.27611	0.860479
SRX5649301	TFs and others	Rnf2	Embryo	Forelimb	1894	119/21982	627/75050	-5.23452	-4.27577	0.647982
SRX2402716	TFs and others	Rad21	Pluripotent stem cell	ES cells	14274	178/21982	871/75050	-5.23447	-4.27577	0.697727
SRX3197479	TFs and others	Ctcf	Pluripotent stem cell	ES cells	55459	853/21982	3444/75050	-5.23256	-4.27403	0.845609
SRX022688	TFs and others	Smc1a	Pluripotent stem cell	ES cells	3817	40/21982	278/75050	-5.21333	-4.25515	0.491246
SRX5292078	TFs and others	Ctcf	Pluripotent stem cell	ES cells	40518	672/21982	2770/75050	-5.21259	-4.25459	0.828272
SRX19363552	TFs and others	Ctcf	Neural	Neurons	2328	24/21982	200/75050	-5.2079	-4.25007	0.409699
SRX2172651	TFs and others	Ctcf	Pluripotent stem cell	iPS cells	28414	294/21982	1331/75050	-5.20366	-4.24618	0.754141
SRX13408938	TFs and others	Ctcf	Pluripotent stem cell	Embryoid Bodies	26548	273/21982	1249/75050	-5.19221	-4.2356	0.746249
SRX5125726	TFs and others	Ctcf	Pluripotent stem cell	iPS cells	25260	337/21982	1499/75050	-5.18506	-4.22915	0.767559
SRX11237493	TFs and others	Ctcf	Pluripotent stem cell	ES cells	57953	1006/21982	4003/75050	-5.1832	-4.2278	0.858017
SRX8332826	TFs and others	Ctcf	Pluripotent stem cell	mESC derived haematopoietic progenitor	6070	39/21982	272/75050	-5.17028	-4.2161	0.48953
SRX9567811	TFs and others	Ctcf	Pluripotent stem cell	ES cells	18040	218/21982	1030/75050	-5.16678	-4.21277	0.722608
SRX5131363	TFs and others	Ctcf	Neural	Olfactory Nerve	7270	67/21982	402/75050	-5.16576	-4.21192	0.569026
SRX4054027	TFs and others	Pou3f2	Pluripotent stem cell	mESCs, differentiated	10842	55/21982	348/75050	-5.16032	-4.20665	0.539594
SRX4054013	TFs and others	Epitope tags	Pluripotent stem cell	Embryoid Bodies	28258	769/21982	3127/75050	-5.15624	-4.20292	0.839618
DRX021197	TFs and others	Smc1a	Embryo	Embryonic head	6367	46/21982	305/75050	-5.15451	-4.20136	0.514922
SRX10157267	TFs and others	Banp	Pluripotent stem cell	ES cells	17083	502/21982	2127/75050	-5.14775	-4.19529	0.805786
SRX9567791	TFs and others	Ctcf	Pluripotent stem cell	ES cells	8486	81/21982	463/75050	-5.13786	-4.18592	0.597293
SRX19147915	TFs and others	Ctcf	Pluripotent stem cell	ES cells	17731	163/21982	806/75050	-5.12909	-4.17766	0.690456
SRX2863169	TFs and others	Ctcf	Neural	Cortex	14135	101/21982	549/75050	-5.12752	-4.17626	0.628105
SRX21250620	TFs and others	Ctcf	Pluripotent stem cell	ES cells	12961	187/21982	905/75050	-5.1273	-4.17621	0.705467
SRX13228164	TFs and others	Ctcf	Pluripotent stem cell	ES cells	8332	123/21982	642/75050	-5.12356	-4.17265	0.654114
SRX4054033	TFs and others	Onecut2	Pluripotent stem cell	mESCs, differentiated	44155	257/21982	1183/75050	-5.12237	-4.17185	0.741706
SRX6972723	TFs and others	Setd1a	Neural	Prefrontal Cortex	3328	52/21982	332/75050	-5.12225	-4.17185	0.534747
SRX20088481	TFs and others	Ctcf	Pluripotent stem cell	ES cells	10212	64/21982	388/75050	-5.10807	-4.15853	0.56316
SRX4054012	TFs and others	Epitope tags	Pluripotent stem cell	Embryoid Bodies	15154	311/21982	1394/75050	-5.10782	-4.15845	0.761695
SRX19884808	TFs and others	Epitope tags	Embryo	Gastruloid	2882	75/21982	436/75050	-5.10397	-4.15477	0.587298
SRX6783993	TFs and others	Ctcf	Pluripotent stem cell	ES cells	24247	148/21982	744/75050	-5.10369	-4.15466	0.67916
SRX20660260	TFs and others	Epitope tags	Pluripotent stem cell	ES cells	18337	121/21982	632/75050	-5.10217	-4.15348	0.65366
SRX11237523	TFs and others	Ctcf	Pluripotent stem cell	ES cells	68776	1066/21982	4218/75050	-5.09249	-4.14431	0.862848
SRX9446557	TFs and others	Pou2f1	Pluripotent stem cell	ES cells	30150	2387/21982	8972/75050	-5.08958	-4.14174	0.908336
SRX1975280	TFs and others	Ctcf	Embryo	Forelimb	11452	71/21982	417/75050	-5.08779	-4.1403	0.581307
SRX4506784	TFs and others	Smarca4	Pluripotent stem cell	ES cells	3407	18/21982	165/75050	-5.08131	-4.13449	0.372453
SRX11221954	TFs and others	Taf12	Pluripotent stem cell	ES cells	8530	248/21982	1146/75050	-5.07323	-4.12692	0.73884
SRX4054019	TFs and others	Ebf2	Pluripotent stem cell	Embryoid Bodies	18065	490/21982	2078/75050	-5.05941	-4.11412	0.805071
SRX9187061	TFs and others	Epitope tags	Pluripotent stem cell	ES cells	13538	395/21982	1717/75050	-5.05724	-4.11212	0.785435
SRX11600050	TFs and others	Nanog	Pluripotent stem cell	ES cells	36295	202/21982	963/75050	-5.05465	-4.10987	0.716158
SRX2353886	TFs and others	Cbx8	Pluripotent stem cell	mESC derived neural cells	895	16/21982	155/75050	-5.05255	-4.10794	0.352429
SRX3038040	TFs and others	Pou5f1	Pluripotent stem cell	iPS cells	16696	144/21982	726/75050	-5.05138	-4.10694	0.677188
SRX12204132	TFs and others	Ctcf	Pluripotent stem cell	ES cells	24180	652/21982	2687/75050	-5.04876	-4.10465	0.828445
SRX2752335	TFs and others	Kmt2c	Pluripotent stem cell	ES cells	22533	452/21982	1934/75050	-5.03776	-4.09443	0.797931
SRX4096935	TFs and others	Ctcf	Pluripotent stem cell	ES cells	23815	356/21982	1565/75050	-5.03769	-4.09443	0.776639
SRX12124783	TFs and others	Rad21	Pluripotent stem cell	EpiLC	5890	33/21982	242/75050	-5.03415	-4.09122	0.465567
SRX12276177	TFs and others	Ctcf	Pluripotent stem cell	ES cells	1827	33/21982	242/75050	-5.03415	-4.09122	0.465567
SRX20088477	TFs and others	Ctcf	Pluripotent stem cell	ES cells	11416	70/21982	413/75050	-5.03234	-4.08992	0.578671
SRX1706938	TFs and others	Neurog2	Pluripotent stem cell	mESCs, differentiated	31984	1151/21982	4523/75050	-5.02626	-4.08434	0.868825
SRX8687402	TFs and others	Ctcf	Pluripotent stem cell	ES cells	6746	97/21982	528/75050	-5.00899	-4.06841	0.627222
SRX143840	TFs and others	Ctcf	Pluripotent stem cell	ES cells	33788	344/21982	1518/75050	-5.00748	-4.06724	0.773696
SRX16815350	TFs and others	Pou5f1	Pluripotent stem cell	ES cells	42731	385/21982	1676/75050	-5.00395	-4.06404	0.784278
SRX8332827	TFs and others	Ctcf	Pluripotent stem cell	mESC derived haematopoietic progenitor	6014	45/21982	298/75050	-5.00251	-4.06277	0.515561
SRX7416185	TFs and others	Hoxa9	Pluripotent stem cell	Embryoid Bodies	32650	156/21982	775/75050	-4.99695	-4.05759	0.687237
SRX14663260	TFs and others	Smad2	Pluripotent stem cell	ES cells	7373	262/21982	1198/75050	-4.99666	-4.05759	0.746669
SRX19136129	TFs and others	Ctcf	Pluripotent stem cell	ES cells	19774	206/21982	977/75050	-4.9868	-4.04856	0.719873
SRX5292073	TFs and others	Ctcf	Pluripotent stem cell	ES cells	49623	482/21982	2044/75050	-4.9857	-4.04763	0.8051
SRX1602657	TFs and others	Kmt2b	Pluripotent stem cell	ES cells	5900	488/21982	2067/75050	-4.98511	-4.04729	0.806052
SRX117953	TFs and others	Yy1	Pluripotent stem cell	mESC derived cardiac cells	370	0/21982	46/75050	-4.98131	-4.04407	0
SRX1670187	TFs and others	Rad21	Pluripotent stem cell	ES cells	15403	238/21982	1103/75050	-4.98111	-4.04404	0.73669
SRX5124890	TFs and others	Rnf2	Embryo	Forelimb	13162	1655/21982	6343/75050	-4.97948	-4.04258	0.890813
SRX4923034	TFs and others	Ncor2	Embryo	Embryonic brains	16811	230/21982	1072/75050	-4.97827	-4.0417	0.732515
SRX20602150	TFs and others	Ctcf	Pluripotent stem cell	ES cells	14666	157/21982	778/75050	-4.97711	-4.0407	0.688975
SRX5371697	TFs and others	Sp3	Pluripotent stem cell	ES cells	16965	1237/21982	4833/75050	-4.97254	-4.0368	0.873849
SRX5360109	TFs and others	Foxa2	Pluripotent stem cell	ES cells	37449	63/21982	379/75050	-4.96971	-4.03429	0.567525
SRX11237517	TFs and others	Ctcf	Pluripotent stem cell	ES cells	72219	1159/21982	4548/75050	-4.96919	-4.03394	0.870055
SRX145997	TFs and others	Zfp335	Embryo	Embryonic brains	362	1/21982	56/75050	-4.96827	-4.03335	0.0609671
SRX5649300	TFs and others	Rnf2	Embryo	Forelimb	1292	55/21982	343/75050	-4.96501	-4.03137	0.54746
SRX1338522	TFs and others	Smc3	Pluripotent stem cell	ES cells	455	1/21982	57/75050	-4.96497	-4.03137	0.0598975
SRX3828414	TFs and others	Ctcf	Neural	Olfactory Nerve	13584	81/21982	458/75050	-4.96336	-4.03009	0.603814
SRX23052806	TFs and others	Rad21	Pluripotent stem cell	mESC derived neural cells	3721	24/21982	196/75050	-4.95696	-4.02386	0.41806
SRX5371696	TFs and others	Sp3	Pluripotent stem cell	ES cells	11676	851/21982	3419/75050	-4.95603	-4.02309	0.849795
SRX8626588	TFs and others	Rad21	Pluripotent stem cell	ES cells	13345	124/21982	641/75050	-4.94639	-4.01378	0.660461
SRX5099292	TFs and others	Rad21	Embryo	Embryonic limb	6059	18/21982	164/75050	-4.94611	-4.01374	0.374725
SRX14039261	TFs and others	Vsx2	Neural	Retina	15430	127/21982	653/75050	-4.94602	-4.01374	0.664009
SRX5371695	TFs and others	Sp3	Pluripotent stem cell	ES cells	16110	1257/21982	4902/75050	-4.94361	-4.01166	0.875478
SRX110640	TFs and others	Rcor2	Pluripotent stem cell	ES cells	573	4/21982	81/75050	-4.94262	-4.011	0.1686
SRX12204131	TFs and others	Ctcf	Pluripotent stem cell	ES cells	9812	371/21982	1619/75050	-4.93977	-4.00831	0.782367
SRX11237511	TFs and others	Ctcf	Pluripotent stem cell	ES cells	62717	956/21982	3805/75050	-4.93884	-4.00755	0.857801
SRX5371689	TFs and others	Sp1	Pluripotent stem cell	ES cells	4772	159/21982	785/75050	-4.9353	-4.00449	0.69153
SRX8687397	TFs and others	Ctcf	Pluripotent stem cell	ES cells	7434	102/21982	548/75050	-4.93475	-4.00411	0.635482
SRX7895558	TFs and others	Nfia	Neural	Cerebellum neural progenitors	6290	102/21982	549/75050	-4.93097	-4.00082	0.634324
SRX204335	TFs and others	Ctcf	Embryo	Embryonic limb	10353	82/21982	463/75050	-4.92217	-3.99218	0.604667
SRX2172611	TFs and others	Brd4	Neural	Retina	17692	1529/21982	5885/75050	-4.91535	-3.98585	0.887043
SRX4232697	TFs and others	Tet2	Pluripotent stem cell	ES cells	5584	95/21982	517/75050	-4.90788	-3.97953	0.62736
SRX2378798	TFs and others	Sox2	Neural	Neural progenitor cells	2867	14/21982	141/75050	-4.90465	-3.97662	0.338994
SRX1311022	TFs and others	Bmi1	Pluripotent stem cell	ES cells	455	2/21982	64/75050	-4.90358	-3.97604	0.106692
SRX9567798	TFs and others	Ctcf	Pluripotent stem cell	ES cells	39439	447/21982	1907/75050	-4.89542	-3.96837	0.800277
SRX13439114	TFs and others	Ctcf	Pluripotent stem cell	ES cells	23673	1285/21982	5000/75050	-4.8926	-3.96571	0.877438
SRX4054008	TFs and others	Neurog2	Pluripotent stem cell	mESCs, differentiated	31931	1154/21982	4525/75050	-4.89194	-3.96537	0.870704
SRX9567816	TFs and others	Rad21	Pluripotent stem cell	ES cells	8683	98/21982	531/75050	-4.89113	-3.96489	0.630108
SRX2762171	TFs and others	Kmt2d	Pluripotent stem cell	ES cells	24960	851/21982	3414/75050	-4.88558	-3.95966	0.851039
SRX054580	TFs and others	Dpy30	Pluripotent stem cell	ES cells	5314	249/21982	1142/75050	-4.8849	-3.95914	0.744418
SRX3602908	TFs and others	Ctcf	Pluripotent stem cell	iPS cells	9433	112/21982	588/75050	-4.88343	-3.95783	0.650316
SRX1054887	TFs and others	Otx2	Embryo	Embryonic brains	4160	21/21982	179/75050	-4.87722	-3.95211	0.400544
SRX20602141	TFs and others	Ctcf	Pluripotent stem cell	ES cells	33105	258/21982	1179/75050	-4.87679	-3.95184	0.747118
SRX9641464	TFs and others	Rad21	Pluripotent stem cell	ES cells	5344	37/21982	258/75050	-4.86117	-3.93671	0.489627
SRX1706972	TFs and others	Isl1	Pluripotent stem cell	mESCs, differentiated	15339	79/21982	448/75050	-4.86007	-3.93609	0.60205
SRX19839662	TFs and others	Ctcf	Neural	Neural Stem Cells	9050	137/21982	692/75050	-4.85182	-3.92816	0.675924
SRX9641215	TFs and others	Sox2	Pluripotent stem cell	EpiLC	3343	46/21982	299/75050	-4.84012	-3.91711	0.525255
SRX9567799	TFs and others	Ctcf	Pluripotent stem cell	ES cells	15145	196/21982	932/75050	-4.83926	-3.91641	0.717999
SRX2609735	TFs and others	Med1	Pluripotent stem cell	ES cells	8783	201/21982	950/75050	-4.82147	-3.90022	0.722364
SRX10560014	TFs and others	Ctcf	Pluripotent stem cell	ES cells	60604	1024/21982	4046/75050	-4.82009	-3.89916	0.864087
SRX7416193	TFs and others	Hoxc6	Pluripotent stem cell	Embryoid Bodies	22214	98/21982	527/75050	-4.81364	-3.89335	0.634891
SRX9195282	TFs and others	Epitope tags	Pluripotent stem cell	ES cells	8075	500/21982	2104/75050	-4.80992	-3.89011	0.811349
SRX3038024	TFs and others	Sox2	Pluripotent stem cell	iPS cells	7783	23/21982	188/75050	-4.8064	-3.88675	0.417689
SRX11579757	TFs and others	Ctcf	Neural	N1E-115	20500	173/21982	837/75050	-4.79662	-3.87745	0.705674
SRX16983342	TFs and others	Smarca4	Neural	Neural progenitor cells	2512	127/21982	650/75050	-4.7944	-3.87539	0.667074
SRX9195287	TFs and others	Epitope tags	Pluripotent stem cell	ES cells	7139	454/21982	1930/75050	-4.79415	-3.8753	0.803123
SRX9450260	TFs and others	Nelfe	Pluripotent stem cell	ES cells	11297	670/21982	2740/75050	-4.79304	-3.87435	0.834849
SRX8517923	TFs and others	Nanog	Pluripotent stem cell	ES cells	22295	45/21982	294/75050	-4.79263	-3.8741	0.522575
SRX5360110	TFs and others	Foxa2	Pluripotent stem cell	ES cells	36618	65/21982	384/75050	-4.78751	-3.86931	0.577917
SRX9450256	TFs and others	Nelfe	Pluripotent stem cell	ES cells	18057	1313/21982	5095/75050	-4.78531	-3.86773	0.879841
SRX2172649	TFs and others	Ctcf	Pluripotent stem cell	iPS cells	23830	326/21982	1439/75050	-4.78407	-3.86697	0.773464
SRX9295984	TFs and others	Epitope tags	Pluripotent stem cell	ES cells	30824	1788/21982	6804/75050	-4.78029	-3.86335	0.897195
SRX10157269	TFs and others	Banp	Pluripotent stem cell	ES cells	13690	462/21982	1958/75050	-4.77897	-3.86218	0.805588
SRX717129	TFs and others	Top2b	Embryo	Embryonic brains	436	1/21982	55/75050	-4.77623	-3.85996	0.0620756
SRX5023730	TFs and others	Pou5f1	Pluripotent stem cell	ES cells	13771	35/21982	247/75050	-4.7754	-3.85956	0.483787
SRX2172654	TFs and others	Ctcf	Pluripotent stem cell	iPS cells	51738	711/21982	2891/75050	-4.77162	-3.85642	0.839663
SRX7416195	TFs and others	Hoxc9	Pluripotent stem cell	Embryoid Bodies	22648	59/21982	358/75050	-4.7675	-3.8528	0.562668
SRX9794979	TFs and others	Rad21	Neural	Cerebellum	5692	32/21982	231/75050	-4.76744	-3.8528	0.472957
SRX2916339	TFs and others	Rad21	Pluripotent stem cell	mESC derived neural cells	5788	32/21982	232/75050	-4.76737	-3.8528	0.470918
SRX19028417	TFs and others	0610010K14Rik	Pluripotent stem cell	ES cells	3534	175/21982	844/75050	-4.75959	-3.84581	0.707912
SRX1280442	TFs and others	Nrf1	Pluripotent stem cell	mESC derived neural cells	6820	168/21982	816/75050	-4.75754	-3.84407	0.702915
SRX4338269	TFs and others	Suz12	Pluripotent stem cell	ES cells	6433	970/21982	3844/75050	-4.75354	-3.84023	0.861533
SRX11417014	TFs and others	GFP	Pluripotent stem cell	ES cells	4790	190/21982	904/75050	-4.75303	-3.83988	0.717577
SRX13476151	TFs and others	Maz	Pluripotent stem cell	mESC derived neural cells	4010	165/21982	804/75050	-4.74701	-3.83449	0.700667
SRX20660254	TFs and others	Epitope tags	Pluripotent stem cell	ES cells	24324	183/21982	875/75050	-4.74625	-3.83388	0.714047
SRX12124916	TFs and others	Rnf2	Pluripotent stem cell	Germline stem cell-like cells	3256	503/21982	2111/75050	-4.74578	-3.83357	0.813511
SRX11221948	TFs and others	Taf12	Pluripotent stem cell	ES cells	19465	1451/21982	5589/75050	-4.74344	-3.83139	0.886374
SRX091896	TFs and others	Tbp	Pluripotent stem cell	ES cells	3351	44/21982	289/75050	-4.74309	-3.83119	0.519802
SRX5252273	TFs and others	Rad21	Pluripotent stem cell	ES cells	20961	80/21982	449/75050	-4.73821	-3.82678	0.608313
SRX3602897	TFs and others	Ctcf	Pluripotent stem cell	iPS cells	4800	64/21982	378/75050	-4.73707	-3.82596	0.578058
SRX160494	TFs and others	Epitope tags	Pluripotent stem cell	mESC derived neural cells	23348	28/21982	211/75050	-4.73091	-3.82011	0.453063
SRX390391	TFs and others	Smad2	Pluripotent stem cell	ES cells	12117	149/21982	737/75050	-4.72968	-3.81919	0.690243
SRX13439135	TFs and others	Tbp	Pluripotent stem cell	ES cells	12717	1302/21982	5051/75050	-4.72811	-3.81809	0.88007
SRX672415	TFs and others	Ctcf	Pluripotent stem cell	ES cells	5526	31/21982	227/75050	-4.72338	-3.81383	0.466251
SRX337184	TFs and others	Ctcf	Pluripotent stem cell	ES cells	7766	71/21982	410/75050	-4.72098	-3.81189	0.591232
SRX23052802	TFs and others	Rad21	Pluripotent stem cell	ES cells	7681	58/21982	352/75050	-4.7206	-3.81177	0.56256
SRX10687864	TFs and others	Epitope tags	Embryo	Forelimb	3841	56/21982	342/75050	-4.71963	-3.81117	0.559043
SRX12276167	TFs and others	Ctcf	Pluripotent stem cell	ES cells	2213	54/21982	334/75050	-4.71732	-3.80932	0.551989
SRX2885380	TFs and others	Stat3	Neural	Cortical oligodendrocyte progenitor	13028	280/21982	1257/75050	-4.7144	-3.80656	0.760512
SRX213813	TFs and others	Supt5	Pluripotent stem cell	ES cells	8667	224/21982	1038/75050	-4.71001	-3.80248	0.736774
SRX7416186	TFs and others	Hoxa9	Pluripotent stem cell	Embryoid Bodies	24140	178/21982	854/75050	-4.70567	-3.79845	0.711616
SRX499129	TFs and others	Otx2	Pluripotent stem cell	EpiLC	20593	134/21982	675/75050	-4.70493	-3.79787	0.677773
SRX8687403	TFs and others	Ctcf	Pluripotent stem cell	ES cells	5490	81/21982	452/75050	-4.70337	-3.79646	0.611829
SRX2545592	TFs and others	Tet3	Pluripotent stem cell	ES cells	7082	329/21982	1448/75050	-4.70089	-3.79429	0.77573
SRX8332824	TFs and others	Ctcf	Pluripotent stem cell	mESC derived haematopoietic progenitor	6442	43/21982	282/75050	-4.69989	-3.79353	0.520598
SRX20602147	TFs and others	Ctcf	Pluripotent stem cell	ES cells	25307	286/21982	1280/75050	-4.69819	-3.79221	0.762851
SRX17024519	TFs and others	Smc1a	Pluripotent stem cell	ES cells	6479	182/21982	871/75050	-4.6977	-3.79201	0.713406
SRX10437504	TFs and others	Ctcf	Pluripotent stem cell	ES cells	71520	1296/21982	5026/75050	-4.68654	-3.78118	0.880372
SRX6095468	TFs and others	Crebbp	Neural	Hippocampus	21134	464/21982	1961/75050	-4.67512	-3.77022	0.807837
SRX14663259	TFs and others	Smad2	Pluripotent stem cell	ES cells	3703	120/21982	616/75050	-4.67327	-3.76914	0.665096
SRX9295987	TFs and others	Epitope tags	Pluripotent stem cell	ES cells	16851	837/21982	3350/75050	-4.66589	-3.76238	0.85303
SRX11929790	TFs and others	Nfia	Neural	Retina	2753	68/21982	394/75050	-4.66242	-3.75937	0.589245
SRX9450261	TFs and others	Nelfe	Pluripotent stem cell	ES cells	14791	915/21982	3635/75050	-4.66134	-3.75844	0.85941
SRX23535739	TFs and others	Pou5f1	Pluripotent stem cell	ES cells	27879	149/21982	736/75050	-4.65926	-3.75652	0.691181
SRX1704884	TFs and others	Smc3	Pluripotent stem cell	ES cells	11884	75/21982	426/75050	-4.65686	-3.75427	0.601084
SRX8517953	TFs and others	Sox2	Pluripotent stem cell	ES cells	15186	26/21982	201/75050	-4.65563	-3.75319	0.441632
SRX19320244	TFs and others	Rad21	Pluripotent stem cell	ES cells	12132	66/21982	386/75050	-4.65215	-3.74999	0.583768
SRX11976465	TFs and others	Emx2	Neural	Cerebral Cortex	4678	29/21982	215/75050	-4.65074	-3.74876	0.460514
SRX19147922	TFs and others	Ctcf	Pluripotent stem cell	ES cells	20452	197/21982	928/75050	-4.6375	-3.73659	0.724773
SRX12265444	TFs and others	Ctcf	Pluripotent stem cell	ES cells	22471	205/21982	960/75050	-4.63402	-3.73357	0.729065
SRX3602884	TFs and others	Ctcf	Pluripotent stem cell	iPS cells	26447	287/21982	1281/75050	-4.63291	-3.73262	0.76492
SRX1831953	TFs and others	Rnf2	Pluripotent stem cell	ES cells	5581	960/21982	3799/75050	-4.62646	-3.72662	0.862751
SRX6071873	TFs and others	Rnf2	Pluripotent stem cell	ES cells	13038	1541/21982	5905/75050	-4.61607	-3.71745	0.890976
SRX13439115	TFs and others	Ctcf	Pluripotent stem cell	ES cells	14239	542/21982	2253/75050	-4.61458	-3.71611	0.821337
SRX6095467	TFs and others	Crebbp	Neural	Hippocampus	17195	404/21982	1729/75050	-4.59835	-3.70049	0.797756
SRX8332841	TFs and others	Ctcf	Pluripotent stem cell	mESC derived haematopoietic progenitor	6479	43/21982	281/75050	-4.59468	-3.69697	0.522451
SRX7856886	TFs and others	Ctcf	Pluripotent stem cell	ES cells	8504	36/21982	249/75050	-4.5922	-3.6948	0.493613
SRX143842	TFs and others	Ep300	Pluripotent stem cell	ES cells	20598	340/21982	1486/75050	-4.59118	-3.69393	0.781166
SRX4369704	TFs and others	Ctcf	Embryo	Forelimb	29444	220/21982	1017/75050	-4.5904	-3.6933	0.738559
SRX5850145	TFs and others	Sp1	Pluripotent stem cell	ES cells	5578	237/21982	1084/75050	-4.58692	-3.68997	0.746453
SRX2755308	TFs and others	Ctcf	Pluripotent stem cell	ES cells	9199	61/21982	363/75050	-4.58311	-3.68631	0.573729
SRX4054018	TFs and others	Pou3f2	Pluripotent stem cell	Embryoid Bodies	6816	38/21982	257/75050	-4.57893	-3.68274	0.504817
SRX1831956	TFs and others	Rnf2	Pluripotent stem cell	ES cells	5608	1012/21982	3986/75050	-4.5734	-3.67771	0.866816
SRX8357833	TFs and others	Ezh2	Neural	Corpus Striatum	3611	209/21982	973/75050	-4.5733	-3.67771	0.73336
SRX117954	TFs and others	Yy1	Pluripotent stem cell	mESC derived cardiac cells	327	0/21982	43/75050	-4.57257	-3.67728	0
SRX23535737	TFs and others	Pou5f1	Pluripotent stem cell	ES cells	20601	98/21982	522/75050	-4.57198	-3.67684	0.640972
SRX13439111	TFs and others	Ctcf	Pluripotent stem cell	ES cells	13474	715/21982	2893/75050	-4.56735	-3.67265	0.843803
SRX9195281	TFs and others	Epitope tags	Pluripotent stem cell	ES cells	7161	473/21982	1990/75050	-4.56633	-3.6718	0.811506
SRX9101843	TFs and others	Ctnnb1	Pluripotent stem cell	ES cells	7286	461/21982	1944/75050	-4.56488	-3.6705	0.809633
SRX11525491	TFs and others	Sumo1	Pluripotent stem cell	ES cells	36591	763/21982	3071/75050	-4.5631	-3.66887	0.848258
SRX6032073	TFs and others	Sox2	Pluripotent stem cell	ES cells	11521	66/21982	384/75050	-4.56071	-3.66678	0.586808
SRX5292079	TFs and others	Ctcf	Pluripotent stem cell	ES cells	26805	210/21982	978/75050	-4.55647	-3.66269	0.733101
SRX13476139	TFs and others	Ctcf	Pluripotent stem cell	ES cells	13702	107/21982	559/75050	-4.5554	-3.66177	0.653515
SRX6988648	TFs and others	Smc1a	Neural	Cerebellum	29905	1982/21982	7478/75050	-4.55265	-3.65932	0.904902
SRX13228158	TFs and others	Sox2	Pluripotent stem cell	ES cells	13393	151/21982	740/75050	-4.55139	-3.65839	0.696673
SRX101686	TFs and others	Sox3	Pluripotent stem cell	mESC derived neural cells	3613	42/21982	276/75050	-4.54461	-3.65263	0.519546
SRX3024490	TFs and others	Smc1a	Embryo	Forelimb	6381	42/21982	276/75050	-4.54461	-3.65263	0.519546
SRX8687398	TFs and others	Ctcf	Pluripotent stem cell	ES cells	3516	42/21982	276/75050	-4.54461	-3.65263	0.519546
SRX3200452	TFs and others	Runx1	Pluripotent stem cell	mESC derived haemogenic endothelium	37928	1081/21982	4234/75050	-4.53658	-3.6449	0.871683
SRX022697	TFs and others	Nipbl	Pluripotent stem cell	ES cells	4638	69/21982	396/75050	-4.533	-3.64202	0.594891
SRX8626587	TFs and others	Rad21	Pluripotent stem cell	ES cells	7327	58/21982	347/75050	-4.53134	-3.64056	0.570666
SRX10641337	TFs and others	Ctcf	Pluripotent stem cell	ES cells	31267	181/21982	860/75050	-4.52545	-3.63497	0.718561
SRX7416184	TFs and others	Hoxc10	Pluripotent stem cell	Embryoid Bodies	25442	139/21982	691/75050	-4.52223	-3.6319	0.686784
SRX191943	TFs and others	Gata4	Pluripotent stem cell	mESC derived mesodermal cells	14832	402/21982	1719/75050	-4.52207	-3.63188	0.798424
SRX18530084	TFs and others	Gata1	Pluripotent stem cell	mESC derived erythroid cells	12437	848/21982	3381/75050	-4.51848	-3.62852	0.856316
SRX9187065	TFs and others	Epitope tags	Pluripotent stem cell	ES cells	3217	163/21982	789/75050	-4.51841	-3.62852	0.705333
SRX14595111	TFs and others	Fev	Pluripotent stem cell	Embryoid Bodies	18582	312/21982	1375/75050	-4.51745	-3.62771	0.774703
SRX9450259	TFs and others	Nelfe	Pluripotent stem cell	ES cells	8872	538/21982	2231/75050	-4.51697	-3.62738	0.823315
SRX5023724	TFs and others	Nanog	Pluripotent stem cell	ES cells	22862	79/21982	440/75050	-4.51313	-3.62377	0.612996
SRX2172655	TFs and others	Ctcf	Pluripotent stem cell	iPS cells	44304	532/21982	2210/75050	-4.51254	-3.6234	0.821869
SRX5858855	TFs and others	Smc1a	Pluripotent stem cell	ES cells	9281	92/21982	494/75050	-4.51054	-3.62169	0.635835
SRX023511	TFs and others	Wdr5	Pluripotent stem cell	ES cells	583	2/21982	62/75050	-4.50983	-3.62128	0.110134
SRX3828417	TFs and others	Rad21	Neural	Olfactory Nerve	7257	87/21982	473/75050	-4.50258	-3.61477	0.627974
SRX019014	TFs and others	Sirt1	Neural	Cerebellum	3203	41/21982	270/75050	-4.50118	-3.61352	0.518446
SRX3024491	TFs and others	Rad21	Embryo	Forelimb	5314	28/21982	208/75050	-4.49277	-3.60556	0.459598
SRX499127	TFs and others	Pou5f1	Pluripotent stem cell	EpiLC	16185	59/21982	352/75050	-4.48246	-3.59643	0.572259
SRX9567818	TFs and others	Rad21	Pluripotent stem cell	ES cells	10724	93/21982	499/75050	-4.47742	-3.59169	0.636306
SRX2955825	TFs and others	Atrx	Neural	Neuroepithelial progenitor cell	5250	57/21982	343/75050	-4.47655	-3.59098	0.567367
SRX17781590	TFs and others	Ctcf	Embryo	Embryonic heart	2061	20/21982	168/75050	-4.46025	-3.57643	0.406447
SRX3197475	TFs and others	Smc1a	Pluripotent stem cell	ES cells	14382	193/21982	905/75050	-4.45413	-3.57075	0.728102
SRX3197480	TFs and others	Smc1a	Pluripotent stem cell	ES cells	7912	86/21982	468/75050	-4.4508	-3.56771	0.627388
SRX12702091	TFs and others	GFP	Pluripotent stem cell	ES cells	7291	649/21982	2643/75050	-4.44516	-3.56263	0.838361
SRX16815352	TFs and others	Pou5f1	Pluripotent stem cell	ES cells	25301	182/21982	862/75050	-4.44513	-3.56263	0.720855
SRX6879008	TFs and others	Zic3	Pluripotent stem cell	ES cells	43911	793/21982	3174/75050	-4.43376	-3.5517	0.853001
SRX470250	TFs and others	T	Pluripotent stem cell	mESC derived mesodermal cells	585	4/21982	75/75050	-4.43354	-3.55163	0.182088
SRX9567809	TFs and others	Rad21	Pluripotent stem cell	ES cells	5505	52/21982	318/75050	-4.42556	-3.54438	0.55829
SRX2762151	TFs and others	Kmt2d	Pluripotent stem cell	ES cells	18711	567/21982	2335/75050	-4.42485	-3.54381	0.829048
SRX4551472	TFs and others	Ctcf	Pluripotent stem cell	ES cells	20210	215/21982	993/75050	-4.42461	-3.54372	0.739218
SRX11417011	TFs and others	GFP	Pluripotent stem cell	ES cells	2536	72/21982	406/75050	-4.41963	-3.53918	0.605466
SRX5825997	TFs and others	Six2	Embryo	Nephron progenitor	32699	582/21982	2392/75050	-4.41799	-3.53768	0.830702
SRX7895563	TFs and others	Nfix	Neural	Cerebellum neural progenitors	8408	131/21982	654/75050	-4.41521	-3.53505	0.683875
SRX062994	TFs and others	Ep300	Pluripotent stem cell	ES cells	20605	344/21982	1493/75050	-4.40638	-3.52651	0.786651
SRX9794982	TFs and others	Rad21	Neural	Cerebellum	3960	18/21982	157/75050	-4.40587	-3.52615	0.391432
SRX1013532	TFs and others	Klf4	Pluripotent stem cell	ES cells	323	1/21982	51/75050	-4.39574	-3.51703	0.0669443
SRX7568544	TFs and others	Dendra2	Pluripotent stem cell	ES cells	6458	197/21982	920/75050	-4.3919	-3.51348	0.731075
SRX11579755	TFs and others	Ctcf	Neural	N1E-115	9446	73/21982	410/75050	-4.38331	-3.50533	0.607886
SRX5252271	TFs and others	Rad21	Pluripotent stem cell	ES cells	16086	57/21982	341/75050	-4.38178	-3.50394	0.570695
SRX5435981	TFs and others	Stag1	Pluripotent stem cell	ES cells	8444	45/21982	286/75050	-4.38096	-3.50327	0.537193
SRX17024521	TFs and others	Smc1a	Pluripotent stem cell	ES cells	4684	123/21982	620/75050	-4.38061	-3.50306	0.677325
SRX14601057	TFs and others	Pds5a	Pluripotent stem cell	ES cells	9964	146/21982	714/75050	-4.37922	-3.50182	0.698133
SRX17045822	TFs and others	Nelfe	Pluripotent stem cell	ES cells	5088	358/21982	1545/75050	-4.37735	-3.50031	0.791112
SRX3427396	TFs and others	Ctcf	Embryo	Nephron progenitor	4997	47/21982	294/75050	-4.37728	-3.50031	0.545801
SRX057749	TFs and others	5-hmC	Pluripotent stem cell	ES cells	11619	221/21982	540/75050	-4.37615	-3.49933	1.39728
SRX16989257	TFs and others	Tbp	Pluripotent stem cell	ES cells	5695	49/21982	305/75050	-4.36898	-3.49288	0.548504
SRX6095471	TFs and others	Crebbp	Neural	Hippocampus	8140	259/21982	1162/75050	-4.36533	-3.48981	0.760987
SRX10616116	TFs and others	Mef2c	Neural	Cerebellum	3727	228/21982	1041/75050	-4.36349	-3.48826	0.747769
SRX16844899	TFs and others	GFP	Pluripotent stem cell	ES cells	2601	97/21982	513/75050	-4.36067	-3.48572	0.645562
SRX7115524	TFs and others	Elk1	Neural	Corpus Striatum	3010	40/21982	262/75050	-4.35108	-3.47767	0.521245
SRX11579746	TFs and others	Rad21	Neural	N1E-115	8021	60/21982	352/75050	-4.35103	-3.47767	0.581959
SRX5858854	TFs and others	Ctcf	Pluripotent stem cell	ES cells	12698	144/21982	706/75050	-4.35041	-3.47733	0.696372
SRX1975282	TFs and others	Ctcf	Embryo	Forelimb	10756	74/21982	413/75050	-4.34769	-3.4749	0.611738
SRX6915171	TFs and others	Ctcf	Pluripotent stem cell	ES cells	19421	204/21982	947/75050	-4.34566	-3.47315	0.735468
SRX8582163	TFs and others	Ctcf	Pluripotent stem cell	ES cells	20289	335/21982	1456/75050	-4.34268	-3.47046	0.785538
SRX11929789	TFs and others	Nfia	Neural	Retina	5512	155/21982	750/75050	-4.33967	-3.46774	0.705592
SRX7988734	TFs and others	Epitope tags	Pluripotent stem cell	ES cells	9420	67/21982	384/75050	-4.33822	-3.46643	0.595699
SRX022691	TFs and others	Smc3	Pluripotent stem cell	ES cells	4183	48/21982	298/75050	-4.32717	-3.45667	0.549931
SRX5491875	TFs and others	Ctcf	Neural	Cerebellar Vermis	4223	48/21982	298/75050	-4.32717	-3.45667	0.549931
SRX10437501	TFs and others	Ctcf	Pluripotent stem cell	ES cells	71404	917/21982	3622/75050	-4.32633	-3.45597	0.864379
SRX7416192	TFs and others	Hoxc6	Pluripotent stem cell	Embryoid Bodies	24887	116/21982	591/75050	-4.32438	-3.45444	0.670122
SRX7568552	TFs and others	Dendra2	Pluripotent stem cell	ES cells	5911	194/21982	905/75050	-4.31684	-3.44733	0.731875
SRX17005381	TFs and others	Ctcf	Neural	Neurons	1427	23/21982	179/75050	-4.31191	-3.44283	0.438691
SRX19363544	TFs and others	Ctcf	Neural	Neurons	1427	23/21982	179/75050	-4.31191	-3.44283	0.438691
SRX3257827	TFs and others	Ash2l	Neural	AtT-20	8258	23/21982	179/75050	-4.31191	-3.44283	0.438691
SRX5850144	TFs and others	Sp1	Pluripotent stem cell	ES cells	5460	293/21982	1292/75050	-4.30504	-3.43638	0.774263
SRX17045820	TFs and others	Epitope tags	Pluripotent stem cell	ES cells	7926	679/21982	2744/75050	-4.29947	-3.43124	0.84483
SRX368296	TFs and others	Mcrs1	Pluripotent stem cell	ES cells	7997	265/21982	1183/75050	-4.2955	-3.42764	0.764794
SRX9195286	TFs and others	Epitope tags	Pluripotent stem cell	ES cells	12458	1021/21982	3998/75050	-4.2953	-3.42764	0.8719
SRX2415040	TFs and others	Mettl3	Pluripotent stem cell	ES cells	10393	562/21982	2310/75050	-4.29495	-3.42743	0.83063
SRX1831955	TFs and others	Rnf2	Pluripotent stem cell	ES cells	5121	964/21982	3790/75050	-4.29312	-3.42574	0.868403
SRX4923045	TFs and others	Ncor2	Embryo	Embryonic brains	12821	270/21982	1202/75050	-4.29242	-3.42518	0.766907
SRX10437496	TFs and others	Ctcf	Pluripotent stem cell	ES cells	66023	1761/21982	6665/75050	-4.28151	-3.41568	0.902075
SRX470061	TFs and others	Epitope tags	Pluripotent stem cell	ES cells	4430	47/21982	293/75050	-4.27724	-3.41198	0.547663
SRX8003650	TFs and others	Dendra2	Pluripotent stem cell	ES cells	3610	112/21982	573/75050	-4.27364	-3.40852	0.66734
SRX4506777	TFs and others	Brd4	Pluripotent stem cell	ES cells	4338	141/21982	692/75050	-4.27278	-3.4078	0.695659
SRX19147921	TFs and others	Ctcf	Pluripotent stem cell	ES cells	22349	258/21982	1154/75050	-4.26871	-3.40387	0.763304
SRX9446558	TFs and others	Pou5f1	Pluripotent stem cell	ES cells	27296	1770/21982	6695/75050	-4.26565	-3.40109	0.902623
SRX19843234	TFs and others	Mbd3	Neural	Cortex	7860	214/21982	983/75050	-4.26391	-3.39949	0.743265
SRX062991	TFs and others	Ctcf	Pluripotent stem cell	ES cells	29842	292/21982	1287/75050	-4.26338	-3.3991	0.774618
SRX2545593	TFs and others	Tet3	Pluripotent stem cell	ES cells	2796	69/21982	391/75050	-4.26301	-3.39887	0.602498
SRX315274	TFs and others	Ascl1	Neural	Neural progenitor cells	26663	520/21982	2151/75050	-4.26001	-3.39601	0.825366
SRX147771	TFs and others	Epitope tags	Pluripotent stem cell	ES cells	36298	2563/21982	9514/75050	-4.25593	-3.39221	0.919748
SRX9567814	TFs and others	Ctcf	Pluripotent stem cell	ES cells	9924	156/21982	752/75050	-4.25407	-3.39063	0.708256
SRX9596424	TFs and others	Trim28	Pluripotent stem cell	ES cells	4028	25/21982	190/75050	-4.25387	-3.39057	0.449231
SRX5858851	TFs and others	Ctcf	Pluripotent stem cell	ES cells	11419	107/21982	551/75050	-4.2503	-3.38714	0.663003
SRX6783992	TFs and others	Ctcf	Pluripotent stem cell	ES cells	23681	171/21982	812/75050	-4.24951	-3.38663	0.718991
SRX10437497	TFs and others	Ctcf	Pluripotent stem cell	ES cells	77171	1893/21982	7134/75050	-4.24809	-3.38535	0.905943
SRX978378	TFs and others	Ep400	Pluripotent stem cell	ES cells	1472	54/21982	324/75050	-4.23419	-3.37243	0.569026
SRX5371694	TFs and others	Sp3	Pluripotent stem cell	ES cells	11703	935/21982	3680/75050	-4.23274	-3.37112	0.867456
SRX12276173	TFs and others	Ctcf	Pluripotent stem cell	ES cells	2035	52/21982	314/75050	-4.23235	-3.37087	0.565402
SRX2997656	TFs and others	Prdm13	Embryo	Neural tube	5090	102/21982	529/75050	-4.22823	-3.36703	0.658306
SRX14595118	TFs and others	Foxa2	Pluripotent stem cell	Embryoid Bodies	22889	46/21982	288/75050	-4.22546	-3.36454	0.545317
SRX9567810	TFs and others	Ctcf	Pluripotent stem cell	ES cells	14395	230/21982	1044/75050	-4.2238	-3.3633	0.752161
SRX23535748	TFs and others	Pou5f1	Pluripotent stem cell	ES cells	28542	108/21982	555/75050	-4.22357	-3.36321	0.664377
SRX5371688	TFs and others	Sp1	Pluripotent stem cell	ES cells	8104	371/21982	1587/75050	-4.22018	-3.36024	0.798143
SRX1831954	TFs and others	Rnf2	Pluripotent stem cell	ES cells	5702	1056/21982	4121/75050	-4.21845	-3.35899	0.874873
SRX8994336	TFs and others	Nanog	Pluripotent stem cell	ES cells	28845	209/21982	961/75050	-4.21753	-3.35828	0.742517
SRX14728887	TFs and others	Ctcf	Embryo	Embryonic liver	11079	91/21982	484/75050	-4.21533	-3.35622	0.641918
SRX3751911	TFs and others	Brd9	Pluripotent stem cell	ES cells	2551	27/21982	199/75050	-4.21492	-3.35595	0.463227
SRX11123487	TFs and others	Wiz	Pluripotent stem cell	ES cells	15199	282/21982	1246/75050	-4.2138	-3.35497	0.772706
SRX4980266	TFs and others	Hoxb1	Pluripotent stem cell	ES cells	409	1/21982	49/75050	-4.20421	-3.34621	0.0696767
SRX1706970	TFs and others	Ebf2	Pluripotent stem cell	mESCs, differentiated	48523	1156/21982	4481/75050	-4.1994	-3.34207	0.880778
SRX17024522	TFs and others	Smc1a	Pluripotent stem cell	ES cells	4300	106/21982	546/75050	-4.1988	-3.34163	0.662822
SRX6915172	TFs and others	Ctcf	Pluripotent stem cell	ES cells	13622	135/21982	665/75050	-4.18883	-3.33276	0.6931
SRX7416202	TFs and others	Hoxc6	Pluripotent stem cell	Embryoid Bodies	16597	84/21982	452/75050	-4.18632	-3.33039	0.634489
SRX5125624	TFs and others	Smc1a	Pluripotent stem cell	ES cells	5816	53/21982	318/75050	-4.1861	-3.33031	0.569026
SRX23535742	TFs and others	Pou5f1	Pluripotent stem cell	ES cells	35503	179/21982	841/75050	-4.18269	-3.32786	0.726676
SRX1067060	TFs and others	Rnf2	Embryo	Forelimb	1153	51/21982	309/75050	-4.1817	-3.32742	0.563502
SRX4980248	TFs and others	Hoxb1	Pluripotent stem cell	ES cells	480	3/21982	66/75050	-4.18105	-3.32705	0.155189
SRX520462	TFs and others	Rara	Pluripotent stem cell	F9	5245	3/21982	66/75050	-4.18105	-3.32705	0.155189
SRX2752337	TFs and others	Kmt2c	Pluripotent stem cell	ES cells	44192	832/21982	3301/75050	-4.17854	-3.32467	0.860521
SRX23052800	TFs and others	Rad21	Pluripotent stem cell	ES cells	6251	47/21982	291/75050	-4.17813	-3.3244	0.551427
SRX11826406	TFs and others	Suz12	Pluripotent stem cell	ES cells	1368	129/21982	640/75050	-4.17531	-3.32199	0.688166
SRX8073476	TFs and others	Suz12	Pluripotent stem cell	ES cells	1368	129/21982	640/75050	-4.17531	-3.32199	0.688166
SRX10759307	TFs and others	Pax7	Neural	AtT-20	14599	196/21982	908/75050	-4.16675	-3.31425	0.736977
SRX11221903	TFs and others	Med4	Pluripotent stem cell	ES cells	5761	117/21982	590/75050	-4.15622	-3.30427	0.677045
SRX21841552	TFs and others	Zscan4b	Pluripotent stem cell	ES cells	322	2/21982	58/75050	-4.15523	-3.30342	0.11773
SRX7416201	TFs and others	Hoxc6	Pluripotent stem cell	Embryoid Bodies	15247	99/21982	515/75050	-4.15364	-3.3021	0.656314
SRX14359347	TFs and others	Pbx1	Embryo	Hindlimb	15567	1132/21982	4392/75050	-4.14889	-3.29757	0.879969
SRX5850141	TFs and others	Sp1	Pluripotent stem cell	ES cells	3233	80/21982	434/75050	-4.14701	-3.29588	0.629338
SRX647911	TFs and others	Epitope tags	Pluripotent stem cell	ES cells	491	0/21982	40/75050	-4.1416	-3.29088	0
SRX057744	TFs and others	5-hmC	Pluripotent stem cell	ES cells	11646	145/21982	330/75050	-4.14103	-3.29044	1.50016
SRX19147967	TFs and others	Ctcf	Pluripotent stem cell	ES cells	13379	182/21982	851/75050	-4.13596	-3.28578	0.730172
SRX9567800	TFs and others	Rad21	Pluripotent stem cell	ES cells	8059	68/21982	383/75050	-4.12691	-3.27741	0.606169
SRX6639878	TFs and others	Setd1a	Pluripotent stem cell	ES cells	4385	78/21982	426/75050	-4.12622	-3.27699	0.625127
SRX4923032	TFs and others	Ncor2	Embryo	Embryonic brains	3866	46/21982	286/75050	-4.12599	-3.2769	0.54913
SRX3430140	TFs and others	Rad21	Pluripotent stem cell	ES cells	7399	125/21982	621/75050	-4.12232	-3.2735	0.68723
SRX19176762	TFs and others	Cbx7	Pluripotent stem cell	EpiLC	2135	444/21982	1859/75050	-4.12115	-3.2726	0.815431
SRX14601058	TFs and others	Pds5a	Pluripotent stem cell	ES cells	11115	149/21982	719/75050	-4.12087	-3.27246	0.707524
SRX2463202	TFs and others	Pax7	Neural	AtT-20	59160	16/21982	140/75050	-4.10966	-3.26206	0.390189
SRX9450258	TFs and others	Nelfe	Pluripotent stem cell	ES cells	7519	575/21982	2348/75050	-4.1078	-3.26047	0.83609
SRX342721	TFs and others	Kmt2d	Pluripotent stem cell	Embryoid Bodies	3469	27/21982	196/75050	-4.10647	-3.25927	0.470318
SRX1706977	TFs and others	Onecut2	Pluripotent stem cell	mESCs, differentiated	47027	249/21982	1114/75050	-4.10248	-3.25542	0.763128
SRX12622651	TFs and others	Med14	Pluripotent stem cell	ES cells	8313	473/21982	1967/75050	-4.0993	-3.25237	0.820995
SRX22670256	TFs and others	Arid1b	Neural	Cortex	8057	123/21982	613/75050	-4.09337	-3.24685	0.685059
SRX23535736	TFs and others	Pou5f1	Pluripotent stem cell	ES cells	14849	69/21982	386/75050	-4.09263	-3.24624	0.610303
SRX11525492	TFs and others	Sumo1	Pluripotent stem cell	ES cells	36833	991/21982	3875/75050	-4.08329	-3.23731	0.873143
SRX7895559	TFs and others	Nfia	Neural	Cerebellum neural progenitors	11804	219/21982	996/75050	-4.08273	-3.23688	0.750703
SRX5023744	TFs and others	Sox2	Pluripotent stem cell	ES cells	11965	49/21982	297/75050	-4.08245	-3.23674	0.563278
SRX139882	TFs and others	Epitope tags	Embryo	Neural tube	25884	1412/21982	5395/75050	-4.07847	-3.23303	0.893566
SRX11579751	TFs and others	Rad21	Neural	N1E-115	13962	102/21982	525/75050	-4.07644	-3.23127	0.663322
SRX10759306	TFs and others	Pax7	Neural	AtT-20	13208	141/21982	685/75050	-4.0721	-3.22733	0.702768
SRX9695051	TFs and others	Ctcf	Pluripotent stem cell	iPS cells	2449	85/21982	455/75050	-4.07072	-3.22608	0.63781
SRX4551460	TFs and others	Rest	Pluripotent stem cell	ES cells	708	8/21982	96/75050	-4.06335	-3.21952	0.284513
SRX19147919	TFs and others	Ctcf	Pluripotent stem cell	EpiLC	16549	183/21982	852/75050	-4.05992	-3.21636	0.733322
SRX11417013	TFs and others	GFP	Pluripotent stem cell	ES cells	3215	118/21982	592/75050	-4.0596	-3.2163	0.680525
SRX7671907	TFs and others	Rfx3	Embryo	Embryonic brains	7010	221/21982	1003/75050	-4.05686	-3.2137	0.752272
SRX9446566	TFs and others	Pou2f1	Pluripotent stem cell	mESC derived mesodermal cells	26121	2128/21982	7951/75050	-4.05619	-3.21316	0.913763
SRX4551475	TFs and others	Ctcf	Pluripotent stem cell	ES cells	14242	160/21982	761/75050	-4.05584	-3.21295	0.717825
SRX6033283	TFs and others	RAF1	Pluripotent stem cell	ES cells	7793	83/21982	445/75050	-4.05379	-3.21103	0.636798
SRX11221904	TFs and others	Med4	Pluripotent stem cell	ES cells	5984	112/21982	567/75050	-4.05253	-3.2099	0.674401
SRX5401521	TFs and others	Ctcf	Pluripotent stem cell	ES cells	10896	100/21982	516/75050	-4.05193	-3.20944	0.661658
SRX23535741	TFs and others	Pou5f1	Pluripotent stem cell	ES cells	37699	222/21982	1005/75050	-4.04534	-3.20351	0.754172
SRX149638	TFs and others	Brd4	Pluripotent stem cell	ES cells	5142	63/21982	360/75050	-4.04462	-3.20293	0.597477
SRX5358276	TFs and others	Smc1a	Pluripotent stem cell	mESCs, differentiated	4952	38/21982	248/75050	-4.04148	-3.19992	0.523137
SRX8357832	TFs and others	Ezh2	Neural	Corpus Striatum	4370	250/21982	1114/75050	-4.03858	-3.19715	0.766193
SRX5023740	TFs and others	Sox2	Pluripotent stem cell	ES cells	16020	44/21982	274/75050	-4.03182	-3.19093	0.548259
SRX8517962	TFs and others	Nanog	Pluripotent stem cell	ES cells	17657	28/21982	200/75050	-4.03089	-3.19013	0.477982
SRX1824752	TFs and others	Tet2	Pluripotent stem cell	P19	284	3/21982	63/75050	-4.02667	-3.18618	0.162579
SRX21026470	TFs and others	Nfe2l2	Neural	Cerebral Cortex	23714	155/21982	739/75050	-4.01431	-3.17448	0.716095
SRX19188541	TFs and others	Wdr5	Neural	Neural Stem Cells	7367	521/21982	2142/75050	-4.01415	-3.17445	0.830428
SRX065539	TFs and others	Runx1	Pluripotent stem cell	mESCs, differentiated	369	1/21982	47/75050	-4.01197	-3.17294	0.0726416
SRX530900	TFs and others	E4f1	Pluripotent stem cell	ES cells	464	1/21982	47/75050	-4.01197	-3.17294	0.0726416
SRX424007	TFs and others	Kdm4c	Pluripotent stem cell	ES cells	7614	501/21982	2067/75050	-4.0102	-3.1713	0.827524
SRX12276169	TFs and others	Ctcf	Pluripotent stem cell	ES cells	1551	30/21982	208/75050	-4.00557	-3.16773	0.492426
SRX4580516	TFs and others	Brd9	Pluripotent stem cell	ES cells	2582	30/21982	208/75050	-4.00557	-3.16773	0.492426
SRX19028474	TFs and others	Cpsf3l	Pluripotent stem cell	ES cells	2169	96/21982	498/75050	-4.00357	-3.16594	0.658151
[truncated: 7,896 more rows]

## Sheet: E13_all
ID	Antigen class	Antigen	Cell class	Cell	Num of peaks	Overlaps / E12	Overlaps / random100	Log P-val	Log Q-val	Fold Enrichment
[truncated: 9,402 more rows]

[truncated: 5 more sheets: E13_specific, E14_all, E14_specific, E16_all, E16_speific]
