# Supplementary material for: In vivo transition in chromatin accessibility during differentiation of deep-layer excitatory neurons in the neocortex
Source: Development. 2025 Jun 27;152(13):dev204564. doi: 10.1242/dev.204564 (PMC12268177; doi:10.1242/dev.204564)
Supplement: Table S7. [file develop-152-204564-TableS7.xlsx]

## Sheet: Sakai_SupData3_student_ttest_ou
rownames(data)	X0h_1	X0h_2	X0h_3	X1h_1	X1h_2	X1h_3	p.value	q.value	ranking
ENSMUSG00000074446	-4.69718	-5.50188	-5.31931	-5.02097	-5.07215	-5.0315	0.619289	0.93166	11381
ENSMUSG00000028862	-3.36391	-3.05637	-2.54549	-3.35612	-2.55739	-2.94883	0.922268	0.990666	15936
ENSMUSG00000057322	7.5061	7.42757	7.40041	7.4191	7.49339	7.48216	0.633921	0.934865	11610
ENSMUSG00000055923	1.38379	1.52573	1.3085	1.22886	1.12857	1.29919	0.0811489	0.46274	3002
ENSMUSG00000018565	3.71388	4.00366	3.47148	4.08549	4.01767	4.05962	0.104495	0.518495	3450
ENSMUSG00000049577	-0.949486	-1.04443	-0.978456	-0.885988	-0.946505	-0.923967	0.0959235	0.49815	3297
ENSMUSG00000028693	1.83538	2.16878	1.83046	2.07289	2.22173	2.22752	0.135578	0.580341	4000
ENSMUSG00000066583	-4.55157	-5.79141	-6.35025	-5.91059	-6.17294	-5.92992	0.459417	0.857718	9168
ENSMUSG00000039354	1.35494	1.57317	1.41084	1.30883	1.41159	1.4215	0.428967	0.838878	8752
ENSMUSG00000016498	-4.7294	-6.34448	-5.57495	-5.32158	-5.92834	-5.67132	0.864308	0.983105	15053
ENSMUSG00000024163	3.63578	3.74487	3.51999	3.93093	3.63962	3.76914	0.240901	0.71068	5802
ENSMUSG00000024939	3.94659	3.93257	3.65647	3.97052	3.96023	3.85161	0.464564	0.860107	9248
ENSMUSG00000003484	-1.95507	-2.3576	-2.12898	-2.28277	-2.09801	-2.02301	0.932411	0.991756	16096
ENSMUSG00000007411	3.24795	3.52171	3.24913	3.21456	3.33509	3.4334	0.919609	0.990224	15901
ENSMUSG00000038967	-0.991834	-0.943698	-1.04903	-1.03154	-1.09206	-1.10392	0.0988423	0.506851	3339
ENSMUSG00000050966	-3.8235	-3.59133	-3.92539	-4.69248	-4.10166	-3.93988	0.135673	0.580459	4002
ENSMUSG00000020549	0.945914	1.14864	0.7237	1.02579	0.963491	0.983324	0.699666	0.952734	12571
ENSMUSG00000020622	-4.09377	-5.35943	-6.53457	-5.36205	-6.13246	-5.03269	0.828227	0.976655	14509
ENSMUSG00000040405	-5.50615	-6.11035	-5.59161	-5.15043	-5.65621	-5.1766	0.178221	0.649865	4695
ENSMUSG00000045493	-5.00829	-6.66149	-6.01417	-6.26861	-6.47107	-5.06081	0.955353	0.995088	16438
ENSMUSG00000002222	-1.63943	-2.92969	-1.66622	-1.73678	-2.5552	-2.25945	0.839724	0.978221	14689
ENSMUSG00000020474	-0.765158	-0.785995	-0.671958	-1.29585	-1.10732	-1.36865	0.00377684	0.10249	630
ENSMUSG00000074442	-3.56363	-4.27322	-3.62349	-3.46844	-4.49266	-3.46815	0.981061	0.998482	16816
ENSMUSG00000036918	-2.27036	-2.76718	-2.23446	-2.38777	-2.43135	-2.27618	0.757329	0.964824	13438
ENSMUSG00000095533	-2.43486	-2.64265	-1.95519	-2.12172	-2.01016	-2.13442	0.285404	0.73274	6667
ENSMUSG00000062202	0.750026	0.411606	0.672474	1.16257	0.910467	1.09831	0.0248438	0.256553	1657
ENSMUSG00000071037	-0.856728	-1.32447	-1.02599	-1.05325	-1.28644	-1.18939	0.520592	0.89132	9999
ENSMUSG00000079523	7.38201	7.2019	7.38123	7.49706	7.58734	7.3466	0.167776	0.63575	4518
ENSMUSG00000027164	-0.703708	-1.0738	-0.822939	-1.32275	-1.429	-1.38781	0.0106138	0.169524	1072
ENSMUSG00000022750	2.08859	1.96878	1.97951	2.25648	2.00028	2.0401	0.382038	0.810626	8067
ENSMUSG00000032601	-2.0584	-3.2829	-2.95177	-0.828741	-1.75149	-1.44423	0.0353585	0.30392	1992
ENSMUSG00000026975	-2.49291	-1.98728	-2.77705	-2.4744	-2.52837	-1.8816	0.709196	0.954043	12724
ENSMUSG00000044948	-3.84997	-4.12495	-3.438	-3.62331	-4.14408	-4.01915	0.649513	0.939837	11828
ENSMUSG00000024749	-4.89303	-5.94906	-4.13974	-4.55891	-4.3525	-4.61092	0.411112	0.829716	8482
ENSMUSG00000026885	-2.14371	-1.99099	-1.98998	-2.13924	-1.94209	-1.91019	0.640389	0.936918	11700
ENSMUSG00000024695	-2.7307	-2.36429	-2.36445	-2.81591	-2.58316	-2.32924	0.65538	0.94066	11929
ENSMUSG00000027071	-3.03338	-2.74176	-2.78455	-2.8447	-2.7556	-2.71242	0.45204	0.852951	9074
ENSMUSG00000022748	-0.163309	0.014112	-0.0042577	-0.144912	0.106197	0.096042	0.5192	0.890357	9981
ENSMUSG00000043079	-2.12891	-3.1373	-2.63608	-2.11708	-2.72331	-2.59305	0.673611	0.945595	12183
ENSMUSG00000054116	-2.31862	-3.50637	-4.17173	-3.12424	-3.12728	-6.18844	0.519917	0.890861	9992
ENSMUSG00000040003	-4.04013	-4.5572	-4.22156	-3.96936	-4.03924	-3.95287	0.136587	0.581898	4019
ENSMUSG00000024786	-5.18734	-6.74155	-5.76639	-5.82402	-5.56493	-4.48908	0.377246	0.808483	7985
ENSMUSG00000056632	-4.8885	-6.73503	-5.71082	-5.98438	-6.1884	-6.14601	0.574663	0.914008	10764
ENSMUSG00000035877	-0.996406	-0.616817	-0.738809	-0.972092	-0.768404	-0.83365	0.591142	0.921816	10980
ENSMUSG00000048544	0.307284	0.0636597	0.0536513	0.505901	0.382261	-0.197125	0.721351	0.956401	12914
ENSMUSG00000039220	-2.60689	-2.08398	-3.0771	-1.52072	-1.42174	-1.96746	0.0456219	0.349972	2232
ENSMUSG00000056153	-2.82403	-2.5368	-2.58369	-3.46796	-2.57638	-3.08426	0.221918	0.695402	5464
ENSMUSG00000033502	-3.11256	-2.89188	-2.8969	-2.83132	-3.12378	-2.9287	0.961078	0.99611	16513
ENSMUSG00000021699	-1.44386	-2.2323	-1.54392	-0.739067	-1.56948	-1.44492	0.243986	0.711254	5873
ENSMUSG00000033446	0.836677	1.10671	0.618173	0.855112	0.876276	0.856894	0.952813	0.994792	16399
ENSMUSG00000045215	-0.69959	-1.10324	-1.01756	-1.19628	-1.25675	-1.14619	0.110169	0.530878	3552
ENSMUSG00000078664	-5.47488	-6.66145	-5.85358	-6.04529	-5.42919	-5.64668	0.502795	0.882597	9754
ENSMUSG00000024299	-4.41033	-4.95898	-4.32369	-4.274	-4.67428	-4.90201	0.855837	0.980572	14937
ENSMUSG00000030604	-3.27141	-3.50261	-2.59211	-3.59832	-3.70245	-3.607	0.135332	0.579975	3995
ENSMUSG00000041132	-2.23344	-2.17592	-2.10956	-1.96312	-2.31215	-2.29583	0.891063	0.986097	15462
ENSMUSG00000059602	-2.02659	-2.73886	-1.63845	-1.81773	-2.50393	-1.91248	0.890878	0.986097	15459
ENSMUSG00000037224	-2.60965	-2.31815	-2.73165	-2.89075	-2.79854	-2.98831	0.064923	0.414828	2678
ENSMUSG00000039943	-2.43701	-2.82291	-2.26461	-2.61722	-2.21361	-2.74146	0.947997	0.993599	16329
ENSMUSG00000047161	-4.39258	-5.22993	-5.06434	-4.81976	-5.26856	-4.76685	0.861409	0.98191	15020
ENSMUSG00000041577	-5.8525	-6.77093	-6.32611	-5.87791	-6.08514	-6.0606	0.321623	0.76414	7206
ENSMUSG00000085684	-3.87462	-6.06655	-4.98814	-5.77877	-6.16265	-4.668	0.510107	0.8876	9840
ENSMUSG00000026048	-1.16511	-1.50294	-1.43138	-1.25166	-1.20898	-1.46037	0.668317	0.945595	12100
ENSMUSG00000052407	-3.45822	-3.92525	-3.70238	-3.80854	-3.72237	-3.63302	0.865447	0.983353	15069
ENSMUSG00000043991	0.916083	0.570444	1.05052	1.08314	1.07299	1.11074	0.165106	0.631661	4475
ENSMUSG00000065952	-0.32258	-0.518372	-0.203391	-0.249237	-0.278508	-0.232673	0.365427	0.799908	7821
ENSMUSG00000032114	-0.787001	-0.72599	-1.1661	-1.43023	-1.58383	-1.30436	0.0267008	0.268221	1702
ENSMUSG00000035933	-2.11176	-2.7892	-2.49266	-2.32638	-2.57591	-2.48191	0.988731	0.999452	16927
ENSMUSG00000029823	2.77751	2.98306	2.67641	2.96704	2.9126	2.85647	0.356269	0.792727	7695
ENSMUSG00000073565	-4.57339	-4.35038	-3.85532	-4.69236	-4.77112	-4.75812	0.087525	0.477862	3136
ENSMUSG00000054099	-2.25585	-2.45656	-2.63309	-3.11856	-3.56455	-3.40554	0.00577561	0.125336	789
ENSMUSG00000022836	-2.80718	-4.02895	-3.4382	-2.82514	-3.63445	-3.24456	0.676574	0.945812	12248
ENSMUSG00000024750	0.524781	0.533222	0.376338	0.979389	1.01793	0.905967	0.00127574	0.0661914	330
ENSMUSG00000045095	-0.290176	-0.747558	-0.392172	-0.227377	-0.247435	-0.445179	0.334601	0.776334	7377
ENSMUSG00000039887	-0.623731	-0.548684	-0.491552	-0.569924	-0.695304	-0.526156	0.540296	0.900303	10275
ENSMUSG00000064052	-4.46825	-4.4814	-3.58638	-4.38054	-4.36588	-4.02095	0.82067	0.976324	14389
ENSMUSG00000060924	0.166399	0.03477	-0.196341	0.470752	0.509176	0.41639	0.0132586	0.189811	1196
ENSMUSG00000056073	-1.34329	-1.44713	-1.74195	-1.54619	-1.48271	-1.9216	0.485781	0.872999	9527
ENSMUSG00000027677	1.29041	1.36297	1.26815	0.80285	0.864192	0.772755	0.00023039	0.0343234	114
ENSMUSG00000031561	-1.81276	-2.48635	-2.06539	-1.96669	-2.51526	-2.08963	0.801781	0.973491	14101
ENSMUSG00000046138	1.30798	0.905357	0.978739	1.22508	1.20532	1.07995	0.466229	0.861547	9263
ENSMUSG00000015120	3.48843	3.82654	3.46154	3.68179	3.72151	3.75546	0.345865	0.78361	7556
ENSMUSG00000066551	4.18477	3.90044	4.09058	4.26665	4.46321	4.25484	0.0662016	0.418548	2707
ENSMUSG00000042705	1.89255	1.97865	2.03107	1.79568	1.90964	1.95132	0.254522	0.716884	6076
ENSMUSG00000027425	-1.36077	-1.32554	-1.26256	-1.4626	-1.55023	-1.55358	0.00762542	0.14468	902
ENSMUSG00000097602	-3.65904	-3.53413	-3.96759	-3.93294	-3.53993	-3.93872	0.67381	0.945595	12190
ENSMUSG00000022237	-4.6907	-4.87443	-4.1665	-3.74148	-4.46158	-3.86677	0.145616	0.600467	4151
ENSMUSG00000039244	-1.18994	-0.985117	-1.34924	-1.42245	-1.10311	-1.41797	0.402164	0.824379	8352
ENSMUSG00000062859	-3.41326	-4.68598	-3.88827	-4.51696	-4.28368	-4.54936	0.298731	0.743766	6877
ENSMUSG00000001870	-5.3032	-3.89927	-4.43535	-4.63519	-4.14416	-4.00892	0.564232	0.908138	10638
ENSMUSG00000013495	-0.123925	-0.18633	-0.116042	-1.07803	-1.53788	-1.13363	0.00164394	0.072172	390
ENSMUSG00000025280	-0.51666	-0.293623	-0.818683	-0.640711	-0.697115	-0.667172	0.458684	0.857718	9153
ENSMUSG00000034663	-0.274295	-0.0552506	0.112083	0.117703	0.147608	0.250382	0.108952	0.529514	3523
ENSMUSG00000056257	-2.54495	-2.91343	-1.78706	-2.95917	-2.89995	-2.45032	0.390248	0.816257	8184
ENSMUSG00000041351	3.71187	3.64939	3.92432	3.87685	3.85887	3.62832	0.831864	0.977683	14566
ENSMUSG00000037750	-2.05516	-2.63245	-2.30162	-1.92676	-2.34554	-2.1834	0.438621	0.845348	8884
ENSMUSG00000063019	0.780064	0.718999	0.994978	0.839578	0.605353	0.600511	0.263422	0.720129	6263
ENSMUSG00000041538	-4.27181	-5.93309	-5.89483	-5.0667	-6.23038	-5.7568	0.646966	0.939392	11789
ENSMUSG00000037243	1.32064	1.49289	1.38239	1.19609	1.12417	1.28226	0.0437645	0.340686	2199
ENSMUSG00000013663	1.20658	1.21299	1.1709	1.47534	1.56189	1.49981	0.000399363	0.0397257	171
ENSMUSG00000053399	-2.69059	-2.2788	-2.67282	-2.5136	-2.36887	-2.72288	0.945593	0.993599	16288
ENSMUSG00000026924	0.378057	0.377539	0.5103	0.868291	0.575358	0.518054	0.118739	0.544908	3731
ENSMUSG00000021687	4.96074	5.15122	4.81492	5.03471	4.97696	5.1127	0.564738	0.908356	10645
ENSMUSG00000074737	-3.07537	-2.97003	-3.1081	-3.45368	-3.78896	-3.53708	0.00764566	0.144811	904
ENSMUSG00000030704	3.42599	3.5321	3.33605	3.69911	3.7027	3.74666	0.00832329	0.150806	945
ENSMUSG00000015488	-0.435678	-0.37198	-0.647354	-0.626992	-0.598913	-0.588395	0.227196	0.697624	5574
ENSMUSG00000040729	-3.66278	-3.15007	-2.71456	-3.97711	-3.85553	-3.28125	0.203283	0.680871	5112
ENSMUSG00000041859	1.68125	2.24908	2.01352	1.87821	2.22473	2.21523	0.567063	0.910129	10668
ENSMUSG00000025220	1.54445	0.97513	1.33397	1.48977	1.27525	1.05396	0.958569	0.996089	16476
ENSMUSG00000027575	0.787128	1.01333	0.712176	0.896336	0.760564	0.742009	0.730891	0.959029	13047
ENSMUSG00000096083	-2.99414	-3.07544	-3.29875	-3.24865	-3.46675	-3.08933	0.364558	0.799431	7808
ENSMUSG00000115483	-1.31242	-2.34467	-0.763872	-1.89691	-1.31892	-1.61836	0.793607	0.971043	13983
ENSMUSG00000042369	-0.0510058	0.327824	-0.114867	-0.256497	-0.0026653	0.0325251	0.477464	0.866837	9431
ENSMUSG00000061410	2.10253	1.90654	1.89607	2.15429	1.92893	1.95039	0.68563	0.94856	12375
ENSMUSG00000001995	2.4011	2.14859	2.11019	3.27826	2.98938	2.8787	0.00524517	0.119834	749
ENSMUSG00000028114	-3.15606	-2.99948	-3.42895	-3.35643	-3.36344	-3.34278	0.273345	0.726134	6443
ENSMUSG00000056476	-2.59372	-2.53669	-1.88672	-2.38656	-2.89504	-2.63503	0.329242	0.771098	7310
ENSMUSG00000006715	-3.09813	-2.05657	-2.86669	-3.56976	-2.74437	-2.95847	0.357121	0.793592	7705
ENSMUSG00000053746	-1.23908	-1.07992	-1.01666	-0.702251	-1.05575	-0.855115	0.11933	0.545427	3746
ENSMUSG00000020916	-5.79866	-6.80767	-6.58954	-5.65498	-5.59361	-5.2217	0.0534609	0.378091	2421
ENSMUSG00000075425	-4.06793	-5.11427	-4.66562	-4.57539	-4.56815	-4.62121	0.931694	0.991752	16084
ENSMUSG00000074178	-1.16342	-1.17844	-1.14187	-1.84583	-1.57237	-1.59921	0.00430925	0.108504	680
ENSMUSG00000034621	1.27451	1.27742	1.10089	1.19441	0.942038	0.9279	0.133489	0.576154	3964
ENSMUSG00000063611	-6.28643	-5.92941	-4.0454	-6.08358	-4.77878	-4.29343	0.695928	0.952088	12514
ENSMUSG00000027811	-4.28965	-4.02837	-4.13433	-4.70983	-3.99733	-4.52638	0.314666	0.758284	7105
ENSMUSG00000025583	0.108885	-0.162429	0.203559	0.139285	-0.110444	-0.151452	0.558117	0.904412	10566
ENSMUSG00000053931	2.1385	2.3784	1.92986	2.12185	2.10103	2.11499	0.793504	0.971043	13982
ENSMUSG00000073460	-1.69754	-1.80581	-1.84327	-1.94122	-1.71491	-2.10488	0.318068	0.76029	7163
ENSMUSG00000068314	-4.47369	-5.40003	-4.38624	-5.88172	-4.85834	-5.94123	0.166756	0.63297	4508
ENSMUSG00000073805	2.08478	1.39664	1.90791	2.05773	1.4464	1.89788	0.988515	0.999452	16922
ENSMUSG00000048200	-1.78622	-1.95006	-1.43903	-1.50008	-1.77761	-1.46297	0.466958	0.861547	9279
ENSMUSG00000024392	1.13081	0.939199	0.832712	1.04085	1.08422	0.763592	0.97359	0.99813	16700
ENSMUSG00000024134	-4.37246	-5.40814	-4.62329	-4.91642	-4.77153	-5.94834	0.444108	0.848379	8963
ENSMUSG00000010608	0.65537	0.800024	0.455586	0.734098	0.657525	0.5813	0.859191	0.981523	14988
ENSMUSG00000044813	-4.8328	-4.90244	-5.65013	-5.35335	-5.04727	-5.11003	0.887778	0.986097	15411
ENSMUSG00000030744	3.89456	4.27634	3.86027	4.02009	4.16649	4.09459	0.583414	0.918175	10879
ENSMUSG00000028081	5.16995	5.17289	5.26409	5.0294	5.25742	5.09682	0.373463	0.807175	7922
ENSMUSG00000113971	-4.66964	-5.08731	-3.52971	-4.4247	-4.33288	-4.39495	0.928223	0.99171	16023
ENSMUSG00000023027	-3.46369	-3.29496	-3.56677	-3.09247	-3.1875	-3.42683	0.180222	0.65297	4725
ENSMUSG00000057182	0.31534	0.240474	0.341647	-0.335676	-0.431986	-0.670717	0.00170831	0.0734918	398
ENSMUSG00000033653	0.342195	-0.0245795	0.159637	0.0669142	0.00936651	0.200126	0.606681	0.928127	11192
ENSMUSG00000072915	-0.0152366	-0.441599	-0.234033	-1.43194	-1.43674	-1.6022	0.000738281	0.0497671	254
ENSMUSG00000034243	0.528124	0.305542	0.489304	0.52993	-0.450359	0.269196	0.341461	0.780339	7491
ENSMUSG00000058446	-2.90791	-3.6416	-2.90402	-2.87218	-2.9956	-2.71841	0.325173	0.7671	7258
ENSMUSG00000014077	1.13883	1.20776	0.921546	1.3634	1.30074	1.41606	0.0429171	0.337386	2178
ENSMUSG00000026771	-2.69588	-2.68744	-2.625	-2.85717	-2.93557	-3.08526	0.0147371	0.197132	1280
ENSMUSG00000009418	-0.133082	-0.512336	0.135896	0.228394	-0.195159	-0.066009	0.520673	0.89132	10001
ENSMUSG00000053641	0.879753	0.693211	0.758225	1.32105	1.04778	1.11842	0.0173422	0.21121	1405
ENSMUSG00000039901	-3.59402	-3.81915	-3.37422	-3.50149	-3.86625	-4.06731	0.361157	0.796976	7759
ENSMUSG00000045917	-0.655455	-1.24202	-0.91765	-1.2924	-1.42556	-1.51503	0.0598475	0.402794	2544
ENSMUSG00000024664	1.63026	1.64058	1.56589	1.49483	1.45725	1.56064	0.0474666	0.358186	2269
ENSMUSG00000026694	-2.84602	-2.99279	-3.15425	-3.46981	-3.2363	-3.263	0.0481199	0.359628	2291
ENSMUSG00000038383	-1.84585	-2.35977	-2.43883	-2.24913	-2.02743	-2.17134	0.75605	0.964824	13414
ENSMUSG00000028426	-0.751568	-0.251324	-0.694648	-0.366291	-0.282927	-0.0352311	0.144875	0.599952	4134
ENSMUSG00000073563	0.107399	-0.202671	-0.117648	-0.0897256	-0.0243746	-0.247092	0.686186	0.948944	12381
ENSMUSG00000032621	0.873737	1.37933	0.392574	1.03197	0.724833	0.668912	0.822675	0.976655	14419
ENSMUSG00000028412	-1.94237	-2.35087	-2.15095	-2.54756	-2.88427	-2.55814	0.033278	0.294856	1932
ENSMUSG00000043602	-2.37625	-1.90838	-1.82731	-2.37314	-2.26744	-2.2146	0.234868	0.705558	5696
ENSMUSG00000045216	-2.00147	-2.23674	-1.93982	-1.41857	-1.77008	-1.72599	0.0420524	0.332993	2162
ENSMUSG00000033972	-1.56625	-1.3551	-1.56569	-2.16248	-1.97709	-2.05651	0.00299087	0.0951917	537
ENSMUSG00000007817	1.07892	0.734825	1.02904	0.684197	0.346737	0.351922	0.0347764	0.301489	1975
ENSMUSG00000027203	-1.08551	-0.416489	-0.699805	-1.25293	-1.39121	-0.845827	0.165861	0.631926	4494
ENSMUSG00000020472	-1.82651	-1.33687	-1.87773	-1.53609	-1.69285	-1.36644	0.491594	0.87659	9602
ENSMUSG00000025132	2.20184	1.57489	1.90368	2.12098	2.01364	3.44215	0.269637	0.723911	6376
ENSMUSG00000074802	-2.42845	-2.28464	-2.84885	-2.79753	-3.07872	-2.91461	0.0947227	0.496128	3269
ENSMUSG00000050721	-2.14603	-2.2613	-2.29412	-2.04934	-2.34746	-2.09215	0.530679	0.895134	10150
ENSMUSG00000029624	-3.14883	-2.84502	-3.02423	-3.1489	-3.1941	-2.90406	0.57753	0.915274	10803
ENSMUSG00000051111	-4.27301	-5.84754	-5.67845	-5.16058	-5.57628	-5.46388	0.807416	0.974411	14183
ENSMUSG00000024251	-2.40785	-2.28863	-2.15516	-2.9082	-2.24424	-2.28204	0.44094	0.847242	8911
ENSMUSG00000041453	2.93489	3.17272	3.01982	3.02414	3.26719	3.28987	0.240703	0.71068	5799
ENSMUSG00000032294	5.21217	5.40505	5.24825	5.33487	5.44425	5.44564	0.160642	0.624277	4405
ENSMUSG00000024665	0.374556	0.90295	0.394148	0.641967	0.745649	0.668751	0.505978	0.88501	9789
ENSMUSG00000062031	-1.85146	-1.95457	-1.63815	-1.61434	-1.74588	-1.57188	0.185498	0.659383	4816
ENSMUSG00000028687	-1.51775	-1.37278	-1.47478	-1.70472	-1.40041	-1.57595	0.343761	0.781903	7527
ENSMUSG00000079355	-4.99871	-4.75332	-5.73069	-5.40313	-6.12149	-5.18521	0.37246	0.806227	7910
ENSMUSG00000001804	-5.6878	-5.82885	-6.00014	-6.25363	-5.44037	-6.26552	0.634938	0.935337	11623
ENSMUSG00000040253	-4.78563	-6.26224	-5.63442	-5.28232	-6.09757	-5.72719	0.786306	0.970882	13858
ENSMUSG00000061232	-0.786455	-1.18097	-1.321	-0.487283	-0.439462	-0.497906	0.0181809	0.218124	1427
ENSMUSG00000009350	-3.6708	-4.21867	-3.61359	-1.8452	-2.83103	-2.70309	0.0196157	0.225726	1487
ENSMUSG00000093904	3.40102	3.86406	3.54896	3.65765	3.93658	3.94965	0.217712	0.693503	5370
ENSMUSG00000027405	3.38641	3.60239	3.54576	3.68659	3.83548	3.75099	0.0339331	0.29795	1950
ENSMUSG00000002846	-0.0199477	0.346001	-0.220106	-0.108995	0.204477	0.126161	0.849556	0.980192	14837
ENSMUSG00000021018	0.585452	1.02349	0.893309	0.605543	0.944809	0.882429	0.896137	0.986275	15547
ENSMUSG00000025156	5.19002	5.46387	5.10908	5.20705	5.25318	5.26257	0.907917	0.988273	15729
ENSMUSG00000026480	-3.34081	-3.78946	-2.43201	-3.13487	-3.11584	-3.20788	0.935338	0.992647	16131
ENSMUSG00000032215	0.502645	0.886993	0.425766	0.584167	0.730422	0.848137	0.513851	0.887863	9907
ENSMUSG00000026019	1.85596	2.13686	1.82798	1.82984	1.84159	1.93807	0.536946	0.898289	10233
ENSMUSG00000063887	-0.343844	-0.827463	-0.671307	-0.513452	-0.94488	-0.773449	0.531905	0.896032	10164
ENSMUSG00000022019	2.59057	2.68034	2.54563	2.46309	2.60962	2.65083	0.678133	0.94606	12273
ENSMUSG00000026526	4.0094	4.0654	3.9948	4.04097	4.016	4.14489	0.382268	0.810626	8071
ENSMUSG00000078348	4.41783	4.73539	4.75493	4.49716	4.79618	4.85635	0.63256	0.934474	11590
ENSMUSG00000040158	2.77617	3.16514	2.62237	2.7189	2.7626	2.78775	0.579042	0.915921	10824
ENSMUSG00000078580	-2.98731	-2.94063	-2.95427	-3.2588	-3.62028	-3.38354	0.0126066	0.185278	1165
ENSMUSG00000073489	-4.77734	-6.03751	-3.96641	-4.2663	-4.04525	-4.82097	0.442327	0.847969	8931
ENSMUSG00000025855	3.99284	3.97987	3.76339	4.08179	3.83336	3.95702	0.683453	0.947795	12346
ENSMUSG00000003429	6.14684	6.29036	6.12255	6.1112	6.2333	6.16971	0.821793	0.976356	14411
ENSMUSG00000025794	4.76082	4.95289	4.85569	4.79577	4.98495	4.95567	0.528836	0.894072	10126
ENSMUSG00000007892	7.28328	7.19621	7.2251	7.28438	7.34978	7.28411	0.10175	0.514368	3387
ENSMUSG00000029465	4.05281	4.26171	3.98274	4.17637	4.20834	4.25061	0.262622	0.719818	6245
ENSMUSG00000034424	1.28498	1.75732	1.45081	1.33492	1.39132	1.60137	0.748152	0.962785	13305
ENSMUSG00000081058	0.630866	0.966758	0.720589	0.692209	0.947362	0.91267	0.576055	0.914582	10784
ENSMUSG00000045411	4.28503	4.57129	4.3209	4.54998	4.63634	4.57082	0.108143	0.52813	3506
ENSMUSG00000026150	4.44778	4.60509	4.43524	4.38875	4.43404	4.4589	0.303833	0.74904	6943
ENSMUSG00000033862	2.39664	2.17327	2.23355	2.33727	2.09418	2.17353	0.536018	0.897803	10218
ENSMUSG00000000751	2.5381	2.91954	2.65172	2.60533	2.7022	2.74353	0.879442	0.9857	15275
ENSMUSG00000105827	-1.73463	-1.43213	-1.2527	-1.37676	-1.55144	-1.396	0.843841	0.979078	14757
ENSMUSG00000000278	3.56464	3.41273	3.53302	3.66823	3.53809	3.50942	0.366628	0.800629	7840
ENSMUSG00000036352	4.481	4.64356	4.53908	4.53446	4.65883	4.6601	0.373796	0.807252	7928
ENSMUSG00000043091	0.36959	0.812744	0.15183	0.358988	0.506699	0.316793	0.815392	0.976203	14299
ENSMUSG00000015092	5.54784	5.78915	5.61171	5.52641	5.75976	5.64618	0.958625	0.996089	16478
ENSMUSG00000071644	4.64633	4.7754	4.47704	4.63331	4.73595	4.67601	0.621371	0.932121	11407
ENSMUSG00000020532	0.840414	0.911634	0.477471	0.855788	0.644388	0.705006	0.959027	0.996089	16484
ENSMUSG00000063232	-2.82504	-3.01414	-2.97667	-3.28231	-3.06736	-3.06753	0.0949738	0.496645	3274
ENSMUSG00000070645	-2.87802	-3.1885	-2.85888	-2.58004	-2.59332	-2.77098	0.0568371	0.392545	2479
ENSMUSG00000026531	-5.89345	-6.35219	-5.89172	-5.82307	-5.96427	-5.7863	0.311955	0.756429	7057
ENSMUSG00000030432	6.26061	6.28273	6.27199	6.24297	6.35377	6.26365	0.68667	0.948995	12385
ENSMUSG00000045128	6.25883	6.35202	6.34213	6.33731	6.48726	6.35447	0.248535	0.714117	5959
ENSMUSG00000033307	6.89649	6.78031	6.7241	6.95464	6.92365	6.94549	0.0523095	0.374312	2392
ENSMUSG00000053716	1.01491	0.512591	1.40887	0.742978	1.04738	1.07323	0.935169	0.992647	16128
ENSMUSG00000062997	7.00447	6.94526	7.0086	7.06405	7.09884	7.0212	0.0684023	0.42465	2758
ENSMUSG00000003379	-3.35843	-4.58845	-3.88558	-4.4974	-3.93729	-3.59133	0.891343	0.986097	15468
ENSMUSG00000050856	5.65321	5.81717	5.77095	5.61769	5.86764	5.74022	0.954735	0.994935	16425
ENSMUSG00000031594	-3.63986	-2.99221	-6.32682	-4.22326	-2.67977	-5.39136	0.871803	0.983554	15170
ENSMUSG00000052040	1.37109	1.05109	1.54265	1.94553	1.85193	1.8898	0.0172938	0.21121	1398
ENSMUSG00000021243	3.32737	3.73897	3.21193	3.37754	3.50185	3.51945	0.820668	0.976324	14388
ENSMUSG00000031068	4.93636	5.15061	4.8605	4.99672	5.07673	4.96501	0.76064	0.965744	13485
ENSMUSG00000039158	-2.52896	-3.04522	-3.04238	-2.63165	-2.61751	-3.61913	0.833181	0.977683	14584
ENSMUSG00000043962	1.09909	1.22363	1.17962	1.14062	1.42294	1.24579	0.319411	0.7621	7176
ENSMUSG00000021996	1.28225	1.93583	1.40767	1.21464	1.76185	1.68891	0.962415	0.99628	16540
ENSMUSG00000048799	-1.09029	-1.32285	-1.32971	-1.27137	-1.45994	-1.24386	0.497642	0.878864	9690
ENSMUSG00000038077	0.0175699	-0.24891	-0.0972756	0.0657007	-0.155887	-0.234498	0.991703	0.999452	16983
ENSMUSG00000075600	2.73694	2.21209	2.61996	2.59082	2.2556	2.1706	0.418836	0.832886	8608
ENSMUSG00000063447	-5.55036	-5.61562	-5.51552	-5.94143	-5.7689	-5.09946	0.876588	0.984675	15242
ENSMUSG00000054702	-1.01419	-2.04951	-1.62249	-1.10427	-2.62067	-1.54933	0.735455	0.959029	13124
ENSMUSG00000072235	7.31521	7.0565	7.09086	7.31207	7.48817	7.30645	0.0999582	0.509978	3356
ENSMUSG00000050556	1.12617	0.717889	1.11232	1.19693	0.781845	0.924219	0.926392	0.99148	15998
ENSMUSG00000035569	2.48551	1.79566	2.43026	2.41084	2.19896	2.06941	0.966805	0.997447	16595
ENSMUSG00000038274	7.73511	7.69663	7.45293	7.75279	7.82094	7.69758	0.247579	0.713937	5936
ENSMUSG00000056612	5.45056	5.77121	5.31208	5.44482	5.54183	5.41067	0.763887	0.966307	13535
ENSMUSG00000025464	0.984848	1.12728	0.69348	0.966789	1.03287	1.09341	0.510473	0.887675	9844
ENSMUSG00000011179	2.01532	2.49267	2.05803	2.58268	2.72011	2.77025	0.0365124	0.309488	2020
ENSMUSG00000021131	5.66991	5.84741	5.60158	5.68972	5.83478	5.79877	0.469008	0.862106	9313
ENSMUSG00000034674	0.169729	0.214076	-0.115906	0.39093	0.329389	0.340399	0.0657753	0.417422	2698
ENSMUSG00000027597	-1.00924	-0.641546	-1.18842	-0.896762	-0.81882	-0.733201	0.481185	0.869903	9471
ENSMUSG00000079442	0.383364	0.0117457	0.500587	0.281017	0.212767	0.281808	0.801604	0.973491	14097
ENSMUSG00000032892	0.992926	1.13018	1.15894	1.07941	1.06839	1.13597	0.992223	0.999452	16996
ENSMUSG00000017404	6.9894	6.90095	6.90318	7.03475	7.09043	7.02526	0.0285626	0.277511	1761
ENSMUSG00000016344	5.00597	5.0701	5.05207	4.96768	5.06417	4.95339	0.296241	0.741712	6838
ENSMUSG00000060639	-0.540925	-0.197126	-0.661303	-0.457834	-0.443104	-0.247378	0.617355	0.931363	11339
ENSMUSG00000025290	6.12288	6.10927	6.36877	6.24048	6.39009	6.2357	0.419474	0.833054	8621
ENSMUSG00000028333	0.707328	0.870262	0.487917	0.664331	0.633208	0.966778	0.688351	0.949484	12413
ENSMUSG00000042870	0.179187	0.125168	0.0406876	0.0790135	0.133376	0.098934	0.808079	0.974454	14198
ENSMUSG00000063457	6.36159	6.41706	6.29557	6.29962	6.47222	6.37201	0.72348	0.956563	12948
ENSMUSG00000038805	-3.78591	-5.55807	-4.11544	-3.92288	-4.05181	-4.52125	0.60551	0.927413	11179
ENSMUSG00000057666	5.8162	5.90025	5.82128	5.94098	6.13384	6.04534	0.0351793	0.303392	1984
ENSMUSG00000021775	-1.25604	-1.04818	-0.872637	-1.30863	-0.987105	-0.987066	0.830059	0.976823	14549
ENSMUSG00000049739	-0.11334	-0.0478967	-0.0834503	-0.073299	-0.329739	-0.040449	0.517118	0.889948	9949
ENSMUSG00000073838	3.29496	3.44303	3.50403	3.41456	3.4446	3.5148	0.557496	0.903971	10559
ENSMUSG00000074634	-0.424142	-0.177632	-0.269454	-0.520398	-0.0816398	-0.167832	0.835276	0.977683	14620
ENSMUSG00000052293	3.90573	4.39811	3.99926	4.03646	4.42663	4.27502	0.485544	0.872814	9524
ENSMUSG00000073471	-1.63773	-1.5738	-1.43886	-1.8966	-1.70641	-1.54948	0.223264	0.695981	5492
ENSMUSG00000044576	-1.88615	-1.95857	-2.07717	-1.9951	-2.27856	-2.36857	0.128374	0.566167	3882
ENSMUSG00000011256	-0.804344	-1.69111	-1.0383	-0.2252	-2.01604	-0.847076	0.813152	0.975599	14271
ENSMUSG00000031862	3.41524	3.37373	3.19009	3.35016	3.19495	3.22334	0.4505	0.851742	9054
ENSMUSG00000007035	-2.26698	-1.80117	-2.45792	-2.13458	-1.99816	-1.83148	0.430552	0.840391	8772
ENSMUSG00000038209	-5.88467	-6.78936	-6.37262	-5.8963	-6.17189	-5.92538	0.271837	0.725392	6416
ENSMUSG00000107677	-5.89933	-6.80328	-5.66358	-5.91131	-6.10823	-6.06154	0.800724	0.973458	14081
ENSMUSG00000055926	-5.87962	-6.76309	-5.8757	-5.87987	-6.14401	-5.92373	0.568067	0.910783	10679
ENSMUSG00000070639	2.19991	1.64167	1.64452	1.88384	1.68092	1.68216	0.707066	0.953829	12687
ENSMUSG00000018809	-2.88666	-2.70495	-3.236	-3.15125	-3.15773	-3.13327	0.259335	0.71775	6186
ENSMUSG00000046404	-3.50366	-3.13547	-2.59115	-3.55166	-3.54863	-3.34971	0.211114	0.688404	5250
ENSMUSG00000021270	5.9048	5.95832	5.77623	5.97535	6.0352	5.90824	0.226913	0.697624	5567
ENSMUSG00000021078	-2.47956	-2.28737	-2.27795	-2.14787	-2.31202	-2.38601	0.528719	0.894072	10121
ENSMUSG00000054945	-3.94418	-3.53874	-4.32263	-4.46326	-4.64582	-4.54479	0.0569262	0.392545	2483
ENSMUSG00000042293	1.30737	1.53866	1.30913	1.33281	1.61625	1.44306	0.522077	0.892277	10018
ENSMUSG00000025933	-0.871457	-0.786872	-1.17941	-1.32198	-0.938505	-1.01853	0.428001	0.838317	8740
ENSMUSG00000028407	-5.06432	-3.59611	-3.60474	-4.28917	-4.0868	-3.8724	0.991642	0.999452	16982
ENSMUSG00000087687	-4.60728	-5.13677	-4.9256	-4.70783	-5.81095	-5.55692	0.27103	0.724977	6398
ENSMUSG00000070390	-4.98513	-6.96251	-5.1123	-4.85386	-6.22482	-6.07931	0.968294	0.997594	16618
ENSMUSG00000096445	-5.95541	-6.9099	-6.5213	-5.95904	-6.15412	-6.14456	0.256211	0.717623	6107
ENSMUSG00000068798	-2.51096	-1.69101	-1.92072	-2.27068	-1.62336	-1.66565	0.590721	0.921495	10976
ENSMUSG00000038803	0.0891245	0.269538	-0.161784	0.0699856	-0.0208878	-0.143725	0.524597	0.892682	10055
ENSMUSG00000037012	3.74669	3.55644	3.60704	3.69242	3.7694	3.7104	0.228291	0.698998	5592
ENSMUSG00000030844	0.666102	-0.646801	-0.317682	0.627442	0.216503	0.309243	0.306965	0.750375	7004
ENSMUSG00000034040	-2.8762	-3.03598	-2.8503	-2.56536	-3.02316	-3.04971	0.816995	0.976324	14325
ENSMUSG00000054128	-5.86721	-6.78354	-6.42538	-5.8601	-6.12405	-5.92592	0.234838	0.705558	5695
ENSMUSG00000062861	-0.727932	-0.754348	-1.04734	-1.27787	-1.33834	-1.19379	0.0181644	0.2181	1426
ENSMUSG00000029556	-3.67822	-6.80044	-3.80828	-5.41998	-4.96534	-6.00913	0.545027	0.901164	10353
ENSMUSG00000028639	5.29739	5.50662	5.52034	5.23009	5.56466	5.63249	0.823195	0.976655	14427
ENSMUSG00000022197	-3.52698	-4.31662	-3.67735	-3.91696	-4.27196	-4.16049	0.35426	0.792376	7655
ENSMUSG00000074513	-1.16423	-0.497636	-0.862896	-1.26686	-0.980501	-0.794748	0.506533	0.885075	9799
ENSMUSG00000025469	-4.94363	-5.46833	-5.23457	-5.74642	-4.76149	-4.77905	0.755297	0.964824	13403
ENSMUSG00000049134	-3.61666	-4.04986	-4.01111	-3.64661	-3.66442	-3.73292	0.208149	0.686293	5192
ENSMUSG00000000127	-0.27062	-0.00357214	-0.0786071	-0.0656021	-0.0464756	0.00576465	0.374767	0.807934	7938
ENSMUSG00000051177	1.71654	1.02262	1.23971	1.60859	1.26336	1.09595	0.989214	0.999452	16936
ENSMUSG00000020745	4.73376	4.74335	4.75433	4.8614	4.84323	4.87	0.000317512	0.0386012	138
ENSMUSG00000052469	-3.64677	-4.58079	-3.60074	-3.60503	-4.14872	-3.93529	0.902634	0.986761	15657
ENSMUSG00000050122	-0.618599	-0.767345	-1.3874	-0.373668	-0.614093	-0.764827	0.263142	0.719846	6259
ENSMUSG00000020059	-5.65762	-5.63598	-6.29727	-4.86859	-6.38232	-5.31919	0.532301	0.896095	10170
ENSMUSG00000058331	-2.77197	-3.13871	-3.08639	-4.98395	-4.19445	-4.80421	0.00329743	0.0974016	577
ENSMUSG00000032485	3.93905	3.86537	4.04722	3.94658	3.91444	4.00437	0.941799	0.993599	16228
ENSMUSG00000055480	-2.12405	-1.65745	-2.07334	-2.01364	-1.87895	-1.79941	0.752189	0.964357	13355
ENSMUSG00000047013	1.91344	1.77519	2.0091	1.81971	1.56669	1.7901	0.17277	0.641338	4612
ENSMUSG00000036641	-2.00047	-2.67246	-2.06547	-1.92047	-2.27453	-2.19483	0.652763	0.940241	11880
ENSMUSG00000047228	-4.49787	-5.23471	-5.09218	-4.56205	-4.11506	-4.69772	0.166519	0.632832	4505
ENSMUSG00000060314	-0.466404	-0.122978	-0.284121	-0.625213	0.0602696	-0.377937	0.922615	0.990666	15944
ENSMUSG00000036299	2.99547	3.33994	3.07787	3.0406	3.21631	3.20998	0.887671	0.986097	15410
ENSMUSG00000026987	1.95486	1.90318	1.62537	1.93512	1.522	1.60208	0.433789	0.841782	8821
ENSMUSG00000038225	-2.51156	-2.32208	-2.41401	-2.92045	-2.75382	-2.88503	0.00422498	0.107809	671
ENSMUSG00000064063	3.13192	3.72951	3.28158	3.4559	3.74011	3.82185	0.239151	0.709539	5771
ENSMUSG00000078995	-3.51158	-3.8455	-3.84143	-6.10605	-6.29815	-6.23065	3.70947e-05	0.0192465	33
ENSMUSG00000048280	-2.48142	-2.88192	-2.90818	-2.99691	-3.29939	-3.25484	0.0632398	0.411904	2627
ENSMUSG00000032396	1.75463	1.91278	1.78303	1.66683	1.65397	1.84214	0.28553	0.73274	6672
ENSMUSG00000026768	-0.878829	-1.00875	-0.621616	-0.337924	-0.677994	-0.353579	0.075008	0.444123	2891
ENSMUSG00000033114	-5.01257	-5.99186	-5.38315	-5.38793	-6.11014	-5.82216	0.429821	0.839626	8765
ENSMUSG00000014852	-5.74374	-7.16226	-6.28243	-6.24348	-6.32427	-5.25645	0.445062	0.848781	8978
ENSMUSG00000031024	-3.0595	-2.44751	-2.58989	-2.91533	-2.66504	-2.55994	0.949057	0.993705	16351
ENSMUSG00000039307	0.444009	0.901746	0.872898	0.847114	0.770397	0.837746	0.62676	0.93227	11509
ENSMUSG00000037708	-5.8845	-6.7432	-5.98482	-5.7963	-5.99942	-6.01565	0.394361	0.81895	8245
ENSMUSG00000044249	-5.34015	-5.63716	-5.20164	-5.85181	-6.11124	-4.98757	0.517861	0.890198	9959
ENSMUSG00000025197	-4.14463	-5.98816	-3.7743	-3.29076	-3.44712	-3.72195	0.17415	0.643321	4635
ENSMUSG00000094237	-1.45778	-1.20716	-1.46103	-1.4409	-1.0679	-1.29249	0.474365	0.865504	9384
ENSMUSG00000046652	-4.66853	-5.55104	-5.53839	-5.04396	-4.86513	-5.71541	0.914736	0.989737	15818
ENSMUSG00000039529	-5.97469	-6.91613	-4.78541	-4.90326	-5.47152	-5.23969	0.342128	0.780745	7502
ENSMUSG00000031799	3.93869	4.0876	3.79754	4.37543	4.48097	4.30085	0.0107985	0.170722	1083
ENSMUSG00000045275	-3.45307	-3.70008	-3.65625	-3.01856	-3.03768	-3.16506	0.00399266	0.104835	652
ENSMUSG00000059355	3.81808	3.74079	3.88759	3.8401	3.62965	3.97225	0.98973	0.999452	16948
ENSMUSG00000044162	-5.00889	-5.74163	-5.38229	-5.00417	-5.80373	-5.18521	0.891826	0.986097	15479
ENSMUSG00000057321	-3.79961	-4.79314	-4.19017	-5.2565	-4.9575	-4.59673	0.122657	0.553977	3791
ENSMUSG00000032997	3.98603	3.88918	3.90887	4.52228	4.36379	4.61477	0.00192932	0.0784596	421
ENSMUSG00000049013	-2.57095	-2.67297	-2.78115	-2.54032	-2.76325	-3.12802	0.497294	0.878864	9685
ENSMUSG00000054823	0.283504	-0.283784	0.127793	0.409696	-0.083035	0.0471363	0.733044	0.959029	13082
ENSMUSG00000042097	0.285355	0.25296	0.0629344	-0.434127	-0.573087	-0.668149	0.00144722	0.0699983	354
ENSMUSG00000060201	-4.40099	-6.98684	-4.36831	-6.00923	-6.22836	-5.85949	0.422436	0.834699	8665
ENSMUSG00000033805	1.8676	1.95783	2.28881	2.04148	2.34225	2.21302	0.357665	0.793941	7711
ENSMUSG00000073962	-3.68796	-5.23621	-5.92425	-5.7417	-4.40565	-5.08289	0.876024	0.984399	15237
ENSMUSG00000045817	1.63249	1.64942	1.49802	2.00083	2.31406	2.04694	0.00834781	0.15109	946
ENSMUSG00000054036	-5.84429	-6.04038	-4.44559	-5.24711	-5.02741	-5.24775	0.623689	0.932219	11447
ENSMUSG00000026566	4.32371	4.68199	4.41473	4.25837	4.53389	4.44907	0.680936	0.946963	12310
ENSMUSG00000043391	-0.00689888	-0.0142317	0.171374	-0.0215793	-0.169083	0.0713882	0.387123	0.813909	8143
ENSMUSG00000042807	0.26303	0.336114	0.311491	0.437122	0.452117	0.396317	0.0100487	0.165278	1041
ENSMUSG00000023009	-1.49872	-1.58634	-1.83377	-1.69382	-1.69739	-1.73255	0.536222	0.897803	10222
ENSMUSG00000061451	-1.48687	-1.3364	-1.32371	-1.52035	-1.28943	-1.31935	0.950172	0.993705	16370
ENSMUSG00000036499	1.44149	1.63802	1.44676	1.41386	1.38511	1.43955	0.22288	0.695873	5483
ENSMUSG00000024593	0.89595	1.21971	1.02529	0.695128	0.929499	1.06811	0.357724	0.793941	7714
ENSMUSG00000037736	4.79273	4.05056	4.12914	4.63507	3.77003	4.06166	0.651976	0.940241	11869
ENSMUSG00000079470	-4.89666	-4.77845	-4.01661	-3.60209	-3.63408	-3.44633	0.0235954	0.249848	1616
ENSMUSG00000045838	-1.87848	-1.69166	-2.00975	-2.07942	-2.07642	-2.06225	0.0828221	0.466431	3040
ENSMUSG00000041720	5.33822	5.27896	5.1573	5.49898	5.23382	5.31087	0.398692	0.82153	8305
ENSMUSG00000054611	0.362691	0.320472	0.335764	0.269808	0.250891	0.206668	0.0122883	0.182639	1152
ENSMUSG00000048142	2.49136	2.44021	2.50036	2.412	2.35649	2.3711	0.0176595	0.213535	1416
ENSMUSG00000061411	4.37303	4.66915	4.4683	4.24665	4.38253	4.38781	0.171077	0.638931	4584
ENSMUSG00000050761	-4.05816	-3.13742	-4.65925	-3.40611	-3.65789	-3.61925	0.433886	0.841782	8824
ENSMUSG00000010277	3.489	3.38165	3.55976	3.59528	3.42742	3.61965	0.424813	0.83586	8702
ENSMUSG00000058441	-1.39496	-1.52434	-1.58006	-1.33323	-1.46161	-1.39787	0.197317	0.674381	5006
ENSMUSG00000067931	0.641399	0.794548	0.765021	1.9643	1.76704	2.00731	0.000176124	0.0311779	95
ENSMUSG00000062328	4.06014	4.19928	4.22523	3.93916	4.17335	4.1255	0.402694	0.824379	8359
ENSMUSG00000054871	2.43057	2.47771	2.36251	2.4192	2.37178	2.49193	0.937438	0.992689	16167
ENSMUSG00000039116	-5.93437	-4.42001	-5.07789	-4.65873	-4.14447	-4.49829	0.200573	0.678429	5062
ENSMUSG00000038290	2.92496	3.16327	2.75419	2.96795	2.79275	2.72466	0.440138	0.846651	8901
ENSMUSG00000070999	-0.664059	-0.621165	-0.967202	-0.744125	-0.657906	-0.918538	0.872853	0.9836	15194
ENSMUSG00000027468	-5.24031	-5.27777	-5.2082	-6.1808	-5.223	-5.18517	0.428037	0.838317	8742
ENSMUSG00000032739	-2.14154	-2.50418	-2.13241	-1.58856	-1.62557	-1.77863	0.0117788	0.178954	1126
ENSMUSG00000016626	-4.73292	-5.94168	-4.7117	-4.55737	-6.20554	-5.02261	0.844764	0.979219	14771
ENSMUSG00000062753	4.7692	4.85093	4.82862	4.66171	4.7013	4.82421	0.185987	0.659959	4825
ENSMUSG00000032556	-1.98782	-1.67011	-2.28357	-2.34109	-1.85494	-1.96646	0.76498	0.966485	13551
ENSMUSG00000038295	-4.18905	-7.09924	-4.02163	-4.66542	-4.76946	-5.21963	0.839874	0.978221	14693
ENSMUSG00000095788	-3.9382	-5.408	-3.0182	-4.09639	-3.5109	-4.13025	0.787329	0.970882	13874
ENSMUSG00000093550	-4.67335	-6.67898	-5.56918	-5.96078	-6.18467	-5.83214	0.582344	0.917884	10862
ENSMUSG00000045573	-1.7047	-0.974359	-1.19983	-0.890039	-0.0502219	-0.454418	0.0632802	0.411904	2628
ENSMUSG00000020739	3.66092	3.99415	3.79072	3.66484	3.72011	3.81851	0.491867	0.876717	9606
ENSMUSG00000066756	-5.85184	-6.74331	-6.45486	-5.81428	-6.03142	-6.02341	0.221516	0.695253	5455
ENSMUSG00000036938	-5.95466	-6.09452	-4.55244	-5.74955	-4.79422	-5.31099	0.681993	0.947265	12327
ENSMUSG00000055341	0.625663	0.380225	0.591489	0.100207	0.28713	0.214971	0.0243361	0.253685	1642
ENSMUSG00000064232	-5.91789	-6.75373	-6.37781	-5.91757	-6.11559	-5.96789	0.232973	0.703609	5668
ENSMUSG00000103255	-4.35254	-4.2988	-5.08914	-3.61163	-4.6617	-4.98415	0.757309	0.964824	13436
ENSMUSG00000102697	2.19578	1.98486	2.14466	2.17914	2.15055	2.15799	0.445961	0.848991	8993
ENSMUSG00000004654	-5.97754	-5.85007	-6.52728	-5.9453	-6.14204	-6.15184	0.868406	0.983554	15111
ENSMUSG00000062312	-2.5171	-2.30006	-2.60054	-2.46801	-2.83427	-2.69079	0.240295	0.710448	5788
ENSMUSG00000028979	-3.70207	-3.67007	-3.21717	-3.42195	-3.04305	-2.92694	0.138968	0.587655	4049
ENSMUSG00000040351	1.93172	2.07341	1.93778	1.85493	1.88375	1.92564	0.140403	0.590078	4073
ENSMUSG00000044937	-3.33026	-3.86748	-3.81596	-3.4922	-3.49941	-3.12455	0.229558	0.699818	5616
ENSMUSG00000041977	0.783818	0.835957	0.826172	0.74276	0.472873	0.602355	0.0581201	0.397576	2503
ENSMUSG00000040354	1.83686	2.03579	2.21254	2.03322	2.55446	2.19868	0.28214	0.730907	6607
ENSMUSG00000041644	-4.40479	-4.98753	-4.56632	-5.02782	-4.99499	-4.40998	0.583593	0.918179	10882
ENSMUSG00000022710	4.05227	4.33064	4.00238	4.28389	4.14317	4.28088	0.391971	0.817264	8206
ENSMUSG00000035842	-4.33131	-3.5295	-3.65985	-3.70614	-3.78127	-3.79559	0.767149	0.966884	13585
ENSMUSG00000035390	4.33941	4.03849	4.40907	4.42844	4.41956	4.16624	0.623249	0.932219	11442
ENSMUSG00000024758	3.0848	2.94004	2.83966	3.27016	3.18557	3.19469	0.0261591	0.265184	1689
ENSMUSG00000047155	-3.94644	-4.98284	-4.42401	-3.52873	-4.62937	-4.32235	0.548137	0.901811	10401
ENSMUSG00000045658	0.723397	1.33465	0.898531	0.747043	1.3118	0.872571	0.974808	0.99813	16721
ENSMUSG00000058019	-4.50842	-5.08907	-5.09806	-3.96678	-4.38993	-3.82183	0.0317017	0.288366	1882
ENSMUSG00000029475	2.61851	2.68397	2.42837	2.62296	2.44516	2.51505	0.622683	0.932219	11434
ENSMUSG00000051343	2.81404	2.89286	2.75629	2.89846	2.74514	2.90644	0.682412	0.947468	12332
ENSMUSG00000027478	-1.52395	-1.60818	-1.54026	-2.14937	-2.11042	-2.10944	4.0469e-05	0.0197975	35
ENSMUSG00000052917	-2.18223	-1.61341	-1.74634	-2.55667	-2.34734	-2.14708	0.0733942	0.440622	2852
ENSMUSG00000028310	-6.01381	-5.27343	-6.44111	-6.0483	-5.59398	-6.06444	0.985556	0.999452	16879
ENSMUSG00000035420	-4.6245	-6.93961	-5.83694	-5.83668	-5.39667	-5.11273	0.642245	0.936994	11735
ENSMUSG00000003575	2.44024	2.71195	2.39642	2.28279	2.42957	2.17667	0.148243	0.605282	4193
ENSMUSG00000042063	2.11819	2.37489	2.17568	1.90323	2.02161	1.97738	0.0398431	0.323621	2108
ENSMUSG00000068959	-0.86272	-0.723186	-0.644688	-0.914362	-0.882619	-0.839303	0.115141	0.539486	3654
ENSMUSG00000037725	-0.743886	-0.33166	-0.560696	-0.944019	-0.579975	-0.742754	0.256942	0.717623	6128
ENSMUSG00000066097	-5.6183	-6.56575	-6.29157	-6.32539	-5.70284	-6.37673	0.950303	0.993705	16372
ENSMUSG00000069830	-2.29303	-1.95063	-1.92874	-1.96443	-2.09781	-1.91224	0.639138	0.936411	11685
ENSMUSG00000042506	1.35708	1.76279	1.25841	1.61941	1.62421	1.77389	0.259861	0.718482	6192
ENSMUSG00000011877	3.67135	3.59731	3.76818	3.38794	3.72483	3.7633	0.699322	0.952734	12564
ENSMUSG00000051062	1.88902	2.18042	1.69892	1.87368	2.08326	2.07001	0.608998	0.929919	11212
ENSMUSG00000020805	-2.68122	-3.08492	-4.12778	-3.0738	-3.36943	-3.56639	0.936398	0.992647	16148
ENSMUSG00000050919	-5.02496	-5.11291	-5.20314	-6.32473	-6.19986	-6.38116	8.92054e-05	0.0291433	51
ENSMUSG00000044903	-3.38842	-5.8932	-5.16723	-4.06886	-6.12808	-4.07911	0.957306	0.99565	16462
ENSMUSG00000054753	-1.0451	-4.44149	-2.09887	-1.58343	-2.63786	-2.48047	0.794127	0.971043	13995
ENSMUSG00000044551	-4.8294	-3.23341	-3.40986	-5.99133	-6.19315	-6.15181	0.010858	0.171188	1086
ENSMUSG00000038188	-6.02841	-6.97405	-6.53031	-6.00158	-6.22656	-6.11267	0.229958	0.700095	5624
ENSMUSG00000053868	-5.98032	-6.92673	-6.44526	-6.0038	-6.19554	-6.0582	0.261149	0.718939	6218
ENSMUSG00000035311	2.82876	2.94137	2.49289	2.74849	2.65958	2.3829	0.416879	0.831705	8580
ENSMUSG00000033213	-4.76529	-3.37683	-3.65743	-2.84742	-3.3467	-2.57846	0.103368	0.516939	3421
ENSMUSG00000061143	-2.75839	-3.76328	-3.38761	-2.32956	-2.50208	-2.70823	0.0650781	0.415191	2683
ENSMUSG00000068740	-2.16877	-2.45787	-2.09847	-1.86783	-2.2683	-2.18674	0.460495	0.857718	9191
ENSMUSG00000087385	0.728075	0.717986	0.917676	0.521828	0.666808	0.941394	0.605375	0.927395	11176
ENSMUSG00000041930	-1.58375	-1.18017	-1.35278	-1.02269	-0.760495	-1.07666	0.0513512	0.370672	2372
ENSMUSG00000025726	-1.35665	-1.27336	-1.22256	-1.31683	-1.15732	-1.42283	0.872426	0.983554	15181
ENSMUSG00000045795	-2.49538	-3.07703	-2.61993	-2.79854	-2.69966	-2.77337	0.890012	0.986097	15445
ENSMUSG00000045519	-2.2533	-1.4003	-1.63815	-4.36842	-3.47611	-3.10816	0.0140094	0.194489	1232
ENSMUSG00000050641	-4.47581	-4.52918	-6.15945	-4.79907	-4.86024	-4.27297	0.520068	0.890966	9994
ENSMUSG00000045693	-4.11254	-5.10385	-4.53966	-4.24799	-4.45073	-4.45101	0.530826	0.895134	10152
ENSMUSG00000039419	-3.10827	-2.53706	-2.70878	-3.17119	-2.25371	-2.40096	0.622911	0.932219	11438
ENSMUSG00000024269	-1.34784	-1.0185	-1.26157	-1.17286	-1.02752	-1.04069	0.302233	0.747866	6918
ENSMUSG00000060301	0.832909	1.45957	1.04824	0.441536	0.733312	0.6401	0.0663546	0.418616	2714
ENSMUSG00000020032	-1.60333	-1.96973	-2.27677	-1.50471	-2.10884	-1.85686	0.654374	0.940386	11913
ENSMUSG00000056367	1.81301	2.05466	1.76714	1.86991	1.894	1.88225	0.968252	0.997594	16617
ENSMUSG00000038677	-4.25985	-4.10292	-3.74425	-4.41181	-4.07234	-3.4816	0.887232	0.986097	15402
ENSMUSG00000044365	-2.60232	-3.80847	-3.70913	-3.26617	-3.747	-3.58785	0.716685	0.955106	12847
ENSMUSG00000046207	-1.08191	-0.516625	-0.9223	-0.968023	-0.777131	-0.736717	0.946748	0.993599	16308
ENSMUSG00000041408	0.950549	0.966663	1.08378	0.935129	0.872647	1.14556	0.872144	0.983554	15177
ENSMUSG00000030852	4.88956	4.76401	4.75117	5.02839	4.82717	4.81356	0.344572	0.782462	7540
ENSMUSG00000045967	-3.34189	-4.07472	-2.6918	-3.43037	-2.96309	-3.07502	0.641006	0.936918	11714
ENSMUSG00000020526	0.505887	0.486974	0.310306	0.459518	0.319849	0.401418	0.612166	0.930862	11255
ENSMUSG00000075119	-5.93145	-6.95335	-6.57506	-5.99682	-6.21037	-6.06701	0.264545	0.72051	6285
ENSMUSG00000075115	-4.94422	-6.38025	-5.13965	-6.08927	-5.96266	-5.67124	0.419064	0.832886	8611
ENSMUSG00000014418	-2.41231	-2.41036	-2.22959	-1.71495	-2.60688	-2.59814	0.890968	0.986097	15460
ENSMUSG00000018427	-3.70062	-2.98725	-3.84583	-4.52105	-4.06362	-4.16086	0.0696194	0.42894	2779
ENSMUSG00000034059	-3.1283	-3.59935	-3.13005	-2.94717	-2.97892	-3.01454	0.125012	0.559889	3823
ENSMUSG00000068859	-5.94623	-3.56857	-4.47013	-5.04056	-2.68786	-3.70546	0.430944	0.840571	8778
ENSMUSG00000096696	0.437516	0.826586	0.746599	-0.553103	-0.534444	-0.277887	0.00161246	0.0719021	381
ENSMUSG00000059218	-3.89191	-4.66559	-3.73114	-3.76097	-4.52819	-4.22372	0.847575	0.979573	14814
ENSMUSG00000057134	-1.02353	-0.954689	-0.989296	-0.684146	-0.7591	-0.538904	0.00829576	0.150626	943
ENSMUSG00000035829	1.01167	1.04245	0.911221	0.693031	0.418499	0.504981	0.00757446	0.144421	898
ENSMUSG00000048534	-2.59578	-3.42983	-2.44934	-2.6573	-2.79086	-2.35495	0.536336	0.897803	10226
ENSMUSG00000063529	-5.86249	-6.52866	-5.61998	-5.97127	-6.17956	-6.13481	0.759323	0.9654	13466
ENSMUSG00000029419	-1.39382	-1.72323	-1.63149	-1.34531	-1.70516	-2.18282	0.570325	0.911689	10711
ENSMUSG00000056824	2.04018	0.828892	1.96866	1.51356	1.74695	1.05481	0.713658	0.954245	12798
ENSMUSG00000037108	-2.76435	-2.62313	-2.94839	-2.42656	-2.32932	-2.58848	0.0520608	0.373746	2385
ENSMUSG00000067186	-5.97988	-6.56477	-6.57164	-6.01661	-5.3926	-6.16633	0.170282	0.637563	4573
ENSMUSG00000053841	0.229728	-0.314097	-0.121376	-0.0292904	-0.253538	-0.270958	0.54838	0.901811	10409
ENSMUSG00000042772	0.729956	0.927355	0.597995	0.683965	0.656278	0.949918	0.935012	0.992647	16125
ENSMUSG00000027810	1.07455	1.08132	1.04593	1.01842	1.21244	1.06476	0.626898	0.93227	11512
ENSMUSG00000063450	2.15949	2.26311	1.95895	1.79503	1.68922	1.72016	0.0143067	0.1955	1252
ENSMUSG00000030232	-0.704807	-0.649381	-0.703919	-0.080863	-0.274764	-0.132359	0.00100201	0.0587549	292
ENSMUSG00000020758	-3.94713	-4.26371	-4.16715	-4.81335	-4.74143	-5.5474	0.0295471	0.280915	1800
ENSMUSG00000054728	3.78534	3.29003	3.66483	3.7039	3.64593	3.44892	0.913078	0.989664	15797
ENSMUSG00000033918	0.773672	1.17559	0.697846	0.840719	1.0093	0.980353	0.717214	0.955424	12852
ENSMUSG00000061859	-4.21697	-4.19096	-4.38079	-4.07287	-4.12733	-4.27904	0.294824	0.740764	6813
ENSMUSG00000064141	-4.34267	-4.69837	-4.74058	-3.59139	-4.9501	-5.40071	0.928231	0.99171	16024
ENSMUSG00000031521	-2.24373	-2.22729	-2.2367	-2.37707	-2.3834	-2.1351	0.487022	0.873372	9544
ENSMUSG00000062488	-4.79859	-5.84251	-4.62685	-5.99044	-4.70497	-4.78241	0.90718	0.98815	15719
ENSMUSG00000021709	-2.53521	-1.95224	-2.90594	-1.7801	-2.60211	-2.66018	0.783	0.970573	13813
ENSMUSG00000079605	-1.47727	-1.31121	-1.30645	-1.46016	-1.52547	-1.40368	0.212824	0.690759	5274
ENSMUSG00000027624	-1.45165	-2.20387	-1.59139	-1.36414	-1.97925	-1.8527	0.957329	0.99565	16463
ENSMUSG00000066031	-0.218967	-0.194654	0.232709	-0.229373	0.135929	-0.100861	0.981559	0.998482	16827
ENSMUSG00000040537	-1.38118	-1.49865	-1.43461	-1.44539	-1.48832	-1.49619	0.362141	0.797945	7770
ENSMUSG00000103362	-5.89261	-6.75571	-6.4449	-5.86494	-5.80277	-5.9443	0.125668	0.560917	3835
ENSMUSG00000059763	-4.27356	-5.28072	-4.68878	-5.30319	-5.37593	-4.92079	0.235875	0.706318	5717
ENSMUSG00000021768	-3.73294	-4.38142	-3.76348	-3.63037	-3.76371	-3.57343	0.237506	0.70749	5745
ENSMUSG00000036304	-3.0891	-2.44445	-2.1406	-2.62783	-3.19875	-3.15984	0.261478	0.719028	6226
ENSMUSG00000064224	-4.08044	-5.56937	-5.04708	-5.91939	-5.23207	-5.91777	0.183652	0.657155	4785
ENSMUSG00000069867	-5.74902	-4.28828	-4.17487	-2.65894	-3.44131	-4.10968	0.112447	0.535553	3595
ENSMUSG00000066196	-5.05737	-6.97017	-4.92541	-4.48709	-6.21225	-4.66667	0.570953	0.911796	10720
ENSMUSG00000068302	-5.9199	-6.85537	-6.4429	-5.9791	-6.17975	-6.13888	0.330926	0.772959	7330
ENSMUSG00000033106	1.43313	1.2635	1.48378	1.59451	1.41532	1.43239	0.376167	0.808483	7966
ENSMUSG00000022526	1.92593	2.21692	1.96771	1.98932	2.00493	2.05487	0.836428	0.977765	14647
ENSMUSG00000041141	1.34766	1.21021	1.06493	1.24566	1.02439	1.05381	0.404933	0.826073	8393
ENSMUSG00000002346	1.92685	1.19541	2.08442	1.40626	0.528115	1.11607	0.128875	0.567247	3890
ENSMUSG00000019362	2.79096	2.18301	2.69618	2.97845	2.15214	3.2122	0.580079	0.916383	10837
ENSMUSG00000036899	-5.895	-6.79199	-6.3068	-5.93916	-6.14656	-5.94264	0.296293	0.741712	6839
ENSMUSG00000042763	3.50108	3.87568	3.57221	3.45116	3.58362	3.505	0.323137	0.764725	7233
ENSMUSG00000071291	-2.0686	-2.07777	-2.0996	-3.18421	-3.21741	-2.9627	0.000207221	0.0325508	109
ENSMUSG00000070618	-2.49906	-2.50184	-2.2399	-2.07311	-2.40227	-2.64846	0.845782	0.979266	14787
ENSMUSG00000039725	-1.45851	-1.10902	-1.49456	-1.68287	-1.70182	-1.50563	0.115871	0.540583	3670
ENSMUSG00000058618	-4.25165	-4.75299	-4.34063	-4.07181	-4.09582	-5.9416	0.710292	0.954043	12745
ENSMUSG00000028291	4.47741	4.78922	4.72147	4.60702	4.80294	4.94625	0.419516	0.833054	8622
ENSMUSG00000047531	-4.05162	-4.4474	-4.28386	-3.74157	-3.79035	-4.20887	0.137671	0.584391	4033
ENSMUSG00000040260	-0.782236	-1.14738	-0.63123	-0.723429	-1.18276	-0.842509	0.776256	0.968665	13721
ENSMUSG00000078485	-4.39619	-5.57759	-5.11476	-5.13379	-5.62947	-6.28708	0.244146	0.711535	5875
ENSMUSG00000011958	-1.10394	-1.0662	-0.853435	-0.722941	-0.85402	-0.99752	0.249499	0.714326	5980
ENSMUSG00000040452	-0.201269	-0.758394	-0.428814	-0.0885592	-0.655612	-0.277026	0.626028	0.932219	11494
ENSMUSG00000061458	-2.69965	-3.23809	-3.95379	-3.01958	-3.10054	-3.81004	0.97813	0.998482	16767
ENSMUSG00000038406	3.80545	3.76306	3.79042	3.81862	3.781	3.69377	0.605295	0.927395	11174
ENSMUSG00000062961	3.38682	3.33879	3.19702	2.58965	2.66674	2.40041	0.00149618	0.0709106	360
ENSMUSG00000039518	-5.36493	-6.27357	-5.16218	-5.99085	-6.12951	-5.22797	0.700753	0.952734	12585
ENSMUSG00000041319	1.09347	1.3525	1.04852	1.56685	1.48544	1.48182	0.0246565	0.255547	1652
ENSMUSG00000069727	0.401574	0.468284	0.383989	-0.0222733	0.0245606	-0.0587414	0.000243051	0.0349708	119
ENSMUSG00000061701	-5.02719	-5.51279	-4.72428	-5.19411	-5.18047	-6.02941	0.354017	0.792085	7652
ENSMUSG00000069708	-4.58496	-6.05361	-6.32287	-5.04147	-5.86623	-5.5635	0.795971	0.971598	14027
ENSMUSG00000039715	6.84237	6.58078	6.92023	6.50614	6.73376	6.84563	0.580823	0.916745	10848
ENSMUSG00000069707	-5.48431	-5.57648	-4.98984	-6.31571	-6.48779	-6.34755	0.00550928	0.122189	772
ENSMUSG00000067928	0.916149	1.18092	0.905934	0.365871	0.1284	0.351689	0.0037131	0.102058	620
ENSMUSG00000042429	3.28891	3.09492	3.08115	3.4013	3.09877	3.19937	0.521654	0.892058	10012
ENSMUSG00000041459	1.80599	2.11037	1.85468	1.85677	2.05618	2.08403	0.559469	0.905173	10582
ENSMUSG00000095040	-1.43784	-1.92426	-1.98682	-1.17681	-1.9618	-2.15318	0.958688	0.996089	16479
ENSMUSG00000056592	5.71528	5.32711	5.81881	5.82234	5.80516	5.74973	0.318943	0.761319	7173
ENSMUSG00000066440	-0.167581	-0.501327	-0.359658	-0.431454	-0.52078	-0.568585	0.192231	0.669661	4915
ENSMUSG00000030748	-3.07961	-3.01803	-2.58203	-2.73364	-3.20549	-2.69544	0.950325	0.993705	16373
ENSMUSG00000030031	-2.70352	-2.01109	-1.72882	-2.89533	-2.90832	-2.30681	0.188552	0.663866	4863
ENSMUSG00000039137	-1.08545	-1.26354	-1.42076	-0.701481	-0.625259	-0.970842	0.0263356	0.265872	1695
ENSMUSG00000063900	-3.35523	-2.89224	-4.02642	-4.2124	-4.18648	-5.89199	0.10973	0.530442	3538
ENSMUSG00000066153	-4.6838	-5.17799	-6.47206	-4.8186	-5.19301	-5.68832	0.738188	0.959037	13170
ENSMUSG00000057948	-2.93847	-3.45397	-3.17906	-3.3487	-3.10058	-3.40828	0.617179	0.931363	11335
ENSMUSG00000069706	-5.90953	-6.57143	-5.75922	-5.97154	-6.25542	-5.98576	0.974201	0.99813	16710
ENSMUSG00000058013	2.48409	2.71711	2.53838	2.63305	2.98219	2.8515	0.121854	0.551955	3780
ENSMUSG00000028794	-4.0804	-4.51605	-3.92179	-1.86514	-2.76428	-2.36814	0.00428251	0.108469	676
ENSMUSG00000018599	-3.01173	-2.81273	-3.44931	-3.71757	-3.67272	-3.23057	0.139461	0.588722	4056
ENSMUSG00000038393	-1.21486	-1.06063	-0.991458	-2.65266	-2.94642	-2.69078	0.000122607	0.0291729	71
ENSMUSG00000016524	-4.78375	-5.62272	-5.61994	-5.23656	-5.22069	-4.87038	0.485855	0.872999	9529
ENSMUSG00000059361	0.272768	0.938936	0.75931	0.62143	0.926217	0.718086	0.676099	0.945595	12238
ENSMUSG00000045973	2.68366	3.05373	2.73487	2.819	2.81318	2.91503	0.845768	0.979266	14786
ENSMUSG00000034224	-6.09633	-6.96082	-5.71165	-5.0223	-5.0858	-5.40137	0.0486329	0.360317	2311
ENSMUSG00000038215	-3.6781	-3.02224	-3.05557	-3.99394	-3.45113	-3.36095	0.295084	0.740764	6820
ENSMUSG00000094305	-2.00474	-2.04157	-1.85595	-2.65639	-2.05942	-2.09552	0.206892	0.685731	5164
ENSMUSG00000053334	-2.18975	-2.41963	-2.33301	-2.75704	-2.59387	-3.02893	0.0288667	0.278297	1776
ENSMUSG00000095171	-3.69157	-4.03278	-3.84309	-4.13565	-3.87897	-4.43486	0.193889	0.672019	4940
ENSMUSG00000095647	-6.11266	-7.03554	-6.47501	-6.12413	-5.87915	-6.19646	0.171393	0.639624	4588
ENSMUSG00000096442	-5.50031	-6.38834	-6.03955	-6.32659	-6.35666	-6.37952	0.217682	0.693503	5369
ENSMUSG00000061607	0.683813	0.97043	0.908368	0.771916	0.850857	0.832758	0.712737	0.954245	12779
ENSMUSG00000058921	-4.59732	-6.52525	-4.93527	-5.93444	-6.08044	-4.85147	0.723402	0.956563	12945
ENSMUSG00000040734	-0.547326	-0.851366	-0.450014	-0.474947	-0.850604	-0.891295	0.531463	0.89564	10160
ENSMUSG00000095569	-5.34274	-6.53085	-4.9515	-5.02776	-6.22553	-6.00146	0.823225	0.976655	14429
ENSMUSG00000100950	-5.89644	-4.77149	-6.62542	-5.02717	-6.25166	-5.07516	0.665326	0.94443	12062
ENSMUSG00000029918	2.89216	3.16652	2.97173	2.74552	3.10567	3.06863	0.805899	0.974013	14166
ENSMUSG00000041468	0.237348	0.501101	0.43274	-0.716931	-0.706436	-0.46354	0.000877984	0.0555857	269
ENSMUSG00000034987	-5.06356	-5.72343	-5.5408	-5.03795	-6.19829	-6.15643	0.453428	0.854181	9088
ENSMUSG00000060827	-5.9294	-6.92427	-6.53567	-6.02277	-6.19104	-6.08847	0.284677	0.732287	6656
ENSMUSG00000043827	-3.82825	-4.7864	-4.61959	-4.23952	-6.43071	-4.42877	0.459752	0.857718	9176
ENSMUSG00000061875	-3.44536	-4.35405	-3.42781	-3.80519	-3.58404	-4.4566	0.635558	0.935357	11633
ENSMUSG00000059189	-5.94413	-5.37349	-5.63369	-6.02765	-4.87568	-5.8797	0.894644	0.986275	15528
ENSMUSG00000057464	-3.67342	-4.12395	-5.32642	-3.99768	-4.673	-4.06915	0.823608	0.976655	14436
ENSMUSG00000060759	-5.92163	-6.93043	-6.52581	-5.99327	-6.17277	-6.10464	0.282903	0.730907	6627
ENSMUSG00000090631	-3.46502	-3.96455	-3.87403	-4.26005	-4.24727	-4.22541	0.0364526	0.309441	2017
ENSMUSG00000111567	-4.91294	-4.19919	-4.26195	-3.80169	-4.29847	-4.51615	0.462352	0.858705	9218
ENSMUSG00000064252	-4.67408	-6.00995	-3.74374	-4.26556	-4.28353	-4.19351	0.441554	0.847469	8921
ENSMUSG00000060888	-4.96828	-5.65913	-4.74429	-5.69858	-4.88916	-4.56801	0.876507	0.984675	15240
ENSMUSG00000090629	-2.13196	-3.39426	-2.48688	-2.79647	-2.88795	-2.76935	0.717056	0.955368	12851
ENSMUSG00000067604	-5.91105	-6.74915	-6.40255	-5.89779	-6.12126	-5.95955	0.22502	0.696832	5529
ENSMUSG00000068392	-5.93912	-6.84918	-6.20799	-5.03526	-6.16267	-5.59689	0.157668	0.620126	4353
ENSMUSG00000067229	-4.57028	-4.92253	-4.17525	-4.68134	-4.57356	-4.56622	0.827256	0.976655	14490
ENSMUSG00000042631	-0.940377	-1.16701	-1.10601	-1.0343	-1.04685	-1.28713	0.653311	0.940241	11892
ENSMUSG00000075427	-5.45244	-5.35882	-5.82949	-5.47287	-5.57559	-4.68962	0.393018	0.817264	8233
ENSMUSG00000070855	-5.88931	-6.82775	-6.43286	-5.899	-6.14977	-5.96003	0.249135	0.714257	5968
ENSMUSG00000075181	-4.6027	-5.54073	-5.46579	-5.26252	-5.78759	-5.074	0.666043	0.944685	12071
ENSMUSG00000096424	-5.96364	-6.53241	-6.43112	-5.95315	-6.12961	-6.1425	0.275775	0.727218	6493
ENSMUSG00000056564	-4.71067	-5.91223	-5.10029	-6.21002	-5.76877	-5.24741	0.328125	0.769822	7298
ENSMUSG00000073900	-3.48531	-3.39996	-2.76467	-2.82778	-3.39269	-3.11676	0.728363	0.958526	13008
ENSMUSG00000062042	-5.31917	-6.09861	-4.61347	-6.28318	-6.49278	-4.75303	0.512925	0.887691	9893
ENSMUSG00000063394	-5.87112	-6.73869	-6.45397	-5.80765	-5.99893	-6.0072	0.188998	0.664481	4870
ENSMUSG00000092413	-5.96126	-6.91082	-6.49581	-5.99705	-6.20142	-6.04272	0.253365	0.71602	6055
ENSMUSG00000046210	-6.18269	-5.38206	-6.69888	-4.94076	-6.39785	-5.29032	0.40272	0.824379	8362
ENSMUSG00000094531	-5.3929	-5.18601	-4.37808	-6.00631	-4.2791	-5.51481	0.663784	0.943782	12039
ENSMUSG00000057349	-5.25094	-6.82714	-5.52822	-5.17843	-6.13735	-6.13766	0.934395	0.992564	16118
ENSMUSG00000043267	-5.99874	-7.00369	-5.89605	-6.16735	-4.79734	-5.81632	0.262675	0.719818	6246
ENSMUSG00000059504	-4.81778	-6.88573	-4.78252	-6.06859	-6.21647	-6.19988	0.393127	0.81738	8235
ENSMUSG00000020168	-4.17816	-5.36736	-4.68344	-4.32226	-4.91478	-6.01159	0.603086	0.927163	11135
ENSMUSG00000050813	-4.60608	-4.05627	-4.29718	-3.78182	-4.2672	-4.70789	0.838804	0.978221	14676
ENSMUSG00000095586	-4.90787	-5.28961	-4.39127	-4.68212	-4.60377	-4.98251	0.726685	0.958132	12986
ENSMUSG00000057207	-5.91667	-6.04988	-5.75006	-5.93491	-6.21905	-5.95364	0.360272	0.795637	7753
ENSMUSG00000067545	-3.61956	-4.26266	-4.62646	-4.76418	-4.61055	-4.15561	0.381294	0.810386	8053
ENSMUSG00000062037	-4.72453	-6.62651	-5.52159	-5.39854	-6.05211	-5.37618	0.980735	0.998482	16811
ENSMUSG00000059460	-5.92088	-5.88095	-6.56217	-5.99752	-6.19622	-6.08979	0.91204	0.989361	15781
ENSMUSG00000044814	-4.13017	-6.17402	-5.15985	-4.3453	-5.00891	-4.69141	0.488433	0.874146	9567
ENSMUSG00000094747	-4.46166	-4.78078	-4.33736	-4.94137	-4.31486	-4.61486	0.687002	0.948995	12393
ENSMUSG00000109022	-5.48857	-6.22612	-4.89238	-5.9825	-5.05879	-6.12167	0.734717	0.959029	13116
ENSMUSG00000063827	-4.27971	-5.14823	-4.01411	-4.11386	-4.00372	-5.12329	0.898611	0.986636	15594
ENSMUSG00000060057	-4.32253	-6.07631	-5.36813	-4.44345	-4.95822	-5.98531	0.861661	0.98191	15025
ENSMUSG00000073951	-5.21892	-5.99609	-4.47224	-6.14994	-5.63236	-4.47769	0.787285	0.970882	13872
ENSMUSG00000095893	-5.92955	-6.9703	-5.77884	-5.98636	-6.18379	-6.11973	0.749627	0.963541	13320
ENSMUSG00000095831	-6.18907	-6.10939	-5.00294	-5.30753	-4.48801	-6.26412	0.553196	0.903341	10483
ENSMUSG00000053251	-3.12669	-2.81457	-2.75554	-3.35078	-2.67308	-3.00264	0.653622	0.940241	11901
ENSMUSG00000081649	-2.94729	-3.5417	-3.27062	-3.23575	-3.46067	-3.21667	0.799848	0.973347	14070
ENSMUSG00000096566	-5.22019	-5.42379	-5.15608	-6.03052	-6.27864	-4.42655	0.622777	0.932219	11436
ENSMUSG00000075112	-5.42188	-5.12951	-5.61716	-4.65941	-5.01103	-4.6726	0.0290094	0.278713	1782
ENSMUSG00000052058	-4.88914	-7.05375	-6.11739	-6.18362	-6.35345	-6.28111	0.708344	0.95384	12715
ENSMUSG00000094539	-6.0171	-6.96176	-6.49025	-6.00387	-6.21436	-6.0981	0.241052	0.71068	5807
ENSMUSG00000108995	-5.23309	-4.82282	-4.8099	-5.50045	-5.09691	-4.95562	0.34549	0.783485	7550
ENSMUSG00000095929	-6.05269	-6.30607	-4.15273	-5.2274	-4.50355	-4.63475	0.37377	0.807252	7926
ENSMUSG00000094269	-3.40013	-4.9211	-3.00068	-4.51657	-3.80902	-3.24692	0.909583	0.988726	15749
ENSMUSG00000050366	-2.95694	-3.42086	-3.17382	-2.94197	-3.36197	-2.96445	0.647381	0.939392	11798
ENSMUSG00000075125	-4.59661	-6.94598	-6.46846	-5.14424	-6.29337	-4.47238	0.47651	0.866316	9413
ENSMUSG00000096806	-5.4852	-6.47314	-6.43738	-5.91009	-6.10588	-6.01944	0.733131	0.959029	13084
ENSMUSG00000095401	-5.94072	-6.91051	-6.53262	-6.02743	-6.18724	-6.10614	0.28303	0.730925	6630
ENSMUSG00000096497	-4.8222	-5.70985	-4.83365	-5.45543	-4.99145	-5.69138	0.512559	0.887675	9883
ENSMUSG00000095957	-5.87258	-6.77388	-6.39803	-5.86973	-6.14249	-5.92121	0.248501	0.714117	5958
ENSMUSG00000055820	-4.46001	-5.06664	-5.13399	-5.4069	-4.97595	-4.89942	0.47987	0.869085	9454
ENSMUSG00000054526	-1.53856	-4.47115	-1.20592	-2.6017	-2.79849	-3.09675	0.704311	0.95357	12640
ENSMUSG00000075150	-5.90358	-6.75403	-6.36344	-5.9091	-6.12225	-5.95113	0.245001	0.712523	5887
ENSMUSG00000045225	-1.7843	-3.37726	-2.1947	-2.66376	-2.3225	-2.28957	0.959179	0.99611	16486
ENSMUSG00000075139	-4.42993	-6.02877	-5.01489	-5.02981	-6.09178	-5.83551	0.431702	0.840926	8787
ENSMUSG00000062272	-5.9475	-5.21401	-4.58052	-5.47599	-5.12339	-5.06014	0.95041	0.993705	16376
ENSMUSG00000060084	-5.12433	-6.78903	-6.37555	-5.89421	-6.17066	-5.9248	0.853915	0.980244	14907
ENSMUSG00000062199	-5.61635	-6.9553	-5.73907	-6.03311	-5.0036	-6.05544	0.501506	0.881348	9740
ENSMUSG00000066240	-3.79064	-7.13467	-6.19357	-6.27177	-6.44298	-4.91558	0.885027	0.986097	15360
ENSMUSG00000094496	-5.89619	-6.77156	-6.31856	-5.58425	-4.97631	-4.61529	0.0285876	0.277511	1763
ENSMUSG00000062314	-4.02267	-4.58502	-4.45594	-4.23317	-5.11733	-4.94444	0.268347	0.722769	6357
ENSMUSG00000058275	-4.61439	-5.27449	-4.97595	-4.73552	-4.88257	-5.65946	0.709932	0.954043	12736
ENSMUSG00000059873	-5.29142	-7.0159	-5.19955	-5.85043	-5.52864	-6.26815	0.944222	0.993599	16262
ENSMUSG00000067526	-5.92891	-6.98825	-6.10747	-5.99282	-5.18429	-5.84926	0.180738	0.653791	4733
ENSMUSG00000068535	-5.86959	-6.7763	-6.4464	-5.84337	-6.03819	-5.978	0.204243	0.681542	5130
ENSMUSG00000095839	-4.4476	-4.70929	-4.31958	-4.51344	-4.52268	-4.05861	0.542442	0.900632	10307
ENSMUSG00000075101	-6.06672	-6.18407	-5.19568	-4.08195	-4.98462	-6.10851	0.317769	0.760035	7158
ENSMUSG00000096714	-5.15883	-5.39871	-4.76684	-5.12018	-4.93606	-4.53008	0.38688	0.813679	8141
ENSMUSG00000070375	-5.73236	-5.83247	-4.66831	-6.07664	-5.21341	-4.61923	0.857456	0.980955	14965
ENSMUSG00000063225	-4.23932	-5.67299	-4.90864	-5.92931	-5.79594	-6.01493	0.0809459	0.462294	2998
ENSMUSG00000054054	-5.66968	-6.99164	-5.02872	-5.71179	-6.33624	-5.56906	0.97079	0.997897	16654
ENSMUSG00000095901	-3.55455	-4.11837	-3.92173	-4.1333	-3.90046	-3.53656	0.974634	0.99813	16717
ENSMUSG00000051951	-0.0786634	-0.199876	-0.286729	-0.186601	-0.298298	-0.447763	0.274367	0.726478	6464
ENSMUSG00000045204	-5.9431	-6.9271	-6.11011	-5.96856	-6.16056	-6.13586	0.484605	0.872494	9510
ENSMUSG00000017716	1.25521	1.90075	1.16329	1.02845	1.57873	1.35576	0.695003	0.951912	12501
ENSMUSG00000036949	-4.84044	-5.10293	-4.55772	-4.88035	-3.9378	-4.19696	0.199033	0.675566	5043
ENSMUSG00000037958	-4.74691	-3.49796	-3.7817	-4.32008	-3.73602	-3.96839	0.998743	0.999562	17107
ENSMUSG00000048856	-2.46536	-1.27292	-1.35541	-2.692	-1.21667	-1.21577	0.987684	0.999452	16906
ENSMUSG00000026387	-4.92649	-4.63147	-5.75833	-5.85754	-4.1152	-4.44361	0.659831	0.942308	11986
ENSMUSG00000078672	-4.34905	-5.82677	-4.90653	-4.53233	-5.54431	-6.31489	0.551684	0.902535	10466
ENSMUSG00000043631	-4.09312	-4.01037	-3.71716	-4.29994	-3.74815	-3.18585	0.597251	0.923914	11066
ENSMUSG00000058883	-2.12308	-1.93659	-2.07241	-3.25505	-3.21475	-3.21901	3.18423e-05	0.0181735	30
ENSMUSG00000027485	-2.86057	-2.74755	-3.17317	-2.86606	-2.6626	-2.99576	0.620933	0.932121	11400
ENSMUSG00000078584	-0.11701	0.223566	-0.0302358	-0.24051	-0.108812	-0.0566006	0.237771	0.70765	5753
ENSMUSG00000051727	0.0728567	-0.0456163	0.141879	0.105795	0.398343	0.501183	0.0995087	0.509049	3347
ENSMUSG00000061353	-1.99858	-1.39208	-2.36184	-1.99719	-1.76693	-2.55895	0.632435	0.934463	11588
ENSMUSG00000036893	2.78354	3.27692	2.75286	2.74466	2.6448	2.71423	0.241863	0.71084	5821
ENSMUSG00000067610	-4.24607	-5.43057	-5.10131	-4.92437	-3.4688	-4.59963	0.351661	0.789588	7624
ENSMUSG00000041670	-1.1538	-2.26397	-1.66681	-1.18601	-1.7461	-1.84886	0.803761	0.973596	14130
ENSMUSG00000038000	3.6106	3.68511	3.6341	3.79643	3.8412	3.85568	0.00267913	0.0908357	505
ENSMUSG00000079120	-5.77242	-5.53945	-6.44243	-5.27039	-6.41438	-6.00048	0.9599	0.99611	16498
ENSMUSG00000031534	0.795251	0.917713	0.942296	0.695373	0.537784	0.902169	0.205925	0.6837	5157
ENSMUSG00000067704	-5.07843	-3.24959	-4.45183	-3.85446	-2.68154	-2.48547	0.141851	0.592845	4096
ENSMUSG00000070530	-5.88746	-5.21262	-6.46405	-5.79578	-6.00707	-6.01962	0.826865	0.976655	14483
ENSMUSG00000070531	-2.07493	-2.52085	-1.73137	-2.78622	-1.6194	-1.57594	0.813625	0.975758	14276
ENSMUSG00000053873	-0.88496	-1.3472	-1.02968	-0.744232	-1.16957	-1.04133	0.611334	0.930836	11245
ENSMUSG00000022840	1.53879	1.40171	1.37951	1.7455	1.37581	1.54084	0.388367	0.814613	8162
ENSMUSG00000046792	-0.249988	-0.301578	-0.456352	-0.263792	-0.277749	-0.482059	0.95828	0.996034	16473
ENSMUSG00000033044	-5.96173	-6.82347	-6.52922	-5.95205	-6.13069	-5.9362	0.172686	0.641234	4611
ENSMUSG00000071656	-2.26828	-2.05674	-1.9794	-1.18838	-0.655129	-0.905849	0.00256601	0.0896106	490
ENSMUSG00000047394	-5.36546	-5.50208	-4.38212	-5.08156	-4.98836	-5.21729	0.973846	0.99813	16702
ENSMUSG00000040429	0.221328	0.573926	0.324444	-0.889439	-0.982696	-0.972622	0.000263279	0.0366493	123
ENSMUSG00000056900	-1.05198	-1.14135	-1.02436	-0.98897	-0.943665	-1.02678	0.114023	0.537675	3631
ENSMUSG00000070939	-2.14826	-1.89944	-1.93617	-2.15671	-2.29533	-2.6473	0.0877467	0.477862	3144
ENSMUSG00000033222	0.492593	1.01726	0.48003	0.413852	0.429605	0.621087	0.406924	0.826538	8429
ENSMUSG00000060935	1.98542	2.12293	1.94491	1.95827	1.95664	2.01469	0.510665	0.887675	9848
ENSMUSG00000020898	4.08082	4.11674	3.79318	4.08218	3.75311	3.89271	0.565318	0.908882	10649
ENSMUSG00000089837	0.721103	0.512139	0.369473	0.769713	0.489537	0.485267	0.750689	0.964057	13330
ENSMUSG00000058755	-4.30247	-5.16415	-4.52794	-6.01636	-5.04965	-4.65046	0.298351	0.743484	6870
ENSMUSG00000058486	1.12586	0.889803	0.757781	0.868881	0.656984	0.612398	0.188208	0.663755	4852
ENSMUSG00000050697	1.15027	1.42905	1.35166	1.25095	1.32464	1.42252	0.828594	0.976655	14518
ENSMUSG00000049502	-4.54395	-4.60656	-4.5604	-4.15953	-4.7544	-4.45614	0.546648	0.901811	10378
ENSMUSG00000037129	-5.12905	-6.4307	-6.38522	-5.92431	-4.83971	-5.94557	0.50396	0.883449	9767
ENSMUSG00000054079	-4.44951	-3.51505	-3.7542	-4.59221	-3.48783	-3.34747	0.850563	0.980192	14847
ENSMUSG00000049950	1.21049	1.14135	1.3265	0.789414	0.8424	0.890231	0.00328048	0.0974016	572
ENSMUSG00000051517	-0.197653	0.312762	-0.350673	-0.692938	-0.500029	-0.544712	0.0745802	0.443544	2879
ENSMUSG00000041264	2.76282	2.83089	2.94074	2.95895	2.98773	2.99466	0.062602	0.410364	2612
ENSMUSG00000059897	-0.805829	0.295983	-0.531202	-1.25985	0.0322592	-1.50773	0.386075	0.81337	8127
ENSMUSG00000035770	0.242912	0.458946	0.189108	0.39297	0.316509	0.549377	0.31652	0.759452	7136
ENSMUSG00000039096	-1.79841	-1.83065	-1.76098	-1.90249	-1.96587	-2.11724	0.0410854	0.32986	2132
ENSMUSG00000040485	-5.57273	-6.75294	-6.46919	-5.79335	-6.00394	-5.96973	0.397046	0.821041	8280
ENSMUSG00000012889	-4.47769	-6.72812	-5.42531	-6.15335	-6.4029	-6.2048	0.340502	0.77993	7473
ENSMUSG00000063239	-2.09356	-2.44173	-2.26016	-1.52028	-1.98691	-2.01775	0.0894275	0.48276	3170
ENSMUSG00000020684	-1.97816	-2.13156	-2.18747	-2.32486	-2.29815	-2.60402	0.0558401	0.388629	2460
ENSMUSG00000021339	-1.37728	-1.25535	-1.36326	-1.32354	-1.29429	-1.2394	0.36937	0.802928	7875
ENSMUSG00000046480	-4.53098	-5.00907	-4.91314	-4.64626	-4.17837	-5.98392	0.842919	0.978804	14745
ENSMUSG00000055531	0.762041	0.739166	0.792303	1.18337	1.19551	1.0157	0.00362224	0.101537	610
ENSMUSG00000046603	-2.03653	-1.98151	-2.02456	-2.61709	-2.40117	-2.6124	0.00193377	0.0784596	422
ENSMUSG00000047284	2.25955	2.13816	1.88564	2.34204	1.99325	2.09783	0.757532	0.964921	13442
ENSMUSG00000035620	1.16329	1.28185	1.37372	1.33015	1.23923	1.42454	0.511467	0.887675	9864
ENSMUSG00000051611	-5.97399	-6.82697	-6.56406	-6.00798	-6.15957	-6.16092	0.250387	0.714401	6001
ENSMUSG00000025812	-0.469369	-0.76726	-0.709809	-0.701526	-0.671619	-1.24397	0.341274	0.780339	7488
ENSMUSG00000020830	-4.61608	-5.23191	-5.10956	-6.1171	-6.12448	-5.43885	0.0371021	0.312937	2030
ENSMUSG00000021470	-1.53847	-1.37664	-1.83617	-1.68826	-1.67899	-2.07688	0.286356	0.733557	6683
ENSMUSG00000071138	-5.92495	-6.03814	-5.55097	-6.00961	-4.76758	-6.09697	0.662838	0.943776	12025
ENSMUSG00000059213	-0.358934	-0.247864	-0.570673	0.00192356	-0.250429	-0.0567222	0.0750338	0.444123	2892
ENSMUSG00000096847	4.33646	4.14042	4.30178	4.4737	4.25469	4.2195	0.602333	0.926774	11128
ENSMUSG00000085957	-4.41383	-6.04649	-4.29734	-4.93157	-4.89029	-5.10784	0.924508	0.991186	15968
ENSMUSG00000035566	3.70342	3.08365	3.34958	3.64215	3.04883	3.17015	0.736844	0.959029	13153
ENSMUSG00000037188	-4.38841	-4.30219	-3.20994	-4.13901	-3.16559	-2.96284	0.358351	0.794263	7725
ENSMUSG00000079679	-4.93458	-6.84096	-6.68958	-5.44323	-6.02239	-5.62729	0.511302	0.887675	9861
ENSMUSG00000051067	0.793061	0.940857	1.1444	0.620555	0.67421	0.787406	0.0788187	0.456784	2953
ENSMUSG00000020686	-5.43175	-6.92635	-5.10349	-4.54795	-4.91902	-6.04469	0.417213	0.831705	8589
ENSMUSG00000071633	-4.38024	-5.02056	-4.78001	-5.42033	-4.87248	-4.98784	0.216945	0.693416	5355
ENSMUSG00000054272	-4.45409	-5.13467	-4.51785	-4.58292	-5.10686	-4.55788	0.875368	0.984178	15229
ENSMUSG00000051354	-4.51922	-5.26103	-4.23825	-4.45315	-4.90494	-4.1267	0.663593	0.943782	12036
ENSMUSG00000058626	-0.716946	-0.791465	-1.04546	-0.53266	-0.682051	-1.46296	0.898944	0.986639	15598
ENSMUSG00000058900	-1.72148	-1.44676	-1.48907	-2.68673	-2.56268	-2.63857	0.00031402	0.0386012	136
ENSMUSG00000024766	-1.76057	-1.13449	-1.55539	-1.70129	-1.23664	-1.46267	0.945382	0.993599	16280
ENSMUSG00000038770	-5.84853	-6.7746	-6.48133	-5.8814	-6.09105	-6.06468	0.274333	0.726478	6463
ENSMUSG00000062275	-5.22004	-7.16778	-5.73923	-6.25533	-6.48022	-5.71341	0.872065	0.983554	15174
ENSMUSG00000044519	0.1427	-0.0810151	-0.375858	0.0710101	-0.0380778	-0.0915494	0.617528	0.931363	11344
ENSMUSG00000050908	2.18192	2.66595	2.31504	2.32521	2.31855	2.2873	0.621894	0.932121	11423
ENSMUSG00000037860	-1.84327	-1.701	-1.29375	-2.30805	-2.40552	-1.76122	0.103327	0.516939	3420
ENSMUSG00000040740	-3.79612	-3.34235	-3.35175	-2.5557	-2.75881	-2.85722	0.0113327	0.175785	1101
ENSMUSG00000069814	-1.44255	-1.66792	-2.49526	-1.87844	-2.64815	-2.55338	0.288048	0.734884	6710
ENSMUSG00000071551	-0.0490966	0.402469	0.136967	-0.171377	0.134625	0.302604	0.714972	0.954303	12827
ENSMUSG00000071491	-5.89042	-5.57396	-5.13329	-5.90228	-6.18382	-5.93511	0.115662	0.540379	3664
ENSMUSG00000046034	1.33798	1.77571	1.59217	1.51672	1.77302	1.6981	0.559796	0.905436	10585
ENSMUSG00000047343	-0.928784	-1.00282	-0.863496	-0.972206	-0.874837	-0.75567	0.437512	0.844462	8870
ENSMUSG00000068205	0.198222	-0.092378	-0.307303	0.263587	-0.253878	-0.120659	0.894385	0.986275	15520
ENSMUSG00000039988	-1.02551	-1.33822	-1.1507	-1.0309	-1.26357	-1.16362	0.8762	0.984532	15238
ENSMUSG00000060565	-4.3346	-4.76495	-4.27053	-4.47635	-4.48709	-4.40528	0.99783	0.999551	17091
ENSMUSG00000074071	-5.24046	-5.99811	-4.98868	-6.1574	-5.48753	-5.17509	0.662172	0.943629	12015
ENSMUSG00000031925	-2.28959	-2.76891	-2.57449	-2.78104	-2.51973	-2.66647	0.520608	0.89132	10000
ENSMUSG00000032607	-3.16304	-3.1534	-3.41173	-3.30458	-3.69707	-3.50495	0.140359	0.590078	4072
ENSMUSG00000079244	-5.56385	-6.05708	-5.80211	-5.0128	-6.36743	-5.03482	0.514194	0.888137	9912
ENSMUSG00000070031	-3.10793	-3.70516	-2.84732	-3.05615	-3.13242	-3.3042	0.842883	0.978804	14743
ENSMUSG00000063590	-0.539344	-0.372589	-0.636892	-0.717402	-0.537811	-0.614532	0.314427	0.758042	7102
ENSMUSG00000046474	-4.13705	-4.84563	-4.6364	-4.20095	-4.05571	-4.30149	0.186329	0.660523	4830
ENSMUSG00000033256	1.04018	0.978332	0.906366	0.92614	0.891263	0.89624	0.154505	0.615218	4300
ENSMUSG00000071311	-4.46725	-5.87122	-4.69421	-4.67309	-5.66188	-5.30041	0.720069	0.956331	12892
ENSMUSG00000028630	-1.00172	-0.796968	-0.770741	-0.627208	-0.590159	-0.586776	0.0262941	0.265872	1693
ENSMUSG00000070324	-5.78686	-5.73551	-4.30824	-4.48614	-4.63465	-4.19896	0.170216	0.637563	4569
ENSMUSG00000065999	-2.80827	-1.61277	-1.51319	-2.97111	-1.57525	-1.46711	0.968983	0.997635	16630
ENSMUSG00000070298	-4.25371	-4.17322	-4.58502	-3.98879	-4.1409	-4.39952	0.40724	0.826611	8435
ENSMUSG00000070304	1.17209	1.08982	1.3466	0.821169	0.849673	0.621888	0.0136106	0.192914	1208
ENSMUSG00000020234	-3.99893	-4.01674	-3.41356	-4.21074	-4.12082	-4.07364	0.182915	0.656164	4773
ENSMUSG00000070806	-4.273	-5.17187	-5.47101	-4.38719	-4.52295	-5.0709	0.495711	0.87881	9656
ENSMUSG00000020590	0.420682	0.464572	0.529607	0.460538	0.544001	0.6707	0.275689	0.727102	6492
ENSMUSG00000033257	-2.32797	-1.96166	-2.25319	-1.896	-2.06018	-2.21647	0.442946	0.847969	8943
ENSMUSG00000058290	-1.44814	-1.03586	-1.63356	-1.35941	-1.15273	-1.5463	0.929748	0.99171	16051
ENSMUSG00000064128	0.64511	0.931731	0.795924	0.581138	0.775226	0.373912	0.207034	0.685731	5168
ENSMUSG00000040325	-1.60866	-1.6255	-1.93514	-1.51079	-1.54958	-1.60597	0.201061	0.678665	5072
ENSMUSG00000045071	-0.331005	-0.612241	-0.621519	-0.385497	-0.765319	-0.830116	0.456057	0.856606	9115
ENSMUSG00000056310	-1.66219	-1.893	-1.73203	-1.90547	-2.27616	-2.12958	0.0555456	0.387136	2456
ENSMUSG00000020096	-3.92289	-4.73252	-4.01162	-3.64693	-4.33568	-4.1743	0.63365	0.934806	11606
ENSMUSG00000018476	2.36787	2.0907	2.25635	3.50598	2.86082	3.23046	0.00916388	0.156591	1002
ENSMUSG00000043003	-4.12622	-4.52317	-4.63734	-5.68827	-6.16744	-4.32213	0.168535	0.636585	4532
ENSMUSG00000046516	-5.87031	-6.79523	-6.44119	-5.86024	-6.0753	-5.96292	0.218943	0.693575	5397
ENSMUSG00000070822	2.56029	2.53586	2.52077	2.58912	2.32435	2.47483	0.381269	0.810386	8050
ENSMUSG00000078515	-0.625409	-0.488125	-0.304597	-0.108317	-0.208386	-0.0261004	0.0284346	0.277177	1756
ENSMUSG00000037553	4.11792	4.27475	4.17185	4.2446	4.01916	4.35832	0.869736	0.983554	15134
ENSMUSG00000016552	-0.32007	-0.0641627	-0.233885	-0.397665	-0.453739	-0.362253	0.0675494	0.420746	2748
ENSMUSG00000047248	-1.62685	-2.19095	-1.89966	-2.00909	-2.14931	-2.10816	0.337448	0.777629	7430
ENSMUSG00000064158	-5.95854	-6.88909	-6.51853	-5.95433	-6.14758	-6.14475	0.250513	0.714474	6002
ENSMUSG00000068082	-5.87618	-6.81018	-6.43548	-5.87779	-6.11284	-5.95678	0.234644	0.705558	5692
ENSMUSG00000027788	-4.16449	-5.78412	-4.40571	-4.68007	-3.71038	-4.54891	0.468048	0.861547	9300
ENSMUSG00000027109	-2.12554	-1.20527	-1.40723	-2.5618	-1.59472	-1.76032	0.390928	0.816875	8194
ENSMUSG00000068885	-4.36602	-4.68276	-4.49889	-4.6303	-4.66944	-4.55876	0.347276	0.785471	7569
ENSMUSG00000043881	0.470131	0.478737	0.587769	0.167793	0.18096	0.0502801	0.00251579	0.0888513	484
ENSMUSG00000070719	-5.0311	-5.38937	-4.60899	-5.56643	-6.4952	-6.3172	0.0371269	0.312992	2031
ENSMUSG00000066197	-4.65735	-5.62909	-4.57373	-4.8242	-5.24107	-5.05881	0.818759	0.976324	14353
ENSMUSG00000033453	-0.533999	-0.477039	-0.370481	-0.685921	-0.134014	-0.351892	0.697877	0.952571	12544
ENSMUSG00000048232	2.28036	2.04447	2.33723	2.37042	2.15976	2.32183	0.595519	0.922904	11046
ENSMUSG00000046971	-5.90625	-6.81904	-6.47289	-5.78989	-6.11876	-5.91401	0.18027	0.65297	4727
ENSMUSG00000060204	-3.57009	-3.10769	-3.12528	-3.48958	-3.73928	-3.25112	0.336452	0.777164	7408
ENSMUSG00000037857	2.03946	1.82952	1.8882	2.14994	2.1817	2.1135	0.0249525	0.257217	1661
ENSMUSG00000049299	1.08798	1.38476	1.1361	1.0834	1.18163	1.28105	0.856157	0.980572	14948
ENSMUSG00000058163	-2.07785	-2.63342	-1.88983	-2.11763	-2.46352	-2.28769	0.733611	0.959029	13096
ENSMUSG00000027357	2.28335	2.48351	2.2307	2.00611	2.05704	2.19292	0.0600662	0.403315	2550
ENSMUSG00000047842	4.70727	4.66049	4.6066	4.84434	4.58185	4.75817	0.444199	0.848399	8964
ENSMUSG00000035860	-2.5257	-2.88207	-2.42309	-2.90514	-2.06897	-3.12852	0.809166	0.97478	14212
ENSMUSG00000038506	2.71828	3.04622	2.85875	2.80463	2.90846	2.87541	0.913187	0.989707	15798
ENSMUSG00000057649	2.88434	3.01955	2.89996	2.93619	2.94261	2.97401	0.731081	0.959029	13051
ENSMUSG00000039599	-0.533382	-0.53912	-0.690887	-0.559655	-0.615958	-0.584615	0.98539	0.999452	16876
ENSMUSG00000020312	-0.361574	-0.667246	-0.39731	-0.360942	-0.70079	-0.466788	0.818442	0.976324	14351
ENSMUSG00000056185	1.89315	1.73904	1.78358	1.21476	1.13543	1.03537	0.000613043	0.0452284	231
ENSMUSG00000072825	5.50743	6.4528	5.37055	5.60474	5.46482	5.61458	0.564542	0.908156	10643
ENSMUSG00000014496	-3.37581	-3.21929	-3.50445	-1.14403	-1.1818	-1.1911	1.258e-05	0.0110314	19
ENSMUSG00000048371	0.596368	0.560734	0.490851	0.21167	0.27734	0.191312	0.00133732	0.0671484	341
ENSMUSG00000057816	-2.88093	-2.67227	-2.59821	-3.324	-2.53285	-2.13492	0.889505	0.986097	15433
ENSMUSG00000015087	4.26975	4.10375	4.11071	4.37681	4.36471	4.16783	0.177712	0.648905	4688
ENSMUSG00000037940	-3.40998	-3.06651	-3.20523	-3.52042	-3.20798	-3.9415	0.233256	0.703754	5675
ENSMUSG00000027022	-6.18362	-5.90179	-5.01403	-5.40402	-5.34123	-4.82242	0.268505	0.722859	6359
ENSMUSG00000049580	-2.52829	-2.20172	-2.81545	-2.11523	-2.09483	-2.43585	0.224463	0.696661	5513
ENSMUSG00000071533	-0.858125	-1.62446	-1.63171	-1.23068	-1.31645	-1.23522	0.6903	0.949855	12440
ENSMUSG00000061371	-2.95985	-2.40796	-2.62849	-3.57272	-3.43879	-4.34968	0.0263093	0.265872	1694
ENSMUSG00000022211	-0.366075	-0.513265	-0.349064	-0.297176	-0.463151	-0.307085	0.513182	0.887804	9897
ENSMUSG00000093789	-3.15743	-4.25137	-3.06878	-4.28575	-3.48017	-3.35754	0.67633	0.945702	12245
ENSMUSG00000071553	-1.3672	-1.26337	-1.59967	-1.32279	-1.26998	-1.13129	0.215087	0.691546	5324
ENSMUSG00000049600	1.01095	1.29273	0.968304	0.838861	0.901969	0.707209	0.0784546	0.455819	2947
ENSMUSG00000001076	-4.756	-6.72104	-5.39723	-6.0385	-6.30053	-5.99005	0.454828	0.855793	9099
ENSMUSG00000032776	-6.14276	-4.44805	-5.56904	-4.47683	-4.84622	-4.65383	0.22602	0.697441	5546
ENSMUSG00000107874	-1.59104	-1.40537	-1.32099	-1.25687	-1.41908	-1.49108	0.659903	0.942308	11989
ENSMUSG00000095024	0.129612	0.161596	0.137564	0.0256548	0.107469	0.0258618	0.0357517	0.305349	2004
ENSMUSG00000001802	0.0202062	0.0010607	0.0566773	0.183159	-0.028636	0.0295618	0.616436	0.931363	11318
ENSMUSG00000112223	-0.85098	-0.791074	-1.01403	-1.26625	-0.79637	-1.08099	0.345298	0.783389	7546
ENSMUSG00000068289	-1.15112	-1.27076	-1.51366	-1.33669	-1.55405	-1.45605	0.330244	0.77216	7321
ENSMUSG00000033088	0.853802	0.0726781	1.17742	0.869163	0.725965	0.810568	0.776028	0.968665	13716
ENSMUSG00000047658	-2.40453	-1.79496	-2.42646	-2.54694	-2.41234	-2.31545	0.376469	0.808483	7972
ENSMUSG00000062624	-2.25891	-3.21977	-2.96048	-2.1855	-2.74199	-2.65803	0.443788	0.84824	8958
ENSMUSG00000066842	-5.97396	-6.62005	-6.53171	-5.95689	-6.16329	-6.1601	0.257259	0.717623	6138
ENSMUSG00000020420	-2.2837	-2.2972	-1.93573	-2.66379	-2.79715	-2.71396	0.0113462	0.175785	1105
ENSMUSG00000024081	1.38828	1.22919	1.52711	1.23022	1.44237	1.39739	0.828538	0.976655	14517
ENSMUSG00000020262	3.3239	3.20077	3.34053	3.29168	3.08099	3.26007	0.3824	0.810626	8075
ENSMUSG00000068860	-3.02884	-3.93918	-3.6186	-3.37883	-3.68994	-4.13333	0.584037	0.918523	10886
ENSMUSG00000068252	-0.684323	-0.939288	-0.459853	-0.747128	-1.0001	-0.838975	0.345919	0.78361	7557
ENSMUSG00000095362	-0.144437	-0.181715	0.040915	-0.610544	-0.384861	-0.475001	0.0142049	0.195309	1245
ENSMUSG00000049097	-0.0114946	-0.0461394	-0.0423901	0.106718	-0.0611556	0.127555	0.208221	0.686293	5194
ENSMUSG00000090100	2.89768	2.99193	2.86613	2.85832	2.7418	2.78736	0.0729256	0.438117	2850
ENSMUSG00000019917	-2.12355	-2.20004	-2.49354	-2.46773	-2.59703	-2.53065	0.0943208	0.495133	3261
ENSMUSG00000037795	1.05519	0.429999	0.672206	0.763568	0.405748	0.201223	0.345034	0.783013	7544
ENSMUSG00000020037	-1.43274	-2.27853	-1.75921	-0.57815	-1.54417	-0.793019	0.0900119	0.484192	3183
ENSMUSG00000044502	3.39171	3.64616	3.3937	3.43406	3.63564	3.57746	0.525948	0.89347	10079
ENSMUSG00000044328	1.91353	2.33177	1.82682	1.70842	1.83404	1.94741	0.318505	0.760803	7168
ENSMUSG00000057788	0.524808	0.459666	0.413385	0.509884	0.553779	0.370143	0.860832	0.981772	15012
ENSMUSG00000057778	1.02706	0.563277	0.477255	0.923039	0.502442	0.437021	0.77997	0.969478	13773
ENSMUSG00000040543	-1.04607	-0.464873	-0.275185	-1.07023	-0.0528307	-0.430866	0.847251	0.979564	14809
ENSMUSG00000054893	-2.96711	-3.57579	-2.79909	-2.56008	-2.49181	-2.82677	0.130676	0.570972	3917
ENSMUSG00000025576	2.26746	1.90011	1.93719	2.30686	1.86038	2.09485	0.778062	0.969153	13746
ENSMUSG00000066682	-5.25798	-6.25653	-5.40392	-5.41133	-5.40543	-6.11052	0.994319	0.999452	17024
ENSMUSG00000033684	1.77824	1.67071	1.42337	1.55709	1.54457	1.41094	0.355969	0.792647	7685
ENSMUSG00000067424	0.462282	0.555012	0.43896	-0.469567	-0.402606	-0.451523	2.20392e-05	0.0150942	25
ENSMUSG00000040423	0.571207	0.436386	0.442331	0.710646	0.495048	0.477196	0.422333	0.834699	8663
ENSMUSG00000031860	-2.37423	-2.65893	-2.58616	-2.44251	-2.79328	-2.66002	0.527059	0.893761	10097
ENSMUSG00000032913	0.440532	0.804085	0.27862	0.0665932	0.332086	0.344502	0.221821	0.695402	5461
ENSMUSG00000055254	3.70787	3.56055	3.61588	3.95654	3.84038	3.78677	0.024183	0.253136	1635
ENSMUSG00000072726	2.80322	2.89575	2.99235	2.75803	2.8738	2.94645	0.65188	0.940241	11867
ENSMUSG00000027104	0.691146	0.665452	0.584039	0.626471	0.65581	0.550811	0.469819	0.862802	9323
ENSMUSG00000027122	-1.76868	-1.48615	-1.73313	-1.64831	-1.63796	-1.82752	0.717712	0.955424	12862
ENSMUSG00000026339	-3.43206	-2.60692	-2.82728	-2.87959	-2.5727	-3.54751	0.912163	0.989361	15786
ENSMUSG00000022865	1.42195	1.37805	0.886825	1.23989	1.35346	1.34152	0.661687	0.943295	12009
ENSMUSG00000050190	-5.96071	-6.91207	-4.74818	-5.99609	-6.20256	-4.4509	0.717985	0.955639	12864
ENSMUSG00000041607	-2.20813	-2.08514	-2.05687	-2.10463	-2.52993	-1.98776	0.624108	0.932219	11454
ENSMUSG00000023951	0.568388	0.219105	0.621597	1.37722	1.44137	1.43155	0.00176964	0.0748141	405
ENSMUSG00000027506	1.44582	1.3879	1.36457	1.58424	1.57496	1.64883	0.00373199	0.102058	624
ENSMUSG00000069670	-3.05562	-2.98956	-3.15674	-2.87168	-2.95603	-2.75548	0.0529046	0.376416	2405
ENSMUSG00000028974	-0.838085	-0.771789	-1.11593	-1.05655	-1.07679	-1.18293	0.155001	0.616331	4306
ENSMUSG00000041488	-2.09736	-1.50588	-1.93863	-1.87673	-1.77527	-1.61818	0.661866	0.94343	12012
ENSMUSG00000024083	3.62495	3.20532	3.61105	3.58488	3.52778	3.53502	0.646141	0.938994	11782
ENSMUSG00000024308	-0.575866	-0.360374	-0.331873	-0.525581	-0.336927	-0.528049	0.703224	0.95354	12627
ENSMUSG00000071165	-4.38129	-6.59904	-4.99768	-6.0157	-4.64295	-6.0327	0.782531	0.970573	13801
ENSMUSG00000021288	0.009607	0.683017	0.444633	0.306311	0.449325	0.37704	0.994313	0.999452	17023
ENSMUSG00000029022	-1.03479	-0.645193	-1.06967	-1.62258	-1.22559	-1.20784	0.0858482	0.473692	3102
ENSMUSG00000046110	-1.59155	-1.48256	-1.67992	-1.71037	-1.61932	-1.50823	0.749372	0.963483	13317
ENSMUSG00000053347	2.19758	2.77898	2.12424	2.02186	2.0489	2.05686	0.192802	0.670695	4922
ENSMUSG00000061559	-0.696261	-1.29469	-1.21317	-0.858892	-0.434404	-0.885014	0.223463	0.69613	5496
ENSMUSG00000021904	-4.55249	-5.66491	-4.82925	-6.01841	-4.787	-6.03659	0.323403	0.764725	7238
ENSMUSG00000052229	3.35696	2.93949	1.04162	2.89055	2.1545	1.19028	0.693069	0.95096	12478
ENSMUSG00000069911	-5.3785	-4.87707	-4.70777	-5.99538	-5.08366	-5.23294	0.264605	0.72051	6288
ENSMUSG00000059040	2.68327	3.07874	2.62702	2.75178	2.76268	2.95731	0.869115	0.983554	15121
ENSMUSG00000037608	3.38913	3.36118	3.20042	3.35645	3.43095	3.3355	0.430711	0.84051	8774
ENSMUSG00000037426	-2.74826	-2.69217	-2.53069	-2.60504	-2.63286	-2.51458	0.382488	0.810626	8077
ENSMUSG00000022521	1.24045	0.739552	1.10496	1.12218	0.975202	0.885354	0.846231	0.979266	14795
ENSMUSG00000046974	-3.96884	-4.15665	-3.47618	-4.84356	-3.53924	-3.69139	0.748779	0.963086	13312
ENSMUSG00000053819	-0.611172	-0.457767	-0.428766	-0.600882	-0.714208	-0.343202	0.687046	0.948995	12394
ENSMUSG00000029507	0.0236821	0.151213	0.0706167	-0.124672	-0.162243	-0.0798426	0.00990431	0.163689	1036
ENSMUSG00000019230	-5.23213	-5.52702	-6.50295	-5.44309	-4.98688	-5.4212	0.317084	0.759713	7144
ENSMUSG00000004347	-3.31735	-4.18001	-3.22687	-3.03324	-4.03778	-3.11538	0.706222	0.953768	12678
ENSMUSG00000026586	-3.02882	-3.51229	-3.47453	-3.26432	-4.08	-3.48839	0.398778	0.82153	8310
ENSMUSG00000034647	2.12183	1.77942	1.89933	1.93311	1.95732	1.9252	0.962703	0.996326	16543
ENSMUSG00000029847	-3.62538	-5.0164	-3.51776	-4.76123	-5.74847	-4.5859	0.18002	0.652755	4722
ENSMUSG00000067996	-4.4508	-6.41026	-5.59078	-6.16528	-6.00139	-6.16046	0.334911	0.776334	7384
ENSMUSG00000033898	-3.19014	-2.9608	-2.47227	-2.50953	-2.19043	-1.92205	0.0698335	0.429641	2783
ENSMUSG00000044033	-4.55945	-5.07226	-4.53524	-4.25625	-4.30776	-4.45943	0.108991	0.529553	3524
ENSMUSG00000055435	-2.82877	-3.04556	-2.55083	-2.98906	-2.58392	-2.76026	0.87654	0.984675	15241
ENSMUSG00000035681	-0.988893	-0.618476	-0.114959	-0.958724	-0.058322	-0.185011	0.670675	0.945595	12131
ENSMUSG00000043301	-3.73066	-4.87585	-3.89818	-3.70306	-4.2998	-3.88961	0.635335	0.935357	11630
ENSMUSG00000071078	1.53961	1.67879	1.55803	1.57951	1.69118	1.76099	0.282309	0.730907	6610
ENSMUSG00000018654	-5.5741	-6.85986	-5.04864	-5.08364	-5.46943	-5.29421	0.377292	0.808483	7988
ENSMUSG00000026069	-6.24836	-5.9319	-5.46751	-5.01708	-6.44756	-6.31039	0.937585	0.992689	16171
ENSMUSG00000047227	-1.67194	-1.44039	-1.61012	-2.66307	-2.31523	-2.09784	0.0117498	0.178827	1125
ENSMUSG00000052485	-5.45759	-5.86234	-6.5389	-4.70232	-5.62632	-6.06415	0.392637	0.817264	8220
ENSMUSG00000040842	0.107476	1.35255	-0.157602	0.270187	0.396375	0.648971	0.993153	0.999452	17003
ENSMUSG00000039452	-1.35364	-1.54206	-1.78035	-1.73004	-1.65597	-2.13404	0.218984	0.693575	5399
ENSMUSG00000038495	-1.50504	-3.46744	-1.90098	-2.82847	-1.96296	-2.27717	0.925147	0.991383	15977
ENSMUSG00000017499	-3.64936	-2.67023	-2.96665	-3.26959	-2.68554	-2.86484	0.669029	0.945595	12110
ENSMUSG00000027679	1.26298	1.99329	1.13999	1.22348	1.45385	1.36186	0.687048	0.948995	12395
ENSMUSG00000038619	2.59963	2.81835	2.76049	2.7954	2.93175	2.94197	0.11265	0.536075	3598
ENSMUSG00000021236	0.519873	0.417253	0.587121	0.576224	0.37322	0.678799	0.752161	0.964357	13354
ENSMUSG00000035934	2.45901	2.45575	2.40091	2.26257	2.29331	2.43973	0.138744	0.586998	4047
ENSMUSG00000022372	1.90903	2.92489	2.26911	1.46838	2.32833	2.12795	0.376156	0.808483	7964
ENSMUSG00000041920	0.304235	0.0030041	0.17769	0.284102	0.0742011	0.139731	0.969422	0.997691	16635
ENSMUSG00000021115	-0.564646	-0.471513	-0.501185	-0.547322	0.0400419	-0.430096	0.3325	0.774547	7349
ENSMUSG00000017550	0.069766	0.344695	0.091989	-0.193592	-0.116628	-0.115492	0.0277418	0.2733	1738
ENSMUSG00000070704	-6.2405	-7.14907	-6.55826	-6.2275	-6.48284	-5.86674	0.227266	0.697624	5577
ENSMUSG00000070369	-5.30457	-6.66499	-6.32712	-5.94502	-6.14831	-5.45005	0.613069	0.931078	11274
ENSMUSG00000034799	-1.46114	-2.01348	-1.70567	-1.1387	-1.60016	-1.36526	0.159752	0.622502	4394
ENSMUSG00000031976	0.145955	0.229171	0.191499	0.324997	0.148659	0.274658	0.353107	0.790831	7645
ENSMUSG00000030411	1.10919	0.68545	1.03934	0.914298	0.552844	0.643757	0.229809	0.69986	5622
ENSMUSG00000048814	0.0391159	0.0226011	-0.151332	-0.0944648	-0.299499	-0.211245	0.11346	0.537228	3613
ENSMUSG00000068284	-3.61908	-3.05597	-3.97442	-3.29201	-4.0176	-3.74147	0.714553	0.954245	12816
ENSMUSG00000074480	2.29254	2.64039	2.62395	2.29857	2.44355	2.32075	0.24826	0.714044	5953
ENSMUSG00000030850	1.03356	0.939884	1.02768	1.0494	0.996077	1.02671	0.52441	0.892682	10053
ENSMUSG00000033948	-1.90088	-1.30275	-1.76855	-2.23161	-1.83178	-1.98828	0.170263	0.637563	4572
ENSMUSG00000096775	1.19515	1.41347	1.29567	1.21638	1.27563	1.3028	0.620193	0.932121	11391
ENSMUSG00000068962	-0.719484	-1.10242	-0.50964	-1.07817	-1.09737	-1.23922	0.116524	0.541023	3687
ENSMUSG00000000804	3.7833	3.90925	3.57554	3.95354	3.77576	3.84814	0.402149	0.824379	8351
ENSMUSG00000064140	-4.81677	-4.89741	-4.05756	-4.31782	-4.45925	-4.0059	0.332435	0.774547	7348
ENSMUSG00000054986	-2.69765	-3.46731	-3.40894	-2.70548	-3.24356	-3.44159	0.862563	0.982098	15038
ENSMUSG00000038195	0.0768113	-0.0465536	-0.225952	0.128132	0.061883	-0.204285	0.67589	0.945595	12232
ENSMUSG00000055319	1.26613	1.39239	1.2713	1.37485	1.37843	1.36742	0.198976	0.675566	5042
ENSMUSG00000036646	3.28716	3.17651	3.17566	3.41334	3.35099	3.27878	0.0662711	0.418616	2710
ENSMUSG00000070524	-2.85562	-3.49312	-3.17861	-3.92604	-3.11231	-3.53913	0.305967	0.750062	6984
ENSMUSG00000059022	-0.156199	-0.957406	-0.441836	-0.0366597	-0.863164	-0.84088	0.871772	0.983554	15169
ENSMUSG00000068536	-3.55523	-3.09902	-3.43615	-3.04409	-2.85368	-3.77656	0.680354	0.946614	12306
ENSMUSG00000055333	-3.1216	-2.66773	-3.26838	-3.79222	-3.39225	-3.412	0.0827111	0.466309	3037
ENSMUSG00000004561	-0.129819	-0.06882	-0.209021	-0.465586	-0.380399	-0.325585	0.0114353	0.176551	1109
ENSMUSG00000017478	2.99226	3.21044	2.83089	3.07781	2.89118	3.09665	0.937505	0.992689	16169
ENSMUSG00000048755	2.54818	2.59048	2.48529	2.36935	2.40535	2.32611	0.0102919	0.167006	1055
ENSMUSG00000028648	5.75274	6.0178	5.77634	5.77232	5.98503	5.89236	0.759816	0.9654	13472
ENSMUSG00000053773	-5.86092	-4.89142	-5.3318	-5.95821	-4.47928	-5.89756	0.888226	0.986097	15418
ENSMUSG00000035238	-3.62018	-4.88477	-3.02363	-3.30198	-3.75485	-3.40572	0.56387	0.908099	10630
ENSMUSG00000034686	3.84039	3.3006	3.54006	3.93774	3.51264	3.83794	0.37328	0.807098	7918
ENSMUSG00000061184	-6.00152	-6.71597	-6.43451	-6.02599	-6.29519	-6.04023	0.307332	0.750638	7010
ENSMUSG00000035435	-3.60118	-4.17735	-3.87939	-4.14614	-4.40638	-4.11258	0.152819	0.612483	4272
ENSMUSG00000057177	4.9966	4.97282	5.0976	5.28244	5.15583	5.10856	0.0681822	0.423591	2756
ENSMUSG00000063804	-2.72605	-3.75281	-3.94365	-3.12502	-2.40263	-3.73825	0.514931	0.888637	9921
ENSMUSG00000036850	4.80692	4.83722	4.80683	4.72616	4.94402	4.92169	0.538631	0.899487	10253
ENSMUSG00000035580	-2.99851	-3.59612	-3.26534	-3.17398	-3.15005	-3.25416	0.621253	0.932121	11406
ENSMUSG00000030655	2.22233	2.09466	2.16666	2.04006	1.71495	1.811	0.0414763	0.331037	2143
ENSMUSG00000089678	-4.71452	-5.46981	-5.10055	-5.04855	-5.87499	-4.94659	0.622255	0.932212	11429
ENSMUSG00000074486	-3.40884	-5.05021	-3.7639	-2.92523	-3.13697	-3.271	0.131184	0.571994	3926
ENSMUSG00000020717	-2.866	-3.29669	-2.88527	-2.62947	-3.18481	-2.96469	0.696756	0.952372	12526
ENSMUSG00000022340	0.644414	0.626151	0.312003	0.962577	0.845201	0.68523	0.0870917	0.476579	3128
ENSMUSG00000045259	-0.822237	-0.940737	-1.33153	-1.45836	-1.06985	-1.30444	0.266875	0.721459	6328
ENSMUSG00000057176	-2.56433	-2.27558	-2.58606	-2.75463	-2.70745	-2.31029	0.540635	0.900375	10281
ENSMUSG00000026348	-6.06014	-5.2901	-5.46825	-6.09865	-6.31825	-5.03531	0.669569	0.945595	12116
ENSMUSG00000078889	3.28223	3.38581	3.38666	3.19864	3.26748	3.29245	0.0912756	0.487315	3207
ENSMUSG00000028072	-5.58947	-6.80362	-5.95084	-5.87742	-6.02711	-5.93445	0.666621	0.944967	12078
ENSMUSG00000030336	-4.74644	-6.05322	-5.64792	-5.48748	-5.11947	-5.64089	0.880609	0.985727	15295
ENSMUSG00000006464	0.265718	0.183319	0.247401	0.134793	0.0901475	0.235	0.187044	0.661435	4839
ENSMUSG00000075486	2.47322	2.53883	2.4805	2.63182	2.57415	2.57105	0.029701	0.281168	1808
ENSMUSG00000048234	1.11663	1.44706	1.10642	1.4201	1.48613	1.69456	0.0896408	0.483026	3176
ENSMUSG00000070730	-0.121206	-0.0703287	-0.157061	0.10574	0.0750666	0.177998	0.0039732	0.10466	650
ENSMUSG00000024970	1.91753	2.11827	1.90075	1.89823	1.84077	1.9164	0.271312	0.724977	6407
ENSMUSG00000074211	1.98491	2.40205	2.21293	2.02918	2.14856	2.13857	0.496472	0.878864	9668
ENSMUSG00000014470	2.94251	2.54854	2.86674	3.07561	3.0129	2.91025	0.175514	0.64599	4652
ENSMUSG00000045414	-0.530952	-1.03075	-0.857285	-0.0356288	-0.31218	-0.107212	0.0177021	0.213588	1419
ENSMUSG00000071103	-0.79875	-0.869542	-0.37163	-0.852286	-0.777253	-0.634188	0.680253	0.946614	12303
ENSMUSG00000042734	-1.11581	-1.12114	-1.01228	-0.969307	-0.708518	-0.650766	0.042167	0.333172	2167
ENSMUSG00000074212	1.82852	1.76102	1.76749	1.64445	1.42121	1.66145	0.0591903	0.400299	2530
ENSMUSG00000035329	1.60062	1.54086	1.28643	3.01474	3.27629	2.90114	0.000416628	0.0400759	178
ENSMUSG00000041696	-1.07557	-1.05842	-1.16605	-1.23764	-1.37165	-1.33429	0.0145961	0.197108	1266
ENSMUSG00000039789	-1.4565	-1.53829	-1.5715	-1.45988	-1.46819	-1.3618	0.129199	0.567634	3897
ENSMUSG00000031887	2.2843	2.41429	2.2242	2.19715	2.1076	2.09357	0.0542194	0.381435	2433
ENSMUSG00000042708	-2.9323	-3.23693	-2.78874	-3.91583	-3.12901	-3.28041	0.17265	0.641234	4609
ENSMUSG00000037577	-3.76279	-3.5668	-3.37978	-3.29947	-3.26577	-3.6745	0.412792	0.830195	8512
ENSMUSG00000071632	-0.883437	-0.723948	-0.815821	-1.2641	-1.27521	-1.17652	0.00151122	0.0709106	362
ENSMUSG00000070972	-1.54952	-1.18591	-1.25581	-0.608629	-0.634281	-0.79245	0.00651099	0.13351	835
ENSMUSG00000038267	3.29642	3.25513	3.24802	3.19407	3.11466	3.01717	0.0415401	0.331037	2147
ENSMUSG00000073598	2.31895	1.59852	2.50671	2.32905	2.07687	2.03283	0.987512	0.999452	16904
ENSMUSG00000054161	-3.89593	-4.01039	-3.57673	-3.07963	-4.12637	-3.4464	0.452408	0.853004	9081
ENSMUSG00000071537	-4.11628	-4.36674	-5.07669	-3.56302	-4.679	-3.65858	0.294259	0.740694	6802
ENSMUSG00000040022	-0.498612	-1.01732	-0.596468	-0.752054	-0.689086	-0.665541	0.991128	0.999452	16976
ENSMUSG00000063317	0.0935739	0.162646	0.139668	0.177009	-0.0686175	0.125691	0.524847	0.892682	10065
ENSMUSG00000024687	-3.48205	-3.71746	-3.35261	-2.95463	-3.38442	-3.02921	0.0813261	0.462767	3009
ENSMUSG00000032245	-2.30606	-1.85328	-2.52543	-2.4339	-2.27504	-2.46108	0.476685	0.866316	9421
ENSMUSG00000070568	-5.49921	-6.81082	-6.53717	-5.96189	-6.12947	-6.14145	0.638605	0.936307	11678
ENSMUSG00000070532	-5.64556	-4.74891	-4.86651	-4.74457	-6.38758	-4.82086	0.722303	0.956563	12926
ENSMUSG00000057058	-4.95195	-4.57657	-4.64221	-4.9006	-4.76962	-3.66022	0.532139	0.896074	10168
ENSMUSG00000050390	0.94103	0.903613	0.754324	0.553735	0.074676	0.515019	0.041534	0.331037	2146
ENSMUSG00000046000	-6.00728	-6.94982	-6.56168	-5.42448	-6.26018	-6.09547	0.19648	0.673912	4991
ENSMUSG00000069237	1.11615	1.20361	0.945774	1.26147	0.781786	1.27281	0.929428	0.99171	16045
ENSMUSG00000041303	1.40407	1.21605	1.47662	1.31724	1.23326	1.47002	0.819154	0.976324	14361
ENSMUSG00000039501	2.33256	2.21062	2.2761	2.20083	1.85339	2.04384	0.0868342	0.475616	3126
ENSMUSG00000028330	0.62592	0.876277	0.682465	0.854099	1.02667	0.959135	0.0741848	0.442268	2872
ENSMUSG00000029592	2.50474	2.59766	2.58131	2.46091	2.62511	2.46626	0.51237	0.887675	9878
ENSMUSG00000051169	0.21785	0.507401	0.310377	-0.0852065	0.137918	-0.000353575	0.0378809	0.315465	2056
ENSMUSG00000066721	-4.19602	-4.55072	-3.87464	-4.75436	-4.83361	-5.15076	0.0372252	0.313464	2033
ENSMUSG00000074151	-3.69761	-4.11547	-4.32874	-3.52288	-4.4717	-3.40271	0.554837	0.903352	10515
ENSMUSG00000035769	-0.640402	-0.5061	-0.303711	-0.278687	-0.171284	-0.263128	0.0763631	0.448485	2915
ENSMUSG00000049493	-5.315	-4.77814	-4.48549	-4.87654	-4.58341	-4.60726	0.548487	0.901811	10413
ENSMUSG00000046215	-2.70946	-1.46761	-2.05799	-1.95397	-0.75703	-1.36582	0.222089	0.695471	5467
ENSMUSG00000033530	2.85415	2.83106	3.06256	3.02991	3.09232	2.99428	0.194716	0.672598	4956
ENSMUSG00000071262	-2.71288	-2.87413	-2.2197	-2.65805	-2.67905	-2.54241	0.909899	0.988726	15756
ENSMUSG00000079020	0.928683	-0.323793	0.636424	1.00296	0.773965	0.544668	0.419718	0.833054	8626
ENSMUSG00000051669	-3.28265	-4.70776	-4.13538	-3.73584	-3.94776	-3.87289	0.673853	0.945595	12191
ENSMUSG00000074746	-0.658827	-0.838048	-0.723439	-0.753812	-0.504676	-0.433857	0.185736	0.659549	4821
ENSMUSG00000040128	1.5417	1.3689	1.47362	2.24221	2.49989	2.31083	0.000639729	0.0462171	237
ENSMUSG00000042371	-2.68445	-2.70048	-3.02256	-2.54005	-3.11594	-2.50605	0.736155	0.959029	13137
ENSMUSG00000042284	-4.00168	-5.26616	-3.97002	-3.50059	-4.63742	-4.55748	0.764006	0.966337	13537
ENSMUSG00000075604	-4.05742	-3.96036	-4.3376	-4.35759	-4.02805	-3.47759	0.590043	0.921193	10967
ENSMUSG00000061111	2.92564	3.19876	2.79835	2.98102	3.13388	2.98715	0.665454	0.944455	12064
ENSMUSG00000073399	-6.0416	-5.77763	-4.48105	-4.79287	-5.13038	-6.11053	0.893586	0.986275	15512
ENSMUSG00000049882	2.94803	3.08219	3.11049	3.0932	3.09454	3.10315	0.375148	0.807934	7947
ENSMUSG00000041215	2.2849	2.10113	2.35056	2.39845	2.21758	2.21011	0.77314	0.968305	13671
ENSMUSG00000022637	-1.44331	-1.11882	-1.28444	-1.2205	-1.33883	-1.12431	0.654087	0.940326	11910
ENSMUSG00000034362	-4.85244	-5.88356	-6.52803	-5.99454	-6.20665	-6.0449	0.54234	0.900632	10305
ENSMUSG00000022125	0.646335	0.948939	0.826391	0.635197	0.787	0.692143	0.356635	0.793195	7698
ENSMUSG00000034023	-3.75877	-3.01209	-3.39417	-2.30952	-3.29221	-2.71541	0.159929	0.622902	4396
ENSMUSG00000025877	-4.89356	-4.97701	-4.26793	-6.06527	-6.20936	-6.05345	0.00367496	0.101994	616
ENSMUSG00000071550	-5.68932	-6.7736	-5.49301	-4.40451	-6.13212	-6.00035	0.526863	0.893693	10094
ENSMUSG00000030443	-0.0405126	0.344221	0.164239	-0.156142	-0.367826	0.0388632	0.120887	0.549373	3767
ENSMUSG00000040624	-4.07748	-4.9309	-4.57136	-4.37176	-4.23666	-4.52983	0.603615	0.927163	11145
ENSMUSG00000074923	2.26148	2.14698	2.09977	2.83563	2.44426	2.83636	0.0182612	0.218727	1429
ENSMUSG00000071015	-4.37605	-5.47418	-5.69096	-4.91796	-6.13077	-6.12752	0.395596	0.81984	8261
ENSMUSG00000019852	1.28246	1.34221	1.78839	1.28074	1.45236	1.3978	0.604312	0.927395	11156
ENSMUSG00000009647	-2.93513	-3.82181	-3.67623	-3.09725	-3.46725	-3.33966	0.582442	0.917884	10863
ENSMUSG00000036923	-2.18445	-1.80564	-2.07411	-2.4635	-2.39546	-2.46465	0.0216312	0.238282	1553
ENSMUSG00000034163	2.08674	1.96516	1.96258	1.90794	1.53601	1.68873	0.0635739	0.411954	2642
ENSMUSG00000040502	1.2501	0.883545	1.04837	1.17874	1.09896	0.986713	0.829832	0.976723	14547
ENSMUSG00000025422	3.93417	3.88864	3.73821	3.97986	3.65423	3.94195	0.968373	0.997594	16620
ENSMUSG00000044005	-0.327429	-0.52997	-0.159647	0.329423	0.413992	0.235182	0.00500381	0.117203	731
ENSMUSG00000072553	-4.53722	-4.6003	-4.70899	-4.64568	-5.22847	-3.90119	0.954106	0.994935	16412
ENSMUSG00000070331	-5.28199	-6.28662	-4.96388	-4.805	-4.9844	-5.36507	0.347051	0.785278	7567
ENSMUSG00000038014	1.22638	0.988551	1.27436	1.20138	1.11967	1.17781	0.97389	0.99813	16704
ENSMUSG00000074895	-5.03926	-6.19338	-6.51257	-6.12828	-6.37668	-5.95866	0.63277	0.934474	11594
ENSMUSG00000021733	0.749489	0.459989	0.534945	1.26356	0.77823	1.15226	0.0471528	0.356761	2263
ENSMUSG00000035953	1.51139	1.93048	1.37865	1.55606	1.64041	1.72278	0.858479	0.981256	14976
ENSMUSG00000021990	-2.30215	-1.65776	-2.22964	-2.0795	-1.4719	-1.92491	0.433658	0.841782	8819
ENSMUSG00000036046	-0.00855732	-0.581216	-0.538129	0.31987	-0.151329	-0.0523744	0.150266	0.608095	4231
ENSMUSG00000022387	-1.62779	-1.76013	-1.53234	-1.24831	-1.4941	-1.56436	0.1537	0.613294	4291
ENSMUSG00000036197	-0.929409	-0.927919	-0.997059	-0.208507	-0.545397	-0.401074	0.00482552	0.115843	713
ENSMUSG00000048154	-4.05734	-4.85669	-4.43135	-3.90973	-4.2928	-4.48406	0.485493	0.872814	9522
ENSMUSG00000036966	1.15352	0.922608	0.983738	1.19826	1.06743	1.0556	0.352125	0.789768	7634
ENSMUSG00000056692	0.958258	0.598881	0.679234	0.991938	0.804058	0.844219	0.335151	0.776334	7388
ENSMUSG00000071858	-5.9873	-6.91457	-5.66038	-6.00982	-6.28558	-6.02323	0.843731	0.979078	14755
ENSMUSG00000055933	-6.02686	-6.96416	-6.23932	-4.43092	-6.27473	-5.17546	0.139261	0.588601	4051
ENSMUSG00000033488	2.87448	2.80943	2.9865	2.78986	3.29984	3.06587	0.358979	0.794779	7732
ENSMUSG00000026490	0.299833	-0.0184805	0.151945	0.392273	0.0844303	0.134938	0.676796	0.94589	12251
ENSMUSG00000026614	-1.13542	-1.04797	-1.06512	-1.80184	-1.44619	-1.4673	0.014441	0.196437	1258
ENSMUSG00000032719	-5.43774	-5.27317	-5.01587	-4.26775	-4.49594	-5.41028	0.234441	0.705558	5689
ENSMUSG00000026062	-5.64963	-5.52401	-5.19598	-6.064	-6.31325	-6.11744	0.0102628	0.167006	1051
ENSMUSG00000005501	-0.432788	-0.465199	-0.456257	-1.02195	-0.767776	-0.957933	0.00379567	0.102669	633
ENSMUSG00000026956	0.146067	0.125441	0.435021	0.190013	0.472284	0.361546	0.4594	0.857718	9167
ENSMUSG00000026806	0.628552	0.962704	0.801899	0.51007	0.346776	0.470287	0.0304582	0.283119	1842
ENSMUSG00000074764	-4.62155	-5.44475	-5.31135	-5.02533	-5.03857	-5.86375	0.652013	0.940241	11870
ENSMUSG00000074754	3.62319	3.76975	3.72057	3.53143	3.6222	3.69295	0.234109	0.704925	5686
ENSMUSG00000074749	1.9889	2.34017	1.79574	2.07242	2.06264	1.97076	0.970819	0.997897	16656
ENSMUSG00000052056	-2.61019	-1.1588	-2.17033	-2.49285	-2.35996	-2.26772	0.416203	0.831176	8573
ENSMUSG00000027823	-0.298355	-0.336761	-0.314474	-0.484249	-0.255332	-0.3997	0.403519	0.824619	8378
ENSMUSG00000038550	-5.10504	-3.09664	-3.46354	-6.19048	-4.47929	-3.8158	0.373381	0.807098	7921
ENSMUSG00000070385	-5.47155	-5.66822	-4.86389	-5.55161	-5.10629	-5.41516	0.93714	0.992682	16164
ENSMUSG00000040412	0.812605	0.428434	0.397849	1.11229	0.824375	0.900015	0.0658182	0.417471	2699
ENSMUSG00000071014	4.93146	5.16229	5.02752	4.94459	5.0809	5.09256	0.990158	0.999452	16955
ENSMUSG00000066894	-1.39851	-1.92952	-1.41966	-1.75915	-1.69232	-2.11684	0.277774	0.728334	6529
ENSMUSG00000066640	-0.871471	-1.50617	-1.00893	-1.11349	-1.41709	-1.52351	0.385493	0.813234	8115
ENSMUSG00000029623	5.88665	5.99914	5.82653	6.00056	5.97892	5.97581	0.188745	0.664	4867
ENSMUSG00000074358	2.58655	2.57286	2.52213	2.40813	2.34429	2.41166	0.00420455	0.107448	670
ENSMUSG00000040424	-0.169014	-0.095253	-0.419251	-0.227934	-0.0661306	-0.345108	0.913017	0.989664	15795
ENSMUSG00000019429	-3.31835	-2.9796	-3.37563	-2.87244	-3.02159	-2.84318	0.0824084	0.465953	3026
ENSMUSG00000030897	-5.08519	-4.74376	-4.55575	-4.28893	-4.12159	-4.50522	0.0620788	0.408656	2601
ENSMUSG00000034951	0.484197	0.805423	0.525887	0.498655	0.619648	0.513145	0.599765	0.9255	11094
ENSMUSG00000031951	-2.84694	-2.79879	-2.82287	-4.00376	-3.38241	-3.00078	0.0941795	0.495095	3257
ENSMUSG00000041624	0.436975	0.168672	0.122447	0.146194	-0.0585799	-0.0374751	0.12716	0.564342	3858
ENSMUSG00000036676	-0.0306754	-0.401403	0.108854	-0.523855	-0.475382	-0.587626	0.0537854	0.379289	2428
ENSMUSG00000034057	-6.22346	-7.09717	-5.89566	-5.69136	-6.42612	-6.31266	0.570976	0.911796	10721
ENSMUSG00000071234	-0.657371	-0.576107	-0.273139	-0.75032	-0.395334	-0.372119	0.983524	0.998932	16856
ENSMUSG00000032849	-0.849125	-1.17437	-0.911934	-0.991709	-1.36136	-1.07199	0.337963	0.777856	7437
ENSMUSG00000035944	-0.619463	-0.694172	-0.605104	-0.762107	-0.778502	-0.581063	0.382547	0.810626	8080
ENSMUSG00000071636	-0.936118	-1.09319	-1.00486	-1.15616	-1.05912	-1.42448	0.163259	0.628953	4444
ENSMUSG00000073375	-6.11468	-5.65821	-5.5224	-5.02251	-5.41154	-4.62492	0.0615021	0.408313	2579
ENSMUSG00000048410	-1.49379	-1.65969	-1.57528	-1.53007	-1.74051	-1.8447	0.283915	0.731812	6641
ENSMUSG00000024769	-4.58564	-4.97502	-5.09765	-3.69741	-4.8054	-4.10517	0.129261	0.567634	3899
ENSMUSG00000051984	-3.53676	-3.85922	-3.89665	-4.72332	-6.32502	-4.29206	0.0984861	0.506193	3331
ENSMUSG00000073650	-1.96391	-2.16816	-1.89175	-1.93387	-1.78071	-1.81562	0.157856	0.620126	4356
ENSMUSG00000075224	1.73199	1.511	1.63699	1.86784	1.74711	1.79698	0.0719517	0.434945	2832
ENSMUSG00000068373	1.2067	1.22162	0.816634	1.24551	0.959272	0.804412	0.693021	0.95096	12476
ENSMUSG00000037110	-1.31485	-1.39274	-1.39116	-1.42618	-1.51407	-1.63224	0.0720169	0.434946	2835
ENSMUSG00000074591	-2.59161	-2.76557	-2.70041	-2.7755	-3.1098	-2.62963	0.369562	0.802999	7880
ENSMUSG00000037922	-4.88623	-6.08722	-4.55463	-5.19667	-5.22113	-4.35641	0.668953	0.945595	12109
ENSMUSG00000073700	-0.0852885	0.271777	-0.0290871	0.742662	0.592413	0.604178	0.00796872	0.147896	921
ENSMUSG00000040797	0.995454	1.10936	1.28389	0.772569	0.879128	0.634743	0.028606	0.277511	1764
ENSMUSG00000072487	-3.73539	-4.6152	-4.77755	-4.37112	-3.72782	-4.42805	0.637792	0.936088	11665
ENSMUSG00000039193	-6.15256	-5.56473	-5.14306	-6.02083	-5.57343	-6.08805	0.458513	0.857718	9147
ENSMUSG00000026023	-4.71018	-4.62073	-5.47377	-4.85701	-4.21035	-6.33822	0.784676	0.970789	13839
ENSMUSG00000034560	-0.533727	-0.89182	-0.457053	-0.855979	-0.697362	-0.914331	0.260277	0.718775	6199
ENSMUSG00000074497	6.9605	6.69778	6.493	7.43525	7.01379	7.02576	0.0849499	0.472381	3079
ENSMUSG00000041477	2.15891	2.32484	2.17758	2.23001	2.24347	2.14239	0.816961	0.976324	14323
ENSMUSG00000095115	-3.20593	-3.31465	-3.26442	-3.16664	-3.3569	-3.09256	0.542907	0.900632	10319
ENSMUSG00000041460	-4.84788	-6.84925	-6.55525	-6.00659	-5.8056	-4.75583	0.487293	0.873372	9551
ENSMUSG00000074405	-1.88702	-1.87415	-2.18189	-1.8665	-2.0046	-2.17728	0.807441	0.974411	14186
ENSMUSG00000038122	-2.25504	-2.40456	-2.49858	-2.48953	-2.89545	-2.57589	0.133383	0.576154	3961
ENSMUSG00000026843	1.21852	1.59684	1.14158	1.36409	1.2847	1.5113	0.685807	0.948573	12379
ENSMUSG00000064065	-4.03542	-4.18139	-3.32308	-3.95335	-3.55923	-3.87293	0.868281	0.983554	15108
ENSMUSG00000045980	-1.55639	-1.69342	-1.5474	-1.76476	-1.70181	-2.44323	0.200175	0.677753	5057
ENSMUSG00000073680	-4.68914	-4.93248	-4.87664	-5.69403	-4.65147	-4.70836	0.62118	0.932121	11405
ENSMUSG00000051335	-4.96853	-4.0691	-4.20315	-4.32943	-4.29533	-5.04244	0.721271	0.956401	12912
ENSMUSG00000075002	-2.78057	-2.58722	-3.68191	-2.95187	-2.75286	-3.51764	0.894561	0.986275	15526
ENSMUSG00000042793	-5.46903	-5.25277	-5.66207	-5.24145	-5.28458	-5.54411	0.527633	0.893938	10106
ENSMUSG00000089953	-3.50951	-2.91686	-3.16842	-4.90435	-2.02252	-3.28767	0.820232	0.976324	14382
ENSMUSG00000074623	-3.80914	-4.1933	-4.32472	-3.78166	-4.13088	-3.87855	0.392118	0.817264	8208
ENSMUSG00000058325	0.54824	0.964726	0.531654	0.723816	0.591692	0.703462	0.956559	0.995497	16451
ENSMUSG00000074452	-3.63007	-4.70673	-3.36617	-3.93738	-3.8377	-3.60336	0.810244	0.975173	14225
ENSMUSG00000061584	-5.92255	-6.93498	-5.30736	-4.48197	-6.17237	-5.00724	0.292489	0.73886	6778
ENSMUSG00000066964	-5.95887	-5.87434	-6.54256	-6.04446	-6.19879	-6.11893	0.984177	0.999293	16863
ENSMUSG00000042599	-4.29464	-4.03242	-4.16061	-3.82123	-4.04291	-4.78128	0.869329	0.983554	15130
ENSMUSG00000078817	-4.21515	-4.82807	-5.00258	-4.9035	-5.23746	-4.53629	0.538213	0.899393	10246
ENSMUSG00000039879	1.6269	1.69119	1.75296	2.25565	2.29188	2.34711	0.000174917	0.0311779	94
ENSMUSG00000089876	-3.49871	-4.40329	-3.74529	-3.87526	-3.87928	-4.3089	0.673744	0.945595	12188
ENSMUSG00000034239	-6.13707	-6.06611	-6.6778	-5.76525	-6.33627	-6.26563	0.551633	0.902535	10465
ENSMUSG00000040528	4.55359	4.3405	4.57052	4.45727	4.59578	4.47242	0.825193	0.976655	14459
ENSMUSG00000020564	-0.572167	-0.542206	-0.847465	-0.931133	-0.835148	-0.905165	0.0797853	0.460426	2967
ENSMUSG00000071342	-3.5433	-4.35472	-3.34803	-2.76647	-3.29978	-3.16154	0.124694	0.559049	3819
ENSMUSG00000068015	0.166479	0.612457	0.173514	-0.108034	0.0885715	0.0106478	0.112782	0.536458	3599
ENSMUSG00000075470	0.235833	0.397731	0.108654	0.0939474	0.226497	0.348789	0.837833	0.978221	14659
ENSMUSG00000043705	-5.86516	-6.049	-5.42899	-5.84863	-6.08037	-5.94257	0.419164	0.832886	8615
ENSMUSG00000073568	-3.35884	-4.41257	-2.96555	-3.71285	-3.49668	-3.55056	0.986761	0.999452	16892
ENSMUSG00000038079	-0.298142	0.0654516	-0.0951281	-0.502897	-0.341948	-0.148355	0.205529	0.682783	5154
ENSMUSG00000075040	7.02188	6.55558	6.76339	6.80548	6.80989	6.67906	0.918229	0.989737	15882
ENSMUSG00000039492	5.36589	5.36371	5.26996	5.44882	5.51407	5.38477	0.0766604	0.449668	2918.5
ENSMUSG00000001569	0.131464	-0.111271	0.130088	0.166789	0.253341	0.0438349	0.3591	0.794791	7736
ENSMUSG00000073102	3.24795	2.9493	3.06025	3.22873	2.8124	3.20781	0.986731	0.999452	16891
ENSMUSG00000063409	-5.77226	-5.38119	-5.00594	-5.4439	-6.34185	-6.09853	0.173467	0.642304	4622
ENSMUSG00000061414	-2.50512	-2.63791	-2.83732	-2.46614	-2.3754	-2.58977	0.186121	0.660057	4828
ENSMUSG00000075327	1.29095	1.643	1.40247	2.23131	2.12492	2.49006	0.00508431	0.118159	735
ENSMUSG00000074397	-4.19515	-5.10307	-4.04924	-5.77997	-5.45425	-4.63726	0.150229	0.608095	4228
ENSMUSG00000035963	-1.84514	-2.08208	-2.02269	-2.20169	-2.16877	-2.18611	0.0480161	0.359255	2287
ENSMUSG00000074748	5.03946	5.07466	5.03811	5.08146	5.0922	5.10761	0.0385763	0.318266	2075
ENSMUSG00000034111	1.45991	1.83366	1.73945	1.43218	1.53523	1.60971	0.285812	0.732806	6678
ENSMUSG00000057068	-4.92161	-5.43154	-5.31755	-5.36571	-5.03058	-5.13552	0.81323	0.975599	14272
ENSMUSG00000036098	-5.73316	-5.83327	-5.9179	-6.17365	-6.43983	-6.21728	0.0102597	0.167006	1050
ENSMUSG00000028068	-1.67697	-0.893185	-1.7465	-1.4755	-1.13897	-1.39614	0.744294	0.961219	13257
ENSMUSG00000037336	0.151338	-0.496649	0.354632	0.647986	0.0448728	0.454379	0.291243	0.73825	6753
ENSMUSG00000058498	-3.29092	-3.48685	-4.1412	-3.65075	-3.23636	-4.04014	0.994027	0.999452	17018
ENSMUSG00000051557	1.37644	1.67176	1.62972	1.42853	1.61402	1.74735	0.789192	0.970882	13913
ENSMUSG00000057899	-5.17209	-5.54525	-4.3386	-4.8562	-4.72996	-5.0367	0.714574	0.954245	12817
ENSMUSG00000071256	0.740506	0.973646	0.907774	-0.0633039	0.0221043	0.113904	0.000594458	0.0446417	228
ENSMUSG00000074259	-4.88394	-5.76725	-5.32714	-4.86953	-5.689	-4.75727	0.600503	0.925872	11105
ENSMUSG00000044976	-5.46343	-6.67705	-6.46708	-5.93167	-6.1717	-6.0505	0.711571	0.954245	12761
ENSMUSG00000046410	-2.7731	-3.03327	-2.79308	-2.96907	-3.32129	-3.77034	0.119318	0.545427	3745
ENSMUSG00000033909	-1.48257	-2.35883	-1.38488	-0.080642	-0.308677	-0.425578	0.0107119	0.170455	1076
ENSMUSG00000074166	0.575355	1.07783	0.768247	0.0242367	0.346051	0.32496	0.0327284	0.293084	1912
ENSMUSG00000040387	0.179061	-0.243342	-0.379881	0.122525	-0.320343	-0.289086	0.951606	0.994288	16387
ENSMUSG00000033632	-0.687144	-0.930421	-0.534172	-1.1853	-1.23271	-1.09234	0.0209018	0.233604	1532
ENSMUSG00000063605	-1.19971	-0.702676	-0.711012	-1.3324	-1.17867	-1.2434	0.0891955	0.482682	3164
ENSMUSG00000060594	-3.23468	-4.07819	-3.57022	-2.31221	-3.34308	-2.81684	0.105527	0.520403	3472
ENSMUSG00000074345	-3.98772	-4.90199	-4.40741	-4.19452	-4.71195	-4.38078	0.991895	0.999452	16989
ENSMUSG00000037674	-1.65864	-1.31317	-1.6308	-2.19955	-2.06037	-2.26861	0.00712751	0.139946	872
ENSMUSG00000038208	0.798401	0.886676	0.87492	0.885834	0.891168	1.03851	0.210533	0.688211	5236
ENSMUSG00000075269	-4.35094	-5.72727	-4.42075	-4.00767	-5.09762	-6.24688	0.735877	0.959029	13133
ENSMUSG00000044244	-4.81311	-5.27458	-4.92174	-4.5803	-4.33094	-4.98181	0.188868	0.664284	4868
ENSMUSG00000055809	-3.80442	-3.95399	-3.69636	-3.96867	-4.62123	-4.16748	0.103996	0.51777	3439
ENSMUSG00000024982	0.594407	0.978383	0.612823	0.527775	0.748169	0.561967	0.461841	0.858594	9209
ENSMUSG00000020333	-1.13469	-1.11835	-0.893146	-0.937305	-0.729869	-0.911731	0.136437	0.581638	4016
ENSMUSG00000024471	-5.93485	-6.93	-6.55505	-6.00106	-6.20837	-6.04999	0.262474	0.719818	6241
ENSMUSG00000050705	2.41738	2.67836	2.55354	2.39518	2.54231	2.52656	0.524357	0.892682	10051
ENSMUSG00000059108	-4.88504	-4.89414	-4.68888	-4.64796	-4.72726	-3.9647	0.208657	0.686687	5201
ENSMUSG00000036298	-1.45107	-2.31542	-1.24071	-1.46895	-1.7504	-1.58609	0.852339	0.980244	14885
ENSMUSG00000034636	1.31535	1.26224	1.14059	1.26066	1.11055	1.17741	0.449716	0.850927	9049
ENSMUSG00000074365	-3.70321	-4.53129	-3.32022	-3.68451	-3.94879	-3.86814	0.963612	0.996326	16554
ENSMUSG00000019027	-3.99427	-4.29459	-4.66627	-5.56389	-3.96006	-4.25989	0.629298	0.933532	11542
ENSMUSG00000078771	-2.14471	-4.09141	-3.52264	-1.30903	-4.01107	-1.89582	0.445923	0.848991	8992
ENSMUSG00000073722	-4.24884	-5.96462	-3.43319	-4.09665	-4.66562	-4.57646	0.899958	0.986639	15613
ENSMUSG00000073555	-3.15808	-4.34931	-2.90188	-3.57415	-3.52154	-3.7263	0.775148	0.968665	13697
ENSMUSG00000074997	2.93065	3.15061	3.17981	3.02359	3.2114	3.09765	0.815492	0.976203	14300
ENSMUSG00000078537	3.45094	2.06146	3.5324	3.30157	3.28882	2.33124	0.94654	0.993599	16303
ENSMUSG00000096641	-3.44736	-4.74844	-4.77387	-4.59566	-3.71968	-3.89791	0.648891	0.939837	11818
ENSMUSG00000074342	-4.03222	-5.18953	-4.41301	-4.25275	-3.89089	-4.24587	0.314158	0.757714	7099
ENSMUSG00000073764	-5.65138	-6.64793	-4.86179	-6.31114	-5.43052	-4.48443	0.694659	0.951548	12499
ENSMUSG00000072571	-2.87268	-3.08832	-2.65457	-3.07334	-3.0348	-3.22282	0.158397	0.620753	4369
ENSMUSG00000074472	-3.85362	-3.73809	-3.65033	-3.76101	-4.1848	-3.8657	0.24773	0.713937	5939
ENSMUSG00000074248	0.965375	1.31013	0.925889	0.996359	1.41546	0.880343	0.888865	0.986097	15427
ENSMUSG00000038768	-5.4522	-5.7754	-5.89438	-4.91743	-5.18482	-5.99997	0.38809	0.814224	8161
ENSMUSG00000034071	-3.02794	-2.72457	-2.52095	-2.3041	-3.16504	-3.64084	0.541234	0.9005	10289
ENSMUSG00000020460	3.33786	3.27981	3.16828	3.21226	3.5422	3.44616	0.276869	0.728209	6506
ENSMUSG00000026807	-2.66124	-2.4302	-2.33602	-2.41611	-2.16662	-2.27403	0.189966	0.665784	4884
ENSMUSG00000062478	-4.71362	-4.88444	-4.46136	-4.59749	-4.55928	-5.04192	0.825901	0.976655	14465
ENSMUSG00000036760	0.994361	0.743103	0.852406	0.915422	0.49884	0.977112	0.712	0.954245	12767
ENSMUSG00000058145	-3.62506	-2.89134	-3.30933	-3.99487	-3.94141	-3.99365	0.0302282	0.282839	1829
ENSMUSG00000021216	-5.76483	-5.73246	-4.85243	-5.03372	-5.18655	-5.64877	0.672106	0.945595	12157
ENSMUSG00000030669	-4.73194	-3.72821	-3.24485	-3.73406	-2.45578	-3.17145	0.244626	0.712331	5879
ENSMUSG00000035437	-0.584639	-1.54244	-0.631781	-0.733693	-1.15585	-0.943308	0.944797	0.993599	16274
ENSMUSG00000028792	2.31629	2.50026	2.27274	2.11482	2.23387	2.24005	0.107733	0.526949	3499
ENSMUSG00000067341	-4.18297	-2.15144	-3.8167	-4.86439	-3.85128	-3.66655	0.364514	0.799431	7805
ENSMUSG00000042269	-4.8275	-4.03293	-6.48798	-4.25837	-4.43753	-4.04701	0.301096	0.746713	6904
ENSMUSG00000073063	-4.11548	-3.96082	-3.94296	-4.3359	-4.21475	-4.77825	0.0721337	0.435498	2836
ENSMUSG00000056234	3.63605	3.90158	3.56618	3.59174	3.6299	3.71668	0.638395	0.936239	11675
ENSMUSG00000043088	-5.47177	-4.48603	-4.18981	-5.01521	-4.63398	-5.2376	0.593754	0.922147	11018
ENSMUSG00000072473	-5.54668	-4.94852	-5.98447	-5.98843	-5.87322	-5.17671	0.660292	0.942308	11996
ENSMUSG00000061815	-3.67096	-4.30466	-3.95897	-2.81402	-3.76249	-4.04523	0.351093	0.789417	7615
ENSMUSG00000032058	-3.82856	-4.09413	-4.22914	-3.52411	-3.78317	-3.6002	0.0419254	0.332714	2157
ENSMUSG00000018752	-4.56532	-4.29284	-4.28017	-3.92084	-4.25394	-4.55034	0.537022	0.898289	10236
ENSMUSG00000068506	-2.09217	-3.07784	-1.17872	-1.93614	-1.9476	-1.63989	0.64765	0.939392	11802
ENSMUSG00000038738	-2.78696	-3.27509	-2.92019	-2.55244	-3.06717	-2.87921	0.484432	0.872472	9506
ENSMUSG00000071324	-1.93988	-2.42069	-2.77023	-1.75438	-2.46972	-1.95238	0.378552	0.809281	8008
ENSMUSG00000068606	-4.07734	-2.69235	-3.12741	-5.04328	-4.52586	-3.80054	0.100933	0.512254	3373
ENSMUSG00000051978	-2.45565	-2.1199	-2.19613	-3.28499	-2.66025	-2.81922	0.0356913	0.305248	2002
ENSMUSG00000048503	2.10325	2.09493	1.95049	1.89159	1.59765	1.80719	0.0474658	0.358186	2268
ENSMUSG00000054659	-2.96185	-3.43295	-3.75256	-3.79868	-3.71975	-3.75135	0.180315	0.652992	4728
ENSMUSG00000075045	-5.08163	-6.92353	-5.71237	-6.03802	-5.44639	-4.80291	0.502423	0.882256	9750
ENSMUSG00000024224	-3.54747	-4.05591	-3.71493	-3.45543	-3.69089	-3.60538	0.315328	0.758404	7118
ENSMUSG00000023120	-5.88667	-6.80382	-6.45477	-5.885	-6.08984	-5.99956	0.227104	0.697624	5571
ENSMUSG00000053930	-0.920073	-0.0703678	-0.501193	-0.596158	-0.494126	-0.476638	0.9243	0.991186	15964
ENSMUSG00000074665	-4.77472	-5.76692	-5.5873	-5.31875	-5.37545	-4.68825	0.544684	0.901164	10345
ENSMUSG00000034706	-5.7036	-3.96274	-3.43377	-4.91147	-3.70754	-3.75942	0.776006	0.968665	13714
ENSMUSG00000072624	-5.63409	-5.73589	-3.82799	-4.6377	-5.78552	-3.79838	0.720041	0.956331	12890
ENSMUSG00000075502	-0.512458	-0.180337	-0.64303	-1.32253	-1.221	-1.03298	0.00989933	0.163689	1034
ENSMUSG00000043286	-1.98053	-2.90547	-2.04198	-2.37175	-2.39583	-2.1271	0.973206	0.99813	16694
ENSMUSG00000064194	-1.31775	-1.55839	-1.08746	-1.5296	-1.92798	-1.60969	0.113955	0.537675	3625
ENSMUSG00000034949	3.04981	2.64322	2.8217	2.76421	2.4252	2.41517	0.138596	0.586746	4044
ENSMUSG00000074731	-3.95379	-3.17329	-3.08064	-4.20601	-3.54304	-4.17522	0.178605	0.650098	4702
ENSMUSG00000072662	-5.54406	-6.43456	-5.71767	-5.70034	-5.36542	-5.46487	0.251444	0.71516	6018
ENSMUSG00000095976	-3.81865	-5.1669	-4.2833	-3.8865	-4.5828	-3.99412	0.583499	0.918175	10881
ENSMUSG00000073407	-3.65169	-4.39557	-4.26946	-5.00473	-4.44253	-4.02683	0.349962	0.78822	7602
ENSMUSG00000054763	-3.7731	-4.31036	-3.90968	-3.37462	-4.00873	-3.29371	0.189274	0.664949	4873
ENSMUSG00000031671	1.70431	1.85111	1.58018	1.59247	1.40001	1.70141	0.279743	0.730032	6559
ENSMUSG00000095432	-2.4242	-2.45195	-2.22661	-3.53108	-3.61249	-2.69446	0.0391381	0.321094	2087
ENSMUSG00000052387	-3.56003	-5.05997	-4.47417	-3.28887	-4.8264	-3.72999	0.546064	0.90141	10372
ENSMUSG00000028830	0.919094	0.694382	0.762693	0.905323	0.821442	0.809941	0.504106	0.883449	9770
ENSMUSG00000038729	1.55219	0.973406	1.40005	1.49581	1.01792	1.53302	0.874491	0.983705	15220
ENSMUSG00000035152	2.77915	2.88242	3.07234	3.30376	3.43013	3.35028	0.00854644	0.152303	960
ENSMUSG00000075000	1.84986	1.98225	1.9669	2.00114	2.20013	2.01796	0.139892	0.589662	4060
ENSMUSG00000026932	-1.41242	-1.40898	-1.4287	-1.05989	-1.34824	-1.18592	0.0592134	0.400299	2532
ENSMUSG00000070797	-5.91615	-4.16357	-5.50397	-5.95581	-5.77017	-5.95857	0.258961	0.71775	6174
ENSMUSG00000005674	0.110283	0.370042	0.716275	0.699104	0.782733	0.78907	0.114422	0.538293	3639
ENSMUSG00000027544	-3.39553	-3.78908	-3.80314	-3.3811	-3.9645	-3.15816	0.588971	0.920958	10949
ENSMUSG00000021838	-2.65291	-3.42437	-2.40638	-2.47831	-2.50982	-2.5603	0.368072	0.801483	7861
ENSMUSG00000044863	-5.3389	-5.79522	-6.51923	-5.97865	-6.22194	-5.573	0.923553	0.99094	15957
ENSMUSG00000095363	-4.12246	-5.6501	-4.12223	-4.83504	-4.46925	-3.80057	0.679738	0.946394	12296
ENSMUSG00000076437	4.14793	4.4569	4.36278	4.27084	4.46216	4.40162	0.63175	0.934175	11579
ENSMUSG00000027176	2.00667	2.20037	1.90306	2.23366	2.23955	2.28742	0.0710111	0.432186	2813
ENSMUSG00000074679	-2.5217	-6.93466	-3.20417	-3.23266	-4.05337	-4.39836	0.829337	0.976655	14531
ENSMUSG00000062040	-1.01057	-0.776021	-1.09414	-1.78761	-1.75202	-1.5537	0.00353668	0.100171	604
ENSMUSG00000035969	4.75053	4.57727	4.46312	4.76639	4.4093	4.51475	0.816154	0.97626	14314
ENSMUSG00000068876	1.07475	0.999688	0.891459	0.858094	0.627929	0.646215	0.0379244	0.315607	2057
ENSMUSG00000001901	-5.9629	-6.82736	-6.52798	-5.95062	-6.13156	-6.14241	0.234955	0.705558	5700
ENSMUSG00000040483	-3.44984	-6.99234	-5.63031	-3.71599	-5.70483	-5.31723	0.729222	0.958671	13022
ENSMUSG00000044712	-1.11714	-1.84067	-1.27052	-1.17448	-1.69806	-1.4709	0.892767	0.986103	15500
ENSMUSG00000052013	-6.01452	-6.95928	-6.48293	-5.16339	-6.21215	-6.09498	0.198049	0.674751	5023
ENSMUSG00000028041	4.66101	4.7019	4.69688	4.79654	4.6597	4.78915	0.252117	0.715759	6031
ENSMUSG00000031659	-3.11815	-2.59093	-2.97687	-3.41327	-2.60522	-3.04192	0.68061	0.946893	12307
ENSMUSG00000041040	4.17197	4.37854	3.92161	3.92357	3.88646	3.95189	0.150754	0.609208	4237
ENSMUSG00000030047	-6.00848	-6.16269	-6.44061	-5.77379	-5.07707	-5.03642	0.0284231	0.277177	1755
ENSMUSG00000015522	-2.34691	-2.28632	-2.20211	-2.5588	-2.01413	-2.02008	0.685535	0.94856	12372
ENSMUSG00000039629	-3.50157	-2.83111	-3.21086	-3.47053	-3.1188	-2.60578	0.732924	0.959029	13080
ENSMUSG00000075706	5.51197	5.5057	5.4918	5.57134	5.67729	5.72394	0.0275356	0.272996	1727
ENSMUSG00000071229	-2.74632	-4.26271	-2.38865	-3.36138	-3.19252	-3.95432	0.582108	0.917843	10859
ENSMUSG00000074194	1.60865	3.33964	1.22123	1.79329	1.9002	1.95561	0.80363	0.973596	14128
ENSMUSG00000079104	2.013	2.40293	2.01517	1.83371	1.88151	1.94947	0.12905	0.567591	3892
ENSMUSG00000026928	-4.70411	-7.14274	-6.01597	-4.8927	-5.33071	-4.45128	0.228936	0.699184	5606
ENSMUSG00000075574	-4.83095	-5.27926	-3.4955	-4.18941	-3.78042	-3.4416	0.2742	0.726478	6462
ENSMUSG00000062124	-4.56167	-4.06426	-3.76487	-4.11965	-4.07155	-4.80669	0.575355	0.914008	10775
ENSMUSG00000025372	1.10316	1.24665	1.08204	1.72943	1.48201	1.66407	0.00596849	0.127571	801
ENSMUSG00000012076	3.70897	3.88518	3.60215	3.68358	3.64866	3.69795	0.544942	0.901164	10351
ENSMUSG00000028745	-0.070662	0.137841	0.0745783	-0.0617461	0.0452978	0.26584	0.769675	0.96787	13606
ENSMUSG00000065987	-5.04035	-6.80728	-6.46975	-4.80045	-4.73534	-5.48408	0.136991	0.582894	4024
ENSMUSG00000051457	-4.77646	-5.22352	-6.63118	-6.098	-6.25648	-5.8396	0.413846	0.830325	8529
ENSMUSG00000073785	-2.65426	-2.70516	-2.1639	-2.6243	-2.64993	-2.67584	0.45762	0.857718	9134
ENSMUSG00000054400	-0.355177	-0.18533	-0.355319	-0.546555	-0.676863	-0.564501	0.0130447	0.188391	1185
ENSMUSG00000020166	0.182117	0.290489	0.298415	0.029479	-0.26498	-0.349366	0.0200983	0.227745	1511
ENSMUSG00000024621	-1.53987	-1.67842	-2.05079	-1.4811	-1.8274	-1.56123	0.511602	0.887675	9866
ENSMUSG00000001472	4.54585	4.40837	4.33571	4.77971	4.60906	4.6739	0.0312922	0.286741	1868
ENSMUSG00000055409	1.60946	0.458027	1.30409	1.62288	0.988075	1.52562	0.55558	0.903539	10524
ENSMUSG00000047897	0.261792	0.616266	0.223746	-0.269103	0.257643	0.125343	0.177746	0.648905	4690
ENSMUSG00000028461	2.57601	2.62101	2.77225	2.26929	2.38959	2.51911	0.0476502	0.358617	2274
ENSMUSG00000074651	4.92716	3.62284	5.21685	4.944	5.11281	4.97227	0.441524	0.847469	8920
ENSMUSG00000034035	-5.5074	-4.4359	-4.41078	-5.84658	-4.18128	-5.93606	0.471397	0.863864	9343
ENSMUSG00000037216	-2.53216	-4.33766	-2.16366	-3.04886	-3.01223	-3.1772	0.924145	0.991186	15962
ENSMUSG00000091903	-4.8165	-5.38635	-4.53834	-4.31985	-6.2196	-6.3087	0.369386	0.802928	7876
ENSMUSG00000062687	-1.62808	-1.08353	-1.43724	-1.84498	-1.36708	-1.82885	0.254329	0.716884	6073
ENSMUSG00000074579	-1.94347	-1.91034	-1.89087	-2.25877	-2.27068	-2.21649	0.000120168	0.0291729	70
ENSMUSG00000094796	-0.275078	-0.38438	0.0603399	-0.245971	-0.0187211	0.290892	0.367185	0.801155	7847
ENSMUSG00000040978	-4.38621	-5.30186	-4.63939	-5.01088	-4.85954	-5.39499	0.378605	0.809281	8009
ENSMUSG00000051452	-3.8292	-4.98985	-4.81703	-5.1663	-4.76666	-4.52037	0.540499	0.900303	10279
ENSMUSG00000074681	-4.16679	-4.36765	-5.31065	-5.37664	-5.2674	-4.90431	0.209859	0.687814	5220
ENSMUSG00000029131	2.13182	2.27408	2.14936	2.26134	2.28899	2.30498	0.098189	0.505926	3323
ENSMUSG00000069255	-1.49078	-1.47151	-1.45518	-1.68875	-1.57646	-1.68862	0.00996915	0.164285	1039
ENSMUSG00000002409	-0.732876	-1.06935	-0.973975	-1.09499	-1.20044	-1.20561	0.0856744	0.4736	3097
ENSMUSG00000026385	6.55311	6.97838	6.71555	6.44912	6.86148	6.77842	0.780411	0.969478	13782
ENSMUSG00000029209	-0.782527	-0.46768	-0.417188	-1.22305	-0.913241	-1.14541	0.0217578	0.238663	1560
ENSMUSG00000074886	-1.24932	-1.00299	-1.63349	-1.38108	-1.83534	-1.77335	0.188073	0.663755	4851
ENSMUSG00000025135	0.404462	0.738997	0.444976	0.165436	0.509929	0.611032	0.58804	0.920685	10933
ENSMUSG00000024844	3.42354	3.86889	3.65728	3.47859	3.70266	3.67277	0.838358	0.978221	14669
ENSMUSG00000017760	1.05897	1.40172	1.34856	1.25159	1.14673	1.38717	0.953357	0.994935	16403
ENSMUSG00000036412	-4.48651	-6.23043	-6.51386	-6.08077	-5.21473	-6.10649	0.938801	0.992871	16189
ENSMUSG00000027951	1.50796	1.26087	1.39312	1.61309	1.33772	1.42023	0.555292	0.903539	10521
ENSMUSG00000066058	-5.04222	-5.66713	-4.70983	-5.48883	-5.73043	-4.17854	0.990416	0.999452	16960
ENSMUSG00000018196	3.15255	3.38338	3.47302	3.07501	3.55479	3.37565	0.994843	0.999452	17033
ENSMUSG00000021636	-5.21852	-5.48718	-4.28605	-4.74921	-5.47298	-4.29116	0.766104	0.966657	13569
ENSMUSG00000029915	-3.36267	-6.58868	-4.73963	-4.40631	-6.33768	-4.73219	0.825012	0.976655	14456
ENSMUSG00000026833	3.11471	3.18562	3.23561	3.28118	3.32595	3.36078	0.0265052	0.267112	1699
ENSMUSG00000040265	1.43717	0.6944	1.24538	1.26832	0.759402	0.955341	0.649188	0.939837	11821
ENSMUSG00000026721	0.763774	0.407523	0.522543	0.418971	0.143665	0.24017	0.0882568	0.479725	3150
ENSMUSG00000048330	-2.82846	-2.81906	-3.00856	-3.32456	-3.05745	-2.85224	0.268195	0.722699	6354
ENSMUSG00000038780	-0.518624	-0.338491	-0.745008	-0.195644	-0.448903	-0.418052	0.274382	0.726478	6465
ENSMUSG00000025790	0.668419	0.138471	0.21324	0.77388	-0.0358925	0.432053	0.870344	0.983554	15148
ENSMUSG00000098905	-3.89847	-3.08263	-3.64884	-5.83499	-4.00972	-4.09043	0.161527	0.625289	4420
ENSMUSG00000048240	-1.29537	-0.831136	-1.04149	-0.924714	-0.937745	-1.11917	0.696535	0.952372	12521
ENSMUSG00000020600	-5.29826	-6.26461	-6.09455	-5.90485	-6.01771	-5.49867	0.826743	0.976655	14480
ENSMUSG00000063358	3.35511	3.58962	3.3839	3.53794	3.52817	3.61026	0.212625	0.690417	5273
ENSMUSG00000055942	-3.35766	-5.8985	-6.0694	-3.6692	-4.16416	-5.53575	0.564439	0.908156	10641
ENSMUSG00000027981	0.204151	0.275911	0.232783	0.0831065	0.213329	0.184897	0.159309	0.621906	4386
ENSMUSG00000025175	-2.81983	-2.81951	-2.70301	-3.96394	-3.39314	-3.15422	0.0410948	0.32986	2133
ENSMUSG00000075415	-2.1876	-2.43993	-2.4938	-2.22753	-2.35748	-2.32332	0.525026	0.892789	10069
ENSMUSG00000032186	3.09642	2.89357	2.76079	2.98082	2.75464	2.92766	0.818274	0.976324	14347
ENSMUSG00000029468	-3.82231	-4.96881	-4.14794	-4.10341	-4.11591	-3.94422	0.495982	0.87881	9662
ENSMUSG00000072974	-4.90199	-5.08849	-5.21768	-5.20768	-4.83883	-4.31414	0.362293	0.798144	7772
ENSMUSG00000058119	-4.81135	-5.14836	-3.96111	-4.26568	-4.43744	-4.63072	0.623688	0.932219	11446
ENSMUSG00000028643	4.35792	4.89627	4.35809	4.33573	4.40712	4.56113	0.619701	0.931974	11385
ENSMUSG00000037685	-0.0219998	0.0422163	-0.38337	-0.324187	-0.439214	-0.293393	0.173248	0.642254	4618
ENSMUSG00000074657	0.557587	1.18771	1.20115	1.32397	1.26038	1.45723	0.172543	0.641234	4603
ENSMUSG00000090113	-4.59973	-6.17195	-5.1376	-6.21152	-6.36561	-5.69346	0.193487	0.671933	4928
ENSMUSG00000044952	-1.42568	-0.941691	-1.23604	-1.83661	-1.77114	-1.95476	0.0123185	0.182865	1153
ENSMUSG00000054046	-4.57997	-6.03886	-6.02762	-6.06256	-6.21448	-6.03363	0.31883	0.761319	7170
ENSMUSG00000037124	-3.00099	-6.75466	-6.6167	-6.07784	-6.22955	-5.42725	0.735439	0.959029	13123
ENSMUSG00000043319	-5.89473	-6.12686	-6.02841	-4.2637	-6.09508	-5.96788	0.388425	0.814628	8164
ENSMUSG00000019876	1.38653	2.24034	1.9404	1.39382	2.01442	2.06609	0.929815	0.99171	16053
ENSMUSG00000021798	-2.25839	-2.59351	-2.37019	-2.41308	-2.34253	-2.43254	0.917209	0.989737	15860
ENSMUSG00000031485	3.05472	3.18704	2.72249	3.76561	3.60949	3.79382	0.00797268	0.147896	923
ENSMUSG00000040043	0.00502586	-0.00560665	-0.166234	-0.023994	-0.0945201	-0.131614	0.685631	0.94856	12376
ENSMUSG00000029486	-1.60433	-1.27291	-1.08386	-1.41372	-1.09114	-1.13421	0.588321	0.920685	10939
ENSMUSG00000039844	1.81636	1.84243	1.81107	1.87498	1.76931	1.78783	0.730017	0.958868	13035
ENSMUSG00000079614	0.336259	0.320153	0.296018	0.271099	0.226023	0.353703	0.436015	0.843363	8852
ENSMUSG00000020964	2.2099	2.30475	2.35799	2.2468	2.23463	2.37429	0.932158	0.991752	16091
ENSMUSG00000000538	-1.08848	-1.592	-1.46158	-1.44608	-1.85456	-1.74287	0.196255	0.673537	4989
ENSMUSG00000040037	-0.666658	-0.586937	-0.791821	-0.664416	-0.571628	-0.812108	0.99256	0.999452	16999
ENSMUSG00000036401	-4.45647	-6.85821	-5.48643	-5.71921	-5.78101	-5.34025	0.986119	0.999452	16886
ENSMUSG00000030523	1.66816	0.179874	2.0795	1.48908	1.58749	1.11203	0.890777	0.986097	15458
ENSMUSG00000024207	-5.98395	-5.82557	-3.81323	-4.95929	-5.47986	-5.81944	0.789359	0.970882	13920
ENSMUSG00000054931	-1.49766	-0.839815	-0.80235	-2.28838	-2.5484	-2.57092	0.00426693	0.108469	673
ENSMUSG00000074454	-4.97934	-5.78115	-5.04431	-6.01668	-5.01122	-5.8534	0.424553	0.835859	8695
ENSMUSG00000074680	-2.21529	-2.81348	-2.23276	-2.35093	-1.55159	-1.91872	0.188617	0.663885	4864
ENSMUSG00000075572	-6.13857	-5.73813	-6.67818	-6.18367	-5.70019	-6.0871	0.563959	0.908099	10631
ENSMUSG00000074678	-4.12837	-6.02124	-4.75278	-4.8316	-5.94131	-5.35601	0.559157	0.90499	10579
ENSMUSG00000073735	-5.52611	-4.97612	-5.47215	-5.80996	-5.32943	-6.03024	0.215471	0.691785	5333
ENSMUSG00000026311	-1.59344	-0.74703	-1.15853	-0.932329	-0.806181	-0.442802	0.198186	0.674751	5026
ENSMUSG00000046434	2.47764	2.73561	2.26641	2.5578	2.49006	2.48928	0.895967	0.986275	15540
ENSMUSG00000038593	-3.10384	-3.41491	-3.17732	-2.94819	-3.12364	-3.21848	0.332537	0.774547	7351
ENSMUSG00000026254	-1.03526	-0.962425	-1.1045	-0.978925	-1.32322	-1.00491	0.593945	0.922147	11021
ENSMUSG00000073514	-1.5346	-1.08868	-1.94704	-1.48106	-1.1011	-1.53203	0.619211	0.931645	11380
ENSMUSG00000006390	0.70042	1.09472	1.09779	0.799469	0.834354	0.878181	0.396679	0.820679	8276
ENSMUSG00000037933	2.31693	2.27408	2.29368	2.5786	2.42876	2.52233	0.00908175	0.156053	996
ENSMUSG00000033671	-1.4773	-1.54824	-1.3025	-1.55632	-1.59952	-1.70383	0.105862	0.52138	3476
ENSMUSG00000039087	-3.46006	-3.83182	-2.7379	-3.25116	-3.44664	-2.88318	0.699939	0.952734	12574
ENSMUSG00000020085	-4.54096	-4.97528	-4.62875	-5.27063	-4.4174	-4.0072	0.723591	0.956563	12949
ENSMUSG00000033981	1.77632	1.84483	1.75207	1.63978	1.55439	1.64109	0.0108957	0.171625	1087
ENSMUSG00000040721	-2.24963	-3.49641	-2.1838	-1.92494	-3.54939	-2.86869	0.839083	0.978221	14680
ENSMUSG00000025421	-3.47589	-3.81807	-3.80448	-3.68293	-3.46147	-3.50191	0.313894	0.757687	7093
ENSMUSG00000037253	3.56957	3.77331	3.60316	3.65845	3.74774	3.89647	0.273753	0.726134	6455
ENSMUSG00000051050	-5.87683	-5.63434	-5.03921	-5.88064	-6.15512	-5.92114	0.149383	0.606433	4217
ENSMUSG00000074384	-3.00626	-3.36874	-2.54489	-3.56146	-5.00718	-2.96881	0.250982	0.714942	6010
ENSMUSG00000051503	-4.41843	-4.107	-3.56139	-3.16063	-3.92025	-3.40597	0.187539	0.662604	4846
ENSMUSG00000072774	-2.91579	-2.95946	-2.84299	-3.42112	-3.44112	-3.71323	0.00347988	0.0998098	595
ENSMUSG00000096278	-4.94811	-5.41052	-4.95052	-6.22516	-4.93248	-4.58941	0.793325	0.971043	13976
ENSMUSG00000074867	-4.46624	-3.7255	-3.51117	-4.02147	-3.81804	-3.90272	0.966726	0.997447	16594
ENSMUSG00000078627	-4.0053	-5.70087	-5.40638	-4.19082	-4.45688	-5.56597	0.678545	0.946148	12276
ENSMUSG00000040896	0.184809	0.262433	-0.0690305	0.0485597	0.300031	0.217609	0.641156	0.936918	11717
ENSMUSG00000015176	1.63645	1.83979	1.43323	2.18063	2.17818	2.30685	0.0093778	0.158663	1012
ENSMUSG00000019906	-1.31746	-1.7902	-1.52195	-1.5719	-1.96169	-1.25503	0.839923	0.978221	14697
ENSMUSG00000032517	-5.11423	-6.23877	-6.2377	-5.67395	-5.5733	-5.55375	0.522982	0.892277	10033
ENSMUSG00000045996	4.34066	4.69818	4.39353	4.28224	4.54553	4.64167	0.940194	0.993245	16205
ENSMUSG00000033147	-1.38612	-1.32515	-1.3325	-1.44945	-1.65485	-1.64399	0.0277391	0.2733	1737
ENSMUSG00000038170	2.99625	2.77707	2.7868	3.33748	2.8599	3.06267	0.208535	0.686687	5199
ENSMUSG00000037428	5.50168	4.29832	5.08946	6.79228	6.44017	6.73799	0.0101697	0.166624	1044
ENSMUSG00000006476	6.60459	6.40852	6.45065	6.66564	6.60684	6.511	0.226893	0.697624	5566
ENSMUSG00000021147	-1.29208	-0.79639	-0.932875	-1.32162	-0.873038	-1.07648	0.693773	0.951339	12483
ENSMUSG00000030055	-0.40619	-0.604459	-0.485278	-0.00618005	-0.653547	-0.391942	0.493324	0.877488	9626
ENSMUSG00000041642	5.95224	5.77615	5.66359	6.03182	5.57796	5.59386	0.73181	0.959029	13062
ENSMUSG00000024498	0.921857	1.09883	0.969835	1.17559	1.26567	1.08921	0.0702857	0.430566	2795
ENSMUSG00000026705	1.28479	1.17766	1.41105	1.08032	1.16325	1.04797	0.0624248	0.410302	2605
ENSMUSG00000052428	-0.455555	-0.948789	-0.799649	-1.04352	-1.33888	-1.20505	0.0526668	0.375706	2399
ENSMUSG00000044708	2.64282	2.41742	2.48293	2.4964	2.17464	2.5013	0.385951	0.813256	8125
ENSMUSG00000041482	-5.93087	-5.83338	-5.35612	-5.80658	-5.54104	-5.25897	0.511181	0.887675	9858
ENSMUSG00000056260	-2.29961	-2.72261	-2.90259	-2.33705	-2.71942	-2.69769	0.806625	0.974324	14175
ENSMUSG00000051344	-0.866585	-0.682792	-0.83655	-1.01594	-1.04739	-1.01267	0.0165838	0.208264	1363
ENSMUSG00000050623	0.664287	0.23552	0.558987	0.95514	0.384226	0.805575	0.345663	0.783485	7554
ENSMUSG00000047021	-5.04505	-4.3625	-3.48598	-3.75755	-3.80135	-3.7105	0.297123	0.742244	6854
ENSMUSG00000070529	-5.05894	-5.72722	-5.38965	-5.05029	-5.75372	-5.95022	0.595147	0.922904	11040
ENSMUSG00000075567	-5.30395	-4.49176	-4.25865	-6.19215	-4.67563	-4.50467	0.519474	0.890357	9989
ENSMUSG00000026179	-0.575055	-0.584744	-0.701674	-0.61661	-0.480054	-0.368451	0.184494	0.658793	4795
ENSMUSG00000023150	1.72937	1.97057	1.63816	2.29174	2.45272	2.44362	0.0053186	0.120053	758
ENSMUSG00000060038	1.61005	1.55078	1.59243	1.69227	1.48358	1.76037	0.513228	0.887804	9898
ENSMUSG00000047446	2.10614	2.09018	1.90928	1.94286	2.24634	2.1099	0.582855	0.917884	10868
ENSMUSG00000022682	2.52621	2.77417	2.5882	2.63495	2.85737	2.89649	0.205401	0.682783	5150
ENSMUSG00000042487	1.28099	1.43198	1.50347	1.17872	1.30758	1.46602	0.452287	0.852951	9079
ENSMUSG00000034422	-6.02135	-6.58917	-4.50876	-4.71775	-5.0523	-5.44062	0.386433	0.813493	8132
ENSMUSG00000043290	-1.18889	-1.36005	-0.763854	-1.70267	-1.92788	-1.95743	0.0175935	0.212888	1415
ENSMUSG00000063179	1.59497	1.78582	1.62246	1.69141	1.78783	1.61687	0.709776	0.954043	12732
ENSMUSG00000014245	-4.56658	-4.83926	-4.3696	-4.70561	-4.44432	-4.46775	0.758492	0.96525	13454
ENSMUSG00000066154	-4.20845	-4.71051	-4.78756	-6.05131	-5.88854	-4.96143	0.050514	0.366914	2357
ENSMUSG00000033196	-5.48244	-4.37761	-4.87654	-5.79495	-4.48682	-4.65972	0.901836	0.986738	15646
ENSMUSG00000033577	-3.58008	-3.48764	-3.56636	-3.91301	-3.70633	-3.98704	0.0217726	0.238663	1562
ENSMUSG00000001138	1.84385	1.97133	1.54602	1.58658	1.86838	1.76857	0.775803	0.968665	13710
ENSMUSG00000036552	-1.77664	-1.70999	-1.96266	-1.5924	-1.73093	-1.81695	0.36107	0.796886	7758
ENSMUSG00000028989	-2.61908	-2.82902	-2.65591	-2.88358	-2.07993	-2.84115	0.729483	0.958671	13028
ENSMUSG00000074882	-5.19001	-5.73221	-6.06417	-5.02698	-4.57907	-5.04274	0.0583983	0.398523	2509
ENSMUSG00000078773	-2.87145	-2.99408	-2.86656	-3.32417	-3.08365	-2.81559	0.343865	0.781903	7529
ENSMUSG00000074627	-5.99293	-5.63699	-6.58718	-6.03493	-6.18102	-6.17796	0.844304	0.979154	14762
ENSMUSG00000043298	-4.52101	-3.62951	-3.94793	-5.24717	-3.78109	-4.34696	0.442839	0.847969	8939
ENSMUSG00000074569	-5.87155	-6.78155	-5.26645	-5.8708	-6.1443	-5.92201	0.990206	0.999452	16958
ENSMUSG00000050914	-2.07348	-1.6794	-1.65386	-2.62768	-2.03696	-2.41561	0.0640937	0.412899	2657
ENSMUSG00000075571	-4.56904	-5.20637	-4.86212	-5.08616	-4.47666	-5.38356	0.766766	0.966829	13579
ENSMUSG00000042800	-5.88929	-6.78611	-6.34776	-5.90927	-6.16824	-5.92913	0.280777	0.730701	6579
ENSMUSG00000054325	-6.24594	-7.14252	-5.5912	-6.23449	-5.88675	-5.37005	0.389935	0.81614	8180
ENSMUSG00000095409	-5.93521	-6.9281	-5.71606	-6.03102	-6.20779	-6.06507	0.819442	0.976324	14368
ENSMUSG00000043019	1.00846	1.13144	1.05634	0.675939	0.837144	0.777598	0.00695747	0.138037	863
ENSMUSG00000105096	-2.0021	-2.6598	-2.58569	-2.79	-2.45647	-2.87794	0.29781	0.743092	6862
ENSMUSG00000000766	0.884836	0.116249	0.534078	0.256069	0.597221	0.576778	0.894539	0.986275	15524
ENSMUSG00000026934	-4.72598	-5.0196	-5.33594	-4.12901	-3.85307	-4.64194	0.047876	0.359112	2281
ENSMUSG00000032356	-3.18673	-3.34784	-2.80021	-1.94518	-1.84801	-2.26844	0.00613226	0.128988	814
ENSMUSG00000024905	-4.51567	-4.9711	-4.80524	-4.50406	-4.80928	-4.48324	0.385704	0.813234	8119
ENSMUSG00000059169	-5.8736	-6.80431	-6.19989	-5.87738	-6.13937	-5.93532	0.338314	0.778023	7445
ENSMUSG00000038271	0.173542	0.248988	0.428849	-0.154912	-0.131628	-0.298411	0.00648434	0.133283	833
ENSMUSG00000072572	-3.02674	-3.48098	-3.8481	-3.18877	-3.55224	-3.33822	0.740717	0.959617	13214
ENSMUSG00000028836	-2.83185	-1.91004	-2.42243	-2.40615	-2.07396	-1.81568	0.412381	0.830112	8503
ENSMUSG00000075543	-5.41011	-4.74252	-6.15733	-5.97851	-5.33114	-6.01738	0.506612	0.885124	9800
ENSMUSG00000034121	0.325204	0.408636	0.310494	0.295185	0.515672	0.400358	0.474961	0.865875	9391
ENSMUSG00000041225	-1.4486	-1.17881	-1.22992	-1.68491	-1.18788	-1.48025	0.376577	0.808483	7973
ENSMUSG00000026981	-4.38555	-6.95406	-4.99699	-5.98871	-5.61712	-4.47239	0.928286	0.99171	16026
ENSMUSG00000025981	-0.225466	0.0955696	-0.187898	0.823099	1.4415	1.11608	0.00387379	0.103296	641
ENSMUSG00000054434	1.5422	1.20642	1.32097	1.59778	1.53409	1.31944	0.381858	0.810626	8063
ENSMUSG00000079677	3.55205	3.53724	3.69586	3.59841	3.66194	3.58207	0.750966	0.964057	13335
ENSMUSG00000079156	-4.57991	-4.9516	-3.9601	-4.29299	-4.68643	-4.18757	0.757045	0.964824	13429
ENSMUSG00000015222	2.5219	2.38972	2.31378	2.48223	2.4253	2.37483	0.794705	0.971092	14012
ENSMUSG00000042548	3.54977	3.6377	3.49461	3.55427	3.30135	3.51621	0.310205	0.754498	7039
ENSMUSG00000030386	-0.686394	-0.458313	-0.871129	-1.36293	-1.48009	-1.34603	0.00461821	0.113285	698
ENSMUSG00000069833	-2.66972	-3.63581	-1.86671	-2.0011	-2.62427	-2.06623	0.418958	0.832886	8609
ENSMUSG00000070327	-2.82553	-2.96244	-3.02306	-2.80667	-2.91534	-2.69411	0.202949	0.680285	5108
ENSMUSG00000069844	-2.38628	-2.24787	-2.35672	-2.58226	-2.46675	-2.53237	0.021551	0.238062	1550
ENSMUSG00000067773	-5.79485	-5.7739	-5.12155	-4.83687	-5.23823	-4.08109	0.105266	0.520086	3463
ENSMUSG00000030616	-3.5268	-2.79268	-2.93193	-3.20105	-2.26605	-3.18819	0.631052	0.93375	11569
ENSMUSG00000057230	-0.220746	-0.700405	-0.831873	-0.274736	-0.932108	-0.652633	0.90033	0.986639	15621
ENSMUSG00000032812	-1.60267	-2.09653	-1.70014	-1.59566	-2.01099	-1.80951	0.978191	0.998482	16768
ENSMUSG00000026939	2.25987	2.12409	2.10896	2.32396	2.03334	2.38951	0.517917	0.890198	9961
ENSMUSG00000030887	-3.68431	-4.65279	-6.44007	-3.46128	-4.85824	-5.7814	0.840785	0.978221	14715
ENSMUSG00000075700	1.59951	1.88243	1.54257	1.62153	1.8045	1.85794	0.533714	0.896755	10190
ENSMUSG00000043336	-3.54899	-3.19789	-3.91701	-4.12789	-2.26307	-3.27971	0.59724	0.923914	11065
ENSMUSG00000038384	-0.0654554	-0.655142	0.0582824	-0.105911	-0.794075	-0.662603	0.380651	0.810386	8037
ENSMUSG00000025762	-1.65837	-1.27068	-1.12181	-1.46685	-1.06278	-1.2764	0.701315	0.952734	12602
ENSMUSG00000092035	-4.83107	-5.60442	-4.50517	-2.778	-3.30644	-3.15386	0.00628252	0.130704	823
ENSMUSG00000079592	-2.38958	-1.40236	-2.18524	-2.1014	-1.58226	-1.8035	0.652643	0.940241	11878
ENSMUSG00000032852	-5.86605	-6.79383	-6.43304	-5.85963	-5.54733	-5.93552	0.119085	0.545129	3740
ENSMUSG00000028149	5.43765	5.2721	5.1951	5.40293	5.20993	5.24346	0.870471	0.983554	15149
ENSMUSG00000029591	5.1295	6.05233	4.84375	5.17781	4.97942	5.18411	0.571783	0.911965	10733
ENSMUSG00000021612	-5.96349	-6.87479	-6.36595	-5.99221	-6.16182	-5.38793	0.191676	0.669361	4903
ENSMUSG00000043262	-2.29196	-1.96128	-2.28041	-2.92007	-2.76491	-2.66874	0.00973897	0.162367	1027
ENSMUSG00000039431	0.676771	1.26125	0.198469	0.595386	1.05602	0.492418	0.994802	0.999452	17031
ENSMUSG00000031022	1.68008	2.43908	1.93491	1.89812	2.21355	2.24343	0.707426	0.953829	12694
ENSMUSG00000029047	-0.638256	-0.591012	-0.757887	-0.655744	-0.805134	-0.759942	0.306528	0.750089	6995
ENSMUSG00000029414	-1.54073	-1.0434	-1.59494	-1.82555	-1.22947	-1.60265	0.55364	0.903341	10491
ENSMUSG00000025889	5.07517	5.09439	4.94132	5.12446	5.33008	5.2368	0.0647039	0.414618	2672
ENSMUSG00000064267	-2.6508	-2.69228	-2.39292	-2.59693	-2.28574	-2.37209	0.290477	0.73742	6744
ENSMUSG00000022827	-1.70406	-1.40319	-1.65464	-1.87947	-1.80956	-1.88111	0.0486256	0.360317	2310
ENSMUSG00000058503	-0.732537	-0.404888	-0.722899	-1.13576	-0.983117	-0.80048	0.0714283	0.433218	2823
ENSMUSG00000079259	-5.24035	-4.35957	-4.53649	-2.85577	-2.5033	-2.68758	0.00212557	0.0823392	442
ENSMUSG00000020250	3.6951	3.67473	3.73284	3.90033	3.74951	4.04289	0.0851074	0.472381	3084
ENSMUSG00000004113	-3.94611	-4.91445	-3.9338	-4.20987	-4.26878	-3.91621	0.717353	0.955424	12855
ENSMUSG00000056737	0.253955	-0.671361	-0.412556	-0.317385	-0.544588	-0.528445	0.548165	0.901811	10403
ENSMUSG00000018428	-0.985886	-0.792372	-1.07547	-1.57703	-1.26064	-1.36564	0.0228029	0.244784	1595
ENSMUSG00000038510	3.18084	3.55385	3.23433	3.27129	3.32155	3.43068	0.891983	0.986097	15483
ENSMUSG00000002948	-4.66021	-3.52111	-4.02705	-3.82072	-3.93662	-3.83589	0.569714	0.911454	10702
ENSMUSG00000019979	-0.194618	-0.0762567	0.150271	-0.421861	-0.159469	-0.0205584	0.35963	0.795072	7743
ENSMUSG00000017677	1.7426	1.60206	1.68181	2.20993	2.1377	2.18928	0.000396219	0.0397257	170
ENSMUSG00000074794	0.556324	1.14518	0.873908	0.426323	0.57482	0.47706	0.105767	0.521134	3475
ENSMUSG00000042659	0.659702	0.664182	0.630414	0.110414	-0.137645	0.0106413	0.000836798	0.0541525	264
ENSMUSG00000024610	-0.965021	-1.79522	-0.549587	-0.595323	-0.462664	-0.426764	0.175238	0.645475	4647
ENSMUSG00000047904	-2.88891	-2.53448	-2.38548	-1.89791	-1.14776	-1.59997	0.0162693	0.206336	1350
ENSMUSG00000040614	-3.55846	-4.37568	-3.72707	-3.7653	-3.79821	-3.64047	0.580379	0.916383	10844
ENSMUSG00000029096	-2.21753	-2.44897	-2.80707	-2.66157	-2.58436	-2.58127	0.534146	0.896755	10197
ENSMUSG00000029169	1.37652	1.39128	1.60537	1.68211	1.88445	1.6681	0.0477216	0.358816	2277
ENSMUSG00000026034	1.81667	2.00645	2.14099	2.26401	2.46742	2.60676	0.0287123	0.277747	1770
ENSMUSG00000072980	-1.83935	-1.12258	-1.41798	-2.10432	-1.46381	-1.43117	0.531893	0.896032	10162
ENSMUSG00000038520	1.57275	1.80159	1.70483	1.73511	1.75681	1.85554	0.304407	0.749133	6957
ENSMUSG00000025880	-1.08905	-1.12125	-1.13744	0.679558	0.623463	0.646385	1.3471e-07	0.00117334	1
ENSMUSG00000053178	-1.17167	-0.954529	-1.01005	-2.14991	-2.22886	-2.1043	0.000116484	0.0291433	67
ENSMUSG00000027346	0.575084	0.318723	0.167213	0.525069	0.502605	0.18994	0.761787	0.965866	13503
ENSMUSG00000021461	-2.28553	-1.87276	-2.28385	-2.2982	-2.4085	-2.25031	0.302324	0.747866	6921
ENSMUSG00000031586	-5.20157	-6.02576	-5.02721	-5.13693	-5.47625	-4.90792	0.52266	0.892277	10028
ENSMUSG00000054150	-5.86829	-6.78917	-6.44327	-5.85154	-6.06125	-5.9626	0.212072	0.689537	5266
ENSMUSG00000032178	2.40497	2.62515	2.44904	2.56327	2.51929	2.56808	0.454177	0.854834	9097
ENSMUSG00000020323	-3.76146	-3.96148	-4.15949	-2.93068	-3.25725	-3.14775	0.00477043	0.114879	711
ENSMUSG00000074268	-3.28527	-3.3444	-3.34682	-3.34461	-3.22471	-3.31739	0.510668	0.887675	9849
ENSMUSG00000047117	-5.95793	-6.82877	-6.52397	-5.95318	-6.13196	-6.14032	0.240002	0.710448	5784
ENSMUSG00000031786	-5.8834	-6.78395	-6.19669	-5.0428	-6.16709	-5.66884	0.189286	0.664949	4874
ENSMUSG00000037697	-0.672716	-0.288288	-0.304217	-0.56737	-0.584666	-0.396078	0.535437	0.897654	10213
ENSMUSG00000003810	4.32756	4.11003	4.21644	4.34195	4.05818	4.10969	0.678007	0.946009	12271
ENSMUSG00000000154	-3.8479	-3.61765	-4.18748	-5.19354	-4.27268	-3.80887	0.285808	0.732806	6677
ENSMUSG00000024386	-5.40247	-6.40226	-5.01583	-5.0631	-5.10454	-5.45318	0.406182	0.826262	8417
ENSMUSG00000030577	-1.93321	-3.18881	-1.98761	-1.75416	-2.37707	-2.03073	0.519315	0.890357	9985
ENSMUSG00000058070	3.16707	3.07556	2.91791	2.90859	2.64579	2.85052	0.0799127	0.460696	2970
ENSMUSG00000036192	1.88129	1.15114	1.25298	1.97991	1.02764	1.52534	0.828787	0.976655	14522
ENSMUSG00000055407	5.37495	5.21883	5.20693	5.59367	5.44686	5.37043	0.0748621	0.443802	2888
ENSMUSG00000022416	0.197977	-0.451047	0.338336	0.161033	-0.343113	-0.166788	0.637752	0.936088	11664
ENSMUSG00000021260	-4.92733	-5.32657	-5.20908	-4.81523	-5.31495	-5.0407	0.629796	0.93375	11546
ENSMUSG00000070368	-5.37141	-5.33352	-5.43581	-5.65971	-6.24421	-5.27545	0.288649	0.735155	6721
ENSMUSG00000041775	2.56527	2.46399	2.56472	2.39168	2.32933	2.18543	0.0303224	0.283109	1832
ENSMUSG00000079033	-5.20373	-4.42996	-5.68761	-5.2872	-5.30045	-4.52433	0.883562	0.986097	15337
ENSMUSG00000026014	-1.55924	-1.62896	-1.42383	-1.403	-1.7789	-1.51392	0.836358	0.977765	14644
ENSMUSG00000022973	1.09346	0.92518	0.882661	1.30076	1.04388	1.0353	0.214667	0.691418	5312
ENSMUSG00000044122	-3.42623	-4.36777	-3.70645	-2.8652	-3.26306	-3.17668	0.0738626	0.441115	2867
ENSMUSG00000032358	-6.01062	-6.9199	-6.54293	-5.94862	-6.16725	-5.92924	0.157948	0.620126	4358
ENSMUSG00000006169	-0.910122	-0.587789	-0.822397	-0.813663	-0.818347	-0.975862	0.432688	0.841299	8806
ENSMUSG00000040007	0.0451713	0.328493	0.255102	0.4802	0.467871	0.536607	0.0310538	0.286227	1857
ENSMUSG00000044795	-3.10799	-2.16895	-3.52882	-2.66927	-2.92148	-2.61796	0.654879	0.940595	11921
ENSMUSG00000057135	-5.19467	-5.52109	-5.1858	-6.07025	-6.2298	-5.74543	0.0166032	0.208264	1365
ENSMUSG00000070345	-2.95774	-2.65584	-2.77219	-2.16388	-1.98244	-2.08228	0.00216466	0.0832883	445
ENSMUSG00000066151	-1.41246	-1.62395	-1.22264	-1.23565	-1.35515	-1.58536	0.867021	0.983554	15090
ENSMUSG00000039456	0.707906	0.906512	0.928649	0.725794	0.892965	0.988967	0.846102	0.979266	14791
ENSMUSG00000044707	-1.13645	-0.724779	-0.838124	-1.2706	-1.01692	-1.12845	0.17026	0.637563	4571
ENSMUSG00000062551	2.0703	1.41853	1.69108	1.77956	1.09965	1.63474	0.472439	0.864365	9354
ENSMUSG00000039372	-1.36249	-1.52004	-1.43317	-1.6007	-1.5607	-1.44759	0.204927	0.682241	5143
ENSMUSG00000055670	1.4648	1.25847	1.43756	1.58912	1.27078	1.28354	0.964541	0.996673	16570
ENSMUSG00000048852	-5.87568	-6.79234	-6.44651	-5.86598	-6.06993	-5.98276	0.219011	0.693575	5402
ENSMUSG00000058287	-4.20292	-4.88443	-4.5709	-4.62484	-4.72221	-4.72824	0.524839	0.892682	10063
ENSMUSG00000094637	-2.99213	-3.4381	-3.34272	-2.70694	-2.99064	-3.0484	0.117113	0.541878	3700
ENSMUSG00000078688	-3.47065	-3.81581	-3.65471	-3.05206	-3.63033	-4.48165	0.870331	0.983554	15147
ENSMUSG00000053390	-2.52334	-2.67954	-2.55656	-2.85268	-3.0515	-3.14234	0.0118293	0.179451	1128
ENSMUSG00000048109	0.191758	0.387589	0.188521	0.811701	0.797718	1.02352	0.00320207	0.0972089	564
ENSMUSG00000024369	1.64161	1.73755	1.67322	1.71159	1.82496	1.80686	0.097815	0.504911	3317
ENSMUSG00000020827	2.50166	2.00047	2.51684	2.59261	2.22329	2.22945	0.96845	0.997594	16621
ENSMUSG00000005699	1.48021	1.23773	1.19373	1.57251	1.6412	1.48189	0.0597272	0.402301	2542
ENSMUSG00000034848	-0.540088	-0.659091	-0.550748	-1.16816	-1.58441	-1.26683	0.004491	0.111316	690
ENSMUSG00000033409	-2.4395	-2.70332	-2.72607	-2.7207	-3.18409	-3.3005	0.0893662	0.48276	3167
ENSMUSG00000039285	-1.652	-1.73861	-1.71664	-1.94637	-1.99506	-2.53935	0.0754385	0.445399	2900
ENSMUSG00000075256	-5.94181	-6.9148	-6.53669	-6.02094	-6.21104	-6.04255	0.267158	0.721459	6339
ENSMUSG00000055737	-2.13844	-2.1058	-2.11256	-2.14818	-2.27502	-2.08958	0.40285	0.824379	8367
ENSMUSG00000063251	-3.85359	-4.65045	-3.39958	-3.86823	-3.44101	-4.38615	0.886491	0.986097	15388
ENSMUSG00000051037	-1.77052	-1.3928	-1.70751	-3.30751	-3.73518	-3.02915	0.00183551	0.076096	413
ENSMUSG00000054102	-5.86934	-6.27888	-6.4517	-5.57405	-6.00341	-6.00164	0.203517	0.680989	5117
ENSMUSG00000071180	0.521293	0.705765	0.527538	0.341642	0.346919	0.414778	0.0287034	0.277747	1769
ENSMUSG00000072640	-2.05068	-1.77951	-2.13415	-1.92406	-2.81176	-2.33091	0.256745	0.717623	6120
ENSMUSG00000047889	-5.92457	-4.31328	-4.04364	-6.01825	-6.19805	-5.46959	0.144449	0.598851	4130
ENSMUSG00000059839	-2.26792	-2.57306	-2.36989	-3.26185	-3.04975	-3.40079	0.00357393	0.100646	608
ENSMUSG00000000568	3.92621	4.10116	3.70246	4.07615	4.18673	4.12488	0.140959	0.590935	4084
ENSMUSG00000011305	-3.44073	-2.75393	-2.94458	-3.71644	-2.93305	-2.70981	0.851525	0.980192	14869
ENSMUSG00000025934	-2.08586	-2.17896	-1.93001	-2.35147	-2.33821	-2.43672	0.0170294	0.210526	1385
ENSMUSG00000006498	0.421046	0.583005	0.486671	1.41945	1.51107	1.55522	8.55253e-05	0.0291433	50
ENSMUSG00000025969	-0.371605	-0.0876314	-0.314951	-0.339077	0.11748	-0.191934	0.494467	0.878215	9640
ENSMUSG00000028048	1.19114	1.34394	1.18177	1.11502	0.985523	1.16389	0.113996	0.537675	3629
ENSMUSG00000024125	-5.21679	-6.34511	-4.74003	-5.28159	-5.40351	-4.91659	0.663611	0.943782	12037
ENSMUSG00000070695	-3.26008	-3.44071	-3.43437	-3.15062	-3.33196	-3.38801	0.396332	0.820317	8272
ENSMUSG00000041417	2.0301	1.89746	1.77201	2.078	1.93833	1.96889	0.32897	0.770958	7306
ENSMUSG00000023033	-1.93105	-1.76381	-2.06877	-2.02857	-1.91926	-1.93361	0.699356	0.952734	12565
ENSMUSG00000005089	-2.76402	-2.75314	-2.67686	-2.8512	-2.34581	-2.55719	0.381105	0.810386	8046
ENSMUSG00000020857	6.34658	6.41415	6.33916	6.3616	6.50315	6.43761	0.227204	0.697624	5575
ENSMUSG00000059891	-4.62588	-5.0126	-4.72543	-4.15483	-4.3123	-5.02843	0.378787	0.809319	8012
ENSMUSG00000027434	-2.82751	-3.12339	-3.31762	-2.83371	-3.58394	-3.0099	0.852633	0.980244	14890
ENSMUSG00000049680	-0.516481	-0.34201	-0.674941	-0.695687	-0.866083	-0.833222	0.0584831	0.398784	2511
ENSMUSG00000070883	-3.47907	-3.176	-2.74428	-2.99417	-3.79784	-3.13037	0.622467	0.932219	11431
ENSMUSG00000028080	-3.45317	-3.66657	-3.4254	-3.26983	-3.22788	-3.30575	0.0357913	0.305349	2006
ENSMUSG00000033788	-3.6009	-3.76727	-3.79298	-3.54028	-3.89718	-4.32472	0.441257	0.847429	8915
ENSMUSG00000055805	-5.73497	-5.71351	-4.92227	-5.75036	-4.62396	-4.88029	0.438888	0.845386	8889
ENSMUSG00000004266	-4.9751	-5.31127	-4.86849	-6.05186	-6.19919	-6.19897	0.00151096	0.0709106	361
ENSMUSG00000090112	-2.20352	-1.79676	-2.20413	-2.15992	-2.24804	-2.3167	0.292184	0.738745	6772
ENSMUSG00000042505	-1.25275	-0.946	-1.0475	-1.46784	-1.1867	-1.30119	0.123834	0.557237	3805
ENSMUSG00000018379	0.570746	0.776105	0.690569	0.649598	0.614488	0.669876	0.606103	0.927881	11182
ENSMUSG00000096054	-1.35383	-2.23909	-1.97542	-1.24951	-2.21222	-1.92549	0.883792	0.986097	15343
ENSMUSG00000027202	-5.91268	-6.35993	-5.47455	-5.64088	-4.87212	-6.38308	0.604648	0.927395	11161
ENSMUSG00000021134	3.73742	3.9016	3.61653	4.46985	4.62713	4.43328	0.00173476	0.0739588	401
ENSMUSG00000022536	3.43189	3.57983	3.57104	3.76385	3.72285	3.87419	0.0169886	0.210345	1382
ENSMUSG00000055799	-1.96836	-1.91359	-2.23737	-2.10087	-2.43548	-2.28769	0.166837	0.63297	4513
ENSMUSG00000058571	-1.76583	-3.13862	-2.09104	-2.35902	-3.06063	-3.38419	0.305096	0.749473	6970
ENSMUSG00000048763	-5.59117	-5.03105	-6.32587	-5.58977	-6.12103	-5.95028	0.589987	0.921193	10963
ENSMUSG00000029279	-1.78172	-1.80317	-2.01169	-1.88791	-1.83044	-1.85638	0.927548	0.99171	16007
ENSMUSG00000029682	-5.25766	-6.95613	-5.94317	-5.98929	-6.22503	-5.5625	0.822819	0.976655	14420
ENSMUSG00000048251	1.26361	2.43808	1.74932	1.1763	2.52633	1.77321	0.988027	0.999452	16913
ENSMUSG00000052751	1.52529	2.05004	1.79158	1.44182	1.49623	1.69636	0.224522	0.696661	5515
ENSMUSG00000042828	-4.28269	-4.79812	-5.27872	-3.47129	-3.77279	-3.72465	0.0201646	0.228345	1512
ENSMUSG00000018160	1.41944	1.1996	1.16498	1.44575	1.27458	1.27008	0.523172	0.892277	10037
ENSMUSG00000019961	0.209238	0.83079	0.390647	0.231196	0.710036	0.376254	0.879059	0.985661	15270
ENSMUSG00000036006	-1.15375	-1.61782	-1.11657	-1.27251	-1.55814	-1.2373	0.768866	0.96787	13596
ENSMUSG00000028478	5.78594	6.00479	5.72481	5.82738	5.99704	5.94648	0.437326	0.844372	8868
ENSMUSG00000028676	-1.06791	-0.520992	-0.864984	-0.776029	-0.704813	-0.698141	0.600896	0.925955	11111
ENSMUSG00000070533	-4.91363	-4.6144	-4.2767	-3.83219	-5.71271	-4.96408	0.704824	0.95357	12651
ENSMUSG00000040565	1.56474	1.53328	1.39058	2.85321	2.85133	2.68517	7.31633e-05	0.0260979	48
ENSMUSG00000074577	-5.87339	-6.76774	-6.46028	-5.86114	-6.05337	-5.86204	0.177284	0.64874	4679
ENSMUSG00000075267	-5.04607	-3.99596	-4.89203	-4.79725	-3.93052	-4.02179	0.408012	0.827112	8446
ENSMUSG00000052783	-2.45778	-2.78916	-2.28511	-2.31315	-2.51366	-2.47623	0.658554	0.94205	11969
ENSMUSG00000060261	1.76997	1.55183	1.52907	1.68579	1.43682	1.25493	0.342405	0.780752	7509
ENSMUSG00000039068	1.77477	2.15065	1.93419	1.68084	1.85766	1.90229	0.337382	0.777581	7429
ENSMUSG00000039512	2.26402	2.45823	2.11584	2.21481	2.1333	2.08729	0.273811	0.726157	6456
ENSMUSG00000024122	1.95935	1.74147	1.88625	1.98229	1.83707	1.9079	0.574444	0.914008	10760
ENSMUSG00000017774	-1.33807	-1.60805	-1.17325	-0.872105	-1.51862	-1.53318	0.808845	0.974725	14208
ENSMUSG00000044860	-3.41251	-3.73473	-3.50101	-2.45838	-2.57698	-3.03041	0.0124009	0.183431	1157
ENSMUSG00000030110	-5.37663	-4.25367	-4.02757	-4.98721	-4.40969	-4.29188	0.98353	0.998932	16858
ENSMUSG00000031452	-4.84962	-5.25035	-6.43449	-4.44603	-4.03791	-4.78824	0.10606	0.52138	3483
ENSMUSG00000029405	4.24516	4.2991	4.15594	4.2877	4.35846	4.33386	0.115984	0.540668	3673
ENSMUSG00000041609	-2.40114	-2.76354	-2.10381	-1.59462	-3.00051	-1.87798	0.602622	0.92705	11130
ENSMUSG00000025991	-3.82994	-4.7092	-5.44521	-4.28448	-4.29553	-4.65771	0.633343	0.934514	11604
ENSMUSG00000074240	-6.00587	-5.4739	-4.72658	-4.92105	-3.87038	-5.56688	0.375364	0.808018	7954
ENSMUSG00000031488	-4.5967	-6.2764	-4.7092	-4.47505	-5.31228	-4.80001	0.606609	0.928099	11191
ENSMUSG00000074505	-2.14582	-2.92292	-2.34794	-2.07975	-2.60073	-2.7298	0.994775	0.999452	17029
ENSMUSG00000030406	1.0586	0.569462	0.944696	1.32834	0.844491	0.984515	0.398052	0.82153	8295
ENSMUSG00000043873	-5.60554	-6.0922	-5.37769	-5.9061	-6.23027	-5.88537	0.256496	0.717623	6112
ENSMUSG00000042496	-1.36187	-1.56162	-1.38539	-1.44758	-1.42907	-1.35294	0.722563	0.956563	12932
ENSMUSG00000007880	1.54322	1.36369	1.39755	1.6443	1.3069	1.3828	0.936481	0.992647	16151
ENSMUSG00000074570	-3.86651	-4.87781	-4.03992	-3.98126	-4.21582	-4.26882	0.760058	0.965481	13479
ENSMUSG00000041961	-3.26672	-4.10406	-3.60378	-2.97789	-4.05909	-3.43801	0.696157	0.952197	12518
ENSMUSG00000038020	2.97611	3.03362	4.24093	2.86722	3.63666	3.70122	0.976848	0.998482	16744
ENSMUSG00000028613	0.428545	0.341905	0.272713	0.698758	0.433054	0.404919	0.188481	0.663755	4862
ENSMUSG00000050910	3.00931	3.15118	2.86081	3.22625	3.05843	3.15938	0.219883	0.693597	5428
ENSMUSG00000069895	1.76291	1.88789	1.59316	2.00309	1.74502	1.99206	0.24005	0.710448	5785
ENSMUSG00000034297	-2.38603	-1.79651	-2.3392	-1.48696	-2.11121	-1.76358	0.213383	0.690759	5287
ENSMUSG00000039275	2.89189	3.01987	2.94933	2.92498	3.07059	3.0523	0.349938	0.78822	7601
ENSMUSG00000050538	0.560547	0.427767	0.611857	0.430717	0.435913	0.453682	0.166826	0.63297	4512
ENSMUSG00000047822	-2.8201	-3.27284	-2.91608	-2.73254	-2.99315	-2.91409	0.479142	0.868685	9444
ENSMUSG00000078994	-1.19578	-0.589541	-1.08796	-1.98359	-1.6431	-1.95748	0.0139692	0.194489	1226
ENSMUSG00000078800	-5.40257	-6.48973	-6.53009	-5.96887	-6.13503	-6.1402	0.881307	0.985871	15306
ENSMUSG00000048483	-2.3417	-2.14656	-2.03325	-2.52102	-1.75725	-2.05148	0.803118	0.973596	14123
ENSMUSG00000023025	1.07151	1.37825	1.24495	1.32622	1.51939	1.6017	0.106058	0.52138	3482
ENSMUSG00000070366	-1.35925	-1.37141	-1.59704	-1.08672	-1.33934	-1.56806	0.523047	0.892277	10035
ENSMUSG00000070837	-2.6947	-2.97016	-2.60691	-2.99307	-3.16052	-2.85513	0.155552	0.617235	4315
ENSMUSG00000011254	-2.38659	-2.32229	-2.87296	-2.64999	-2.60011	-2.2424	0.897048	0.986275	15573
ENSMUSG00000016255	-3.29464	-4.03453	-3.3651	-3.58339	-3.69834	-3.05105	0.716252	0.955062	12840
ENSMUSG00000069297	-4.87761	-5.43078	-5.71956	-5.46619	-4.67107	-4.72112	0.335624	0.776391	7401
ENSMUSG00000039968	-2.08758	-1.60589	-1.83811	-1.76949	-1.93567	-2.1592	0.569287	0.911356	10695
ENSMUSG00000003360	-2.63314	-2.22741	-2.9545	-2.61586	-2.57711	-2.33117	0.693087	0.95096	12479
ENSMUSG00000030641	-1.31816	-1.44292	-1.17327	-1.60919	-1.23889	-1.41492	0.454242	0.854861	9098
ENSMUSG00000022721	2.76237	2.85858	2.8004	3.0232	3.01389	2.96241	0.00465823	0.114103	699
ENSMUSG00000036617	-2.33609	-2.38999	-1.93054	-1.84623	-2.22648	-2.04742	0.381227	0.810386	8049
ENSMUSG00000021725	2.21612	1.8934	1.96377	2.27816	2.2355	2.13156	0.15	0.607882	4225
ENSMUSG00000026425	-1.21796	-1.03931	-1.4032	-0.95495	-1.16754	-1.08841	0.286649	0.734014	6686
ENSMUSG00000022390	2.99173	2.9995	2.96449	3.11907	2.92038	2.99414	0.682462	0.947468	12333
ENSMUSG00000021198	0.60614	0.590158	0.322081	0.72582	0.432304	0.518379	0.698975	0.952734	12557
ENSMUSG00000046169	-4.86612	-4.89303	-4.55349	-5.95925	-5.78034	-6.21325	0.00187499	0.0768751	417
ENSMUSG00000063047	-1.66193	-1.47248	-2.1508	-2.51214	-1.7981	-2.0133	0.302219	0.747866	6917
ENSMUSG00000032743	0.255426	0.333595	0.0905631	0.279907	0.158027	0.230586	0.965396	0.996864	16580
ENSMUSG00000026407	-3.8971	-4.74544	-4.87486	-3.95191	-4.2255	-4.06005	0.249294	0.714257	5973
ENSMUSG00000022805	-5.43761	-5.77917	-6.1235	-5.31444	-5.48531	-5.1162	0.102361	0.514998	3402
ENSMUSG00000052726	-2.31327	-2.74441	-2.88527	-2.22854	-2.38174	-2.50073	0.216682	0.693416	5348
ENSMUSG00000030583	1.9038	1.58891	1.72585	1.81685	1.3952	1.49683	0.338346	0.778023	7446
ENSMUSG00000079659	-2.79559	-2.54794	-2.95272	-2.43139	-2.60027	-2.52037	0.123607	0.556739	3801
ENSMUSG00000075270	-4.97224	-5.19032	-4.95172	-4.98198	-5.0159	-5.25908	0.702669	0.953411	12619
ENSMUSG00000020181	0.960184	0.638113	0.761993	1.01423	0.880925	0.640431	0.705841	0.953677	12671
ENSMUSG00000020121	0.508324	0.259724	0.200999	0.768021	0.253736	0.553812	0.315658	0.758714	7123
ENSMUSG00000040298	1.14529	1.27283	1.4997	1.11054	1.20424	1.1924	0.272819	0.725795	6436
ENSMUSG00000039914	1.69221	1.75295	1.53373	1.74913	1.65075	1.70279	0.593641	0.922147	11015
ENSMUSG00000024797	2.26326	2.59511	2.33178	2.28016	2.49676	2.56926	0.716325	0.955062	12842
ENSMUSG00000036057	3.05029	2.56572	2.98865	3.37429	2.94447	2.90299	0.391339	0.817252	8198
ENSMUSG00000027470	-2.39047	-2.55959	-3.10385	-2.67556	-2.57187	-2.649	0.821117	0.976324	14399
ENSMUSG00000018412	-1.36394	-1.24723	-1.09481	-1.58276	-1.15843	-1.39865	0.376439	0.808483	7969
ENSMUSG00000020690	-4.09185	-5.37677	-4.83527	-4.26624	-4.85776	-4.67508	0.703518	0.95357	12632
ENSMUSG00000028841	-3.94753	-3.54037	-4.33957	-3.44496	-3.49932	-3.22914	0.0876339	0.477862	3138
ENSMUSG00000004902	-2.32844	-2.57994	-2.20381	-2.20267	-2.722	-1.66206	0.618922	0.931374	11378
ENSMUSG00000006711	0.00700569	-0.064167	0.0159636	-0.338338	-0.541006	-0.189182	0.0310935	0.286227	1860
ENSMUSG00000019863	0.176835	0.641478	0.429377	-0.0350599	0.217019	0.155895	0.120741	0.549257	3763
ENSMUSG00000000374	1.40545	1.73493	1.60207	1.50245	1.6056	1.70904	0.836164	0.977765	14640
ENSMUSG00000034667	0.366643	0.510628	0.496163	0.640369	0.574537	0.661618	0.0335632	0.296069	1941
ENSMUSG00000021275	0.690819	0.399158	0.974666	0.818167	0.768107	0.903528	0.453282	0.854088	9087
ENSMUSG00000041297	-1.99377	-1.94647	-2.10498	-1.43497	-1.49238	-1.50043	0.000463568	0.0409134	194
ENSMUSG00000021371	-1.20105	-0.696661	-0.964426	-1.21909	-0.91493	-1.08977	0.518029	0.890198	9963
ENSMUSG00000036123	-5.87338	-6.78958	-6.44527	-5.86085	-6.06423	-5.97872	0.216196	0.693129	5340
ENSMUSG00000049658	1.1093	0.623049	0.924455	1.26686	1.08367	1.00063	0.226447	0.697469	5559
ENSMUSG00000042417	-1.12116	-1.4193	-1.49496	2.935	3.26376	3.0728	7.51624e-06	0.00989947	13
ENSMUSG00000034623	-4.58065	-6.8003	-5.06247	-4.43242	-4.95786	-4.98323	0.378611	0.809281	8010
ENSMUSG00000036661	-4.71841	-5.01377	-4.78975	-4.58946	-4.6348	-4.83123	0.250696	0.714474	6006
ENSMUSG00000052299	-0.526617	-0.282113	-0.359474	-0.736175	-0.762783	-0.771902	0.00728766	0.141313	883
ENSMUSG00000024186	1.96904	1.36944	1.91024	2.06048	1.50341	1.74917	0.935689	0.992647	16135
ENSMUSG00000024184	-2.39801	-3.02641	-2.48623	-2.58519	-3.75223	-3.09839	0.26305	0.719846	6256
ENSMUSG00000054469	1.14542	1.28804	1.40339	1.31176	1.37343	1.41573	0.335526	0.776334	7400
ENSMUSG00000073542	-2.03685	-1.54814	-1.34713	-2.88288	-2.10842	-1.91745	0.140578	0.590234	4078
ENSMUSG00000052595	-5.88825	-6.80432	-6.45673	-5.88726	-6.09116	-6.00327	0.227739	0.698682	5581
ENSMUSG00000054237	3.85486	4.11197	3.86173	3.74262	3.82345	3.88768	0.256348	0.717623	6109
ENSMUSG00000026354	-4.49223	-3.87762	-4.56619	-4.23789	-4.02177	-4.73874	0.948853	0.993656	16350
ENSMUSG00000026158	0.771765	0.663603	0.875221	0.485901	0.680444	0.823628	0.406708	0.826538	8423
ENSMUSG00000048874	2.81429	3.18902	2.90906	2.93356	2.89676	2.89502	0.611113	0.930832	11240
ENSMUSG00000026103	2.30011	2.48147	2.2959	2.47714	2.41215	2.45284	0.240406	0.710448	5792
ENSMUSG00000079440	-4.46616	-5.58433	-5.34505	-5.82499	-4.98289	-4.49368	0.954541	0.994935	16420
ENSMUSG00000037683	-3.4249	-2.96445	-3.58623	-3.45769	-3.14651	-3.00381	0.621686	0.932121	11415
ENSMUSG00000026955	-0.768896	-1.02446	-1.29793	-0.443875	-0.899375	-0.826088	0.213646	0.690759	5291
ENSMUSG00000042133	2.10468	2.19975	2.1198	2.07908	2.17685	2.04135	0.445016	0.848781	8976
ENSMUSG00000075307	-5.87038	-6.74511	-6.45181	-5.81601	-6.00186	-6.00002	0.190242	0.665983	4891
ENSMUSG00000027070	-3.9564	-4.03284	-2.97593	-3.15439	-4.21848	-3.20442	0.803268	0.973596	14125
ENSMUSG00000046338	-6.16052	-4.45634	-6.47012	-5.18646	-5.21566	-6.31346	0.873164	0.983617	15197
ENSMUSG00000045624	1.96594	2.39926	1.88981	1.60717	1.66373	1.6862	0.0542392	0.381435	2434
ENSMUSG00000068394	-1.70986	-1.58822	-1.77299	-1.71118	-1.80975	-1.7985	0.256117	0.717623	6106
ENSMUSG00000039117	1.90605	1.9607	1.88701	1.88357	1.55151	1.79955	0.165333	0.631661	4480
ENSMUSG00000074182	-1.5771	-1.66396	-1.86277	-1.59092	-1.62722	-1.26153	0.221499	0.695253	5454
ENSMUSG00000028287	-3.97845	-6.09352	-3.70893	-4.14888	-5.1779	-3.69662	0.78656	0.970882	13861
ENSMUSG00000028492	-4.88602	-6.62452	-4.71693	-5.04219	-4.98746	-5.1108	0.584876	0.918991	10897
ENSMUSG00000001985	-1.74824	-1.54306	-2.16772	-1.88884	-1.36494	-1.94688	0.757857	0.96502	13445
ENSMUSG00000028799	1.45527	1.31174	1.29916	0.968781	0.990169	0.698457	0.0115686	0.177557	1115
ENSMUSG00000078521	-0.698159	-0.325632	-0.478822	-0.624814	-0.290304	-0.319647	0.588658	0.920795	10945
ENSMUSG00000029049	-1.73646	-1.66583	-2.02135	-1.71841	-1.9077	-1.90565	0.788223	0.970882	13899
ENSMUSG00000057406	0.45422	0.499987	0.334371	0.754522	0.532871	0.699642	0.048471	0.360015	2304
ENSMUSG00000029205	-4.09258	-5.43873	-4.4	-5.05029	-5.13251	-5.06738	0.341937	0.780697	7499
ENSMUSG00000062329	-4.34255	-4.11991	-4.34339	-3.55226	-4.86541	-3.79164	0.653476	0.940241	11898
ENSMUSG00000035266	0.724227	0.74231	0.681164	0.494336	0.406364	0.275208	0.00808224	0.148481	932
ENSMUSG00000050552	4.62723	4.73283	4.68788	4.55768	4.65468	4.64444	0.215935	0.692755	5337
ENSMUSG00000053977	-5.09817	-5.86856	-5.05266	-5.77069	-5.73544	-5.31526	0.426668	0.837398	8723
ENSMUSG00000030059	0.648698	0.833971	0.635175	0.587133	0.59771	0.73432	0.452957	0.853757	9084
ENSMUSG00000007827	-0.0479531	-0.666851	-0.403985	-0.290864	-0.606238	-0.720634	0.492887	0.877071	9619
ENSMUSG00000040029	1.11872	1.53649	1.4624	0.971093	1.08691	1.38708	0.277922	0.728504	6532
ENSMUSG00000013921	5.60473	5.45542	5.7167	5.9146	5.565	5.62136	0.459633	0.857718	9173
ENSMUSG00000047586	-3.00766	-3.53341	-3.8856	-3.20019	-3.57343	-4.18745	0.667309	0.945285	12087
ENSMUSG00000031004	2.65391	2.93281	2.70803	2.70318	2.89636	2.58799	0.787554	0.970882	13883
ENSMUSG00000038611	1.82616	1.97071	1.79482	1.76212	1.52858	1.64591	0.0650121	0.415191	2681
ENSMUSG00000043068	-4.15105	-4.39072	-4.74964	-4.1696	-3.92866	-3.99213	0.100634	0.511902	3366
ENSMUSG00000032534	-0.959776	-1.13397	-1.31382	-0.953292	-1.14373	-1.34112	0.949633	0.993705	16360
ENSMUSG00000048402	-5.86996	-3.57833	-4.06833	-4.94933	-4.34506	-4.84578	0.787533	0.970882	13882
ENSMUSG00000059901	-3.79875	-4.23534	-4.73706	-4.15055	-4.62819	-4.59686	0.553485	0.903341	10487
ENSMUSG00000021311	-0.894954	-0.571622	-1.25054	-0.738897	-0.926525	-0.778895	0.679123	0.946148	12289
ENSMUSG00000033063	-3.31277	-3.63051	-2.78847	-3.56368	-2.65245	-3.19863	0.784362	0.970789	13831
ENSMUSG00000021913	-2.69564	-2.69942	-2.74453	-2.84141	-3.40785	-2.63738	0.341714	0.780423	7497
ENSMUSG00000025815	-2.19276	-2.84826	-2.38449	-2.3725	-2.83972	-2.66218	0.562868	0.907394	10621
ENSMUSG00000043241	0.105865	0.294003	0.162375	-0.255084	-0.207673	-0.0892773	0.00753619	0.144012	896
ENSMUSG00000074575	-3.22176	-3.53742	-3.17413	-3.52868	-3.46022	-3.56358	0.155088	0.616392	4308
ENSMUSG00000027790	-5.97228	-4.79159	-4.44225	-3.97694	-4.05331	-5.99481	0.650947	0.939837	11857
ENSMUSG00000042861	-6.06728	-6.76591	-6.60193	-6.19623	-5.32742	-5.61226	0.0818454	0.464641	3016
ENSMUSG00000039809	-1.88295	-2.56572	-2.0897	-2.04657	-1.99373	-2.28661	0.766059	0.966657	13566
ENSMUSG00000028631	-1.88402	-2.29745	-2.26661	-1.63988	-2.0156	-2.01342	0.227595	0.698366	5580
ENSMUSG00000028777	-6.10073	-6.99932	-5.75218	-6.16183	-5.69488	-6.22004	0.559856	0.905436	10587
ENSMUSG00000046572	0.778858	1.02567	0.827443	0.575178	0.552433	0.569328	0.0147075	0.197108	1277
ENSMUSG00000049232	0.129129	0.129066	0.277915	-0.136739	-0.0248132	-0.0784097	0.0119741	0.180317	1137
ENSMUSG00000049112	-3.51906	-3.11116	-3.33135	-3.53606	-3.0558	-3.17727	0.747848	0.962785	13299
ENSMUSG00000040650	-4.80766	-4.80087	-4.3981	-4.80724	-5.06495	-4.37142	0.761893	0.965877	13506
ENSMUSG00000031540	2.50635	2.58074	2.63561	2.71705	2.69416	2.52946	0.357675	0.793941	7712
ENSMUSG00000039633	3.63942	3.59326	3.44896	3.93025	3.48439	3.89016	0.247469	0.713937	5934
ENSMUSG00000052557	-1.00544	-2.02825	-1.54309	-1.39608	-1.8424	-1.89699	0.608203	0.929264	11206
ENSMUSG00000033054	-4.79975	-5.42641	-4.97048	-5.16233	-4.60825	-5.38075	0.961791	0.99611	16528
ENSMUSG00000062151	-6.08921	-7.0673	-6.62797	-6.20415	-6.354	-6.25474	0.321106	0.763607	7200
ENSMUSG00000060657	-1.9815	-1.94907	-2.0672	-1.84778	-1.98949	-1.71086	0.163069	0.628418	4443
ENSMUSG00000056596	2.82863	3.19382	3.07749	2.85784	3.24218	3.26376	0.63272	0.934474	11593
ENSMUSG00000044086	-0.587382	-0.680559	-0.661648	-0.546622	-0.528656	-0.509724	0.0193923	0.224871	1475
ENSMUSG00000020741	0.955877	0.850528	0.887919	0.971009	0.767117	0.898289	0.788059	0.970882	13895
ENSMUSG00000021679	-5.39271	-6.554	-5.19648	-6.1376	-6.28648	-6.17007	0.319661	0.7621	7178
ENSMUSG00000043557	-0.110815	-1.19539	-0.454434	-0.0818532	-1.49866	-0.291102	0.949173	0.993705	16353
ENSMUSG00000050530	1.96085	2.2824	1.92276	1.93752	1.96333	2.01097	0.505868	0.885007	9786
ENSMUSG00000074796	-1.21988	-1.17033	-1.1237	-0.794853	-1.16098	-1.06183	0.216422	0.69328	5345
ENSMUSG00000032640	2.12383	2.71233	2.17188	2.12973	2.1727	2.25608	0.479329	0.868819	9445
ENSMUSG00000039508	-5.66455	-4.71141	-4.58382	-4.73422	-5.17176	-4.71718	0.777974	0.969153	13742
ENSMUSG00000074004	-5.95207	-4.25666	-4.0012	-3.35666	-4.80458	-4.82827	0.630394	0.93375	11555
ENSMUSG00000020519	4.35813	4.453	4.11192	4.22226	4.22963	4.03715	0.292909	0.739488	6780
ENSMUSG00000037686	-5.65556	-5.40656	-5.03763	-3.79011	-4.96577	-4.63391	0.083231	0.467393	3049
ENSMUSG00000015647	-1.21257	-1.43268	-1.37197	-1.22189	-1.97084	-1.48063	0.394033	0.818568	8242
ENSMUSG00000038855	-4.5671	-4.68952	-4.73837	-5.1865	-4.15015	-5.43659	0.549209	0.901835	10421
ENSMUSG00000035834	-1.36618	-1.33268	-1.15904	-1.59034	-1.53639	-1.52885	0.0166026	0.208264	1364
ENSMUSG00000060012	-3.82333	-4.9673	-5.52791	-5.38505	-5.24572	-5.3371	0.336019	0.777055	7404
ENSMUSG00000039414	-1.05186	-1.43968	-1.23393	-1.28996	-1.21199	-1.24053	0.962812	0.996326	16544
ENSMUSG00000025971	1.77301	1.98962	1.91197	1.72603	1.82705	1.84434	0.276109	0.727547	6496
ENSMUSG00000060671	-5.14086	-3.98605	-3.53962	-3.82497	-4.14712	-3.9978	0.657774	0.941712	11958
ENSMUSG00000040720	-2.05857	-1.76934	-1.88577	-2.10872	-1.96274	-2.05383	0.21892	0.693575	5396
ENSMUSG00000038368	1.26983	1.51301	1.44889	1.35943	1.39	1.41726	0.785977	0.970882	13856
ENSMUSG00000068699	-3.26357	-2.74551	-3.03655	-2.63177	-2.91127	-3.06431	0.497979	0.878864	9700
ENSMUSG00000025785	2.71054	3.08272	2.74471	2.57921	2.5876	2.80955	0.254136	0.716841	6070
ENSMUSG00000051166	-0.554927	-1.15982	-0.828118	-0.613794	-0.648835	-0.772149	0.403255	0.824619	8373
ENSMUSG00000032338	-5.86289	-6.74272	-6.453	-5.82625	-6.01854	-6.01189	0.207081	0.685731	5170
ENSMUSG00000048661	-0.717759	-0.532129	-0.494156	-0.342126	-0.190123	-0.236257	0.0168981	0.210089	1377
ENSMUSG00000035355	-0.585454	-1.03233	-0.449954	-0.568818	-1.11754	-0.944915	0.47611	0.866316	9405
ENSMUSG00000048118	-1.5037	-1.32235	-1.449	-2.0672	-1.70585	-1.7772	0.0258209	0.263314	1679
ENSMUSG00000071659	2.28898	2.39059	2.2841	2.39396	2.16889	2.28169	0.618428	0.931363	11367
ENSMUSG00000055547	-5.85229	-6.73985	-5.36088	-5.81772	-6.02759	-6.02233	0.947914	0.993599	16328
ENSMUSG00000079588	-5.94189	-6.92805	-6.5247	-5.96954	-6.16105	-6.13473	0.267463	0.721864	6344
ENSMUSG00000026941	-1.09647	-1.15553	-0.988956	-1.25221	-1.24615	-1.64544	0.0993943	0.508616	3346
ENSMUSG00000078657	-4.02487	-5.46717	-5.6907	-6.09819	-6.32628	-4.84219	0.375179	0.807934	7948
ENSMUSG00000045205	-4.21896	-3.41249	-3.71674	-4.25295	-3.76934	-4.37843	0.306595	0.750089	6998
ENSMUSG00000087166	-0.622951	-1.23387	-0.716295	-1.03995	-1.5149	-1.19229	0.172637	0.641234	4607
ENSMUSG00000051950	1.80398	1.83229	1.7121	1.88688	1.63975	2.1385	0.516282	0.889637	9934
ENSMUSG00000038665	-2.36523	-2.49154	-2.39188	-1.88925	-2.18731	-1.86722	0.0168339	0.209903	1373
ENSMUSG00000026248	1.60905	1.91869	1.643	1.07706	1.07661	1.14176	0.00338952	0.098878	585
ENSMUSG00000038894	3.61854	2.82555	3.47027	5.27426	4.74243	5.08636	0.00391704	0.103993	644
ENSMUSG00000032253	-0.214323	0.0476246	-0.195113	-0.544473	-0.540213	-0.495075	0.00907958	0.156053	995
ENSMUSG00000054939	-2.48146	-2.30555	-2.29976	-1.93648	-3.18945	-2.97697	0.435968	0.843363	8851
ENSMUSG00000020246	-1.89781	-1.75861	-1.7421	-1.75336	-1.91972	-1.5383	0.633196	0.934514	11600
ENSMUSG00000025401	-1.93699	-2.02216	-1.90877	-2.01065	-2.41214	-2.00356	0.252309	0.715903	6034
ENSMUSG00000070337	-6.24654	-7.14756	-6.71103	-6.23383	-6.45474	-6.29084	0.234692	0.705558	5693
ENSMUSG00000024293	-1.28674	-1.33179	-1.16789	-0.846007	-0.92026	-0.690666	0.00604611	0.128156	806
ENSMUSG00000041238	1.34732	1.37877	1.15905	1.43168	1.53887	1.50746	0.0592094	0.400299	2531
ENSMUSG00000079283	1.2876	1.94325	1.65338	1.27513	1.83026	1.67174	0.893978	0.986275	15515
ENSMUSG00000053963	-3.41094	-3.08482	-3.30383	-3.31837	-3.12339	-3.64278	0.624385	0.932219	11457
ENSMUSG00000075272	-1.78174	-1.58773	-1.68683	-2.61367	-2.33319	-2.62303	0.0016148	0.0719021	383
ENSMUSG00000027806	-5.97707	-4.24609	-4.47753	-4.02439	-4.44127	-4.48158	0.356982	0.793592	7702
ENSMUSG00000033900	4.60121	4.96129	4.50894	4.7908	4.67855	4.82572	0.634211	0.935043	11613
ENSMUSG00000106379	1.79859	1.4179	1.27742	1.75703	1.46369	1.36456	0.883596	0.986097	15339
ENSMUSG00000029190	0.531922	0.660157	0.521996	0.896591	0.810061	0.823947	0.00634619	0.131424	826
ENSMUSG00000070576	2.53255	2.61358	2.26961	3.04076	2.82591	2.75758	0.0400297	0.324521	2112
ENSMUSG00000032840	-1.43428	-0.732867	-1.49089	-1.51736	-1.11849	-1.12454	0.907985	0.988273	15731
ENSMUSG00000040102	0.143868	0.36622	0.219954	-0.0429697	-0.0862894	-0.00998354	0.0136244	0.192951	1209
ENSMUSG00000044702	-4.94909	-4.4266	-3.93103	-5.4871	-5.01644	-5.00118	0.093592	0.493361	3248
ENSMUSG00000037134	2.18858	2.51214	2.28442	2.32621	2.35809	2.48704	0.595664	0.922904	11050
ENSMUSG00000038604	5.41632	5.06756	5.0184	5.46084	5.03155	5.17047	0.778619	0.969314	13753
ENSMUSG00000052698	-1.26366	-1.08751	-1.2345	-1.13649	-1.29027	-1.44227	0.414107	0.830325	8538
ENSMUSG00000034898	-3.54361	-3.71559	-3.58819	-3.91713	-3.72632	-3.80871	0.0559118	0.388681	2463
ENSMUSG00000056912	-5.94223	-6.91526	-4.84711	-6.00297	-3.8212	-6.04046	0.552125	0.902739	10472
ENSMUSG00000021614	0.359565	0.650206	0.343645	0.065382	0.358577	-0.112463	0.110069	0.530873	3550
ENSMUSG00000060180	-4.38675	-6.87542	-5.19497	-5.95666	-6.14346	-5.20153	0.73881	0.959037	13187
ENSMUSG00000042323	0.287547	0.0463409	-0.0183439	0.186536	0.216682	0.0692832	0.639367	0.936411	11690
ENSMUSG00000042104	-0.944841	-1.35208	-0.822729	-1.15963	-1.40387	-1.0524	0.434997	0.842675	8838
ENSMUSG00000078907	-2.09595	-2.59524	-1.59305	-2.40082	-2.07197	-1.60193	0.859752	0.981641	14996
ENSMUSG00000038773	-0.961337	-1.03006	-0.894613	-1.07328	-1.09718	-1.08073	0.0375352	0.314346	2043
ENSMUSG00000074852	-4.50503	-5.13594	-4.83697	-5.63533	-4.24764	-4.39732	0.896607	0.986275	15559
ENSMUSG00000066595	0.373966	0.681793	0.517852	1.05794	1.24101	1.23308	0.00366851	0.101994	615
ENSMUSG00000033955	1.30752	1.23864	1.5524	1.47296	1.41197	1.48204	0.411664	0.830007	8492
ENSMUSG00000070471	-2.02473	-2.08477	-1.72601	-1.97308	-1.85557	-2.02726	0.958197	0.996009	16472
ENSMUSG00000028360	-5.14116	-5.57236	-4.64692	-5.01203	-5.79074	-4.98889	0.721265	0.956401	12911
ENSMUSG00000073792	-1.34398	-1.17003	-1.27324	-1.51627	-1.28983	-1.42906	0.146664	0.60302	4164
ENSMUSG00000025857	0.876893	0.868287	0.577637	0.642901	0.323501	0.573173	0.131684	0.572821	3935
ENSMUSG00000107499	-2.46793	-2.79265	-2.7207	-2.72015	-2.96372	-2.8104	0.231899	0.702417	5652
ENSMUSG00000035623	-1.48508	-1.50467	-1.52512	-1.94517	-1.8567	-1.87859	0.000179677	0.0311779	97
ENSMUSG00000044139	2.61854	2.54172	2.71428	2.40525	2.91021	2.86696	0.576744	0.914721	10794
ENSMUSG00000032087	-2.12714	-2.04452	-1.93801	-1.8818	-1.59536	-2.13037	0.365094	0.79989	7815
ENSMUSG00000079258	-4.84176	-5.47512	-5.67101	-5.96906	-5.11013	-5.67921	0.50981	0.887342	9836
ENSMUSG00000029813	-3.68089	-4.7234	-3.81532	-3.37435	-3.98011	-3.25724	0.24804	0.714015	5947
ENSMUSG00000028961	2.35797	2.85949	2.33817	2.41354	2.53478	2.49677	0.842891	0.978804	14744
ENSMUSG00000026649	-1.95578	-2.46217	-2.12158	-2.15086	-2.36233	-1.8964	0.839838	0.978221	14692
ENSMUSG00000039058	0.97638	0.957623	1.04073	1.08701	1.34782	1.14828	0.0701947	0.430162	2794
ENSMUSG00000033083	-0.895989	-1.40514	-1.1519	-0.864912	-0.995573	-1.06922	0.333282	0.775819	7355
ENSMUSG00000070056	3.94379	3.51757	3.89159	3.79352	3.60782	3.83513	0.810164	0.975173	14224
ENSMUSG00000049871	-0.745144	-0.824559	-0.88522	-0.737473	-0.558172	-0.28827	0.100907	0.512254	3371
ENSMUSG00000060913	-5.31413	-5.02368	-5.17227	-4.94692	-6.36457	-6.24533	0.213531	0.690759	5289
ENSMUSG00000078689	-5.93618	-5.64334	-5.42636	-5.97341	-5.57112	-6.12875	0.373613	0.807252	7923
ENSMUSG00000070047	3.43993	2.73837	2.77523	3.57888	2.66253	2.89109	0.875561	0.984266	15231
ENSMUSG00000037343	2.09784	2.20395	2.0629	2.1953	2.18393	2.1575	0.261162	0.718939	6219
ENSMUSG00000070476	-3.06934	-2.76723	-2.84308	-2.79111	-2.74691	-2.50848	0.169898	0.637526	4562
ENSMUSG00000040225	0.712322	0.452164	0.348967	1.39306	1.04971	1.036	0.0146575	0.197108	1271
ENSMUSG00000047810	-4.00459	-4.64006	-3.97513	-4.41561	-4.4023	-3.98602	0.824108	0.976655	14442
ENSMUSG00000028106	-3.05465	-3.04648	-2.76962	-2.74917	-3.32926	-3.2967	0.468606	0.86172	9311
ENSMUSG00000058741	-1.50675	-2.56197	-2.60948	-1.95684	-2.61171	-2.80676	0.627086	0.93227	11517
ENSMUSG00000036885	1.60049	1.42898	1.45152	1.13415	1.08213	1.09039	0.00222995	0.0845612	451
ENSMUSG00000028184	-2.38526	-2.43263	-3.05953	-2.25962	-2.9441	-2.86354	0.846464	0.979278	14799
ENSMUSG00000040420	-2.73242	-2.61206	-2.51582	-2.7138	-1.84787	-2.75152	0.578153	0.915569	10812
ENSMUSG00000046982	0.132293	0.378342	0.239136	-0.04459	0.279215	-0.144386	0.20749	0.686018	5177
ENSMUSG00000071494	-4.98528	-6.14358	-5.41743	-4.42029	-4.85844	-6.2059	0.606882	0.928192	11194
ENSMUSG00000022263	2.07638	2.0024	1.86878	2.07584	2.01663	1.87735	0.934315	0.992564	16116
ENSMUSG00000026663	-0.693331	-0.792874	-0.560881	-0.684825	-0.751788	-0.799082	0.448635	0.850246	9034
ENSMUSG00000068748	5.29462	5.33918	5.23343	5.17282	5.15243	5.1512	0.0143491	0.195874	1254
ENSMUSG00000073557	-2.26361	-3.04664	-2.51155	-2.1745	-2.70497	-2.75598	0.84432	0.979154	14763
ENSMUSG00000032571	1.06273	1.1322	1.02572	0.986371	0.968628	0.935939	0.0334439	0.29555	1936
ENSMUSG00000091956	-2.1335	-2.50719	-2.39809	-0.423673	-0.526901	-0.470931	8.29415e-05	0.0289821	49
ENSMUSG00000063952	0.191657	0.263471	0.0483804	0.0906777	-0.130415	-0.157576	0.0815307	0.463777	3010
ENSMUSG00000038702	2.26186	2.30351	2.17872	2.06089	2.07564	2.128	0.0189379	0.222294	1457
ENSMUSG00000038658	0.264657	0.546121	0.277673	0.354711	0.382447	0.488834	0.6717	0.945595	12149
ENSMUSG00000048796	-1.65847	-1.43913	-1.43924	-1.41986	-1.65097	-1.46164	0.989281	0.999452	16940
ENSMUSG00000029202	-1.49854	-1.15946	-1.63652	-1.59295	-1.54147	-1.47162	0.516307	0.889637	9936
ENSMUSG00000033590	-5.87194	-6.74162	-6.45331	-5.64282	-5.99743	-6.003	0.167887	0.63575	4521
ENSMUSG00000033400	1.97733	2.22085	1.92021	2.1194	2.02432	2.21611	0.495789	0.87881	9658
ENSMUSG00000046321	-1.65255	-1.14484	-1.66786	-1.18207	-0.93463	-0.960065	0.0704983	0.430943	2801
ENSMUSG00000058152	-0.943468	-1.31055	-0.675793	-1.16403	-1.03267	-1.18019	0.4763	0.866316	9410
ENSMUSG00000030757	1.59692	1.34987	1.34065	1.31272	1.13053	1.17195	0.0894731	0.482811	3173
ENSMUSG00000005237	-2.0313	-2.60024	-2.44854	-1.67024	-1.95486	-2.34786	0.228579	0.699028	5597
ENSMUSG00000014786	-3.34684	-3.54183	-3.85772	-3.18021	-4.22934	-3.66683	0.760955	0.965813	13490
ENSMUSG00000040327	-1.25799	-1.4984	-1.06309	-1.39809	-1.6309	-1.32237	0.320351	0.762657	7192
ENSMUSG00000034731	1.73152	1.06801	1.48518	1.98071	1.4107	1.55241	0.443352	0.847972	8952
ENSMUSG00000035576	-5.91336	-5.8221	-5.45532	-5.27435	-5.99184	-5.96458	0.96344	0.996326	16552
ENSMUSG00000044791	3.25143	3.46695	3.20113	3.24579	3.17545	3.27254	0.433539	0.841782	8817
ENSMUSG00000034007	-1.94222	-2.24554	-2.04388	-2.20197	-2.34461	-1.76716	0.89527	0.986275	15535
ENSMUSG00000028300	3.5192	3.69998	3.56852	3.49606	3.4513	3.66012	0.510753	0.887675	9850
ENSMUSG00000019790	-0.269227	-0.175642	-0.166923	-0.678741	-0.684308	-0.452602	0.0084506	0.151803	953
ENSMUSG00000078671	-0.563516	-1.28358	-0.835223	-0.188624	-0.600037	-0.368048	0.102846	0.515996	3412
ENSMUSG00000021301	3.17857	4.4099	2.97072	3.36334	3.39402	3.50697	0.838231	0.978221	14666
ENSMUSG00000027075	-2.76531	-2.71476	-2.81416	-1.96043	-2.32536	-2.17169	0.00503769	0.117835	732
ENSMUSG00000062980	-6.06543	-5.80175	-6.58595	-5.85961	-5.47543	-5.99597	0.249897	0.714327	5989
ENSMUSG00000071252	-2.52119	-2.6204	-2.47336	-2.80906	-2.64831	-2.51783	0.27357	0.726134	6450
ENSMUSG00000057637	-2.48294	-3.16905	-2.80275	-2.52164	-2.62673	-2.57569	0.291312	0.73825	6754
ENSMUSG00000028176	-0.613741	-1.41615	-0.559804	-0.662965	-0.968431	-0.894686	0.945554	0.993599	16285
ENSMUSG00000037487	3.4732	3.575	3.37797	3.59975	3.45526	3.48175	0.636409	0.935915	11642
ENSMUSG00000045482	-2.0511	-2.61761	-2.44411	-1.30217	-2.4077	-2.1378	0.320947	0.763531	7197
ENSMUSG00000026605	-4.57854	-3.97405	-4.7282	-4.00943	-4.40333	-4.64196	0.811119	0.975406	14238
ENSMUSG00000046727	-0.305672	-0.531005	-0.475918	-0.028089	-0.130495	-0.0937839	0.00886137	0.154737	980
ENSMUSG00000004462	-0.312468	-0.0553827	-0.133797	-0.590507	-0.502857	-0.475092	0.0131444	0.189001	1190
ENSMUSG00000037416	-2.60018	-3.32268	-3.23663	-2.31201	-2.96164	-2.65473	0.236791	0.707317	5732
ENSMUSG00000043987	-0.101699	-0.230637	-0.145951	-0.0830749	-0.269069	-0.275165	0.536293	0.897803	10224
ENSMUSG00000005045	3.79574	3.93021	3.63839	4.08617	3.62748	3.8754	0.658402	0.94198	11967
ENSMUSG00000055421	-0.158559	-0.680544	-0.228259	-0.149365	-0.185308	-0.276122	0.416004	0.831038	8571
ENSMUSG00000036333	-0.995378	-1.13763	-1.1198	-0.744599	-0.957028	-1.02946	0.145812	0.60101	4154
ENSMUSG00000054836	1.16858	1.35027	1.06171	0.750325	0.925547	0.839018	0.0224467	0.242481	1585
ENSMUSG00000038056	2.68307	2.68201	2.43779	2.58585	2.36782	2.37831	0.220298	0.693883	5436
ENSMUSG00000029420	-5.92373	-6.2541	-5.39107	-4.79578	-4.64762	-5.93113	0.199964	0.677305	5055
ENSMUSG00000058056	-0.991488	-1.22974	-0.645612	-0.544359	-1.01844	-0.594738	0.355705	0.792647	7680
ENSMUSG00000022311	-1.0679	-1.63279	-1.33874	-0.967808	-1.34106	-1.34566	0.566473	0.909778	10661
ENSMUSG00000058006	-0.471413	-0.754754	-0.691675	-0.125564	-0.591472	-0.431893	0.187574	0.662604	4847
ENSMUSG00000013076	-3.9537	-3.39817	-3.56835	-3.52855	-3.67664	-3.83037	0.846347	0.979266	14797
ENSMUSG00000022364	-1.54861	-3.52182	-1.23377	-2.22531	-2.38198	-2.79635	0.644656	0.937871	11769
ENSMUSG00000049620	-3.41594	-4.42459	-4.34429	-4.46424	-4.01302	-4.019	0.785371	0.970882	13847
ENSMUSG00000022507	-1.18546	-1.40456	-1.18429	-0.523687	-0.776756	-0.736367	0.00571041	0.124843	783
ENSMUSG00000039828	-1.45612	-1.1962	-1.27113	-1.53687	-1.31571	-1.34372	0.430894	0.840571	8777
ENSMUSG00000042514	0.202308	-0.376385	-0.543501	0.148573	-0.477344	-0.345772	0.963617	0.996326	16555
ENSMUSG00000034883	-2.18189	-1.47541	-1.88822	-2.31411	-1.94082	-1.92938	0.426408	0.837398	8716
ENSMUSG00000029134	-1.76591	-2.45375	-2.35267	-2.12939	-2.4784	-2.11375	0.849187	0.980192	14829
ENSMUSG00000040706	0.0772343	0.0446691	0.276969	0.198798	0.255629	0.385172	0.182447	0.655154	4766
ENSMUSG00000072501	-2.07151	-2.29536	-2.0762	-2.18738	-1.76604	-2.32296	0.77681	0.968837	13728
ENSMUSG00000059834	-1.76129	-1.22163	-1.53782	-1.22069	-0.910945	-1.25544	0.119075	0.545129	3738
ENSMUSG00000009681	4.1982	3.71594	4.119	4.32281	4.0754	3.90285	0.667203	0.945269	12085
ENSMUSG00000049583	1.40116	1.02967	1.15888	1.29133	1.0833	1.13787	0.847454	0.979573	14811
ENSMUSG00000079003	4.49209	4.68795	4.38908	4.53191	4.54334	4.59853	0.718124	0.955749	12865
ENSMUSG00000071984	-3.61769	-3.9805	-3.90623	-3.64151	-3.93554	-3.73086	0.665929	0.944662	12069
ENSMUSG00000070808	-3.23719	-4.08129	-3.38255	-3.11452	-3.22703	-3.25113	0.234138	0.704925	5687
ENSMUSG00000020231	2.57154	2.50253	2.65366	2.49612	2.28899	2.56784	0.255959	0.717623	6103
ENSMUSG00000038827	1.51039	1.61703	1.46931	1.75405	1.79238	1.83709	0.00637934	0.131758	829
ENSMUSG00000012609	-1.98846	-2.02262	-1.73184	-1.73972	-2.34533	-2.24729	0.400227	0.822551	8331
ENSMUSG00000066279	-4.2353	-6.39005	-5.089	-5.74612	-4.50636	-5.29722	0.943192	0.993599	16252
ENSMUSG00000038132	1.33895	1.09068	0.807166	1.60051	0.460803	1.0455	0.910783	0.989126	15765
ENSMUSG00000048264	3.03204	2.95598	2.91188	2.97367	2.82018	2.83731	0.209206	0.687267	5212
ENSMUSG00000019856	-2.35659	-2.50202	-2.2947	-2.29922	-2.5791	-2.3353	0.860411	0.981742	15004
ENSMUSG00000034303	-2.79285	-2.6215	-2.82696	-2.94565	-2.83144	-2.4393	0.962492	0.9963	16541
ENSMUSG00000070420	-6.00815	-5.31534	-6.43403	-5.3961	-4.80128	-4.65817	0.0712949	0.432723	2821
ENSMUSG00000035916	-4.99469	-6.90519	-4.9653	-5.32269	-5.56857	-4.91156	0.624987	0.932219	11469
ENSMUSG00000052331	1.84095	1.88271	1.7624	1.73344	1.59071	1.58976	0.0324834	0.291652	1907
ENSMUSG00000073856	-4.44993	-5.34622	-4.11458	-4.29805	-4.51466	-4.89092	0.873364	0.983705	15201
ENSMUSG00000094012	-4.87044	-6.96365	-5.34565	-5.88169	-5.80291	-4.54446	0.700864	0.952734	12589
ENSMUSG00000021068	0.13734	0.286887	0.299146	-0.050736	0.164501	-0.11006	0.071176	0.432723	2815
ENSMUSG00000058057	-2.06281	-1.68587	-2.00798	-1.8937	-1.93623	-1.93644	0.979498	0.998482	16787
ENSMUSG00000014592	3.64418	3.54929	3.59713	3.80511	3.66142	3.68703	0.0807135	0.461891	2992
ENSMUSG00000034165	2.62691	2.71461	2.44789	3.03098	3.15082	3.22037	0.00499556	0.117203	729
ENSMUSG00000089687	-2.13868	-2.51077	-1.96469	-2.64176	-3.0639	-2.80111	0.0357911	0.305349	2005
ENSMUSG00000041073	1.95234	1.96173	1.68749	2.33098	1.94838	2.1278	0.132515	0.574997	3945
ENSMUSG00000038048	-4.54547	-6.38262	-5.42266	-4.96709	-4.73723	-5.92699	0.728341	0.958526	13007
ENSMUSG00000078794	2.30368	2.30305	2.00788	2.25713	2.26015	2.37144	0.43502	0.842675	8839
ENSMUSG00000034413	0.354361	0.156597	0.191378	0.297542	-0.100282	0.263665	0.599168	0.925153	11088
ENSMUSG00000079112	-5.55139	-5.9476	-6.39874	-5.13705	-6.01464	-6.00412	0.550769	0.902049	10453
ENSMUSG00000075217	-4.1124	-5.42077	-4.23091	-6.04883	-4.56666	-4.27127	0.616681	0.931363	11323
ENSMUSG00000037973	-2.49648	-2.49238	-2.44674	-2.18009	-2.59768	-2.47379	0.648902	0.939837	11819
ENSMUSG00000078235	2.09172	1.82011	2.09182	1.81893	1.52401	1.78035	0.0860679	0.473692	3111
ENSMUSG00000069184	-0.260331	-0.139074	-0.0110617	-1.07835	-0.877087	-0.826384	0.00168847	0.0731897	395
ENSMUSG00000078780	-5.91959	-6.94418	-5.15917	-5.25823	-5.22656	-6.09891	0.462342	0.858705	9217
ENSMUSG00000059406	-5.045	-5.10443	-3.97911	-4.1921	-4.484	-4.49565	0.447268	0.849071	9016
ENSMUSG00000079215	2.81599	2.76568	2.67924	2.61062	2.62164	2.54286	0.0260163	0.264425	1684
ENSMUSG00000075605	-3.61215	-2.89015	-3.27535	-3.45997	-2.83143	-3.10815	0.672434	0.945595	12162
ENSMUSG00000079165	-0.868686	-0.886771	-0.698707	-1.03554	-1.31901	-1.2243	0.0217069	0.238553	1558
ENSMUSG00000033960	1.68968	1.4143	1.4793	1.54634	1.24783	1.5881	0.64712	0.939392	11792
ENSMUSG00000078137	-6.0866	-5.39145	-5.94659	-4.82639	-4.5723	-6.16304	0.311976	0.756429	7058
ENSMUSG00000001911	3.48897	3.13126	3.40729	3.61394	3.31211	3.47845	0.417211	0.831705	8588
ENSMUSG00000028082	-1.03604	-1.408	-1.29127	-1.12883	-1.35189	-1.52912	0.597107	0.923914	11063
ENSMUSG00000006471	3.28403	2.9882	2.95429	3.08731	3.19626	3.04047	0.79048	0.970969	13939
ENSMUSG00000020658	4.02186	4.03557	3.95832	4.13072	3.92211	4.076	0.602847	0.927066	11134
ENSMUSG00000028136	1.98787	2.16584	1.99108	1.94448	1.9191	1.9645	0.154605	0.615472	4301
ENSMUSG00000060510	0.461404	0.703787	0.368966	0.456571	0.644004	0.668354	0.55045	0.902012	10448
ENSMUSG00000010607	2.16856	2.70974	2.28688	1.97727	2.37226	2.37033	0.519247	0.890357	9982
ENSMUSG00000071562	-4.77801	-5.14637	-4.22993	-5.33637	-5.1137	-4.87882	0.25812	0.71775	6149
ENSMUSG00000022902	-0.725792	-2.03214	-0.201641	-0.466332	-0.694259	-0.239973	0.405821	0.826073	8410
ENSMUSG00000071561	-4.19343	-5.44112	-3.36047	-3.90825	-3.7776	-3.80381	0.454137	0.854834	9096
ENSMUSG00000074227	-0.298082	0.187506	0.00867439	-0.305201	0.0637073	0.210958	0.914853	0.989737	15820
ENSMUSG00000024511	-0.72585	-1.16773	-0.7768	-0.862657	-0.825833	-0.548503	0.446304	0.849071	8997
ENSMUSG00000025952	-4.00672	-6.16768	-6.7184	-5.4474	-5.33883	-5.84625	0.922855	0.990666	15950
ENSMUSG00000030786	-0.412006	-1.14419	-0.783945	-0.615918	-0.800779	-0.613976	0.66393	0.943782	12041
ENSMUSG00000039873	0.798591	0.712913	0.779835	0.673341	0.613891	0.690999	0.0404225	0.326315	2121
ENSMUSG00000022223	0.946268	1.41143	1.24912	0.778766	1.32125	1.08872	0.539588	0.899988	10265
ENSMUSG00000031921	0.366923	0.232936	0.456553	0.279813	0.371659	0.360909	0.846638	0.979336	14802
ENSMUSG00000028909	-2.73139	-2.51506	-2.82819	-2.73149	-2.60125	-2.76004	0.95669	0.995497	16453
ENSMUSG00000040667	2.73659	3.18833	2.86386	2.65177	2.86948	3.00398	0.630941	0.93375	11567
ENSMUSG00000041544	-3.95046	-4.15392	-3.99744	-4.0789	-3.94802	-3.60643	0.367043	0.801155	7842
ENSMUSG00000020422	-1.67957	-1.55075	-1.95858	-1.94548	-1.99066	-1.88445	0.165343	0.631661	4481
ENSMUSG00000074673	-3.69353	-3.63258	-3.16034	-3.24925	-2.95666	-3.13822	0.113971	0.537675	3628
ENSMUSG00000042942	-2.04772	-2.16081	-1.57543	-1.871	-1.90009	-1.94113	0.900952	0.986639	15635
ENSMUSG00000032841	-4.15244	-4.47546	-3.66261	-4.04378	-3.82228	-4.05605	0.646699	0.939392	11787
ENSMUSG00000074849	-4.43175	-5.2678	-4.92082	-4.74446	-5.09463	-6.31896	0.392583	0.817264	8218
ENSMUSG00000031618	-4.17965	-5.697	-5.21701	-4.68196	-4.60838	-3.93964	0.287038	0.734179	6691
ENSMUSG00000032280	3.77295	3.47899	3.7512	3.93055	3.51385	3.70019	0.773593	0.968443	13676
ENSMUSG00000023806	3.77794	3.83741	3.95223	3.72401	3.78182	3.8106	0.216727	0.693416	5350
ENSMUSG00000007812	-0.605046	-0.496621	-0.619007	0.0242626	0.0445356	0.0607394	0.000104198	0.0291433	61
ENSMUSG00000069729	-1.42609	-1.84671	-1.97898	-1.23193	-1.58873	-1.5892	0.242476	0.71084	5840
ENSMUSG00000026207	0.839686	0.698914	0.77834	0.944441	0.558074	0.859878	0.908749	0.988716	15737
ENSMUSG00000071856	-1.81521	-2.12361	-1.68819	-1.62488	-1.86828	-1.36058	0.257705	0.71775	6141
ENSMUSG00000073530	-3.90562	-2.63083	-3.39776	-4.50321	-2.86073	-2.96283	0.849768	0.980192	14839
ENSMUSG00000074652	-5.66118	-6.25628	-6.32122	-6.19031	-6.07031	-5.82733	0.84156	0.978337	14728
ENSMUSG00000015702	-2.49446	-2.89364	-2.6055	-2.88647	-2.97354	-3.08699	0.0742812	0.442534	2874
ENSMUSG00000054676	-2.88885	-2.02836	-2.10657	-2.47832	-2.93614	-2.35197	0.491239	0.876357	9597
ENSMUSG00000034765	-4.71287	-5.30558	-3.97969	-2.17277	-1.98977	-1.95647	0.00251681	0.0888513	485
ENSMUSG00000026389	-2.87933	-3.08253	-2.92433	-3.59813	-3.30218	-3.0411	0.11076	0.53166	3567
ENSMUSG00000022253	1.1827	1.21636	1.21835	1.05137	1.26503	1.27301	0.905053	0.987228	15692
ENSMUSG00000046435	-6.09631	-6.68822	-6.30029	-6.09214	-6.31539	-5.59394	0.259357	0.71775	6187
ENSMUSG00000068551	0.939958	1.14952	1.0112	0.573491	0.645166	0.61721	0.00290588	0.0938765	530
ENSMUSG00000073723	-5.3815	-6.86751	-5.0915	-6.0045	-6.16376	-6.13023	0.594078	0.922147	11028
ENSMUSG00000038984	-1.07253	-1.21751	-1.31406	-1.2112	-1.17469	-1.26622	0.841615	0.978337	14729
ENSMUSG00000049323	-1.43142	-1.46602	-1.33055	-1.19295	-1.28916	-1.09232	0.0355857	0.30466	1999
ENSMUSG00000078554	-6.15604	-5.56095	-4.76016	-5.30507	-4.69067	-4.78771	0.275296	0.726994	6482
ENSMUSG00000039852	-2.82842	-4.27713	-3.653	-3.31664	-3.53111	-4.26487	0.827805	0.976655	14497
ENSMUSG00000050323	1.30784	1.4144	1.36611	1.13538	1.29295	1.34864	0.217072	0.693416	5360
ENSMUSG00000074582	-1.29886	-1.50193	-1.41463	-1.29123	-1.52536	-1.47967	0.785766	0.970882	13852
ENSMUSG00000025371	-0.0188656	0.235573	0.0055809	-0.115271	-0.0242107	-0.115063	0.140112	0.589875	4065
ENSMUSG00000078695	2.62307	2.58418	2.56151	2.58251	2.70106	2.60195	0.394902	0.819731	8247
ENSMUSG00000049999	1.35206	1.67263	1.63981	1.02943	1.18529	1.11451	0.0161678	0.206124	1343
ENSMUSG00000054958	-4.23904	-4.20117	-5.04053	-4.048	-5.02834	-3.62441	0.629034	0.933516	11536
ENSMUSG00000078507	-5.89204	-6.21949	-6.20451	-5.35245	-5.90249	-6.01093	0.20282	0.680137	5105
ENSMUSG00000078505	-4.42708	-6.10226	-6.41791	-6.03035	-5.66561	-4.13903	0.684142	0.948025	12355
ENSMUSG00000070577	-5.56249	-5.89209	-5.11305	-4.8151	-5.55579	-5.04165	0.288194	0.734971	6713
ENSMUSG00000068966	-0.851284	-0.914546	-0.959756	-0.824245	-1.11163	-0.770716	0.957021	0.995572	16459
ENSMUSG00000078716	-2.2738	-1.89056	-1.65359	-1.73305	-1.69856	-1.52915	0.209691	0.687814	5218
ENSMUSG00000037139	-3.98229	-3.68031	-4.13401	-5.21853	-4.13307	-4.203	0.193395	0.671933	4926
ENSMUSG00000006218	-2.78795	-2.29984	-2.94401	-2.80568	-2.46282	-2.19034	0.508404	0.886536	9819
ENSMUSG00000046312	-0.600936	-0.105778	-0.495806	-0.411676	-0.282222	-0.203472	0.565039	0.908669	10647
ENSMUSG00000070605	-1.13277	-0.93719	-0.914339	-1.50624	-1.23378	-1.25572	0.0390678	0.32067	2086
ENSMUSG00000078255	-4.55211	-5.52928	-5.74811	-4.91271	-4.54305	-4.8842	0.268126	0.722699	6352
ENSMUSG00000094618	-3.52265	-4.63424	-4.26166	-3.45069	-3.37464	-4.07486	0.269158	0.723662	6368
ENSMUSG00000094066	-5.07356	-2.50061	-1.56382	-3.91453	-2.23658	-1.98335	0.796162	0.971674	14029
ENSMUSG00000099518	-5.87652	-4.84366	-4.29961	-4.81396	-5.29074	-4.60131	0.846147	0.979266	14793
ENSMUSG00000041735	-2.46318	-3.87611	-4.82787	-2.35193	-3.61198	-4.18481	0.717682	0.955424	12861
ENSMUSG00000096750	-6.20256	-5.02166	-4.94215	-4.84701	-4.55517	-5.7158	0.550166	0.902012	10442
ENSMUSG00000078509	-3.01519	-6.52353	-2.45645	-3.7795	-3.13373	-3.19487	0.651186	0.93989	11862
ENSMUSG00000078506	-4.82173	-7.15887	-4.16951	-4.77301	-4.99688	-4.8174	0.597676	0.923914	11074
ENSMUSG00000078905	-0.274709	-0.019556	-0.120339	-0.514657	-0.480454	-0.779637	0.0195627	0.225726	1483
ENSMUSG00000089724	0.8595	1.02259	0.948925	0.784678	1.22322	0.932205	0.804067	0.973596	14133
ENSMUSG00000078262	-4.09405	-4.65006	-3.93456	-3.6018	-3.72408	-4.4499	0.428773	0.838878	8748
ENSMUSG00000070305	-4.34186	-5.42985	-5.03884	-4.71809	-5.06039	-5.14069	0.921143	0.990666	15918
ENSMUSG00000061911	0.0255855	-0.20446	-0.327545	-0.25857	-0.147175	-0.465518	0.431963	0.840926	8793
ENSMUSG00000070871	-1.90937	-2.37308	-2.42588	-1.9513	-2.00369	-1.79404	0.142982	0.594949	4113
ENSMUSG00000079006	-2.46366	-2.65957	-2.7337	-2.94451	-2.87816	-3.1218	0.0288227	0.278194	1773
ENSMUSG00000069307	-4.04902	-4.06836	-3.70185	-3.78462	-4.94858	-4.89065	0.204278	0.681542	5131
ENSMUSG00000049100	0.545465	0.587292	0.665549	0.67689	0.907272	0.621677	0.223044	0.695873	5488
ENSMUSG00000028249	-0.122161	-0.226746	-0.289559	0.139885	0.233639	0.102486	0.00401664	0.104837	656
ENSMUSG00000049225	1.67832	2.14141	1.82622	1.60903	1.83386	1.76626	0.392166	0.817264	8211
ENSMUSG00000049184	2.23695	1.93001	1.92339	2.29429	2.06275	2.10117	0.384979	0.81277	8110
ENSMUSG00000079722	-5.29772	-6.85395	-4.98783	-6.06969	-5.35688	-4.63354	0.639346	0.936411	11689
ENSMUSG00000095528	-2.5847	-3.96881	-2.32765	-3.15205	-3.29233	-2.64331	0.905822	0.987455	15705
ENSMUSG00000092083	-2.27163	-2.16966	-2.36324	-2.077	-2.30524	-2.02416	0.266209	0.721459	6313
ENSMUSG00000060260	-0.229874	-0.533567	-0.720896	0.143335	-0.0466075	-0.166315	0.0493748	0.362696	2329
ENSMUSG00000040280	-3.89642	-4.54323	-4.32849	-4.67862	-4.11566	-5.95367	0.315801	0.758791	7126
ENSMUSG00000059995	-0.0857415	-0.132032	-0.275368	-0.122608	-0.0855722	0.0871606	0.22371	0.69613	5501
ENSMUSG00000026447	-3.02675	-3.14811	-3.26143	-3.11507	-3.18407	-3.20215	0.780721	0.969673	13785
ENSMUSG00000078796	-6.02759	-6.91401	-6.55166	-5.94794	-6.17094	-6.18273	0.21299	0.690759	5279
ENSMUSG00000050105	1.96832	2.63186	2.24111	2.14837	2.85382	2.73353	0.363165	0.799024	7781
ENSMUSG00000033268	-4.6177	-4.80008	-4.51797	-4.60647	-4.94682	-4.79421	0.345612	0.783485	7551
ENSMUSG00000039546	2.39034	1.91172	2.6616	2.26078	1.94736	2.44836	0.717343	0.955424	12854
ENSMUSG00000059816	-4.13795	-4.87944	-4.59803	-4.18753	-4.06908	-4.37	0.230365	0.700838	5628
ENSMUSG00000078903	2.59782	2.60095	2.70336	1.9777	2.18863	2.19458	0.00292607	0.0943505	531
ENSMUSG00000078575	-6.20269	-6.05235	-3.38437	-6.23821	-4.39942	-5.39507	0.907406	0.988222	15721
ENSMUSG00000078259	-3.51472	-4.86928	-4.11219	-3.69079	-3.99332	-4.40261	0.773325	0.968396	13673
ENSMUSG00000070737	0.622703	0.267667	0.0965586	0.240941	-0.251619	-0.235179	0.140254	0.589885	4071
ENSMUSG00000078878	-1.17675	-0.788415	-0.846031	-2.12132	-1.46048	-1.50594	0.0363404	0.30875	2015
ENSMUSG00000078753	-4.72852	-5.90791	-5.70176	-6.13756	-5.07278	-6.26222	0.510558	0.887675	9846
ENSMUSG00000078752	-4.24102	-5.27883	-6.34155	-5.90984	-6.16041	-5.92947	0.308672	0.752304	7024
ENSMUSG00000078949	-4.22591	-4.96699	-4.90079	-4.1916	-4.29627	-4.509	0.224217	0.696661	5510
ENSMUSG00000058725	-1.10256	-1.1963	-0.977514	-0.979718	-0.895668	-1.09395	0.297602	0.742805	6859
ENSMUSG00000078880	0.801023	0.0397253	0.683246	-0.0989895	0.087697	-0.121656	0.0878599	0.478175	3146
ENSMUSG00000062232	3.1881	3.34463	3.10098	2.93156	3.0657	3.08132	0.0969175	0.501487	3309
ENSMUSG00000045349	1.30297	1.07757	1.52493	1.05779	1.022	1.2381	0.249296	0.714257	5974
ENSMUSG00000036492	-3.59185	-3.64134	-2.95105	-2.87407	-1.71616	-2.53355	0.0672769	0.420284	2740
ENSMUSG00000056752	-2.37984	-2.13114	-1.48323	-2.73432	-3.15203	-2.28472	0.11863	0.544733	3728
[truncated: 15,123 more rows]

## Sheet: q<0.05
rownames(data)	0 h_1	0 h_2	0 h_3	1 h_1	1 h_2	1 g_3	p.value	q.value	ranking	Average_0 h	Average_1 h	up/down
ENSMUSG00000027677	1.29041	1.36297	1.26815	0.80285	0.864192	0.772755	0.00023039	0.0343234	114	1.30718	0.813266	down
ENSMUSG00000013663	1.20658	1.21299	1.1709	1.47534	1.56189	1.49981	0.000399363	0.0397257	171	1.19682	1.51235	up
ENSMUSG00000072915	-0.0152366	-0.441599	-0.234033	-1.43194	-1.43674	-1.6022	0.000738281	0.0497671	254	-0.23029	-1.49029	down
ENSMUSG00000020745	4.73376	4.74335	4.75433	4.8614	4.84323	4.87	0.000317512	0.0386012	138	4.74381	4.85821	up
ENSMUSG00000078995	-3.51158	-3.8455	-3.84143	-6.10605	-6.29815	-6.23065	3.70947e-05	0.0192465	33	-3.73284	-6.21162	down
ENSMUSG00000067931	0.641399	0.794548	0.765021	1.9643	1.76704	2.00731	0.000176124	0.0311779	95	0.733656	1.91288	up
ENSMUSG00000027478	-1.52395	-1.60818	-1.54026	-2.14937	-2.11042	-2.10944	4.0469e-05	0.0197975	35	-1.55747	-2.12307	down
ENSMUSG00000050919	-5.02496	-5.11291	-5.20314	-6.32473	-6.19986	-6.38116	8.92054e-05	0.0291433	51	-5.11367	-6.30191	down
ENSMUSG00000071291	-2.0686	-2.07777	-2.0996	-3.18421	-3.21741	-2.9627	0.000207221	0.0325508	109	-2.08199	-3.12144	down
ENSMUSG00000069727	0.401574	0.468284	0.383989	-0.0222733	0.0245606	-0.0587414	0.000243051	0.0349708	119	0.417949	-0.018818	down
ENSMUSG00000038393	-1.21486	-1.06063	-0.991458	-2.65266	-2.94642	-2.69078	0.000122607	0.0291729	71	-1.08898	-2.76329	down
ENSMUSG00000058883	-2.12308	-1.93659	-2.07241	-3.25505	-3.21475	-3.21901	3.18423e-05	0.0181735	30	-2.04403	-3.2296	down
ENSMUSG00000040429	0.221328	0.573926	0.324444	-0.889439	-0.982696	-0.972622	0.000263279	0.0366493	123	0.373233	-0.948253	down
ENSMUSG00000058900	-1.72148	-1.44676	-1.48907	-2.68673	-2.56268	-2.63857	0.00031402	0.0386012	136	-1.55244	-2.62933	down
ENSMUSG00000056185	1.89315	1.73904	1.78358	1.21476	1.13543	1.03537	0.000613043	0.0452284	231	1.80525	1.12852	down
ENSMUSG00000014496	-3.37581	-3.21929	-3.50445	-1.14403	-1.1818	-1.1911	1.258e-05	0.0110314	19	-3.36651	-1.17231	up
ENSMUSG00000067424	0.462282	0.555012	0.43896	-0.469567	-0.402606	-0.451523	2.20392e-05	0.0150942	25	0.485418	-0.441232	down
ENSMUSG00000035329	1.60062	1.54086	1.28643	3.01474	3.27629	2.90114	0.000416628	0.0400759	178	1.47597	3.06405	up
ENSMUSG00000040128	1.5417	1.3689	1.47362	2.24221	2.49989	2.31083	0.000639729	0.0462171	237	1.4614	2.35098	up
ENSMUSG00000039879	1.6269	1.69119	1.75296	2.25565	2.29188	2.34711	0.000174917	0.0311779	94	1.69035	2.29822	up
ENSMUSG00000071256	0.740506	0.973646	0.907774	-0.0633039	0.0221043	0.113904	0.000594458	0.0446417	228	0.873975	0.0242349	down
ENSMUSG00000074579	-1.94347	-1.91034	-1.89087	-2.25877	-2.27068	-2.21649	0.000120168	0.0291729	70	-1.91489	-2.24865	down
ENSMUSG00000017677	1.7426	1.60206	1.68181	2.20993	2.1377	2.18928	0.000396219	0.0397257	170	1.67549	2.17897	up
ENSMUSG00000025880	-1.08905	-1.12125	-1.13744	0.679558	0.623463	0.646385	1.3471e-07	0.00117334	1	-1.11591	0.649802	up
ENSMUSG00000053178	-1.17167	-0.954529	-1.01005	-2.14991	-2.22886	-2.1043	0.000116484	0.0291433	67	-1.04541	-2.16103	down
ENSMUSG00000006498	0.421046	0.583005	0.486671	1.41945	1.51107	1.55522	8.55253e-05	0.0291433	50	0.496907	1.49525	up
ENSMUSG00000040565	1.56474	1.53328	1.39058	2.85321	2.85133	2.68517	7.31633e-05	0.0260979	48	1.4962	2.79657	up
ENSMUSG00000041297	-1.99377	-1.94647	-2.10498	-1.43497	-1.49238	-1.50043	0.000463568	0.0409134	194	-2.01507	-1.47593	up
ENSMUSG00000042417	-1.12116	-1.4193	-1.49496	2.935	3.26376	3.0728	7.51624e-06	0.00989947	13	-1.34514	3.09052	up
ENSMUSG00000035623	-1.48508	-1.50467	-1.52512	-1.94517	-1.8567	-1.87859	0.000179677	0.0311779	97	-1.50496	-1.89349	down
ENSMUSG00000091956	-2.1335	-2.50719	-2.39809	-0.423673	-0.526901	-0.470931	8.29415e-05	0.0289821	49	-2.34626	-0.473835	up
ENSMUSG00000007812	-0.605046	-0.496621	-0.619007	0.0242626	0.0445356	0.0607394	0.000104198	0.0291433	61	-0.573558	0.0431792	up
ENSMUSG00000071192	-4.09617	-3.80186	-3.68786	-2.10887	-1.78059	-2.10362	0.000333778	0.0386702	147	-3.86196	-1.99769	up
ENSMUSG00000090698	-3.66094	-3.91261	-3.72064	-2.42116	-2.1922	-2.27472	0.000131195	0.0291729	77	-3.76473	-2.29603	up
ENSMUSG00000023067	-3.22631	-3.25888	-2.85602	-0.939516	-0.946901	-1.13552	0.000127918	0.0291729	75	-3.11374	-1.00731	up
ENSMUSG00000079710	-2.48643	-2.47362	-2.72702	-1.59148	-1.4703	-1.47854	0.000326494	0.0386012	144	-2.56236	-1.51344	up
ENSMUSG00000116953	-0.0191264	-0.145977	-0.285162	-0.852157	-0.900536	-0.888549	0.000731513	0.0497671	251	-0.150089	-0.880414	down
ENSMUSG00000032425	-0.119142	-0.0418048	-0.0415299	-1.06279	-1.04578	-1.03493	3.46971e-06	0.00742605	8	-0.0674922	-1.04783	down
ENSMUSG00000087006	3.82244	4.04877	3.39567	6.40242	6.23907	6.29672	0.000204679	0.0325508	106	3.75562	6.31274	up
ENSMUSG00000062300	0.834004	0.990131	0.6861	1.85228	1.79435	1.85958	0.000377994	0.0396462	161	0.836745	1.8354	up
ENSMUSG00000078435	-0.545312	-0.280138	-0.325849	-1.22503	-1.31059	-1.26442	0.000496136	0.0418465	203	-0.383766	-1.26668	down
ENSMUSG00000098176	0.741453	0.776668	0.638937	0.296223	0.315298	0.336931	0.000719825	0.0493035	249	0.719019	0.316151	down
ENSMUSG00000025509	1.04936	0.993279	1.07337	0.57759	0.616155	0.673762	0.00034333	0.0386743	152	1.03867	0.622502	down
ENSMUSG00000051495	2.39301	2.613	2.24161	3.50955	3.52001	3.6382	0.0005899	0.0446417	226	2.41587	3.55592	up
ENSMUSG00000061544	-2.03384	-1.79344	-1.94784	-2.9487	-2.76837	-2.90474	0.000435328	0.0402902	185	-1.92504	-2.87394	down
ENSMUSG00000036863	-2.08776	-2.07702	-1.96444	-2.78705	-2.69484	-2.62646	0.000414481	0.0400759	177	-2.04307	-2.70278	down
ENSMUSG00000090641	0.538728	0.726222	0.506691	-1.0494	-1.09263	-0.980354	2.76728e-05	0.0180062	26	0.590547	-1.04079	down
ENSMUSG00000051705	-0.623827	-0.531672	-0.405248	-1.67536	-1.4515	-1.66575	0.000369629	0.0396462	156	-0.520249	-1.59754	down
ENSMUSG00000096433	-0.239547	-0.15505	-0.0734293	-1.21603	-1.11456	-0.943138	0.000549018	0.0439266	214	-0.156009	-1.09124	down
ENSMUSG00000010067	2.57407	2.70547	2.52987	3.72107	3.90832	3.7954	9.14274e-05	0.0291433	52	2.60314	3.80826	up
ENSMUSG00000029634	3.13784	3.15575	3.21659	2.79729	2.86566	2.78306	0.00052774	0.0434421	208	3.17006	2.81534	down
ENSMUSG00000024843	-0.0471547	-0.200714	-0.044515	0.670578	0.532403	0.602758	0.000429288	0.0402902	182	-0.0974613	0.601913	up
ENSMUSG00000022793	1.2563	1.27822	1.32103	0.695784	0.806558	0.815819	0.000283726	0.0379527	128	1.28518	0.77272	down
ENSMUSG00000056501	1.45609	1.10943	1.42792	2.63607	2.66658	2.90506	0.000553955	0.0441121	215	1.33114	2.7359	up
ENSMUSG00000021007	0.680989	0.778611	0.671771	0.23799	0.329175	0.292253	0.000606324	0.0451369	230	0.710457	0.286473	down
ENSMUSG00000092416	-2.96863	-2.71786	-2.7348	-4.59501	-4.24174	-4.2057	0.000484253	0.0418465	198	-2.8071	-4.34748	down
ENSMUSG00000068114	1.85058	1.80745	1.89091	2.31008	2.3621	2.33888	6.77278e-05	0.0246731	47	1.84965	2.33702	up
ENSMUSG00000028967	2.41377	2.6318	2.34134	3.6728	4.00118	3.80297	0.000458467	0.0409134	189	2.4623	3.82565	up
ENSMUSG00000027893	0.728133	0.648012	0.678269	0.957858	0.983104	0.99087	0.000324567	0.0386012	143	0.684805	0.977277	up
ENSMUSG00000064145	2.85641	2.94481	2.67404	3.70524	3.66666	3.61631	0.00056225	0.0441121	218	2.82509	3.66273	up
ENSMUSG00000037465	0.178575	0.625437	0.606315	3.72541	3.62384	4.03256	6.3636e-05	0.0246731	44	0.470109	3.79394	up
ENSMUSG00000059811	-0.303309	-0.318811	-0.314418	0.23805	0.123964	0.16618	0.000130739	0.0291729	76	-0.31218	0.176065	up
ENSMUSG00000033669	0.238819	0.318543	0.299425	-0.352835	-0.546395	-0.321783	0.000735837	0.0497671	252	0.285596	-0.407004	down
ENSMUSG00000035325	2.02994	2.08191	2.04934	2.21604	2.22276	2.23628	0.000462225	0.0409134	192	2.05373	2.22502	up
ENSMUSG00000047473	1.47961	1.66378	1.52141	0.742729	0.685455	0.68257	0.000134847	0.029226	79	1.55493	0.703585	down
ENSMUSG00000030145	0.270819	0.0593424	0.303936	1.17506	1.12227	1.11284	0.0003041	0.0386012	133	0.211366	1.13672	up
ENSMUSG00000032641	3.50973	3.31557	3.23917	4.8202	4.81773	4.64449	0.000144685	0.0292492	83	3.35482	4.76081	up
ENSMUSG00000049728	2.12692	2.15247	2.0597	1.64576	1.55795	1.46088	0.000749338	0.0499228	257	2.11303	1.55487	down
ENSMUSG00000063953	2.16306	2.19328	2.07097	2.54653	2.64588	2.57775	0.000681349	0.0476165	245	2.14244	2.59005	up
ENSMUSG00000054364	-0.519342	-0.646608	-0.653419	0.575177	0.641568	0.623576	1.41137e-05	0.0110945	21	-0.606456	0.61344	up
ENSMUSG00000020423	0.739172	1.03797	0.908421	4.79039	5.09642	4.82107	6.63802e-06	0.00989947	11	0.895188	4.90263	up
ENSMUSG00000039989	2.93317	3.12068	2.96989	4.6216	4.87436	4.68268	5.57144e-05	0.0221847	43	3.00791	4.72621	up
ENSMUSG00000006134	0.316136	0.299284	0.356342	0.634141	0.735433	0.725067	0.000502063	0.0421389	204	0.323921	0.698214	up
ENSMUSG00000116429	0.727327	0.547842	0.848827	2.23309	2.14894	2.28593	9.46459e-05	0.0291433	54	0.707999	2.22266	up
ENSMUSG00000038418	1.46547	1.10539	1.17764	6.65496	6.79493	6.71828	1.25729e-06	0.00358789	6	1.2495	6.72272	up
ENSMUSG00000029581	2.87171	2.91672	2.8381	3.22902	3.17256	3.26627	0.000613597	0.0452284	232	2.87551	3.22262	up
ENSMUSG00000003545	-0.900294	-2.42392	-1.70494	5.61096	5.39123	5.32946	9.1827e-05	0.0291433	53	-1.67638	5.44388	up
ENSMUSG00000021670	1.6868	1.55036	1.47173	2.57253	2.43087	2.46964	0.000261804	0.0366493	122	1.56963	2.49101	up
ENSMUSG00000020361	3.15275	3.14567	3.19893	3.53409	3.57	3.60387	0.000103187	0.0291433	60	3.16578	3.56932	up
ENSMUSG00000052837	-3.34996	-5.02989	-4.71947	1.34391	1.17905	1.34182	0.000402765	0.0397257	172	-4.36644	1.28826	up
ENSMUSG00000055148	-1.92663	-1.90674	-1.81329	1.27014	1.09601	1.24897	1.17827e-06	0.00358789	5	-1.88222	1.20504	up
ENSMUSG00000022905	1.46444	1.51111	1.44042	1.82105	1.84611	1.86647	0.000110085	0.0291433	64	1.47199	1.84454	up
ENSMUSG00000029595	-4.04651	-3.33146	-4.49096	0.476681	0.100154	0.103457	0.000313911	0.0386012	135	-3.95631	0.226764	up
ENSMUSG00000054206	0.0658669	0.116118	0.163765	1.20433	1.20428	1.11657	1.28856e-05	0.0110314	20	0.11525	1.17506	up
ENSMUSG00000038612	2.57183	2.79051	2.61983	3.91862	4.06691	4.12636	0.000109668	0.0291433	63	2.66072	4.0373	up
ENSMUSG00000040435	3.08135	2.79096	3.00508	4.43826	4.87266	4.52719	0.00047639	0.0414048	197	2.95913	4.6127	up
ENSMUSG00000015312	-0.639875	-1.34055	-0.813617	4.17636	4.18435	4.02206	2.01305e-05	0.0149859	23	-0.931346	4.12759	up
ENSMUSG00000041429	-1.09662	-1.10398	-1.206	-1.50787	-1.54969	-1.49393	0.000615478	0.0452284	233	-1.13553	-1.51716	down
ENSMUSG00000037034	-3.7221	-3.92367	-4.14645	-2.09759	-2.1566	-2.48109	0.000593746	0.0446417	227	-3.93074	-2.24509	up
ENSMUSG00000024014	-3.5127	-3.96859	-2.87735	0.723884	0.139578	0.603093	0.000408636	0.0397538	176	-3.45288	0.488852	up
ENSMUSG00000031538	1.03034	0.892356	1.1944	2.83064	2.77006	2.97261	6.75467e-05	0.0246731	46	1.03903	2.85777	up
ENSMUSG00000028681	-2.23082	-2.11617	-2.1043	-2.92192	-3.00154	-3.15919	0.000403707	0.0397257	174	-2.15043	-3.02755	down
ENSMUSG00000049892	-5.9721	-6.65674	-6.55305	-4.29157	-3.83027	-4.05829	0.000747024	0.0499228	256	-6.39396	-4.06004	up
ENSMUSG00000036432	1.42809	1.48603	1.60701	2.45597	2.72056	2.75915	0.000473365	0.0414048	195	1.50704	2.64522	up
ENSMUSG00000035678	-0.988138	-0.761165	-0.746157	-1.86983	-1.72653	-1.81393	0.000394447	0.0397257	168	-0.83182	-1.80343	down
ENSMUSG00000037573	0.499738	0.656663	0.42393	1.88533	2.19514	1.95162	0.000218715	0.033436	112	0.526777	2.0107	up
ENSMUSG00000019326	-4.43837	-4.99738	-4.70809	-2.75684	-2.69458	-2.94488	0.000423191	0.0402096	180	-4.71462	-2.79876	up
ENSMUSG00000040383	-0.33965	-0.240286	-0.310523	-0.622787	-0.659752	-0.655229	0.00038669	0.0396462	167	-0.29682	-0.645923	down
ENSMUSG00000042406	4.3172	4.48922	4.43604	5.12726	5.36463	5.30105	0.000622266	0.0455318	234	4.41415	5.26431	up
ENSMUSG00000022863	3.02554	2.89997	2.96795	3.74883	3.66483	3.89053	0.000434409	0.0402902	184	2.96448	3.76806	up
ENSMUSG00000037868	-0.623485	-1.48711	-1.29262	6.34663	6.40928	6.45394	8.8746e-06	0.0101301	15	-1.1344	6.40328	up
ENSMUSG00000031668	1.16543	1.27558	1.02127	2.64571	2.47479	2.71958	0.000145921	0.0292492	84	1.15409	2.61336	up
ENSMUSG00000040857	-1.01438	-1.04722	-1.49463	0.478659	0.527129	0.562715	0.000403067	0.0397257	173	-1.18541	0.522834	up
ENSMUSG00000029337	-1.6172	-1.66066	-1.99494	-0.343031	-0.292996	-0.249629	0.00028073	0.0378477	127	-1.7576	-0.295219	up
ENSMUSG00000028874	-5.05988	-5.08886	-5.17846	-4.47467	-4.52842	-4.48994	9.77729e-05	0.0291433	56	-5.10906	-4.49768	up
ENSMUSG00000021250	1.9652	0.661945	1.30313	5.80326	6.01218	5.74379	0.000295005	0.0386012	130	1.31009	5.85308	up
ENSMUSG00000024912	-4.26277	-4.86238	-4.51536	-1.40619	-1.01707	-1.0147	9.70072e-05	0.0291433	55	-4.54683	-1.14599	up
ENSMUSG00000023034	3.9307	2.6658	3.11816	7.42	7.53746	7.28726	0.000377688	0.0396462	159	3.23822	7.41491	up
ENSMUSG00000026675	-0.0120576	-0.149307	-0.111938	0.602135	0.693079	0.697791	0.000125223	0.0291729	73	-0.0911009	0.664335	up
ENSMUSG00000010047	3.4155	3.59077	3.47053	2.85984	2.86482	2.82748	0.000268374	0.0370572	124	3.49227	2.85072	down
ENSMUSG00000053560	-2.31487	-2.50806	-2.63212	2.28828	2.34339	2.25814	9.56894e-07	0.00358789	3	-2.48502	2.29661	up
ENSMUSG00000052684	4.14334	3.71118	3.94743	6.23145	6.19259	5.94333	0.00014286	0.0292492	81	3.93398	6.12246	up
ENSMUSG00000071076	5.4961	5.30087	5.2487	6.41928	6.31106	6.46208	0.000279836	0.0378477	126	5.34856	6.39747	up
ENSMUSG00000047976	2.06097	1.92495	1.73147	4.08295	3.7177	4.11098	0.000201428	0.0325508	105	1.90579	3.97055	up
ENSMUSG00000003032	-0.0288978	-0.205169	0.205642	1.63038	1.61832	1.43332	0.000312331	0.0386012	134	-0.00947475	1.56067	up
ENSMUSG00000033863	2.13316	1.57847	1.9983	3.86035	3.8373	3.79065	0.000332434	0.0386702	146	1.90331	3.82943	up
ENSMUSG00000034968	-3.27296	-3.36959	-3.19669	-1.53043	-1.50369	-1.44593	5.71383e-06	0.00978322	10	-3.27975	-1.49335	up
ENSMUSG00000042622	-0.352824	-1.22419	-0.87584	2.76728	2.862	2.77157	0.000143513	0.0292492	82	-0.817619	2.80028	up
ENSMUSG00000018143	-0.94651	-0.813962	-0.942437	0.369524	0.359668	0.37196	8.38341e-06	0.0101301	14	-0.900969	0.367051	up
ENSMUSG00000039910	1.94884	1.42884	1.93625	3.47029	3.57325	3.5629	0.000537201	0.0435372	210	1.77131	3.53548	up
ENSMUSG00000024042	0.410594	0.368168	-0.105089	2.23472	2.20186	2.41948	0.000322296	0.0386012	142	0.224558	2.28536	up
ENSMUSG00000090125	3.85672	3.91099	3.55208	5.63918	5.29824	5.47893	0.000336753	0.0386743	149	3.77326	5.47212	up
ENSMUSG00000094483	1.90272	1.80879	1.84059	2.574	2.42305	2.58057	0.000319184	0.0386012	140	1.8507	2.52587	up
ENSMUSG00000001288	0.437979	0.461641	0.76906	-0.860521	-0.727218	-0.684698	0.000383586	0.0396462	164	0.556227	-0.757479	down
ENSMUSG00000027660	-0.775512	-0.477309	-0.737374	0.799988	0.89767	0.884583	0.000102089	0.0291433	59	-0.663398	0.860747	up
ENSMUSG00000028645	1.34621	1.33362	1.17432	2.86493	3.05659	2.9207	3.06887e-05	0.018119	29	1.28472	2.94741	up
ENSMUSG00000003153	3.2563	3.09951	3.03097	4.83946	4.42885	4.71729	0.00038214	0.0396462	163	3.12892	4.66187	up
ENSMUSG00000040152	-4.45174	-4.01019	-3.77469	-0.301955	-0.85873	-0.318713	0.000185389	0.0314281	101	-4.07887	-0.493133	up
ENSMUSG00000053985	-0.0029528	0.120634	0.121176	-0.735668	-0.629815	-0.563688	0.000370331	0.0396462	158	0.0796188	-0.643057	down
ENSMUSG00000078779	-0.633034	-0.53414	-0.691459	-1.13277	-1.14182	-1.11073	0.000407052	0.0397538	175	-0.619544	-1.12844	down
ENSMUSG00000031907	2.70643	2.77265	2.78262	2.12992	2.08477	2.0224	6.73571e-05	0.0246731	45	2.7539	2.07903	down
ENSMUSG00000021453	3.42589	3.69037	3.6875	7.19174	7.0261	6.88691	1.02163e-05	0.0102078	16	3.60125	7.03492	up
ENSMUSG00000074934	-2.65303	-2.49107	-2.26328	-0.3289	-0.743903	-0.513075	0.000298365	0.0386012	131	-2.46913	-0.528626	up
ENSMUSG00000027944	3.65691	3.68056	3.69567	4.01597	4.02448	3.96033	0.000151569	0.0292492	88	3.67771	4.00026	up
ENSMUSG00000019256	0.541577	0.449261	0.431667	-0.232838	-0.370688	-0.331197	0.000123295	0.0291729	72	0.474168	-0.311574	down
ENSMUSG00000001627	3.69308	3.67635	3.64175	5.67796	5.61213	5.64489	1.37056e-07	0.00117334	2	3.67039	5.64499	up
ENSMUSG00000037966	2.42317	2.51804	2.36602	2.85298	2.84954	2.88862	0.000746413	0.0499228	255	2.43574	2.86372	up
ENSMUSG00000024190	1.178	0.922798	1.11428	3.6564	3.68452	3.79676	7.29627e-06	0.00989947	12	1.07169	3.71256	up
ENSMUSG00000020335	-1.37311	-1.10271	-1.12214	-2.89268	-2.49269	-2.6986	0.000493899	0.0418465	202	-1.19932	-2.69466	down
ENSMUSG00000023905	-0.420691	-0.863078	-0.11376	2.78433	2.56491	2.88627	0.000172501	0.0311779	93	-0.465843	2.74517	up
ENSMUSG00000028680	2.58678	2.29845	2.43001	3.55775	3.47767	3.597	0.000256892	0.0363513	121	2.43841	3.54414	up
ENSMUSG00000028557	2.86701	2.88539	2.89578	3.00593	2.98646	3.02051	0.000719885	0.0493035	250	2.88273	3.0043	up
ENSMUSG00000027428	0.256014	0.143107	0.16365	-0.364445	-0.281687	-0.286927	0.000340664	0.0386743	150	0.18759	-0.31102	down
ENSMUSG00000109865	3.97143	4.19355	4.04558	4.82992	4.75095	4.82155	0.000474218	0.0414048	196	4.07019	4.8008	up
ENSMUSG00000056749	4.50312	4.20573	4.30234	5.95376	5.81334	5.78951	0.000117194	0.0291433	68	4.33706	5.8522	up
ENSMUSG00000022602	-1.26086	-1.42751	-1.21028	5.95375	6.42774	6.08466	1.14174e-06	0.00358789	4	-1.29955	6.15539	up
ENSMUSG00000030486	-0.866449	-0.93975	-0.889942	-1.92496	-2.37366	-2.20145	0.000665465	0.0468892	243	-0.898714	-2.16669	down
ENSMUSG00000005483	4.61756	4.81051	4.56251	6.67067	6.87508	6.70237	2.93146e-05	0.0180062	27	4.66353	6.74937	up
ENSMUSG00000008384	-0.894031	-1.41477	-1.45305	3.48728	3.6193	3.70655	1.42553e-05	0.0110945	22	-1.25395	3.60438	up
ENSMUSG00000028063	1.80691	1.89522	1.91431	2.96221	2.78373	3.02118	0.000182093	0.0311779	100	1.87214	2.92237	up
ENSMUSG00000067370	-0.0772598	-0.234295	-0.174433	-1.00245	-1.15623	-1.24362	0.00031912	0.0386012	139	-0.161996	-1.1341	down
ENSMUSG00000000531	1.12526	0.812651	1.00856	3.0929	2.54791	2.93441	0.000540873	0.0435372	212	0.982157	2.8584	up
ENSMUSG00000018648	0.247494	0.730455	0.545922	2.12183	2.57643	2.44696	0.00065761	0.0468892	239	0.507957	2.38174	up
ENSMUSG00000033739	1.06422	1.13735	1.11789	0.547698	0.610811	0.504925	0.00012704	0.0291729	74	1.10649	0.554478	down
ENSMUSG00000027829	-0.0691111	-0.0731983	-0.140574	1.37748	1.42849	1.2054	3.64395e-05	0.0192465	32	-0.0942945	1.33712	up
ENSMUSG00000015605	0.775407	0.993601	0.70715	2.33598	2.22193	2.3718	0.000108456	0.0291433	62	0.825386	2.3099	up
ENSMUSG00000048546	-0.221044	-0.113249	-0.479423	1.10343	1.12989	1.19273	0.000225689	0.0341969	113	-0.271239	1.14202	up
ENSMUSG00000071341	0.615356	-1.04719	-0.660164	6.94274	6.81285	6.7389	0.000141772	0.0292492	80	-0.363998	6.8315	up
ENSMUSG00000049800	1.68081	1.71011	1.79565	2.16554	2.15127	2.25869	0.000655701	0.0468892	238	1.72886	2.19183	up
ENSMUSG00000024781	-0.66056	-0.742136	-0.713415	-1.00808	-1.07158	-1.08125	0.000462878	0.0409134	193	-0.70537	-1.05364	down
ENSMUSG00000026864	5.58579	5.44522	5.5103	5.99449	5.98163	6.03841	0.000370243	0.0396462	157	5.51377	6.00484	up
ENSMUSG00000063550	0.291187	0.229888	0.335634	0.736487	0.897723	0.83045	0.000661662	0.0468892	240	0.28557	0.821553	up
ENSMUSG00000029627	-0.152072	-0.0674877	-0.248816	-1.21084	-1.0947	-1.24065	0.000117445	0.0291433	69	-0.156125	-1.18206	down
ENSMUSG00000043421	2.09485	2.37841	2.0993	1.21301	1.27087	1.22098	0.000560336	0.0441121	217	2.19086	1.23495	down
ENSMUSG00000020621	2.17978	2.05321	2.11932	1.71	1.75116	1.74151	0.000578327	0.0444041	223	2.11744	1.73423	down
ENSMUSG00000024732	1.29288	1.37598	1.42603	1.85955	1.85267	1.90493	0.000272951	0.0373878	125	1.36496	1.87239	up
ENSMUSG00000027498	1.19169	1.15954	1.16824	0.936613	0.95061	0.951256	2.9446e-05	0.0180062	28	1.17316	0.94616	down
ENSMUSG00000034282	-2.27873	-2.41431	-2.12263	0.0810661	-0.546182	-0.333694	0.000583826	0.0446262	224	-2.27189	-0.26627	up
ENSMUSG00000028669	1.91356	1.95245	1.8919	1.69386	1.69229	1.70113	0.000237572	0.034648	117	1.9193	1.69576	down
ENSMUSG00000025645	0.103435	0.309819	0.310662	-1.04254	-0.836694	-0.99191	0.000206239	0.0325508	108	0.241305	-0.957047	down
ENSMUSG00000020948	2.41086	2.3404	2.31771	1.85562	1.8945	1.91616	0.000146967	0.0292492	86	2.35632	1.88876	down
ENSMUSG00000059395	-2.48083	-2.4868	-2.51363	-3.16852	-3.37551	-3.44064	0.000541609	0.0435372	213	-2.49375	-3.32822	down
ENSMUSG00000020311	0.686973	0.875889	0.755911	0.170164	0.0452757	0.103777	0.000539077	0.0435372	211	0.772924	0.106406	down
ENSMUSG00000052748	0.00173616	0.261316	0.161875	-0.980961	-1.04217	-0.792659	0.00053299	0.0435372	209	0.141643	-0.938597	down
ENSMUSG00000006024	3.02288	3.00621	3.03187	3.33376	3.34432	3.26825	0.000292617	0.0386012	129	3.02032	3.31544	up
ENSMUSG00000057894	2.40399	2.40782	2.4355	1.94881	1.79747	1.95132	0.000569371	0.0441121	221	2.41577	1.8992	down
ENSMUSG00000026199	1.49428	1.38829	1.54777	0.995675	0.932577	0.950814	0.000511662	0.042735	205	1.47678	0.959689	down
ENSMUSG00000019960	3.33787	2.85789	2.85484	5.31837	5.16093	5.26653	0.000181542	0.0311779	98	3.01687	5.24861	up
ENSMUSG00000020381	2.15253	2.24492	2.20413	1.7737	1.86005	1.78581	0.000487869	0.0418465	199	2.20053	1.80652	down
ENSMUSG00000029376	-0.383952	-0.343187	-0.476019	-0.828825	-0.833124	-0.885668	0.000493125	0.0418465	201	-0.401053	-0.849206	down
ENSMUSG00000029641	-2.98416	-2.69879	-3.03838	-1.50614	-1.46175	-1.16843	0.000514615	0.042773	206	-2.90711	-1.37877	up
ENSMUSG00000044792	1.37355	1.56889	1.3776	2.16524	2.24859	2.21873	0.000363509	0.0396462	155	1.44001	2.21085	up
ENSMUSG00000023755	2.85593	2.91909	3.00194	2.269	2.21421	2.25346	0.00011482	0.0291433	65	2.92566	2.24556	down
ENSMUSG00000013150	2.71472	2.67206	2.76031	2.16987	2.12157	2.12686	4.16901e-05	0.0198283	36	2.7157	2.13943	down
ENSMUSG00000024542	-0.695595	-0.809053	-0.636329	-1.42082	-1.44935	-1.43023	0.000150414	0.0292492	87	-0.713659	-1.43347	down
ENSMUSG00000043415	-3.02603	-3.06756	-2.71511	-0.885717	-1.36384	-1.19898	0.000565601	0.0441121	219	-2.93623	-1.14951	up
ENSMUSG00000035759	-2.2834	-2.19768	-2.18371	-3.18349	-2.99867	-3.11133	0.000146954	0.0292492	85	-2.22159	-3.09783	down
ENSMUSG00000063354	-3.74556	-4.18949	-3.52212	-1.18169	-1.55207	-1.32476	0.000385592	0.0396462	165	-3.81906	-1.35284	up
ENSMUSG00000075273	0.343047	0.403315	0.316497	-0.578592	-0.377748	-0.60124	0.000319283	0.0386012	141	0.354286	-0.519193	down
ENSMUSG00000040105	0.545802	0.666656	0.605732	-0.268288	-0.159192	-0.355234	0.00020079	0.0325508	104	0.606063	-0.260904	down
ENSMUSG00000020108	5.65088	5.56914	5.57334	6.27816	6.39048	6.22438	0.000230533	0.0343234	115	5.59779	6.29767	up
ENSMUSG00000022999	3.12709	3.27364	3.14906	3.91585	3.85668	3.94743	0.000164636	0.0311779	90	3.18326	3.90665	up
ENSMUSG00000017418	1.41136	0.968985	1.04755	3.20367	3.1496	2.97276	0.000211822	0.0329009	110	1.14263	3.10868	up
ENSMUSG00000031090	-0.0647965	-0.106887	-0.11909	-0.533212	-0.661185	-0.685011	0.000447032	0.0408591	187	-0.0969243	-0.626469	down
ENSMUSG00000089762	2.54746	2.69432	2.6896	5.07504	4.7145	5.0466	5.17797e-05	0.0216829	40	2.64379	4.94538	up
ENSMUSG00000035840	-0.309214	-0.304876	-0.0863948	1.04068	1.47468	1.22713	0.000526735	0.0434421	207	-0.233495	1.24749	up
ENSMUSG00000014303	2.25554	2.29049	2.27828	1.83968	1.81106	1.79456	1.03402e-05	0.0102078	17	2.27477	1.8151	down
ENSMUSG00000020325	-0.962137	-1.09211	-0.901882	-2.46072	-2.59274	-2.78131	0.00011606	0.0291433	66	-0.985375	-2.61159	down
ENSMUSG00000002059	2.74061	2.86374	2.73659	2.28065	2.25213	2.29771	0.0003269	0.0386012	145	2.78031	2.27683	down
ENSMUSG00000045087	-0.926137	-0.868095	-0.657032	-1.61578	-1.65804	-1.60549	0.000629093	0.0458354	235	-0.817088	-1.62644	down
ENSMUSG00000036941	-0.0549765	0.0530901	-0.123825	-0.820194	-0.887929	-1.03196	0.000421741	0.0402096	179	-0.0419038	-0.913361	down
ENSMUSG00000035397	-0.492063	-0.0851135	-0.162353	1.21831	1.22052	1.44026	0.000444054	0.0408591	186	-0.24651	1.29303	up
ENSMUSG00000038600	-4.74841	-5.02758	-4.74237	-2.58402	-3.17029	-2.97747	0.000603847	0.0451369	229	-4.83945	-2.91059	up
ENSMUSG00000046062	-1.96501	-1.8988	-1.81753	-0.690593	-0.708523	-0.448341	0.000170297	0.0311779	91	-1.89378	-0.615819	up
ENSMUSG00000030533	4.10334	4.16216	3.98848	4.89891	4.78677	4.76795	0.000359625	0.0396462	154	4.08466	4.81788	up
ENSMUSG00000046822	3.04456	3.05437	3.03966	2.87058	2.84446	2.84534	3.62264e-05	0.0192465	31	3.0462	2.85346	down
ENSMUSG00000027115	-0.905837	-0.847433	-0.953598	0.121295	-0.0567751	0.15818	0.000181766	0.0311779	99	-0.902289	0.0742334	up
ENSMUSG00000032501	-1.42345	-2.10835	-2.05178	1.15966	0.58382	0.956542	0.000567165	0.0441121	220	-1.86119	0.900008	up
ENSMUSG00000058258	4.85086	5.01626	4.79523	5.55196	5.61253	5.6392	0.000557165	0.0441121	216	4.88745	5.60123	up
ENSMUSG00000037594	0.87569	0.842071	0.865871	1.78837	1.67703	1.87906	0.000100432	0.0291433	57	0.861211	1.78149	up
ENSMUSG00000035828	0.859893	0.854037	0.799474	3.07469	2.81582	2.9671	1.07313e-05	0.0102078	18	0.837802	2.95254	up
ENSMUSG00000031853	-2.74032	-2.77719	-2.52484	-3.64572	-3.62356	-3.78713	0.000432364	0.0402902	183	-2.68078	-3.68547	down
ENSMUSG00000034168	2.46185	2.16152	2.36244	3.72065	3.56008	3.3972	0.000664804	0.0468892	242	2.3286	3.55931	up
ENSMUSG00000038806	0.773161	0.874412	0.844494	1.26697	1.28576	1.37638	0.000448633	0.0408591	188	0.830689	1.3097	up
ENSMUSG00000011427	-2.0428	-1.91806	-1.85686	-2.51115	-2.52932	-2.49906	0.000490564	0.0418465	200	-1.93924	-2.51318	down
ENSMUSG00000019235	0.235964	0.238272	0.140196	0.776976	0.679114	0.802547	0.000381062	0.0396462	162	0.204811	0.752879	up
ENSMUSG00000046975	-5.37814	-5.43173	-5.21755	-6.17564	-6.34842	-6.27284	0.000346208	0.0387437	153	-5.34247	-6.26563	down
ENSMUSG00000032515	0.559817	-0.145527	-0.068522	4.45723	4.38772	4.34905	4.53712e-05	0.0208294	37	0.115256	4.398	up
ENSMUSG00000027263	-1.67708	-1.68563	-1.67437	-2.03817	-2.05793	-2.06421	1.62321e-06	0.00397037	7	-1.67903	-2.05344	down
ENSMUSG00000048485	-0.69751	-0.580981	-0.670474	-1.64346	-1.83894	-1.52953	0.000460138	0.0409134	190	-0.649655	-1.67064	down
ENSMUSG00000045903	2.57959	1.43133	1.67825	7.22647	7.17503	6.6455	0.000205059	0.0325508	107	1.89639	7.01567	up
ENSMUSG00000060397	-1.28596	-1.21137	-1.06542	-2.74066	-2.43703	-2.35805	0.000578091	0.0444041	222	-1.18758	-2.51191	down
ENSMUSG00000050212	-2.23494	-2.06324	-2.17236	-0.403742	-0.900442	-0.761548	0.000714317	0.0493035	247	-2.15685	-0.688577	up
ENSMUSG00000046722	1.17277	1.18189	1.1315	1.47751	1.52661	1.46493	0.000177339	0.0311779	96	1.16205	1.48968	up
ENSMUSG00000035234	-0.997437	-1.10267	-0.850816	-1.77795	-1.74265	-1.75924	0.000460361	0.0409134	191	-0.98364	-1.75995	down
ENSMUSG00000062743	-0.426371	-0.315326	-0.51272	-1.7379	-1.90705	-2.0894	0.000213293	0.0329009	111	-0.418139	-1.91145	down
ENSMUSG00000039774	-2.1649	-2.0837	-2.26144	-3.18327	-3.00061	-3.09495	0.000233011	0.0343932	116	-2.17001	-3.09294	down
ENSMUSG00000044595	-0.787879	-0.45891	-0.358443	0.723889	0.657672	0.716658	0.000714654	0.0493035	248	-0.535077	0.699406	up
ENSMUSG00000048490	0.724116	0.95813	0.821472	0.0230532	0.0340369	0.155989	0.000677337	0.0475302	244	0.834573	0.0710262	down
ENSMUSG00000049858	2.49607	2.44869	2.32043	1.89437	1.84379	1.81021	0.000587454	0.0446417	225	2.42173	1.84946	down
ENSMUSG00000053950	-0.345858	-0.534215	-0.465643	0.120148	0.137877	0.228812	0.000694132	0.0483127	246	-0.448572	0.162279	up
ENSMUSG00000036975	-0.500192	-0.405717	-0.538478	-1.33904	-1.38376	-1.31729	3.95775e-05	0.0197975	34	-0.481462	-1.3467	down
ENSMUSG00000037816	2.39359	2.35213	2.23723	1.68018	1.54447	1.52529	0.000385663	0.0396462	166	2.32765	1.58331	down
ENSMUSG00000074811	1.00079	0.694229	0.87467	-0.310606	-0.163526	-0.232191	0.000377799	0.0396462	160	0.856563	-0.235441	down
ENSMUSG00000026181	3.30412	3.2666	3.27143	3.04973	3.02897	3.03538	5.28186e-05	0.0216829	41	3.28072	3.03803	down
ENSMUSG00000051703	2.8483	2.94431	2.90344	3.518	3.52282	3.64814	0.00019863	0.0325508	103	2.89868	3.56299	up
ENSMUSG00000038060	-0.733256	-0.702583	-0.687881	-0.352599	-0.317031	-0.298667	4.92922e-05	0.0216405	39	-0.707907	-0.322766	up
ENSMUSG00000020105	-0.348641	-0.205957	-0.45994	-1.42883	-1.51881	-1.63984	0.000238784	0.034648	118	-0.33818	-1.52916	down
ENSMUSG00000032593	-2.25204	-2.32235	-2.1681	-0.770148	-0.58724	-0.933812	0.000172178	0.0311779	92	-2.24749	-0.763733	up
ENSMUSG00000032392	-2.41616	-2.40993	-2.20547	-3.65796	-3.681	-3.65029	4.6228e-05	0.0208294	38	-2.34385	-3.66309	down
ENSMUSG00000057842	-1.61755	-1.55184	-1.63351	-2.40017	-2.59562	-2.36895	0.000342927	0.0386743	151	-1.60097	-2.45491	down
ENSMUSG00000069114	0.0864124	0.0850863	0.126761	1.2292	0.9699	1.27929	0.000395765	0.0397257	169	0.0994201	1.15946	up
ENSMUSG00000044452	-0.127449	-0.17559	-0.00020361	-0.943594	-0.834025	-0.844931	0.000251092	0.0358267	120	-0.101081	-0.874184	down
ENSMUSG00000049488	-0.0382342	0.0497961	0.158822	-1.02888	-0.88256	-1.01827	0.000152037	0.0292492	89	0.0567945	-0.976568	down
ENSMUSG00000051499	0.436518	0.584844	0.432134	-0.746843	-0.738975	-0.803501	2.10247e-05	0.0149993	24	0.484499	-0.763106	down
ENSMUSG00000074738	2.07422	2.02937	1.94224	1.5134	1.5334	1.46587	0.000303434	0.0386012	132	2.01528	1.50422	down
ENSMUSG00000004500	-1.41428	-1.2414	-1.39466	-2.24784	-2.431	-2.24271	0.000316846	0.0386012	137	-1.35011	-2.30718	down
ENSMUSG00000034640	2.01015	2.06398	1.85876	4.46947	4.6336	4.53155	5.04721e-06	0.00960203	9	1.97763	4.54487	up
ENSMUSG00000028337	-0.955275	-1.06677	-0.99481	-0.410892	-0.401509	-0.41089	5.31877e-05	0.0216829	42	-1.00562	-0.407764	up
ENSMUSG00000046733	-0.482454	-0.628599	-0.235105	0.636344	0.702561	0.663098	0.000662056	0.0468892	241	-0.448719	0.667334	up
ENSMUSG00000034738	-6.0421	-6.02148	-5.87871	-4.98168	-5.04203	-4.84675	0.000187464	0.0314683	102	-5.98076	-4.95682	up
ENSMUSG00000025377	1.72695	1.71857	1.65465	1.22637	1.29517	1.2656	0.000133571	0.029226	78	1.70006	1.26238	down
ENSMUSG00000038705	-1.0133	-1.18728	-1.04883	-0.241539	-0.251421	-0.204329	0.000101775	0.0291433	58	-1.08314	-0.23243	up
ENSMUSG00000051726	-1.13634	-1.55133	-1.39566	0.510839	0.264962	0.616611	0.00033426	0.0386702	148	-1.36111	0.464137	up
ENSMUSG00000038352	-4.59699	-5.35264	-5.14602	-1.95741	-2.15617	-2.43758	0.000425063	0.0402096	181	-5.03188	-2.18372	up
ENSMUSG00000049922	2.77724	2.72177	2.58402	2.1095	2.03612	2.13372	0.000737282	0.0497671	253	2.69434	2.09311	down
ENSMUSG00000045174	1.77958	1.67524	1.67567	1.16312	1.00312	0.972412	0.000636146	0.0461529	236	1.71016	1.04622	down
