# Supplementary material for: In vivo transition in chromatin accessibility during differentiation of deep-layer excitatory neurons in the neocortex
Source: Development. 2025 Jun 27;152(13):dev204564. doi: 10.1242/dev.204564 (PMC12268177; doi:10.1242/dev.204564)
Supplement: Table S8. — A summary of the expression levels of genes encoding PcG or TrxG components during neuronal differentiation from our RNA-seq dataset (Data S1) is shown. A list of the components of PcG and TrxG (Schuettengruber et al., 2017) used. As sex chromosomes were excluded from our analysis (as described in the Materials and methods) there were no data for genes on chromosome X. [file develop-152-204564-TableS8.xlsx]

## Sheet: PcG, TrxG
									Figure 2c_RNA-seq
																	Average				DEG_cluster
	Complex in PcG/TrxG	Geneid	genename	Chr	Start	End	Strand	Length	E12_1	E12_2	E13_1	E13_2	E14_1	E14_2	E16_1	E16_2	E12	E13	E14	E16	Clusters
PcG	Core PRC1	ENSMUSG00000018537	Pcgf2	chr11;chr11;chr11;chr11;chr11;chr11;chr11;chr11;chr11;chr11;chr11;chr11;chr11;chr11;chr11;chr11;chr11;chr11;chr11;chr11;chr11;chr11;chr11;chr11;chr11;chr11;chr11;chr11;chr11;chr11;chr11;chr11;chr11;chr11;chr11;chr11;chr11;chr11;chr11;chr11;chr11;chr11;chr11;chr11;chr11;chr11;chr11;chr11;chr11;chr11;chr11;chr11;chr11;chr11;chr11;chr11;chr11;chr11;chr11	97688823;97688823;97689792;97689820;97689820;97690528;97690961;97690961;97690961;97690961;97690961;97691684;97691684;97691684;97691684;97691684;97691684;97691858;97691858;97691858;97691858;97691858;97692027;97692027;97692027;97692027;97692027;97692045;97692369;97692369;97692369;97692369;97692369;97692369;97692504;97692504;97692504;97692504;97692726;97692726;97692726;97692726;97693416;97693416;976…	97690358;97690358;97690358;97690358;97690358;97691041;97691041;97691041;97691041;97691041;97691041;97691779;97691775;97691779;97691722;97691779;97691779;97691912;97691912;97691912;97691912;97691912;97692135;97692135;97692135;97692135;97692135;97692135;97692409;97692419;97692419;97692407;97692419;97692419;97692559;97692559;97692559;97692559;97692822;97692822;97692822;97692822;97693568;97693568;976…	-;-;-;-;-;-;-;-;-;-;-;-;-;-;-;-;-;-;-;-;-;-;-;-;-;-;-;-;-;-;-;-;-;-;-;-;-;-;-;-;-;-;-;-;-;-;-;-;-;-;-;-;-;-;-;-;-;-;-	3526	2331.69	2300.58	2230.68	2373.67	2829.73	2750.86	3063.14	3088.7	656.873	652.915	791.349	872.353	1
	Core PRC2	ENSMUSG00000006920	Ezh1	chr11;chr11;chr11;chr11;chr11;chr11;chr11;chr11;chr11;chr11;chr11;chr11;chr11;chr11;chr11;chr11;chr11;chr11;chr11;chr11;chr11;chr11;chr11;chr11;chr11;chr11;chr11;chr11;chr11;chr11;chr11;chr11;chr11;chr11;chr11;chr11;chr11;chr11;chr11;chr11;chr11;chr11;chr11;chr11;chr11;chr11;chr11;chr11;chr11;chr11;chr11;chr11;chr11;chr11;chr11;chr11;chr11;chr11;chr11;chr11;chr11;chr11;chr11;chr11;chr11;chr11;chr…	101191115;101191116;101193219;101193219;101193275;101193726;101193726;101193726;101193730;101194468;101194468;101194886;101194886;101194886;101195519;101195519;101195519;101197389;101198638;101199258;101199258;101199258;101199303;101199946;101199946;101199946;101199946;101199946;101199946;101200836;101200836;101200836;101200836;101200836;101200836;101203255;101203255;101203255;101203255;101203255…	101192999;101192999;101193303;101193303;101193303;101194422;101193806;101193806;101193806;101194549;101194549;101194981;101194981;101194981;101195697;101195697;101195697;101199383;101199383;101199383;101199383;101199383;101199383;101199986;101199986;101199986;101199986;101199986;101199986;101200927;101200943;101200927;101200927;101200927;101200927;101203451;101203451;101203305;101203451;101203451…	-;-;-;-;-;-;-;-;-;-;-;-;-;-;-;-;-;-;-;-;-;-;-;-;-;-;-;-;-;-;-;-;-;-;-;-;-;-;-;-;-;-;-;-;-;-;-;-;-;-;-;-;-;-;-;-;-;-;-;-;-;-;-;-;-;-;-;-;-;-;-;-;-;-;-;-;-;-;-;-;-	7440	176.254	192.764	347.6	334.248	548.984	599.401	792.51	797.513	24.7996	45.8231	77.1764	106.856	1
	PRC2 accessory proteins	ENSMUSG00000024193	Phf1	chr17;chr17;chr17;chr17;chr17;chr17;chr17;chr17;chr17;chr17;chr17;chr17;chr17;chr17;chr17	26933127;26934194;26934454;26934631;26935054;26935249;26935540;26935750;26935919;26936124;26936287;26936512;26936771;26937054;26937280	26933534;26934368;26934535;26934726;26935154;26935397;26935635;26935818;26936042;26936191;26936391;26936680;26936865;26937134;26937890	+;+;+;+;+;+;+;+;+;+;+;+;+;+;+	2429	221.694	225.222	485.128	503.917	726.324	807.031	856.239	845.524	91.996	203.591	315.635	350.301	1
	Core PR-DUB	ENSMUSG00000036792	Mbd5	chr2;chr2;chr2;chr2;chr2;chr2;chr2;chr2;chr2;chr2;chr2;chr2;chr2;chr2;chr2;chr2;chr2;chr2;chr2;chr2;chr2;chr2;chr2;chr2;chr2;chr2;chr2;chr2;chr2;chr2;chr2;chr2;chr2;chr2;chr2;chr2;chr2;chr2;chr2;chr2;chr2;chr2;chr2;chr2;chr2;chr2;chr2;chr2;chr2;chr2;chr2;chr2;chr2;chr2;chr2;chr2;chr2;chr2;chr2;chr2;chr2;chr2;chr2;chr2;chr2;chr2;chr2;chr2;chr2;chr2;chr2;chr2;chr2;chr2;chr2;chr2;chr2;chr2;chr2;chr2…	48949508;48949518;48949523;48949962;48949963;48950065;48950139;48950143;48950149;48953673;49018254;49018254;49018254;49018254;49018254;49018254;49064705;49065319;49086590;49086590;49086590;49099717;49099717;49099717;49099717;49099717;49118652;49118652;49118652;49118652;49118652;49169909;49169909;49169909;49231672;49231672;49245542;49245542;49245542;49245969;49246170;49250139;49250139;49250139;492…	48949549;48949549;48949549;48950175;48950175;48950175;48950175;48950175;48950175;48954067;49018325;49018325;49018325;49021440;49018325;49018325;49064757;49065517;49086652;49086652;49086652;49099809;49099809;49099809;49099809;49099809;49118805;49118876;49118805;49119012;49118805;49170013;49170013;49170013;49231848;49231848;49245557;49246206;49246206;49246206;49246206;49250241;49250241;49250241;492…	+;+;+;+;+;+;+;+;+;+;+;+;+;+;+;+;+;+;+;+;+;+;+;+;+;+;+;+;+;+;+;+;+;+;+;+;+;+;+;+;+;+;+;+;+;+;+;+;+;+;+;+;+;+;+;+;+;+;+;+;+;+;+;+;+;+;+;+;+;+;+;+;+;+;+;+;+;+;+;+;+;+;+;+;+;+;+;+	19632	741.276	806.163	767.742	1074.01	1346.24	1428.98	1484.29	1426.99	39.4111	46.9068	70.6811	74.1461	1
	Core PRC1	ENSMUSG00000025050	Pcgf6	chr19;chr19;chr19;chr19;chr19;chr19;chr19;chr19;chr19;chr19	47033619;47037238;47040044;47042766;47045810;47047947;47048108;47048800;47048990;47050451	47034685;47037324;47040142;47042793;47045918;47048006;47048163;47048896;47049089;47050845	-;-;-;-;-;-;-;-;-;-	2098	439.716	382.216	385.382	413.993	439.495	482.903	560.205	501.447	195.885	190.509	219.828	253.015	2
	Canonical PRC1	ENSMUSG00000000085	Scmh1	chr4;chr4;chr4;chr4;chr4;chr4;chr4;chr4;chr4;chr4;chr4;chr4;chr4;chr4;chr4;chr4;chr4;chr4;chr4;chr4;chr4;chr4;chr4;chr4;chr4;chr4;chr4;chr4;chr4;chr4;chr4;chr4;chr4;chr4;chr4;chr4;chr4;chr4;chr4;chr4;chr4;chr4;chr4;chr4;chr4;chr4;chr4;chr4;chr4;chr4;chr4;chr4;chr4;chr4;chr4;chr4;chr4;chr4;chr4;chr4;chr4;chr4;chr4;chr4;chr4;chr4;chr4;chr4;chr4;chr4;chr4;chr4;chr4;chr4;chr4;chr4;chr4;chr4;chr4;chr4…	120405281;120405307;120405366;120405381;120405428;120447033;120447033;120447033;120447033;120447033;120447147;120453243;120453244;120453244;120453244;120453244;120453244;120453752;120453752;120453752;120453752;120453752;120453752;120456285;120462013;120462013;120462013;120462013;120462080;120463075;120463075;120463075;120463075;120463075;120463075;120468235;120468235;120468235;120468235;120478002…	120405456;120405456;120405456;120405456;120405456;120448732;120447161;120447161;120447161;120447161;120447161;120453306;120453306;120453306;120453306;120453306;120453306;120453775;120453775;120453775;120453775;120453775;120454515;120456509;120462155;120462155;120462155;120462155;120462155;120463145;120463145;120463145;120463084;120463119;120463145;120468469;120468469;120468469;120468469;120478090…	+;+;+;+;+;+;+;+;+;+;+;+;+;+;+;+;+;+;+;+;+;+;+;+;+;+;+;+;+;+;+;+;+;+;+;+;+;+;+;+;+;+;+;+;+;+;+;+;+;+;+;+;+;+;+;+;+;+;+;+;+;+;+;+;+;+;+;+;+;+;+;+;+;+;+;+;+;+;+;+;+;+;+;+;+;+;+;+;+;+;+;+;+;+;+;+;+;+;+;+;+;+;+;+;+;+;+;+	7731	928.545	1083.72	879.579	970.507	1033.2	1207.26	1715.56	1597.69	130.142	119.654	144.901	214.284	2
	Canonical PRC1	ENSMUSG00000040669	Phc1	chr6;chr6;chr6;chr6;chr6;chr6;chr6;chr6;chr6;chr6;chr6;chr6;chr6;chr6;chr6;chr6;chr6;chr6;chr6;chr6;chr6;chr6;chr6;chr6;chr6;chr6;chr6;chr6;chr6;chr6;chr6;chr6;chr6;chr6;chr6;chr6;chr6;chr6;chr6;chr6;chr6;chr6;chr6;chr6;chr6;chr6;chr6;chr6;chr6;chr6;chr6;chr6;chr6;chr6;chr6;chr6;chr6;chr6;chr6;chr6;chr6;chr6;chr6;chr6;chr6;chr6;chr6;chr6;chr6;chr6;chr6;chr6;chr6;chr6;chr6;chr6;chr6;chr6;chr6;chr6…	122317731;122317731;122317738;122317750;122317750;122317850;122318303;122318303;122318304;122319317;122319317;122319317;122319317;122319317;122319317;122319317;122319317;122319317;122319901;122319901;122319901;122319901;122319901;122319901;122319901;122319901;122319901;122320215;122320215;122320215;122320215;122320215;122320215;122320215;122320215;122320215;122320938;122320938;122320938;122320938…	122318647;122318647;122318647;122318647;122318647;122318647;122318647;122318647;122318647;122319548;122319548;122319548;122319548;122319548;122319548;122319548;122319548;122319548;122320051;122320051;122320051;122320051;122320051;122320051;122320051;122320051;122320051;122320323;122320323;122320323;122320323;122320323;122320323;122320323;122320323;122320323;122321052;122321052;122321052;122321052…	-;-;-;-;-;-;-;-;-;-;-;-;-;-;-;-;-;-;-;-;-;-;-;-;-;-;-;-;-;-;-;-;-;-;-;-;-;-;-;-;-;-;-;-;-;-;-;-;-;-;-;-;-;-;-;-;-;-;-;-;-;-;-;-;-;-;-;-;-;-;-;-;-;-;-;-;-;-;-;-;-;-;-;-;-;-;-;-;-;-;-;-;-;-;-;-;-;-;-;-;-;-;-;-;-;-;-;-;-;-;-;-;-;-;-;-;-;-;-;-;-;-;-;-;-;-;-;-	5297	3346.07	3617.47	3959.61	4056.79	4419.63	4542.48	4532	5046.47	657.309	756.693	845.961	904.142	3
	Non-canonical PRC1	ENSMUSG00000029475	Kdm2b	chr5;chr5;chr5;chr5;chr5;chr5;chr5;chr5;chr5;chr5;chr5;chr5;chr5;chr5;chr5;chr5;chr5;chr5;chr5;chr5;chr5;chr5;chr5;chr5;chr5;chr5;chr5;chr5;chr5;chr5;chr5;chr5;chr5;chr5;chr5;chr5;chr5;chr5;chr5;chr5;chr5;chr5;chr5;chr5;chr5;chr5;chr5;chr5;chr5;chr5;chr5;chr5;chr5;chr5;chr5;chr5;chr5;chr5;chr5;chr5;chr5;chr5;chr5;chr5;chr5;chr5;chr5;chr5;chr5;chr5;chr5;chr5;chr5;chr5;chr5;chr5;chr5;chr5;chr5;chr5…	122870665;122870668;122870679;122870681;122871291;122871705;122871764;122875482;122878435;122878435;122878435;122878435;122878435;122879245;122879245;122879245;122879245;122879245;122879245;122879489;122879489;122879489;122879489;122879489;122879489;122880173;122880173;122880173;122880173;122880173;122880173;122880508;122880635;122881020;122881020;122881020;122881020;122881020;122881020;122881020…	122871897;122871897;122871566;122871897;122871897;122871897;122871897;122878653;122878653;122878653;122878653;122878653;122878653;122879406;122879406;122879406;122879406;122879406;122879406;122879652;122879652;122879652;122879652;122879652;122879652;122880852;122880852;122880852;122880852;122880852;122880852;122880852;122880852;122881058;122881085;122881058;122881058;122881058;122881058;122881058…	-;-;-;-;-;-;-;-;-;-;-;-;-;-;-;-;-;-;-;-;-;-;-;-;-;-;-;-;-;-;-;-;-;-;-;-;-;-;-;-;-;-;-;-;-;-;-;-;-;-;-;-;-;-;-;-;-;-;-;-;-;-;-;-;-;-;-;-;-;-;-;-;-;-;-;-;-;-;-;-;-;-;-;-;-;-;-;-;-;-;-;-;-;-;-;-;-;-;-;-;-;-;-;-;-;-;-;-;-;-;-;-;-;-;-;-;-;-;-;-;-;-;-;-;-;-;-;-	10869	3307.51	3072.3	6061.84	6191.23	8148.4	7172.15	7068.86	7217.63	293.486	563.67	704.782	657.213	3
	Core PRC1	ENSMUSG00000033623	Pcgf3	chr5;chr5;chr5;chr5;chr5;chr5;chr5;chr5;chr5;chr5;chr5;chr5;chr5;chr5;chr5;chr5;chr5;chr5;chr5;chr5;chr5;chr5;chr5;chr5;chr5;chr5;chr5;chr5;chr5;chr5;chr5;chr5;chr5	108461232;108461232;108461313;108472072;108472072;108472072;108472377;108472377;108472377;108473789;108473789;108473789;108473887;108474579;108475110;108475110;108475110;108475110;108478303;108478303;108478303;108478303;108486140;108486140;108486140;108486220;108487836;108487836;108487836;108495834;108495834;108499627;108500357	108461451;108461451;108461451;108472111;108472111;108472111;108472517;108472517;108472517;108473906;108473906;108473906;108473906;108474643;108475206;108475206;108475206;108475206;108478510;108478358;108478358;108478358;108486171;108486247;108486247;108486247;108487924;108487924;108489224;108496290;108495971;108499707;108506976	+;+;+;+;+;+;+;+;+;+;+;+;+;+;+;+;+;+;+;+;+;+;+;+;+;+;+;+;+;+;+;+;+	9544	2737.9	2701.34	3986.82	4441.94	5033.38	4197.69	4545.37	4070.25	284.956	441.574	483.606	451.363	4
	Core PRC1	ENSMUSG00000024805	Pcgf5	chr19;chr19;chr19;chr19;chr19;chr19;chr19;chr19;chr19;chr19;chr19;chr19;chr19;chr19;chr19;chr19;chr19;chr19;chr19;chr19;chr19;chr19;chr19;chr19;chr19;chr19;chr19;chr19;chr19;chr19;chr19;chr19;chr19;chr19;chr19;chr19;chr19;chr19;chr19;chr19;chr19;chr19;chr19;chr19;chr19;chr19;chr19;chr19;chr19;chr19;chr19;chr19;chr19;chr19;chr19;chr19;chr19;chr19;chr19;chr19;chr19;chr19;chr19;chr19;chr19;chr19;chr…	36348309;36348537;36353823;36379068;36379106;36379106;36392244;36409748;36409748;36411956;36411956;36411956;36411956;36411956;36411956;36411956;36434570;36434570;36434570;36434570;36434570;36434570;36434570;36434584;36437155;36437155;36437155;36437155;36437155;36437155;36437155;36437169;36437303;36437303;36437303;36437303;36437303;36437303;36437303;36437306;36439654;36439999;36439999;36439999;364…	36348569;36348569;36355613;36379159;36379159;36379159;36392298;36409909;36409909;36412236;36412236;36412236;36412236;36412236;36412236;36412236;36434666;36434666;36434666;36434666;36434666;36434666;36434666;36435089;36437210;36437210;36437210;36437210;36437210;36437210;36437210;36437210;36437362;36437362;36437362;36437362;36437362;36437362;36437362;36437362;36440147;36440147;36440147;36440147;364…	+;+;+;+;+;+;+;+;+;+;+;+;+;+;+;+;+;+;+;+;+;+;+;+;+;+;+;+;+;+;+;+;+;+;+;+;+;+;+;+;+;+;+;+;+;+;+;+;+;+;+;+;+;+;+;+;+;+;+;+;+;+;+;+;+;+;+;+;+;+;+;+;+	12629	700.884	820.737	167.755	208.693	60.1415	82.676	27.7533	58.6799	60.2431	14.9041	5.65435	3.42201	6
	Non-canonical PRC1	ENSMUSG00000026917	Wdr5	chr2;chr2;chr2;chr2;chr2;chr2;chr2;chr2;chr2;chr2;chr2;chr2;chr2;chr2;chr2;chr2;chr2;chr2;chr2;chr2;chr2;chr2;chr2;chr2;chr2;chr2;chr2;chr2;chr2;chr2;chr2;chr2;chr2;chr2;chr2	27515157;27515157;27518629;27518629;27519349;27519349;27519743;27519743;27519761;27520327;27520327;27520327;27520573;27520573;27520828;27520828;27525106;27525106;27527772;27528274;27528274;27530952;27531639;27531639;27531639;27532993;27532993;27532993;27533337;27533337;27533337;27533768;27533768;27534757;27534757	27515280;27515280;27518792;27518792;27519457;27519457;27519816;27519816;27519816;27520416;27520653;27520416;27520662;27520662;27520911;27520911;27525161;27525161;27528320;27528320;27528320;27530999;27531714;27531714;27531714;27533026;27533026;27533026;27533355;27533411;27533411;27533855;27533855;27535043;27536535	+;+;+;+;+;+;+;+;+;+;+;+;+;+;+;+;+;+;+;+;+;+;+;+;+;+;+;+;+;+;+;+;+;+;+	3596	2742.03	2294.62	1997.94	1610.16	1446.48	1342.55	1392.8	1170.93	700.313	501.683	387.796	356.47	6
	Core PRC2	ENSMUSG00000017548	Suz12	chr11;chr11;chr11;chr11;chr11;chr11;chr11;chr11;chr11;chr11;chr11;chr11;chr11;chr11;chr11;chr11;chr11;chr11;chr11;chr11;chr11;chr11;chr11;chr11;chr11;chr11;chr11;chr11;chr11;chr11;chr11;chr11;chr11;chr11;chr11;chr11;chr11;chr11;chr11;chr11;chr11;chr11;chr11;chr11;chr11;chr11;chr11;chr11;chr11;chr11	79993106;79993106;79995586;79995617;79995617;79995617;79995745;79995745;79995745;79995745;79995791;79999057;79999057;79999057;79999057;80002145;80007513;80007513;80007513;80007513;80010558;80010558;80010558;80010558;80013364;80013364;80013364;80013364;80015143;80015143;80019679;80019679;80022092;80022092;80024910;80024910;80025168;80025168;80025195;80025797;80025797;80029148;80029148;80029148;800…	79993599;79993599;79995663;79995663;79995663;79995663;79995809;79995809;79995809;79995809;79995809;79999125;79999564;79999125;79999125;80002184;80007562;80007562;80007562;80007562;80010643;80010643;80010643;80010643;80013587;80013657;80013595;80013595;80015236;80015236;80019784;80019784;80022269;80022269;80025001;80025001;80025311;80025311;80025311;80025954;80025954;80029346;80029346;80029346;800…	+;+;+;+;+;+;+;+;+;+;+;+;+;+;+;+;+;+;+;+;+;+;+;+;+;+;+;+;+;+;+;+;+;+;+;+;+;+;+;+;+;+;+;+;+;+;+;+;+;+	4945	4780.42	5792.85	1741.02	3052.35	1710.18	1969.19	1348.6	1611.03	1069.09	484.668	372.029	299.255	6
	Core PRC2	ENSMUSG00000030619	Eed	chr7;chr7;chr7;chr7;chr7;chr7;chr7;chr7;chr7;chr7;chr7;chr7;chr7;chr7;chr7;chr7;chr7;chr7;chr7;chr7;chr7;chr7;chr7;chr7;chr7;chr7;chr7;chr7;chr7;chr7;chr7;chr7;chr7;chr7;chr7;chr7;chr7;chr7;chr7;chr7;chr7;chr7;chr7;chr7;chr7;chr7;chr7;chr7;chr7	89954654;89954660;89955048;89955531;89955531;89955531;89955974;89956255;89956255;89956344;89956347;89962256;89962256;89962256;89962256;89964594;89964729;89964729;89964729;89964776;89967713;89967713;89967713;89969571;89969571;89969571;89970306;89970306;89970306;89970366;89971540;89971540;89971540;89971540;89971696;89972130;89972231;89972231;89972231;89972231;89976744;89976897;89976897;89976897;899…	89955063;89955063;89955063;89955604;89955604;89955604;89956413;89956938;89956413;89956413;89956413;89962827;89962361;89962361;89962361;89964862;89964791;89964841;89964862;89964862;89967804;89967804;89967804;89969652;89969652;89969652;89970431;89970431;89970431;89970431;89971605;89971605;89971605;89971605;89971795;89972323;89972323;89972323;89972298;89972323;89977049;89977049;89977049;89977049;899…	-;-;-;-;-;-;-;-;-;-;-;-;-;-;-;-;-;-;-;-;-;-;-;-;-;-;-;-;-;-;-;-;-;-;-;-;-;-;-;-;-;-;-;-;-;-;-;-;-	3828	1524.78	1787.21	847.841	1135.09	769.503	802.333	568.428	589.466	432.6	259.003	205.308	151.24	6
	PRC2 accessory proteins	ENSMUSG00000026873	Phf19	chr2;chr2;chr2;chr2;chr2;chr2;chr2;chr2;chr2;chr2;chr2;chr2;chr2;chr2;chr2;chr2;chr2;chr2;chr2;chr2;chr2;chr2;chr2;chr2;chr2;chr2;chr2;chr2;chr2;chr2;chr2;chr2;chr2;chr2;chr2;chr2;chr2;chr2;chr2;chr2;chr2;chr2;chr2	34893757;34893784;34897057;34897057;34898074;34898074;34898082;34898924;34898924;34898969;34899583;34899583;34899583;34901060;34901060;34901060;34903136;34903136;34903136;34903352;34903352;34903352;34903352;34904055;34904055;34904055;34904055;34904607;34905450;34905450;34906458;34906458;34907005;34907005;34907098;34911164;34911164;34911164;34911617;34911617;34913941;34913941;34913941	34896061;34896061;34897152;34897152;34898159;34898159;34898159;34899011;34899011;34899744;34899648;34899744;34899744;34901127;34901127;34901127;34903256;34903256;34903256;34903420;34903420;34903420;34903420;34904150;34904150;34904152;34904150;34904907;34905598;34905598;34906558;34906558;34907100;34907100;34907100;34911245;34911802;34911245;34911805;34911802;34914017;34914026;34913976	-;-;-;-;-;-;-;-;-;-;-;-;-;-;-;-;-;-;-;-;-;-;-;-;-;-;-;-;-;-;-;-;-;-;-;-;-;-;-;-;-;-;-	5039	234.087	190.114	93.7008	54.2941	27.7576	47.9145	44.1996	16.0036	42.0918	14.6849	7.50865	5.97373	6
	PRC2 accessory proteins	ENSMUSG00000030232	Aebp2	chr6;chr6;chr6;chr6;chr6;chr6;chr6;chr6;chr6;chr6;chr6;chr6;chr6;chr6;chr6;chr6;chr6;chr6;chr6;chr6;chr6;chr6;chr6;chr6;chr6;chr6;chr6;chr6;chr6;chr6;chr6;chr6;chr6;chr6;chr6;chr6;chr6;chr6;chr6;chr6;chr6;chr6;chr6;chr6;chr6;chr6;chr6;chr6;chr6;chr6;chr6;chr6;chr6;chr6;chr6;chr6;chr6;chr6;chr6	140622663;140623499;140623689;140624909;140626882;140633689;140633689;140633689;140633689;140633689;140636738;140637660;140637660;140637660;140637660;140637660;140637752;140642172;140642172;140642172;140642172;140642172;140642172;140643163;140643948;140643948;140643948;140643948;140643948;140643948;140643948;140646810;140646810;140646810;140646810;140646810;140646810;140646810;140646817;140647972…	140623058;140624344;140624344;140625035;140627057;140633896;140633896;140633896;140633896;140633896;140638168;140637767;140637767;140637767;140637767;140637767;140637767;140642358;140642358;140642358;140642358;140642358;140642358;140643222;140644072;140644072;140644072;140644072;140644072;140644072;140644072;140646877;140646877;140646877;140646877;140646877;140646877;140646877;140646877;140648390…	+;+;+;+;+;+;+;+;+;+;+;+;+;+;+;+;+;+;+;+;+;+;+;+;+;+;+;+;+;+;+;+;+;+;+;+;+;+;+;+;+;+;+;+;+;+;+;+;+;+;+;+;+;+;+;+;+;+;+	9851	1981.94	1857.42	878.067	931.483	749.455	632.284	583.846	693.49	194.872	91.846	70.1319	64.8328	6
	Core PR-DUB	ENSMUSG00000037486	Asxl2	chr12;chr12;chr12;chr12;chr12;chr12;chr12;chr12;chr12;chr12;chr12;chr12;chr12;chr12;chr12;chr12;chr12;chr12;chr12;chr12;chr12;chr12;chr12;chr12;chr12;chr12;chr12;chr12;chr12;chr12;chr12;chr12;chr12;chr12;chr12;chr12;chr12;chr12;chr12;chr12;chr12;chr12;chr12;chr12;chr12;chr12;chr12;chr12;chr12;chr12;chr12;chr12;chr12;chr12;chr12;chr12;chr12;chr12;chr12;chr12;chr12;chr12;chr12;chr12;chr12;chr12;chr…	3426857;3426857;3426884;3426901;3426912;3442474;3442474;3442474;3442474;3442474;3442506;3445452;3445452;3445452;3445452;3445452;3450251;3451662;3451662;3451662;3451662;3451662;3451662;3455547;3457062;3457062;3457062;3457062;3457062;3469478;3469478;3469478;3469478;3469478;3474490;3474490;3474490;3474490;3474490;3474659;3476026;3484445;3484445;3484445;3484445;3484445;3484445;3489637;3489637;3489637…	3427212;3427212;3427212;3427212;3427212;3442556;3442556;3442556;3442556;3442556;3442556;3445454;3445454;3445454;3445454;3445454;3450253;3451770;3454169;3451770;3451770;3451770;3451770;3455640;3457209;3457209;3457209;3457209;3457209;3469593;3469593;3469593;3469593;3469593;3474613;3474613;3474613;3474613;3474613;3476169;3476169;3484608;3484608;3484608;3484608;3484608;3484608;3489733;3489733;3489733…	+;+;+;+;+;+;+;+;+;+;+;+;+;+;+;+;+;+;+;+;+;+;+;+;+;+;+;+;+;+;+;+;+;+;+;+;+;+;+;+;+;+;+;+;+;+;+;+;+;+;+;+;+;+;+;+;+;+;+;+;+;+;+;+;+;+;+;+;+;+	15941	1597.3	2045.55	1030.71	1421.83	1142.69	1331.27	885.02	976.22	114.26	76.9254	77.5974	58.379	6
	Canonical PRC1	ENSMUSG00000025577	Cbx2	chr11;chr11;chr11;chr11;chr11;chr11;chr11;chr11	119022962;119023258;119023725;119024175;119026450;119026450;119027899;119027899	119023180;119023301;119024240;119024240;119026555;119026555;119031270;119028038	+;+;+;+;+;+;+;+	4257	3721.52	3688.35	3051.32	2595.94	1361.66	1257.99	618.795	642.812	870.316	663.291	307.688	148.18	7
	Core PRC2	ENSMUSG00000029687	Ezh2	chr6;chr6;chr6;chr6;chr6;chr6;chr6;chr6;chr6;chr6;chr6;chr6;chr6;chr6;chr6;chr6;chr6;chr6;chr6;chr6;chr6;chr6;chr6;chr6;chr6;chr6;chr6;chr6;chr6;chr6;chr6;chr6;chr6;chr6;chr6;chr6;chr6;chr6;chr6;chr6;chr6;chr6;chr6;chr6;chr6;chr6;chr6;chr6;chr6;chr6;chr6;chr6;chr6;chr6;chr6;chr6;chr6;chr6;chr6;chr6;chr6;chr6;chr6;chr6;chr6;chr6;chr6;chr6;chr6;chr6;chr6;chr6;chr6;chr6;chr6;chr6;chr6;chr6;chr6;chr6…	47530139;47530139;47530139;47530139;47530319;47530541;47531741;47531741;47531741;47531741;47531741;47531741;47531985;47531985;47531985;47531985;47531985;47532010;47532630;47532902;47532902;47532902;47532902;47532902;47532902;47533742;47533742;47533742;47533742;47533742;47533742;47533742;47533742;47540677;47540677;47540677;47540677;47540677;47540677;47540677;47540843;47541845;47541845;47541845;475…	47530601;47530601;47530601;47530601;47530601;47530601;47531825;47531825;47531825;47531825;47531825;47531825;47532065;47532065;47532116;47532065;47532065;47532065;47532983;47532983;47532983;47532983;47532983;47532983;47532983;47533837;47533837;47535125;47533837;47533837;47533837;47533837;47533837;47540709;47542406;47540855;47540855;47540855;47540855;47540735;47540855;47541970;47541970;47541970;475…	-;-;-;-;-;-;-;-;-;-;-;-;-;-;-;-;-;-;-;-;-;-;-;-;-;-;-;-;-;-;-;-;-;-;-;-;-;-;-;-;-;-;-;-;-;-;-;-;-;-;-;-;-;-;-;-;-;-;-;-;-;-;-;-;-;-;-;-;-;-;-;-;-;-;-;-;-;-;-;-;-;-;-;-;-;-;-;-;-;-;-;-;-;-;-;-;-;-;-;-;-;-;-;-;-;-;-;-;-;-;-;-;-;-;-;-;-;-;-;-;-;-;-;-;-;-;-;-	6678	8050.3	8753.2	5829.1	8077.95	4834.45	5421.86	3139.2	3555.47	1258.12	1041.26	767.918	501.248	7
	Core PRC2	ENSMUSG00000057236	Rbbp4	chr4;chr4;chr4;chr4;chr4;chr4;chr4;chr4;chr4;chr4;chr4;chr4;chr4;chr4;chr4;chr4;chr4;chr4;chr4;chr4;chr4	129307100;129309517;129317648;129317862;129318444;129320469;129321854;129322079;129322353;129322696;129322802;129324824;129328588;129328588;129328649;129334497;129334497;129334497;129334497;129334925;129335218	129310157;129309876;129317758;129317919;129318520;129320546;129321980;129322239;129322468;129322869;129322869;129328733;129328733;129328733;129328733;129335249;129334644;129334644;129334644;129335083;129335370	-;-;-;-;-;-;-;-;-;-;-;-;-;-;-;-;-;-;-;-;-	8744	8051.22	7109.08	7050.23	6477.97	5776.67	5314.75	4619.37	4499.68	866.897	773.57	634.23	521.447	7
	PRC2 accessory proteins	ENSMUSG00000038518	Jarid2	chr13;chr13;chr13;chr13;chr13;chr13;chr13;chr13;chr13;chr13;chr13;chr13;chr13;chr13;chr13;chr13;chr13;chr13;chr13;chr13;chr13;chr13;chr13;chr13;chr13;chr13;chr13;chr13;chr13;chr13;chr13;chr13;chr13;chr13;chr13;chr13;chr13;chr13;chr13;chr13;chr13;chr13;chr13;chr13;chr13;chr13;chr13;chr13;chr13;chr13;chr13;chr13;chr13;chr13;chr13;chr13;chr13;chr13;chr13;chr13;chr13;chr13;chr13;chr13;chr13;chr13;chr…	44729474;44729535;44729795;44730774;44730823;44730838;44730859;44731271;44731287;44731368;44731370;44731451;44731598;44731713;44731713;44731713;44731713;44731713;44731713;44731859;44734040;44758849;44823380;44823380;44823380;44823380;44823380;44823380;44823380;44823380;44823380;44823380;44823380;44823380;44840691;44840783;44848280;44848280;44848280;44848280;44848280;44848280;44848280;44848280;448…	44729777;44729777;44729935;44730888;44730934;44730888;44730912;44731916;44731402;44731916;44731916;44731574;44731916;44731916;44731916;44731916;44731916;44731916;44731916;44731916;44734185;44759018;44823515;44823515;44823515;44823515;44823515;44823403;44823515;44823515;44823515;44823510;44823515;44823515;44840880;44840880;44848421;44848421;44848421;44848421;44848421;44848421;44848421;44848421;448…	+;+;+;+;+;+;+;+;+;+;+;+;+;+;+;+;+;+;+;+;+;+;+;+;+;+;+;+;+;+;+;+;+;+;+;+;+;+;+;+;+;+;+;+;+;+;+;+;+;+;+;+;+;+;+;+;+;+;+;+;+;+;+;+;+;+;+;+;+;+;+;+;+;+;+;+;+;+;+;+;+;+;+;+;+;+;+;+;+;+;+;+;+;+;+;+;+;+;+;+;+;+;+;+;+;+;+;+;+;+;+;+;+;+;+;+;+;+;+;+;+;+;+;+;+;+;+;+	9715	2261.92	2489.37	2088.62	2090.32	1992.38	1681.71	1538.76	1445.66	244.534	215.077	189.093	153.599	7
	PRC2 accessory proteins	ENSMUSG00000043439	Epop	chr11	97627389	97629702	-	2314	575.12	533.247	448.857	288.438	383.98	292.185	262.114	146.7	239.491	159.312	146.103	88.3349	7
	Core PR-DUB	ENSMUSG00000025409	Mbd6	chr10;chr10;chr10;chr10;chr10;chr10;chr10;chr10;chr10;chr10;chr10;chr10;chr10;chr10;chr10;chr10;chr10;chr10;chr10;chr10;chr10;chr10;chr10;chr10;chr10;chr10;chr10;chr10;chr10;chr10;chr10;chr10;chr10;chr10;chr10;chr10;chr10;chr10;chr10;chr10;chr10;chr10;chr10;chr10;chr10;chr10;chr10;chr10;chr10;chr10;chr10;chr10;chr10	127281956;127281956;127281956;127281956;127282415;127282676;127282737;127283025;127283025;127283025;127283025;127283025;127283392;127283392;127283392;127283392;127283392;127283526;127283526;127283526;127283526;127283526;127284043;127284043;127284043;127284043;127284043;127284335;127284335;127284335;127284335;127284335;127284698;127284698;127284698;127285532;127285532;127285532;127286568;127286794…	127282907;127282907;127282907;127282177;127282478;127282907;127282907;127283088;127283088;127283088;127283162;127283088;127283444;127283444;127283444;127283444;127283444;127283939;127283939;127283942;127283942;127283668;127284215;127284212;127284212;127284215;127284212;127284371;127284358;127284485;127284485;127284485;127285356;127285356;127285356;127286572;127286572;127285900;127286572;127286956…	-;-;-;-;-;-;-;-;-;-;-;-;-;-;-;-;-;-;-;-;-;-;-;-;-;-;-;-;-;-;-;-;-;-;-;-;-;-;-;-;-;-;-;-;-;-;-;-;-;-;-;-;-	4455	2121.93	1976.66	2842.76	2489.05	2319.3	2033.08	1469.89	1290.96	459.999	598.407	488.483	309.86	7
	Core PRC1	ENSMUSG00000026484	Rnf2	chr1;chr1;chr1;chr1;chr1;chr1;chr1;chr1;chr1;chr1;chr1;chr1;chr1;chr1;chr1;chr1;chr1;chr1;chr1;chr1;chr1;chr1;chr1;chr1;chr1;chr1;chr1;chr1;chr1;chr1;chr1;chr1;chr1;chr1;chr1	151458004;151469405;151469406;151471122;151471154;151471319;151471638;151471638;151471638;151471638;151471638;151471638;151473072;151473072;151473072;151473072;151473072;151474094;151476140;151476140;151476140;151476872;151476872;151476872;151476901;151478537;151478537;151478537;151478537;151480955;151487272;151500719;151500719;151500719;151500719	151458352;151471417;151471417;151471417;151471417;151471417;151471809;151471809;151472031;151471809;151471809;151471809;151473344;151473344;151473344;151473344;151473344;151474119;151476355;151476355;151476162;151477032;151477032;151477032;151477032;151478625;151478625;151478625;151478625;151481139;151487455;151500794;151500833;151500955;151500811	-;-;-;-;-;-;-;-;-;-;-;-;-;-;-;-;-;-;-;-;-;-;-;-;-;-;-;-;-;-;-;-;-;-;-	4127	3067.46	3466.44	1845.3	2584.06	2052.52	2285.8	2558.44	2472.56	791.603	536.632	525.603	609.522	8
	Non-canonical PRC1	ENSMUSG00000022634	Yaf2	chr15;chr15;chr15;chr15;chr15;chr15;chr15;chr15;chr15	93284278;93284281;93286410;93286410;93317539;93336340;93336340;93336757;93336757	93285622;93285622;93286562;93286562;93317608;93336465;93336465;93336935;93336808	-;-;-;-;-;-;-;-;-	1873	784.421	786.953	657.417	649.833	572.115	681.138	935.387	792.179	419.481	348.972	334.558	461.176	9
	Core PRC1	ENSMUSG00000024325	Ring1	chr17;chr17;chr17;chr17;chr17;chr17;chr17;chr17;chr17;chr17;chr17;chr17	34020792;34021084;34021683;34021683;34022296;34022979;34023293;34023293;34024191;34024289;34024510;34024510	34021483;34021483;34023194;34021956;34022685;34023194;34023932;34023453;34024418;34024418;34024652;34024680	-;-;-;-;-;-;-;-;-;-;-;-	3243	501.681	474.954	398.984	305.404	382.438	354.192	315.565	341.41	150.576	108.601	113.572	101.291	not DEG
	Core PRC1	ENSMUSG00000069678	Pcgf1	chr6;chr6;chr6;chr6;chr6;chr6;chr6;chr6;chr6;chr6;chr6;chr6;chr6;chr6;chr6;chr6;chr6;chr6;chr6;chr6;chr6;chr6;chr6;chr6;chr6;chr6;chr6;chr6;chr6;chr6;chr6;chr6;chr6;chr6;chr6;chr6;chr6;chr6;chr6;chr6;chr6;chr6;chr6;chr6;chr6;chr6;chr6;chr6;chr6;chr6;chr6;chr6	83077869;83078346;83078390;83078401;83078630;83078630;83078691;83078718;83078895;83078895;83078895;83078895;83078895;83078895;83079116;83079116;83079116;83079116;83079116;83079116;83079433;83079434;83079434;83079434;83079434;83079640;83079640;83079640;83079640;83079640;83079922;83079922;83079922;83079922;83079922;83080020;83080054;83080054;83080054;83080080;83080080;83080550;83080550;83080550;830…	83078238;83078478;83078478;83078478;83078699;83078699;83078699;83079000;83079000;83079000;83079000;83079000;83078995;83079000;83079268;83079268;83079268;83079268;83079268;83079268;83079505;83079505;83079505;83079505;83079505;83079710;83079745;83079745;83079745;83079745;83079955;83079955;83079955;83079955;83079955;83080140;83080140;83080140;83080140;83080140;83080140;83080854;83080630;83080630;830…	+;+;+;+;+;+;+;+;+;+;+;+;+;+;+;+;+;+;+;+;+;+;+;+;+;+;+;+;+;+;+;+;+;+;+;+;+;+;+;+;+;+;+;+;+;+;+;+;+;+;+;+	1649	141.37	134.471	220.65	179.849	197.387	160.655	141.85	149.367	83.6389	121.437	108.563	88.3011	not DEG
	Core PRC1	ENSMUSG00000026739	Bmi1	chr2;chr2;chr2;chr2;chr2;chr2;chr2;chr2;chr2;chr2;chr2;chr2;chr2;chr2;chr2;chr2;chr2;chr2;chr2;chr2;chr2;chr2;chr2;chr2;chr2;chr2;chr2;chr2;chr2;chr2;chr2;chr2;chr2;chr2;chr2;chr2;chr2;chr2;chr2;chr2;chr2;chr2;chr2;chr2;chr2;chr2;chr2;chr2;chr2	18677018;18677280;18677807;18680372;18680374;18680994;18681107;18681793;18681793;18681793;18681793;18681793;18681793;18681793;18682223;18682223;18682223;18682223;18682223;18682223;18682223;18682839;18682839;18682839;18682839;18682839;18682839;18682981;18682981;18682981;18682981;18682981;18683175;18683175;18683175;18683175;18683369;18683369;18683369;18683369;18683665;18683665;18683665;18683665;186…	18677469;18677469;18677831;18680475;18680475;18681085;18681219;18681923;18681923;18681923;18681923;18681923;18681923;18681923;18682319;18682319;18682319;18682319;18682319;18682365;18682319;18682856;18682894;18682894;18682894;18682894;18682894;18683030;18683031;18683031;18683031;18683031;18683283;18683283;18683283;18683283;18683408;18683408;18683408;18683408;18683763;18683763;18683676;18683763;186…	+;+;+;+;+;+;+;+;+;+;+;+;+;+;+;+;+;+;+;+;+;+;+;+;+;+;+;+;+;+;+;+;+;+;+;+;+;+;+;+;+;+;+;+;+;+;+;+;+	3974	2515.75	2696.04	2659.89	4236.64	3813.59	4063.34	3690.15	4190.28	655.736	867.707	991.058	991.499	not DEG
	Canonical PRC1	ENSMUSG00000039989	Cbx4	chr11;chr11;chr11;chr11;chr11;chr11;chr11;chr11;chr11;chr11	119077573;119081373;119082517;119082517;119084532;119084563;119085757;119085757;119085949;119085949	119082301;119082301;119082583;119082583;119084628;119084628;119085800;119085800;119086221;119086221	-;-;-;-;-;-;-;-;-;-	5210	1057.06	1553.37	867.488	755.028	1104.14	941.38	863.435	914.873	250.522	155.712	196.307	170.663	not DEG
	Canonical PRC1	ENSMUSG00000089715	Cbx6	chr15;chr15;chr15;chr15;chr15;chr15;chr15;chr15;chr15;chr15;chr15;chr15;chr15;chr15;chr15;chr15;chr15;chr15;chr15;chr15;chr15;chr15;chr15;chr15;chr15;chr15;chr15;chr15;chr15;chr15;chr15;chr15	79823896;79826100;79826141;79827837;79828636;79828777;79828839;79832572;79833245;79833512;79833512;79833512;79833512;79833702;79833702;79833702;79833702;79833702;79833702;79833702;79833915;79833915;79833915;79833915;79833915;79833915;79834143;79834143;79834143;79834143;79834143;79834143	79828978;79833949;79828924;79828431;79828924;79828978;79828978;79832757;79833578;79833578;79833578;79833578;79833578;79833767;79833767;79833767;79833798;79833767;79833767;79833767;79833958;79833958;79833958;79833958;79833958;79833958;79834274;79834280;79834325;79834226;79834237;79834688	-;-;-;-;-;-;-;-;-;-;-;-;-;-;-;-;-;-;-;-;-;-;-;-;-;-;-;-;-;-;-;-	10609	3458.06	2963	2579.79	1978.34	2556.78	2065.96	2352.86	2139.15	302.623	214.824	217.869	211.707	not DEG
	Canonical PRC1	ENSMUSG00000053411	Cbx7	chr15;chr15;chr15;chr15;chr15;chr15;chr15;chr15;chr15;chr15;chr15;chr15;chr15;chr15;chr15;chr15;chr15;chr15;chr15;chr15;chr15;chr15;chr15;chr15;chr15;chr15;chr15;chr15;chr15;chr15;chr15;chr15;chr15;chr15;chr15;chr15;chr15;chr15;chr15;chr15;chr15;chr15;chr15;chr15;chr15;chr15;chr15	79915807;79915810;79915813;79918110;79918148;79918277;79918417;79918449;79918753;79918753;79918753;79918753;79918753;79918753;79918921;79921372;79921372;79921372;79921372;79921372;79921372;79921372;79923472;79923472;79923472;79923472;79923472;79923472;79923472;79930548;79930586;79930586;79930586;79930586;79930586;79930586;79930586;79930586;79932448;79932448;79932448;79932448;79932448;79933765;799…	79918050;79918476;79921438;79918476;79918476;79918476;79918476;79918476;79918927;79918825;79918825;79918825;79919104;79918825;79919104;79921438;79921438;79921438;79921438;79921438;79921438;79921438;79923537;79923537;79923537;79923537;79923537;79923537;79923537;79930629;79930629;79930629;79930629;79930629;79930629;79930629;79930629;79930629;79932516;79932540;79932768;79932639;79932652;79933830;799…	-;-;-;-;-;-;-;-;-;-;-;-;-;-;-;-;-;-;-;-;-;-;-;-;-;-;-;-;-;-;-;-;-;-;-;-;-;-;-;-;-;-;-;-;-;-;-	6487	83.9959	68.2291	57.4295	40.7206	53.9731	82.676	84.2877	112.025	11.7331	7.56514	10.5325	15.1313	not DEG
	Canonical PRC1	ENSMUSG00000025578	Cbx8	chr11;chr11;chr11;chr11;chr11;chr11;chr11;chr11;chr11;chr11;chr11;chr11	119036305;119039053;119039184;119039932;119039932;119039932;119040094;119040348;119040348;119040782;119040782;119040782	119039519;119039519;119039519;119039998;119040159;119039998;119040159;119040391;119040391;119040911;119040831;119040969	-;-;-;-;-;-;-;-;-;-;-;-	3675	478.272	580.941	492.685	454.713	724.782	563.7	567.4	437.432	144.111	128.898	175.304	136.712	not DEG
	Canonical PRC1	ENSMUSG00000028796	Phc2	chr4;chr4;chr4;chr4;chr4;chr4;chr4;chr4;chr4;chr4;chr4;chr4;chr4;chr4;chr4;chr4;chr4;chr4;chr4;chr4;chr4;chr4;chr4;chr4;chr4;chr4;chr4;chr4;chr4;chr4;chr4;chr4;chr4;chr4;chr4;chr4;chr4;chr4;chr4;chr4;chr4;chr4;chr4;chr4;chr4;chr4;chr4;chr4;chr4;chr4;chr4;chr4;chr4;chr4;chr4;chr4;chr4;chr4;chr4;chr4;chr4;chr4;chr4;chr4;chr4;chr4;chr4;chr4;chr4;chr4;chr4;chr4;chr4;chr4;chr4;chr4;chr4;chr4;chr4;chr4	128654702;128654738;128688738;128688795;128704998;128704998;128704998;128704998;128707937;128707937;128707937;128708977;128708977;128708977;128709499;128709499;128709499;128710164;128711058;128711058;128711058;128712059;128712059;128712059;128712059;128722909;128722909;128722909;128723548;128723548;128727581;128727585;128727682;128727710;128727933;128727971;128727982;128728087;128741916;128743354…	128654816;128654816;128688845;128688845;128705234;128705663;128705234;128705234;128708095;128708095;128708095;128709054;128709054;128709054;128709663;128709663;128709663;128711144;128711144;128711144;128711144;128712359;128712359;128712194;128712359;128724424;128723300;128723300;128723713;128723713;128727870;128727870;128727870;128727870;128728199;128728121;128728121;128728199;128742084;128743471…	+;+;+;+;+;+;+;+;+;+;+;+;+;+;+;+;+;+;+;+;+;+;+;+;+;+;+;+;+;+;+;+;+;+;+;+;+;+;+;+;+;+;+;+;+;+;+;+;+;+;+;+;+;+;+;+;+;+;+;+;+;+;+;+;+;+;+;+;+;+;+;+;+;+;+;+;+;+;+;+	7064	7028.12	6398.3	10476.4	8688.76	6231.58	5784.5	3934.79	3742.18	950.341	1356.53	850.516	543.387	not DEG
	Canonical PRC1	ENSMUSG00000037652	Phc3	chr3;chr3;chr3;chr3;chr3;chr3;chr3;chr3;chr3;chr3;chr3;chr3;chr3;chr3;chr3;chr3;chr3;chr3;chr3;chr3;chr3;chr3;chr3;chr3;chr3;chr3;chr3;chr3;chr3;chr3;chr3;chr3;chr3;chr3;chr3;chr3;chr3;chr3;chr3;chr3;chr3;chr3;chr3;chr3;chr3;chr3;chr3;chr3;chr3;chr3;chr3;chr3;chr3;chr3;chr3;chr3;chr3;chr3;chr3;chr3;chr3;chr3;chr3;chr3;chr3;chr3;chr3;chr3;chr3;chr3;chr3;chr3;chr3;chr3;chr3;chr3;chr3;chr3;chr3;chr3…	30899371;30899524;30906784;30906985;30907048;30907311;30907311;30907311;30914095;30914095;30914095;30914095;30914095;30914095;30914095;30914418;30914418;30914418;30914418;30914418;30914418;30914418;30916603;30916603;30916603;30916603;30916603;30916603;30916603;30921023;30922197;30922197;30922197;30922197;30922197;30922197;30922197;30929121;30929813;30929813;30929813;30929813;30929813;30929813;309…	30907490;30899657;30907490;30907490;30907490;30907490;30907490;30907490;30914326;30914326;30914326;30914326;30914326;30914326;30914326;30914550;30914550;30914550;30914550;30914550;30914550;30914550;30916717;30916717;30916717;30916717;30916717;30916717;30916717;30922356;30922356;30922356;30922356;30922356;30922356;30922356;30922356;30930063;30930063;30930063;30930063;30930063;30930063;30930063;309…	-;-;-;-;-;-;-;-;-;-;-;-;-;-;-;-;-;-;-;-;-;-;-;-;-;-;-;-;-;-;-;-;-;-;-;-;-;-;-;-;-;-;-;-;-;-;-;-;-;-;-;-;-;-;-;-;-;-;-;-;-;-;-;-;-;-;-;-;-;-;-;-;-;-;-;-;-;-;-;-;-;-;-;-;-;-;-;-;-;-;-;-;-;-;-;-;-;-;-;-;-;-;-;-;-;-;-;-;-;-;-;-;-;-;-;-;-;-;-;-	17485	1539.01	1863.38	1056.4	1559.26	2004.72	2056.57	2739.35	2544.57	97.2946	74.7973	116.136	151.099	not DEG
	Non-canonical PRC1	ENSMUSG00000072872	Rybp	chr6;chr6;chr6;chr6;chr6;chr6;chr6;chr6;chr6	100228565;100232011;100232867;100232867;100233063;100233094;100286483;100286483;100287246	100232425;100232425;100232965;100233131;100233239;100233239;100286608;100286748;100287485	-;-;-;-;-;-;-;-;-	4740	1824.04	1689.83	2708.26	3210.14	2760.34	2472.77	2408.37	2885.98	370.662	624.303	552.015	558.476	not DEG
	PRC2 accessory proteins	ENSMUSG00000029267	Mtf2	chr5;chr5;chr5;chr5;chr5;chr5;chr5;chr5;chr5;chr5;chr5;chr5;chr5;chr5;chr5;chr5;chr5;chr5;chr5;chr5;chr5;chr5;chr5;chr5;chr5;chr5;chr5;chr5;chr5;chr5;chr5;chr5;chr5;chr5;chr5;chr5;chr5;chr5;chr5;chr5;chr5;chr5;chr5;chr5;chr5;chr5;chr5;chr5;chr5;chr5;chr5;chr5;chr5;chr5;chr5;chr5;chr5;chr5;chr5;chr5;chr5;chr5;chr5;chr5;chr5;chr5;chr5;chr5;chr5;chr5;chr5;chr5;chr5;chr5;chr5;chr5;chr5;chr5;chr5;chr5…	108065674;108065711;108065716;108065716;108065717;108065729;108065742;108065742;108065742;108065744;108065744;108065757;108067460;108069162;108069162;108069162;108072915;108073307;108073307;108078165;108078866;108080825;108080825;108080825;108080825;108080825;108080825;108080825;108080825;108080825;108080825;108080825;108080922;108080922;108080922;108081137;108081137;108081137;108081137;108081137…	108065965;108065965;108065965;108065965;108065965;108065965;108065965;108065965;108065965;108065965;108065965;108065965;108067572;108069585;108069363;108069523;108073454;108073454;108073454;108078428;108078974;108081023;108080841;108081023;108081023;108081023;108081023;108081023;108081023;108081023;108081027;108080841;108081023;108081023;108081023;108081218;108081183;108081218;108081218;108081218…	+;+;+;+;+;+;+;+;+;+;+;+;+;+;+;+;+;+;+;+;+;+;+;+;+;+;+;+;+;+;+;+;+;+;+;+;+;+;+;+;+;+;+;+;+;+;+;+;+;+;+;+;+;+;+;+;+;+;+;+;+;+;+;+;+;+;+;+;+;+;+;+;+;+;+;+;+;+;+;+;+;+;+;+;+;+;+;+;+;+;+;+;+;+;+;+;+;+;+;+;+;+;+;+;+;+;+;+;+;+;+;+;+;+;+;+;+;+;+;+;+;+;+;+;+;+;+;+	5698	1846.07	1997.19	1866.46	3271.22	2675.52	3143.57	2075.33	2501.9	337.247	450.832	510.626	401.652	not DEG
	PRC2 accessory proteins	ENSMUSG00000025019	Lcor	chr19;chr19;chr19;chr19;chr19;chr19;chr19;chr19;chr19;chr19;chr19	41482645;41483527;41528021;41528561;41545875;41549639;41552449;41555608;41555608;41558311;41558311	41482783;41483600;41528086;41528640;41546007;41552736;41552736;41555701;41555701;41562246;41559781	+;+;+;+;+;+;+;+;+;+;+	7620	768.356	999.59	599.987	1187.68	1082.55	1125.52	888.104	856.193	116.007	117.301	144.886	114.455	not DEG
	Core PR-DUB	ENSMUSG00000021901	Bap1	chr14;chr14;chr14;chr14;chr14;chr14;chr14;chr14;chr14;chr14;chr14;chr14;chr14;chr14;chr14;chr14;chr14;chr14;chr14;chr14;chr14;chr14;chr14;chr14;chr14;chr14;chr14;chr14;chr14;chr14;chr14;chr14;chr14;chr14;chr14;chr14;chr14;chr14;chr14;chr14;chr14;chr14;chr14;chr14;chr14;chr14;chr14;chr14;chr14;chr14;chr14;chr14;chr14;chr14;chr14;chr14;chr14;chr14;chr14;chr14;chr14;chr14	31251450;31251503;31251511;31251538;31251580;31251750;31251750;31251750;31251750;31251900;31251900;31251900;31251900;31252928;31252928;31252928;31252928;31252928;31253456;31253456;31253456;31253456;31254033;31254033;31254033;31254033;31254167;31254167;31254167;31254167;31254561;31254561;31254561;31255086;31255086;31255086;31255513;31255513;31256111;31256111;31256269;31256539;31256661;31256661;312…	31251654;31251654;31251779;31251654;31251654;31251779;31251779;31251954;31251779;31251954;31251954;31251954;31251954;31253060;31253060;31253060;31253014;31253060;31253640;31253575;31253575;31253575;31254094;31254094;31254094;31254094;31254309;31254309;31254201;31254309;31254639;31254639;31254639;31255137;31255209;31255209;31255660;31255660;31256295;31256295;31256295;31256791;31256791;31257767;312…	+;+;+;+;+;+;+;+;+;+;+;+;+;+;+;+;+;+;+;+;+;+;+;+;+;+;+;+;+;+;+;+;+;+;+;+;+;+;+;+;+;+;+;+;+;+;+;+;+;+;+;+;+;+;+;+;+;+;+;+;+;+	4682	3908.79	3606.87	4322.33	3854.88	4009.43	3603.92	3387.95	3059.36	802.612	873.26	813.045	688.521	not DEG
	Core PR-DUB	ENSMUSG00000042548	Asxl1	chr2;chr2;chr2;chr2;chr2;chr2;chr2;chr2;chr2;chr2;chr2;chr2;chr2;chr2;chr2;chr2;chr2;chr2;chr2;chr2;chr2;chr2;chr2;chr2;chr2;chr2;chr2;chr2;chr2;chr2;chr2;chr2;chr2;chr2;chr2;chr2;chr2;chr2;chr2	153345829;153345845;153347675;153347803;153347981;153352189;153352189;153352189;153352189;153354650;153354650;153354650;153357070;153357070;153357070;153357070;153391529;153391529;153391529;153391725;153391725;153392841;153392841;153392860;153393349;153393349;153393349;153393624;153393624;153393882;153393882;153393882;153396732;153396732;153396732;153397376;153397376;153399239;153399239	153346390;153346390;153347775;153348039;153348039;153352271;153352271;153352271;153352271;153354652;153354652;153354652;153357178;153357178;153357178;153357178;153391594;153391649;153391649;153391822;153391822;153392934;153392934;153392934;153393787;153393501;153393501;153393787;153393787;153393978;153393978;153393978;153396837;153396837;153396837;153398000;153398000;153404007;153404007	+;+;+;+;+;+;+;+;+;+;+;+;+;+;+;+;+;+;+;+;+;+;+;+;+;+;+;+;+;+;+;+;+;+;+;+;+;+;+	7444	4881.4	4660.11	3536.45	3535.9	3699.47	2907.75	3204.99	2966	640.886	475.037	443.795	414.494	not DEG
	Core PR-DUB	ENSMUSG00000056493	Foxk1	chr5;chr5;chr5;chr5;chr5;chr5;chr5;chr5;chr5;chr5;chr5	142401497;142401500;142419479;142435141;142448687;142450241;142451439;142453509;142453760;142455353;142456476	142402041;142402041;142419620;142435326;142448843;142450387;142451632;142453675;142454044;142455577;142462011	+;+;+;+;+;+;+;+;+;+;+	7584	1931.45	1811.71	1573.27	1279.31	1859.76	1577.42	2118.5	1394.98	246.78	188.065	226.607	231.638	not DEG
	Core PR-DUB	ENSMUSG00000039275	Foxk2	chr11;chr11;chr11;chr11;chr11;chr11;chr11;chr11;chr11;chr11;chr11;chr11;chr11;chr11	121259990;121285422;121287931;121290744;121290744;121296029;121296223;121296914;121296914;121298516;121298559;121299584;121299584;121306768	121260522;121285616;121288078;121290890;121290890;121296222;121296351;121297089;121297089;121298855;121298855;121299793;121299850;121309896	+;+;+;+;+;+;+;+;+;+;+;+;+;+	5258	5096.21	4581.29	5460.34	4141.62	4532.2	3796.52	4717.03	3814.19	920.264	913.081	792.005	811.261	not DEG
	Core PR-DUB	ENSMUSG00000038080	Kdm1b	chr13;chr13;chr13;chr13;chr13;chr13;chr13;chr13;chr13;chr13;chr13;chr13;chr13;chr13;chr13;chr13;chr13;chr13;chr13;chr13;chr13;chr13;chr13;chr13;chr13;chr13;chr13;chr13;chr13;chr13;chr13;chr13;chr13;chr13;chr13;chr13;chr13;chr13;chr13;chr13;chr13;chr13;chr13;chr13;chr13;chr13;chr13;chr13;chr13;chr13;chr13;chr13;chr13;chr13	47043499;47043570;47044903;47047903;47047903;47049178;47049178;47050610;47050610;47051789;47051789;47053619;47053619;47058776;47060753;47062958;47063006;47064054;47064054;47064138;47064571;47064571;47064571;47066458;47067445;47067445;47067445;47067445;47068464;47068464;47071892;47071892;47071892;47073711;47073711;47073711;47074354;47074354;47074354;47077383;47077383;47077383;47078268;47078268;470…	47043670;47043670;47044995;47048002;47048002;47049305;47049305;47050699;47050699;47051900;47051900;47053730;47053735;47058814;47060981;47063142;47063142;47064230;47064230;47064230;47064645;47064645;47064645;47066608;47067582;47067582;47067582;47067582;47068635;47068635;47072019;47072283;47072019;47073842;47073842;47073842;47074428;47074428;47074428;47077499;47077499;47077499;47078393;47078393;470…	+;+;+;+;+;+;+;+;+;+;+;+;+;+;+;+;+;+;+;+;+;+;+;+;+;+;+;+;+;+;+;+;+;+;+;+;+;+;+;+;+;+;+;+;+;+;+;+;+;+;+;+;+;+	5495	2003.51	2596.02	1295.19	2037.73	1713.26	1710.83	1810.13	1877.76	418.519	303.268	311.564	335.567	not DEG
	Canonical PRC1		Scml2	chrX
	Core PRC2		Rbbp7	chrX
	Core PR-DUB		Ogt1	chrX
TrxG	SWI/SNF	ENSMUSG00000024921	Smarca2	chr19;chr19;chr19;chr19;chr19;chr19;chr19;chr19;chr19;chr19;chr19;chr19;chr19;chr19;chr19;chr19;chr19;chr19;chr19;chr19;chr19;chr19;chr19;chr19;chr19;chr19;chr19;chr19;chr19;chr19;chr19;chr19;chr19;chr19;chr19;chr19;chr19;chr19;chr19;chr19;chr19;chr19;chr19;chr19;chr19;chr19;chr19;chr19;chr19;chr19;chr19;chr19;chr19;chr19;chr19;chr19;chr19;chr19;chr19;chr19;chr19;chr19;chr19;chr19;chr19;chr19;chr…	26605050;26605052;26605052;26605119;26607270;26619684;26619684;26619684;26619684;26623455;26623881;26623881;26623881;26623881;26623881;26623881;26630670;26630670;26630670;26630670;26630670;26630670;26640388;26640388;26640388;26640388;26647021;26647021;26647021;26647021;26648984;26648984;26648984;26648984;26651549;26651549;26651549;26651549;26654341;26654341;26654341;26654341;26664051;26664051;266…	26605233;26605233;26605233;26605233;26607543;26619944;26619944;26619944;26619944;26623576;26624010;26624010;26624010;26624010;26624010;26624010;26631062;26631131;26631131;26630778;26631131;26631131;26640649;26640649;26640649;26640649;26647147;26647147;26647147;26647147;26649157;26649157;26649157;26649157;26651722;26651722;26651722;26651722;26654511;26654511;26654511;26654511;26664104;26664104;266…	+;+;+;+;+;+;+;+;+;+;+;+;+;+;+;+;+;+;+;+;+;+;+;+;+;+;+;+;+;+;+;+;+;+;+;+;+;+;+;+;+;+;+;+;+;+;+;+;+;+;+;+;+;+;+;+;+;+;+;+;+;+;+;+;+;+;+;+;+;+;+;+;+;+;+;+;+;+;+;+;+;+;+;+;+;+;+;+;+;+;+;+;+;+;+;+;+;+;+;+;+;+;+;+;+;+;+;+;+;+;+;+;+;+;+;+;+;+;+;+;+;+;+;+;+;+;+;+	14269	641.215	790.928	1505.26	1993.61	3839.8	4884.46	10261.5	9351.44	50.1837	122.604	305.707	687.257	1
	SWI/SNF	ENSMUSG00000030584	Dpf1	chr7;chr7;chr7;chr7;chr7;chr7;chr7;chr7;chr7;chr7;chr7;chr7;chr7;chr7;chr7;chr7;chr7;chr7;chr7;chr7;chr7;chr7;chr7;chr7;chr7;chr7;chr7;chr7;chr7;chr7;chr7;chr7;chr7;chr7;chr7;chr7;chr7;chr7;chr7;chr7;chr7;chr7;chr7;chr7;chr7;chr7;chr7;chr7;chr7;chr7;chr7;chr7;chr7;chr7;chr7;chr7;chr7;chr7;chr7;chr7;chr7;chr7;chr7;chr7;chr7;chr7;chr7;chr7;chr7;chr7;chr7;chr7;chr7;chr7;chr7;chr7;chr7;chr7;chr7;chr7…	29303951;29303976;29307924;29308012;29308012;29308018;29309411;29309411;29309411;29309411;29309411;29309411;29309513;29309606;29309645;29309645;29309645;29309645;29309645;29309645;29309645;29311265;29311265;29311265;29311265;29311265;29311265;29311265;29311265;29311607;29311607;29311607;29311607;29311607;29311607;29311607;29312848;29312848;29312848;29312848;29312848;29312848;29312848;29312855;293…	29304112;29304112;29308098;29308098;29308098;29308954;29309571;29309571;29309571;29309571;29309571;29309571;29309571;29309752;29309752;29309752;29309752;29309752;29309752;29309752;29309752;29311392;29311392;29311392;29311392;29311392;29311392;29311392;29311392;29311697;29311696;29311696;29311696;29311696;29311696;29311696;29312926;29312926;29312926;29312912;29312926;29312926;29312926;29312926;293…	+;+;+;+;+;+;+;+;+;+;+;+;+;+;+;+;+;+;+;+;+;+;+;+;+;+;+;+;+;+;+;+;+;+;+;+;+;+;+;+;+;+;+;+;+;+;+;+;+;+;+;+;+;+;+;+;+;+;+;+;+;+;+;+;+;+;+;+;+;+;+;+;+;+;+;+;+;+;+;+;+;+;+;+;+;+;+	5376	903.3	940.634	2345.54	2283.75	4095.79	4000.39	5441.69	4758.41	171.497	430.551	752.993	948.67	1
	SWI/SNF	ENSMUSG00000029712	Actl6b	chr5;chr5;chr5;chr5;chr5;chr5;chr5;chr5;chr5;chr5;chr5;chr5;chr5;chr5;chr5;chr5;chr5;chr5;chr5;chr5;chr5;chr5;chr5;chr5;chr5;chr5;chr5;chr5;chr5;chr5;chr5;chr5;chr5;chr5;chr5;chr5;chr5;chr5;chr5;chr5;chr5;chr5;chr5;chr5;chr5;chr5;chr5;chr5;chr5;chr5;chr5;chr5;chr5	137553517;137553520;137553538;137553538;137553539;137553555;137553555;137553557;137553557;137554064;137554064;137554064;137554064;137554513;137554513;137554513;137554513;137554513;137554996;137554996;137554996;137554996;137563107;137563107;137563107;137563107;137563107;137564491;137564491;137564491;137564491;137564653;137564653;137564653;137564653;137565691;137565691;137565691;137565691;137565977…	137553659;137553659;137553659;137553659;137553783;137553783;137553783;137556656;137553659;137554140;137554140;137554346;137554140;137554678;137554678;137554677;137554678;137554678;137555032;137555096;137555096;137555096;137563204;137563204;137563204;137563204;137563204;137564585;137564585;137564585;137564585;137564759;137564759;137564759;137564759;137565780;137565778;137565780;137565780;137566038…	+;+;+;+;+;+;+;+;+;+;+;+;+;+;+;+;+;+;+;+;+;+;+;+;+;+;+;+;+;+;+;+;+;+;+;+;+;+;+;+;+;+;+;+;+;+;+;+;+;+;+;+;+	4267	21.5727	9.93628	820.638	824.592	2114.2	2502.83	3789.86	3659.49	3.69217	192.785	541.016	872.903	1
	SWI/SNF	ENSMUSG00000069729	Arid1b	chr17;chr17;chr17;chr17;chr17;chr17;chr17;chr17;chr17;chr17;chr17;chr17;chr17;chr17;chr17;chr17;chr17;chr17;chr17;chr17;chr17;chr17;chr17;chr17;chr17;chr17;chr17;chr17;chr17;chr17;chr17;chr17;chr17;chr17;chr17;chr17;chr17;chr17;chr17;chr17;chr17;chr17;chr17;chr17;chr17;chr17;chr17;chr17;chr17;chr17;chr17;chr17;chr17;chr17;chr17;chr17;chr17;chr17;chr17;chr17;chr17;chr17;chr17;chr17;chr17;chr17;chr…	4994332;4994939;4994939;4995074;4996421;4996429;5040578;5040580;5040580;5040580;5040580;5040580;5040585;5097574;5097574;5097574;5097574;5097574;5097574;5097574;5126914;5126914;5126914;5126914;5126914;5242828;5242828;5242828;5242828;5264032;5264032;5264032;5279203;5279203;5279203;5279203;5290956;5290956;5290956;5290956;5305749;5305749;5305749;5305749;5311835;5311835;5311835;5311835;5313874;5313874…	4994399;4996492;4996492;4996492;4996492;4996492;5040774;5040774;5040774;5040774;5040774;5040774;5040774;5098186;5097732;5097732;5097732;5097732;5097733;5097732;5127640;5127024;5127024;5127024;5127024;5243071;5243071;5243071;5243071;5264121;5264121;5264121;5279382;5279382;5279382;5279382;5291283;5291283;5291283;5291283;5305894;5305894;5305894;5305894;5311944;5311944;5311944;5311944;5314032;5314032…	+;+;+;+;+;+;+;+;+;+;+;+;+;+;+;+;+;+;+;+;+;+;+;+;+;+;+;+;+;+;+;+;+;+;+;+;+;+;+;+;+;+;+;+;+;+;+;+;+;+;+;+;+;+;+;+;+;+;+;+;+;+;+;+;+;+;+;+;+;+;+;+;+;+;+;+;+;+;+;+;+;+;+;+;+;+;+	12600	3621	3861.9	4772.7	5051.05	5648.67	4690.93	5312.18	5251.85	296.941	389.831	410.302	419.208	3
	SWI/SNF	ENSMUSG00000025369	Smarcc2	chr10;chr10;chr10;chr10;chr10;chr10;chr10;chr10;chr10;chr10;chr10;chr10;chr10;chr10;chr10;chr10;chr10;chr10;chr10;chr10;chr10;chr10;chr10;chr10;chr10;chr10;chr10;chr10;chr10;chr10;chr10;chr10;chr10;chr10;chr10;chr10;chr10;chr10;chr10;chr10;chr10;chr10;chr10;chr10;chr10;chr10;chr10;chr10;chr10;chr10;chr10;chr10;chr10;chr10;chr10;chr10;chr10;chr10;chr10;chr10;chr10;chr10;chr10;chr10;chr10;chr10;chr…	128459248;128459294;128459308;128459321;128459656;128461352;128461352;128461352;128461352;128461352;128462981;128462981;128462981;128462981;128462981;128463692;128463692;128463692;128463692;128463692;128463867;128463867;128463867;128463867;128465157;128465157;128465157;128465157;128465437;128465437;128465437;128465437;128468795;128468795;128468795;128468795;128469006;128469006;128469006;128469242…	128459437;128459437;128459437;128459437;128459795;128461471;128461471;128461471;128461471;128461471;128463066;128463066;128463066;128463066;128463066;128463773;128463773;128463773;128463773;128463773;128463959;128463959;128463959;128463959;128465226;128465226;128465226;128465226;128465506;128465506;128465506;128465506;128468868;128468870;128468870;128468870;128469137;128469137;128469137;128469357…	+;+;+;+;+;+;+;+;+;+;+;+;+;+;+;+;+;+;+;+;+;+;+;+;+;+;+;+;+;+;+;+;+;+;+;+;+;+;+;+;+;+;+;+;+;+;+;+;+;+;+;+;+;+;+;+;+;+;+;+;+;+;+;+;+;+;+;+;+;+;+;+;+;+;+;+;+;+;+;+;+;+;+;+;+;+;+;+;+;+;+;+;+;+;+;+;+;+;+;+;+;+;+;+	5552	8961.86	9371.24	16239	16878.7	20025.6	19775.5	19630.8	19553.7	1651.04	2982.5	3584.39	3528.87	3
	SWI/SNF	ENSMUSG00000057649	Brd9	chr13;chr13;chr13;chr13;chr13;chr13;chr13;chr13;chr13;chr13;chr13;chr13;chr13;chr13;chr13;chr13;chr13;chr13;chr13;chr13;chr13;chr13;chr13;chr13;chr13;chr13;chr13;chr13;chr13;chr13;chr13;chr13;chr13;chr13;chr13;chr13;chr13;chr13;chr13;chr13;chr13;chr13;chr13;chr13;chr13;chr13;chr13;chr13;chr13;chr13;chr13;chr13;chr13;chr13;chr13;chr13;chr13;chr13;chr13;chr13;chr13;chr13;chr13;chr13;chr13;chr13;chr…	73937811;73937821;73937838;73937857;73938092;73938110;73938152;73938434;73938434;73938434;73938434;73938434;73938434;73938638;73938865;73938865;73938865;73938865;73938865;73938865;73938865;73938865;73940237;73940237;73940237;73940237;73940646;73940646;73940646;73940646;73940716;73940908;73941944;73941944;73941944;73941944;73941944;73941944;73941944;73942631;73942691;73942691;73942691;73942694;739…	73937945;73937945;73937945;73937945;73938235;73938648;73938235;73938648;73938648;73938648;73938648;73938648;73938648;73938648;73938997;73939151;73938997;73940790;73940790;73938997;73940790;73938997;73940297;73940297;73940297;73940297;73940787;73940790;73940790;73940790;73940790;73941156;73942054;73942054;73942054;73942054;73942054;73942806;73942054;73942806;73942806;73942806;73942806;73942806;739…	+;+;+;+;+;+;+;+;+;+;+;+;+;+;+;+;+;+;+;+;+;+;+;+;+;+;+;+;+;+;+;+;+;+;+;+;+;+;+;+;+;+;+;+;+;+;+;+;+;+;+;+;+;+;+;+;+;+;+;+;+;+;+;+;+;+;+;+;+;+;+;+;+;+;+;+;+;+;+;+;+;+;+;+;+;+;+;+;+;+;+;+;+;+;+;+;+;+;+;+;+;+;+;+;+;+;+;+;+	6949	1533.04	1520.91	1978.3	2448.33	2545.99	2872.05	3069.3	2635.26	219.741	318.508	389.843	410.459	3
	SWI/SNF	ENSMUSG00000032187	Smarca4	chr9;chr9;chr9;chr9;chr9;chr9;chr9;chr9;chr9;chr9;chr9;chr9;chr9;chr9;chr9;chr9;chr9;chr9;chr9;chr9;chr9;chr9;chr9;chr9;chr9;chr9;chr9;chr9;chr9;chr9;chr9;chr9;chr9;chr9;chr9;chr9;chr9;chr9;chr9;chr9;chr9;chr9;chr9;chr9;chr9;chr9;chr9;chr9;chr9;chr9;chr9;chr9;chr9;chr9;chr9;chr9;chr9;chr9;chr9;chr9;chr9;chr9;chr9;chr9;chr9;chr9;chr9;chr9;chr9;chr9;chr9;chr9;chr9;chr9;chr9;chr9;chr9;chr9;chr9;chr9…	21616169;21616169;21616264;21632805;21632805;21632805;21634750;21634750;21634750;21635536;21635536;21635536;21635767;21636183;21636183;21636183;21636183;21637279;21637279;21637279;21637279;21638714;21638714;21638714;21638714;21639218;21639218;21639218;21639218;21640912;21640912;21640912;21640912;21642425;21642425;21642425;21642425;21642701;21642701;21642701;21642701;21647351;21647351;21647351;216…	21616400;21616400;21616400;21633054;21633054;21633054;21634882;21634882;21634882;21635940;21635940;21635940;21635940;21636281;21636281;21636281;21636281;21637537;21637537;21637537;21637537;21638840;21638840;21638840;21638840;21639391;21639391;21639391;21639391;21641085;21641085;21641085;21641085;21642592;21642592;21642592;21642592;21642751;21642751;21642751;21642751;21647481;21647481;21647481;216…	+;+;+;+;+;+;+;+;+;+;+;+;+;+;+;+;+;+;+;+;+;+;+;+;+;+;+;+;+;+;+;+;+;+;+;+;+;+;+;+;+;+;+;+;+;+;+;+;+;+;+;+;+;+;+;+;+;+;+;+;+;+;+;+;+;+;+;+;+;+;+;+;+;+;+;+;+;+;+;+;+;+;+;+;+;+;+;+;+;+;+;+;+;+;+;+;+;+;+;+;+;+;+;+;+;+;+;+;+;+;+;+;+;+;+;+;+;+;+;+;+;+;+;+;+;+;+;+	6475	17571.2	17126.2	26397.9	25611.6	29393.8	26430	20711.1	19268.4	2679.33	4016.18	4310.72	3087.22	4
	SWI/SNF	ENSMUSG00000000902	Smarcb1	chr10;chr10;chr10;chr10;chr10;chr10;chr10;chr10;chr10;chr10;chr10;chr10;chr10;chr10;chr10;chr10;chr10;chr10;chr10;chr10;chr10;chr10;chr10;chr10;chr10;chr10;chr10;chr10;chr10;chr10;chr10;chr10;chr10;chr10;chr10;chr10;chr10;chr10	75896769;75896773;75896775;75896777;75897445;75897445;75897445;75897445;75897528;75904384;75904384;75904384;75904384;75904384;75906030;75906030;75906030;75906030;75910154;75910154;75910154;75910154;75910154;75910264;75911519;75911519;75911519;75911519;75911519;75911519;75915064;75915064;75915064;75916773;75916800;75921303;75921303;75921303	75897088;75897088;75897088;75897088;75897576;75897576;75897605;75897576;75897576;75904574;75904574;75906196;75904574;75904574;75906196;75906196;75906196;75906196;75910281;75910281;75910281;75910281;75910281;75910281;75911826;75911656;75911656;75914162;75916572;75911656;75915164;75915193;75915193;75916911;75916911;75921589;75921614;75921617	-;-;-;-;-;-;-;-;-;-;-;-;-;-;-;-;-;-;-;-;-;-;-;-;-;-;-;-;-;-;-;-;-;-;-;-;-;-	7930	3178.53	3096.14	4292.1	4894.95	5351.05	5020.69	3601.76	3840.87	395.629	579.259	653.956	469.27	4
	SWI/SNF	ENSMUSG00000021221	Dpf3	chr12;chr12;chr12;chr12;chr12;chr12;chr12;chr12;chr12;chr12;chr12;chr12;chr12;chr12;chr12;chr12;chr12;chr12;chr12;chr12;chr12;chr12;chr12;chr12;chr12;chr12;chr12;chr12;chr12;chr12;chr12;chr12;chr12;chr12;chr12;chr12;chr12;chr12;chr12;chr12;chr12;chr12;chr12;chr12;chr12;chr12;chr12;chr12;chr12;chr12;chr12;chr12;chr12;chr12;chr12	83213745;83213751;83216328;83216328;83226268;83226268;83260493;83269010;83269198;83269198;83269315;83272339;83272339;83272339;83272339;83272339;83272339;83272339;83294362;83294362;83294362;83294362;83294362;83294362;83294362;83315392;83315392;83315392;83315392;83315392;83315392;83324938;83324938;83324938;83324938;83324938;83324938;83331863;83331863;83331863;83331863;83331863;83331863;83350788;833…	83215811;83215811;83216409;83216409;83226380;83226380;83260883;83269627;83269627;83269627;83269627;83272467;83272467;83272467;83272467;83272467;83272467;83272467;83294499;83294499;83294499;83294499;83294428;83294499;83294499;83315470;83315470;83315470;83315470;83315470;83315470;83325033;83325033;83325033;83325033;83325033;83325033;83331990;83331987;83331987;83331990;83331990;83331990;83350895;833…	-;-;-;-;-;-;-;-;-;-;-;-;-;-;-;-;-;-;-;-;-;-;-;-;-;-;-;-;-;-;-;-;-;-;-;-;-;-;-;-;-;-;-;-;-;-;-;-;-;-;-;-;-;-;-	4225	17.4418	15.898	55.9182	42.4173	380.896	357.01	179.882	72.0163	3.94554	11.6373	87.3262	29.8105	4
	SWI/SNF	ENSMUSG00000028949	Smarcd3	chr5;chr5;chr5;chr5;chr5;chr5;chr5;chr5;chr5;chr5;chr5;chr5;chr5;chr5;chr5;chr5;chr5;chr5;chr5;chr5;chr5;chr5;chr5;chr5;chr5;chr5;chr5;chr5;chr5;chr5;chr5;chr5;chr5;chr5;chr5;chr5;chr5;chr5;chr5;chr5;chr5;chr5;chr5;chr5;chr5;chr5;chr5;chr5;chr5;chr5;chr5;chr5;chr5;chr5;chr5;chr5;chr5;chr5;chr5;chr5;chr5;chr5;chr5;chr5	24590818;24592622;24592622;24593017;24593017;24593225;24593225;24593225;24593637;24593637;24593637;24593922;24593922;24593922;24594695;24594832;24594832;24594832;24595143;24595143;24595143;24595143;24595164;24595390;24595390;24595390;24595390;24595390;24595723;24595723;24595723;24595723;24595735;24595746;24595867;24595952;24595952;24595952;24595952;24595952;24595952;24595952;24596807;24596807;245…	24593118;24592804;24592804;24593118;24593118;24593347;24593347;24593347;24593772;24593772;24593831;24594019;24594019;24594019;24594993;24594993;24594993;24594993;24595244;24595244;24595244;24595244;24595244;24595845;24595485;24595485;24595485;24595485;24595845;24595845;24595845;24595845;24595845;24595845;24596074;24596074;24596074;24596074;24596074;24596074;24596074;24596074;24596849;24596989;245…	-;-;-;-;-;-;-;-;-;-;-;-;-;-;-;-;-;-;-;-;-;-;-;-;-;-;-;-;-;-;-;-;-;-;-;-;-;-;-;-;-;-;-;-;-;-;-;-;-;-;-;-;-;-;-;-;-;-;-;-;-;-;-;-	5120	1686.8	1751.43	2171.74	2154.8	3355.59	3588.89	3637.73	3408.77	335.765	422.514	678.172	688.135	4
	SWI/SNF	ENSMUSG00000029580	Actb	chr5;chr5;chr5;chr5;chr5;chr5;chr5;chr5;chr5;chr5;chr5;chr5;chr5;chr5;chr5;chr5;chr5;chr5;chr5;chr5;chr5;chr5;chr5;chr5;chr5;chr5;chr5;chr5;chr5;chr5;chr5;chr5;chr5;chr5;chr5	142903115;142903234;142903501;142903581;142904067;142904067;142904344;142904344;142904351;142904395;142904672;142904705;142904766;142904873;142905088;142905237;142905237;142905237;142905237;142905237;142905429;142905564;142905564;142905564;142905564;142905564;142905564;142905564;142905849;142906652;142906652;142906652;142906652;142906652;142906652	142903941;142903400;142903941;142903654;142904248;142904248;142904782;142904782;142904782;142904782;142904782;142904782;142905476;142905692;142905150;142905476;142905278;142905476;142905476;142905476;142905476;142905692;142905692;142905692;142905692;142905821;142905692;142905692;142905937;142906694;142906672;142906722;142906725;142906702;142906754	-;-;-;-;-;-;-;-;-;-;-;-;-;-;-;-;-;-;-;-;-;-;-;-;-;-;-;-;-;-;-;-;-;-;-	2679	60209	54397.8	111132	106496	108599	100228	90986.5	85296.6	21389.9	40617.5	38974.7	32900.9	4
	SWI/SNF	ENSMUSG00000029438	Bcl7a	chr5;chr5;chr5;chr5;chr5;chr5;chr5;chr5;chr5;chr5;chr5;chr5;chr5;chr5;chr5;chr5;chr5	123343834;123344448;123344500;123344626;123347631;123351867;123351867;123351867;123355941;123355941;123355941;123361191;123361191;123369333;123369333;123371018;123371018	123344277;123344721;123344721;123344721;123347717;123351948;123351948;123351948;123360278;123356037;123356037;123361358;123361358;123369454;123369454;123374992;123374082	+;+;+;+;+;+;+;+;+;+;+;+;+;+;+;+;+	9490	4925.01	4630.31	13506.5	13035.7	17416.4	13422.6	8927.3	7409.67	503.441	1398.43	1624.82	860.747	4
	Ash1	ENSMUSG00000022521	Crebbp	chr16;chr16;chr16;chr16;chr16;chr16;chr16;chr16;chr16;chr16;chr16;chr16;chr16;chr16;chr16;chr16;chr16;chr16;chr16;chr16;chr16;chr16;chr16;chr16;chr16;chr16;chr16;chr16;chr16;chr16;chr16;chr16;chr16;chr16;chr16;chr16;chr16;chr16;chr16;chr16;chr16;chr16;chr16;chr16;chr16;chr16;chr16;chr16;chr16;chr16;chr16;chr16;chr16;chr16;chr16;chr16;chr16;chr16;chr16;chr16;chr16;chr16;chr16;chr16;chr16;chr16;chr…	4081328;4083701;4086610;4087681;4087681;4087801;4088244;4088244;4088244;4088380;4091792;4091792;4091792;4091839;4092190;4092190;4092190;4092190;4092190;4093472;4093472;4093472;4094174;4094174;4094174;4094174;4094636;4094636;4094636;4094636;4094636;4096063;4096063;4096063;4096063;4096441;4096441;4096441;4099675;4099675;4099675;4101558;4101558;4101558;4107428;4107428;4107428;4108036;4108036;4108036…	4086198;4086198;4089743;4087962;4087962;4087962;4088595;4088405;4088405;4088405;4091959;4091959;4091959;4091959;4092355;4092355;4092355;4092355;4092355;4093585;4093585;4093585;4094320;4094320;4094320;4094320;4094786;4094786;4094644;4094786;4094786;4096126;4096130;4096130;4096130;4096518;4096518;4096518;4099731;4099731;4099731;4101668;4101638;4101638;4107516;4107516;4107516;4108275;4108275;4108275…	-;-;-;-;-;-;-;-;-;-;-;-;-;-;-;-;-;-;-;-;-;-;-;-;-;-;-;-;-;-;-;-;-;-;-;-;-;-;-;-;-;-;-;-;-;-;-;-;-;-;-;-;-;-;-;-;-;-;-;-;-;-;-;-;-;-;-;-;-;-;-;-;-;-;-;-;-;-;-;-;-;-;-;-;-;-;-;-;-;-;-;-;-;-;-;-;-;-;-;-	13540	5828.77	6553.97	5946.98	6628.97	7423.62	6672.33	5286.48	5281.19	457.265	464.4	520.53	390.239	5
	SWI/SNF	ENSMUSG00000078619	Smarcd2	chr11;chr11;chr11;chr11;chr11;chr11;chr11;chr11;chr11;chr11;chr11;chr11;chr11;chr11;chr11;chr11;chr11;chr11;chr11;chr11;chr11;chr11;chr11;chr11;chr11;chr11;chr11;chr11;chr11;chr11;chr11;chr11;chr11;chr11;chr11;chr11;chr11;chr11;chr11;chr11;chr11;chr11;chr11;chr11;chr11;chr11;chr11;chr11;chr11;chr11;chr11;chr11;chr11;chr11;chr11;chr11;chr11	106263179;106263179;106263714;106263799;106264019;106264195;106264195;106264433;106264433;106264433;106264433;106264433;106264672;106264672;106264672;106264672;106264672;106264733;106264940;106264940;106264940;106264940;106264940;106265183;106265183;106265183;106265183;106265312;106265660;106265660;106265660;106265660;106265660;106265660;106265739;106265888;106265888;106265888;106265888;106265888…	106264119;106264119;106264296;106264296;106264296;106264296;106264296;106264555;106264555;106264555;106264555;106264555;106264807;106264807;106264936;106264807;106264807;106264807;106265037;106265037;106265344;106265037;106265037;106265344;106265344;106265344;106265344;106265344;106265761;106265761;106265746;106265662;106265761;106265761;106265761;106266000;106265983;106266071;106265983;106265983…	-;-;-;-;-;-;-;-;-;-;-;-;-;-;-;-;-;-;-;-;-;-;-;-;-;-;-;-;-;-;-;-;-;-;-;-;-;-;-;-;-;-;-;-;-;-;-;-;-;-;-;-;-;-;-;-;-	3589	527.843	474.954	881.09	743.151	573.657	670.803	319.676	333.409	139.704	226.28	173.371	90.9843	5
	Core COMPASS	ENSMUSG00000026917	Wdr5	chr2;chr2;chr2;chr2;chr2;chr2;chr2;chr2;chr2;chr2;chr2;chr2;chr2;chr2;chr2;chr2;chr2;chr2;chr2;chr2;chr2;chr2;chr2;chr2;chr2;chr2;chr2;chr2;chr2;chr2;chr2;chr2;chr2;chr2;chr2	27515157;27515157;27518629;27518629;27519349;27519349;27519743;27519743;27519761;27520327;27520327;27520327;27520573;27520573;27520828;27520828;27525106;27525106;27527772;27528274;27528274;27530952;27531639;27531639;27531639;27532993;27532993;27532993;27533337;27533337;27533337;27533768;27533768;27534757;27534757	27515280;27515280;27518792;27518792;27519457;27519457;27519816;27519816;27519816;27520416;27520653;27520416;27520662;27520662;27520911;27520911;27525161;27525161;27528320;27528320;27528320;27530999;27531714;27531714;27531714;27533026;27533026;27533026;27533355;27533411;27533411;27533855;27533855;27535043;27536535	+;+;+;+;+;+;+;+;+;+;+;+;+;+;+;+;+;+;+;+;+;+;+;+;+;+;+;+;+;+;+;+;+;+;+	3596	2742.03	2294.62	1997.94	1610.16	1446.48	1342.55	1392.8	1170.93	700.313	501.683	387.796	356.47	6
	Core COMPASS	ENSMUSG00000024067	Dpy30	chr17;chr17;chr17;chr17;chr17;chr17;chr17;chr17;chr17;chr17;chr17;chr17;chr17;chr17;chr17;chr17;chr17;chr17;chr17;chr17;chr17;chr17;chr17;chr17;chr17;chr17	74299474;74299482;74299484;74299484;74299656;74299792;74307720;74307720;74307720;74307720;74315902;74315902;74315902;74315902;74315902;74315902;74316044;74316044;74316044;74316044;74316044;74316044;74316220;74316345;74316345;74323761	74299824;74299824;74299824;74299824;74299824;74299824;74307862;74307862;74307862;74307862;74315949;74315949;74315949;74315949;74315949;74315949;74316301;74316116;74316116;74316116;74316116;74316203;74316408;74316394;74316463;74323944	-;-;-;-;-;-;-;-;-;-;-;-;-;-;-;-;-;-;-;-;-;-;-;-;-;-	1146	1186.5	1024.1	876.556	682.07	592.162	553.366	658.883	474.774	964.485	680.029	499.794	494.615	6
	MLL3/4 COMPASS-like	ENSMUSG00000002221	Paxip1	chr5;chr5;chr5;chr5;chr5;chr5;chr5;chr5;chr5;chr5;chr5;chr5;chr5;chr5;chr5;chr5;chr5;chr5;chr5;chr5;chr5;chr5;chr5;chr5;chr5;chr5;chr5;chr5;chr5;chr5;chr5;chr5;chr5;chr5;chr5;chr5;chr5;chr5;chr5;chr5;chr5;chr5;chr5;chr5	27740080;27744085;27744115;27744257;27744257;27744421;27744421;27748814;27748814;27750963;27750963;27752744;27754485;27756953;27758431;27759370;27759732;27759973;27761577;27761577;27765138;27765138;27765591;27765591;27772004;27772479;27775566;27775566;27781422;27781422;27781449;27783579;27783681;27783730;27783730;27786545;27788643;27788643;27788643;27788643;27791199;27791199;27791199;27791527	27742503;27744175;27744175;27744332;27744332;27744555;27744555;27748914;27748914;27751295;27751131;27752846;27754555;27756996;27758615;27759491;27760110;27760110;27761672;27761672;27765232;27765232;27765737;27766290;27772624;27772624;27775679;27775679;27781485;27781485;27781485;27783773;27783773;27783773;27783773;27790373;27788777;27788777;27788777;27788777;27791383;27791395;27791550;27791691	-;-;-;-;-;-;-;-;-;-;-;-;-;-;-;-;-;-;-;-;-;-;-;-;-;-;-;-;-;-;-;-;-;-;-;-;-;-;-;-;-;-;-;-	10271	3622.38	3651.25	2262.42	2181.94	1657.75	1610.3	1597.35	1659.04	354.086	216.355	159.091	158.524	6
	SET1/COMPASS	ENSMUSG00000042308	Setd1a	chr7;chr7;chr7;chr7;chr7;chr7;chr7;chr7;chr7;chr7;chr7;chr7;chr7;chr7;chr7;chr7;chr7;chr7;chr7;chr7;chr7;chr7;chr7;chr7;chr7;chr7;chr7;chr7;chr7;chr7;chr7;chr7;chr7;chr7;chr7;chr7;chr7;chr7;chr7;chr7;chr7;chr7;chr7;chr7;chr7;chr7;chr7;chr7;chr7;chr7;chr7;chr7;chr7;chr7;chr7	127776670;127777149;127777389;127777389;127777695;127778113;127778113;127778113;127778113;127778113;127778506;127778506;127778506;127778506;127778506;127778577;127780385;127780385;127780385;127780385;127780385;127781811;127783629;127783629;127783629;127783629;127783973;127783973;127783973;127784848;127784848;127785881;127785881;127787126;127787126;127787499;127787499;127788197;127788197;127788482…	127777347;127777308;127777513;127777513;127777784;127778277;127778277;127778277;127778277;127778277;127778565;127778601;127778601;127778601;127778601;127778601;127780655;127780655;127780655;127780655;127780655;127781903;127783750;127783701;127783750;127783750;127784202;127784074;127784202;127785736;127785736;127786672;127786672;127787302;127787302;127787586;127787586;127788354;127788354;127788569…	+;+;+;+;+;+;+;+;+;+;+;+;+;+;+;+;+;+;+;+;+;+;+;+;+;+;+;+;+;+;+;+;+;+;+;+;+;+;+;+;+;+;+;+;+;+;+;+;+;+;+;+;+;+;+	6795	4048.33	4006.97	3069.46	2879.29	2886.79	2483.1	2094.86	2168.49	592.737	437.729	395.135	313.712	7
	MLL1/2 COMPASS-like	ENSMUSG00000024947	Men1	chr19;chr19;chr19;chr19;chr19;chr19;chr19;chr19;chr19;chr19;chr19;chr19;chr19;chr19;chr19;chr19;chr19;chr19;chr19;chr19;chr19;chr19;chr19;chr19;chr19;chr19;chr19;chr19;chr19;chr19;chr19;chr19;chr19;chr19;chr19;chr19;chr19;chr19;chr19;chr19;chr19;chr19;chr19;chr19;chr19;chr19;chr19;chr19;chr19;chr19;chr19;chr19;chr19;chr19;chr19;chr19;chr19;chr19;chr19;chr19;chr19;chr19;chr19;chr19;chr19;chr19;chr…	6334979;6334979;6335013;6335039;6335039;6335046;6335047;6335064;6335111;6335445;6335445;6335445;6335445;6335445;6335445;6335445;6335461;6336725;6336725;6336725;6336725;6336725;6336725;6336725;6336725;6336725;6336910;6337153;6337153;6337153;6337153;6337153;6337153;6337153;6337153;6337153;6337153;6337479;6337479;6337479;6337479;6337479;6337479;6337479;6337479;6337479;6337482;6337601;6337601;6337601…	6335070;6335070;6335082;6335082;6335905;6335070;6335325;6335082;6335905;6335614;6335905;6335905;6335905;6335905;6335905;6335905;6335920;6336933;6336933;6336933;6336933;6336828;6336933;6336933;6336933;6336933;6336933;6337281;6337281;6337281;6337281;6337281;6337281;6337281;6337281;6337281;6337281;6337519;6337519;6337519;6337519;6337519;6337519;6337519;6337519;6337519;6337519;6337688;6337688;6337688…	+;+;+;+;+;+;+;+;+;+;+;+;+;+;+;+;+;+;+;+;+;+;+;+;+;+;+;+;+;+;+;+;+;+;+;+;+;+;+;+;+;+;+;+;+;+;+;+;+;+;+;+;+;+;+;+;+;+;+;+;+;+;+;+;+;+;+;+;+;+;+;+;+;+;+;+;+;+;+;+;+;+;+;+;+;+;+;+;+;+;+;+;+;+;+	3458	2910.48	2719.23	3072.48	2651.93	2669.36	2624.02	2292.21	2344.53	814.012	827.705	765.382	670.437	7
	MLL3/4 COMPASS-like	ENSMUSG00000030680	Pagr1a	chr7;chr7;chr7;chr7;chr7;chr7;chr7;chr7;chr7;chr7	127015033;127015175;127015406;127016200;127016200;127016200;127016443;127016558;127017277;127017277	127015469;127015469;127015469;127016282;127016282;127016282;127017352;127016927;127017320;127017317	-;-;-;-;-;-;-;-;-;-	1430	1275.54	1291.72	1260.43	1012.92	812.681	761.935	644.492	677.486	897.644	794.878	550.565	462.23	7
	SWI/SNF	ENSMUSG00000007880	Arid1a	chr4;chr4;chr4;chr4;chr4;chr4;chr4;chr4;chr4;chr4;chr4;chr4;chr4;chr4;chr4;chr4;chr4;chr4;chr4;chr4;chr4;chr4;chr4;chr4;chr4;chr4;chr4;chr4;chr4;chr4;chr4;chr4;chr4;chr4;chr4;chr4;chr4;chr4;chr4;chr4;chr4;chr4;chr4;chr4;chr4;chr4;chr4;chr4;chr4;chr4;chr4;chr4;chr4;chr4;chr4;chr4;chr4;chr4;chr4;chr4;chr4;chr4;chr4;chr4;chr4;chr4;chr4;chr4;chr4;chr4;chr4;chr4;chr4;chr4	133679008;133679008;133679941;133684435;133684435;133684435;133684874;133684874;133684874;133686229;133686229;133686229;133686404;133686404;133686419;133686640;133686640;133686640;133687204;133687204;133687204;133687538;133687538;133687538;133689054;133689054;133689054;133689487;133691070;133691070;133691070;133692799;133692799;133692799;133692799;133693005;133693005;133693005;133693005;133693758…	133682055;133682055;133682055;133684565;133684565;133684565;133685765;133685765;133685765;133686325;133686325;133686325;133686556;133686556;133686556;133686790;133686790;133686790;133687376;133687379;133687376;133687670;133687670;133687670;133689261;133689261;133689261;133691279;133691279;133691279;133691279;133692908;133692908;133692908;133692908;133693150;133693150;133693150;133693150;133694070…	-;-;-;-;-;-;-;-;-;-;-;-;-;-;-;-;-;-;-;-;-;-;-;-;-;-;-;-;-;-;-;-;-;-;-;-;-;-;-;-;-;-;-;-;-;-;-;-;-;-;-;-;-;-;-;-;-;-;-;-;-;-;-;-;-;-;-;-;-;-;-;-;-;-	11476	13917.6	15085.9	14949.8	13324.1	13743.1	11044.8	9546.09	8964.69	1263.66	1231.87	1079.99	806.5	7
	SWI/SNF	ENSMUSG00000032481	Smarcc1	chr9;chr9;chr9;chr9;chr9;chr9;chr9;chr9;chr9;chr9;chr9;chr9;chr9;chr9;chr9;chr9;chr9;chr9;chr9;chr9;chr9;chr9;chr9;chr9;chr9;chr9;chr9;chr9;chr9;chr9;chr9;chr9;chr9;chr9;chr9;chr9;chr9;chr9;chr9;chr9;chr9;chr9;chr9;chr9;chr9;chr9;chr9;chr9;chr9;chr9;chr9;chr9;chr9;chr9;chr9;chr9;chr9;chr9;chr9;chr9;chr9;chr9;chr9;chr9;chr9;chr9;chr9;chr9;chr9;chr9;chr9;chr9;chr9;chr9;chr9;chr9;chr9;chr9;chr9;chr9…	110117708;110131980;110132037;110132037;110132037;110132037;110135569;110135569;110135569;110135569;110135569;110135569;110139549;110139549;110139549;110139549;110139549;110139549;110147045;110147045;110147045;110147045;110147045;110147045;110149931;110149931;110149931;110149931;110149931;110153773;110153773;110153773;110153773;110153773;110157276;110157276;110157276;110157276;110157276;110164802…	110117851;110132308;110132308;110132308;110132308;110132308;110135688;110135688;110135688;110135688;110135688;110135688;110139634;110139634;110139634;110139634;110139634;110139634;110147126;110147126;110147126;110147126;110147126;110147058;110150023;110150023;110150023;110150023;110150023;110153842;110153842;110153842;110153842;110153842;110157345;110157345;110157345;110157345;110157345;110164877…	+;+;+;+;+;+;+;+;+;+;+;+;+;+;+;+;+;+;+;+;+;+;+;+;+;+;+;+;+;+;+;+;+;+;+;+;+;+;+;+;+;+;+;+;+;+;+;+;+;+;+;+;+;+;+;+;+;+;+;+;+;+;+;+;+;+;+;+;+;+;+;+;+;+;+;+;+;+;+;+;+;+;+;+;+;+;+;+;+;+;+;+;+;+;+;+;+;+;+;+;+;+;+;+;+;+;+;+;+;+;+;+;+;+;+;+;+;+;+;+;+;+;+;+;+;+;+;+	7832	11062.2	11417.4	9350.43	10142.8	9193.94	8416.05	6647.42	6161.39	1435.12	1244.46	1124.23	817.723	7
	SWI/SNF	ENSMUSG00000024826	Dpf2	chr19;chr19;chr19;chr19;chr19;chr19;chr19;chr19;chr19;chr19;chr19;chr19;chr19;chr19;chr19;chr19;chr19;chr19;chr19;chr19;chr19;chr19;chr19;chr19;chr19;chr19;chr19;chr19;chr19;chr19;chr19;chr19;chr19;chr19;chr19;chr19;chr19;chr19;chr19;chr19;chr19;chr19;chr19;chr19;chr19;chr19;chr19;chr19;chr19;chr19;chr19;chr19;chr19;chr19;chr19;chr19;chr19	5896516;5897387;5897387;5898543;5899324;5901217;5901217;5901217;5901217;5902104;5902104;5902104;5902104;5902104;5902363;5902363;5902363;5902363;5902363;5902631;5902631;5902631;5902631;5903731;5904147;5904240;5904240;5904240;5904454;5904454;5904454;5904454;5905126;5905389;5905389;5905389;5905389;5905537;5906524;5906524;5906524;5906524;5906524;5906524;5907001;5907001;5907001;5907001;5907001;5907001…	5898631;5898631;5898631;5898631;5901298;5901298;5901298;5901298;5901298;5902216;5902216;5902216;5902216;5902216;5902441;5902491;5902491;5902434;5902491;5903332;5902768;5902768;5902768;5903772;5904318;5904318;5904318;5904318;5904546;5904546;5904546;5904546;5905552;5905552;5905552;5905552;5905552;5905552;5906631;5906631;5906631;5906631;5906631;5906631;5907161;5907161;5907161;5907161;5907059;5907161…	-;-;-;-;-;-;-;-;-;-;-;-;-;-;-;-;-;-;-;-;-;-;-;-;-;-;-;-;-;-;-;-;-;-;-;-;-;-;-;-;-;-;-;-;-;-;-;-;-;-;-;-;-;-;-;-;-	6501	2988.97	2865.62	3039.23	2570.49	2041.73	1816.05	1414.39	1523.01	450.284	431.45	296.707	225.919	7
	SWI/SNF	ENSMUSG00000027671	Actl6a	chr3;chr3;chr3;chr3;chr3;chr3;chr3;chr3;chr3;chr3;chr3;chr3;chr3;chr3;chr3;chr3;chr3;chr3;chr3;chr3;chr3;chr3;chr3;chr3;chr3;chr3;chr3;chr3;chr3;chr3;chr3;chr3;chr3;chr3;chr3;chr3;chr3;chr3;chr3;chr3;chr3;chr3;chr3;chr3;chr3;chr3;chr3;chr3;chr3;chr3	32706298;32708507;32708550;32708765;32709164;32711383;32711868;32711868;32711868;32711868;32712101;32712101;32712101;32712101;32712172;32714517;32714517;32714517;32714517;32715416;32715416;32715416;32715416;32718031;32718031;32718031;32718031;32718368;32718368;32718368;32718368;32718567;32718567;32718567;32718567;32718567;32719901;32719901;32720186;32720186;32720435;32722620;32722620;32722620;327…	32706428;32708880;32710006;32708880;32709342;32711944;32711944;32711944;32711944;32711944;32712170;32712275;32712275;32712275;32712275;32714617;32714617;32714617;32714617;32715513;32715513;32715513;32715513;32718125;32718125;32718125;32718125;32718474;32718474;32718474;32718474;32718656;32718656;32718607;32718656;32718613;32719962;32719962;32720515;32720300;32720515;32722715;32722715;32722715;327…	+;+;+;+;+;+;+;+;+;+;+;+;+;+;+;+;+;+;+;+;+;+;+;+;+;+;+;+;+;+;+;+;+;+;+;+;+;+;+;+;+;+;+;+;+;+;+;+;+;+	3886	2716.79	2481.42	2244.29	2068.27	1316.94	1149.95	596.181	514.783	668.838	554.883	317.408	142.944	7
	SWI/SNF	ENSMUSG00000033237	Arid2	chr15;chr15;chr15;chr15;chr15;chr15;chr15;chr15;chr15;chr15;chr15;chr15;chr15;chr15;chr15;chr15;chr15;chr15;chr15;chr15;chr15;chr15;chr15;chr15;chr15;chr15;chr15;chr15;chr15;chr15;chr15;chr15;chr15	96287518;96287573;96287894;96287894;96289055;96289055;96349993;96349993;96351825;96356693;96356840;96358920;96358920;96361574;96361733;96362317;96362492;96363595;96366833;96368653;96369356;96369920;96378814;96378814;96390876;96390876;96391104;96391104;96392355;96392573;96392573;96401953;96401953	96287786;96287786;96287987;96287987;96289152;96289152;96350126;96350126;96352038;96356911;96356911;96359783;96358987;96361640;96361983;96362413;96362701;96363762;96366914;96368787;96369552;96372762;96378962;96378962;96391014;96391014;96392478;96391189;96392478;96392664;96392664;96403601;96404992	+;+;+;+;+;+;+;+;+;+;+;+;+;+;+;+;+;+;+;+;+;+;+;+;+;+;+;+;+;+;+;+;+	10737	5831.98	6544.03	5443.71	6771.49	6082	5019.75	4333.62	4192.95	576.325	568.837	516.986	397.065	7
	SWI/SNF	ENSMUSG00000037935	Smarce1	chr11;chr11;chr11;chr11;chr11;chr11;chr11;chr11;chr11;chr11;chr11;chr11;chr11;chr11;chr11;chr11;chr11;chr11;chr11;chr11;chr11;chr11;chr11;chr11;chr11;chr11;chr11;chr11;chr11;chr11	99209047;99209992;99213120;99213120;99214034;99215114;99219220;99219220;99219615;99219615;99219629;99219709;99220655;99220655;99220655;99220655;99224721;99225038;99225299;99228275;99228275;99228275;99228497;99228497;99228497;99228497;99230173;99230402;99230402;99230402	99210277;99210277;99213330;99213443;99214135;99215286;99219391;99219391;99219746;99219746;99219746;99219746;99220735;99220735;99220831;99220735;99225142;99225142;99228318;99228318;99228318;99228318;99228548;99228548;99228548;99228548;99230413;99230446;99230445;99231017	-;-;-;-;-;-;-;-;-;-;-;-;-;-;-;-;-;-;-;-;-;-;-;-;-;-;-;-;-;-	6650	6448.41	6979.9	7715.2	8203.5	7328.01	7282.07	4960.64	6105.38	1009.65	1196.9	1098.5	832.031	7
	SWI/SNF	ENSMUSG00000031660	Brd7	chr8;chr8;chr8;chr8;chr8;chr8;chr8;chr8;chr8;chr8;chr8;chr8;chr8;chr8;chr8;chr8;chr8;chr8;chr8;chr8;chr8;chr8;chr8;chr8;chr8;chr8;chr8;chr8;chr8;chr8;chr8;chr8;chr8;chr8;chr8;chr8;chr8;chr8;chr8;chr8	88331039;88331059;88332479;88332787;88332806;88332881;88332881;88332886;88333549;88333738;88333738;88333738;88333738;88334105;88334105;88334105;88334105;88337081;88337081;88337081;88339409;88339409;88339409;88342735;88342735;88342735;88343582;88345149;88345830;88346874;88351800;88354629;88357532;88357537;88357900;88357900;88361502;88361502;88361906;88361906	88331442;88332543;88332543;88333024;88333024;88333024;88332919;88333024;88333881;88333881;88333921;88333881;88333881;88334219;88334216;88335487;88334216;88337137;88337137;88337137;88339520;88339520;88339520;88342756;88342834;88342870;88343689;88345224;88345953;88347058;88351910;88354773;88357594;88357594;88358029;88358029;88361710;88361710;88362014;88362194	-;-;-;-;-;-;-;-;-;-;-;-;-;-;-;-;-;-;-;-;-;-;-;-;-;-;-;-;-;-;-;-;-;-;-;-;-;-;-;-	5244	2890.29	3298.84	2691.63	3028.59	2368.65	2530.07	1940.67	2053.8	590.115	545.407	467.079	380.861	7
	SWI/SNF	ENSMUSG00000023883	Phf10	chr17;chr17;chr17;chr17;chr17;chr17;chr17;chr17;chr17;chr17;chr17;chr17;chr17;chr17;chr17;chr17;chr17;chr17;chr17;chr17;chr17;chr17;chr17;chr17;chr17;chr17;chr17;chr17;chr17	14945009;14945014;14946199;14946199;14946566;14946655;14946655;14947738;14950560;14950560;14952620;14952620;14952620;14954015;14954792;14954792;14955033;14955033;14955711;14955984;14955984;14956734;14956734;14956734;14959419;14959419;14959419;14961111;14961111	14945184;14945184;14946387;14946387;14946763;14946828;14946763;14950715;14950715;14950715;14952773;14952706;14952773;14954124;14954941;14954941;14955166;14955166;14956067;14956067;14956067;14956864;14956864;14956864;14959527;14959525;14959525;14961273;14961273	-;-;-;-;-;-;-;-;-;-;-;-;-;-;-;-;-;-;-;-;-;-;-;-;-;-;-;-;-	4914	2801.7	3017.98	1589.89	1703.48	1485.03	1646.94	1687.81	1728.39	592.153	335.101	318.679	347.599	8
	SWI/SNF	ENSMUSG00000030814	Bcl7c	chr7;chr7;chr7;chr7;chr7;chr7;chr7;chr7;chr7;chr7;chr7;chr7;chr7;chr7;chr7;chr7;chr7;chr7;chr7;chr7;chr7;chr7;chr7;chr7;chr7;chr7;chr7;chr7;chr7;chr7;chr7;chr7;chr7;chr7	127661456;127666796;127666952;127704978;127704978;127704988;127705727;127705727;127705727;127705727;127705727;127705727;127705794;127706579;127707176;127707176;127707176;127707176;127707176;127707176;127707433;127707433;127707433;127707433;127707880;127707880;127707880;127707880;127707880;127708436;127708436;127708436;127708436;127708436	127667046;127667046;127667046;127705175;127705175;127705175;127705812;127705812;127705812;127705812;127705812;127705812;127705812;127706960;127707337;127707304;127707337;127707337;127707337;127707304;127707541;127707541;127707541;127707541;127708075;127707958;127707958;127707958;127707958;127708726;127708933;127708462;127708785;127708639	-;-;-;-;-;-;-;-;-;-;-;-;-;-;-;-;-;-;-;-;-;-;-;-;-;-;-;-;-;-;-;-;-;-	7222	1974.59	1707.05	1472.01	1006.14	1182.78	1062.58	2350.8	2605.92	254.891	171.569	155.453	343.168	9
	Core COMPASS	ENSMUSG00000031575	Ash2l	chr8;chr8;chr8;chr8;chr8;chr8;chr8;chr8;chr8;chr8;chr8;chr8;chr8;chr8;chr8;chr8;chr8;chr8;chr8;chr8;chr8;chr8;chr8;chr8;chr8;chr8;chr8;chr8;chr8;chr8;chr8;chr8;chr8;chr8;chr8;chr8;chr8;chr8;chr8;chr8;chr8;chr8;chr8;chr8;chr8;chr8;chr8;chr8;chr8;chr8;chr8;chr8;chr8;chr8;chr8;chr8;chr8;chr8;chr8;chr8;chr8;chr8;chr8;chr8;chr8;chr8;chr8;chr8;chr8;chr8;chr8;chr8;chr8;chr8;chr8;chr8;chr8;chr8;chr8;chr8…	25815996;25816525;25816870;25816871;25816876;25816886;25816986;25817604;25817604;25817604;25817604;25817604;25817604;25818546;25818546;25818546;25818546;25818546;25819626;25819626;25819626;25819626;25819626;25819626;25819626;25822695;25822695;25822695;25822695;25822695;25822695;25822695;25822749;25823139;25823139;25823139;25823139;25823139;25823139;25823139;25823139;25823144;25827001;25827174;258…	25817508;25817508;25817508;25818644;25817508;25817508;25817508;25817663;25817663;25817663;25817663;25817663;25817663;25818644;25818644;25818644;25818644;25818644;25819718;25819718;25819718;25819718;25819718;25819718;25819718;25822888;25822888;25822888;25822888;25822888;25822888;25822888;25822888;25823575;25823306;25823306;25823306;25823306;25823306;25823306;25823306;25823306;25827391;25827391;258…	-;-;-;-;-;-;-;-;-;-;-;-;-;-;-;-;-;-;-;-;-;-;-;-;-;-;-;-;-;-;-;-;-;-;-;-;-;-;-;-;-;-;-;-;-;-;-;-;-;-;-;-;-;-;-;-;-;-;-;-;-;-;-;-;-;-;-;-;-;-;-;-;-;-;-;-;-;-;-;-;-;-;-;-;-;-;-;-;-;-;-;-;-;-;-;-;-;-;-;-;-;-;-;-;-;-;-;-;-;-;-;-;-;-;-	8969	3452.09	3280.3	3238.72	3145.67	3196.75	2851.38	3044.63	2707.28	375.315	355.914	337.169	320.655	not DEG
	Core COMPASS	ENSMUSG00000026439	Rbbp5	chr1;chr1;chr1;chr1;chr1;chr1;chr1;chr1;chr1;chr1;chr1;chr1;chr1;chr1;chr1;chr1;chr1;chr1;chr1;chr1;chr1;chr1;chr1;chr1;chr1;chr1;chr1;chr1;chr1;chr1;chr1;chr1;chr1;chr1;chr1;chr1;chr1;chr1;chr1;chr1;chr1;chr1;chr1;chr1;chr1;chr1;chr1;chr1;chr1;chr1;chr1;chr1;chr1;chr1;chr1;chr1;chr1;chr1;chr1;chr1;chr1;chr1;chr1;chr1;chr1;chr1;chr1;chr1	132477365;132477367;132477406;132477435;132477491;132477642;132484052;132484052;132484052;132484052;132484052;132484052;132484746;132484746;132484746;132484746;132484746;132484802;132485448;132489588;132489588;132489588;132489588;132489588;132489588;132490423;132490423;132490423;132490423;132490423;132490423;132492553;132492553;132492553;132492553;132493815;132493815;132493815;132493815;132494021…	132477527;132477527;132477527;132477527;132477527;132477854;132484077;132484077;132484077;132484077;132484077;132484077;132484801;132484918;132484801;132484918;132484918;132484918;132485505;132489728;132489728;132489728;132489728;132489728;132489728;132490585;132490501;132490585;132490585;132490585;132490585;132492662;132492662;132492662;132492662;132493934;132493934;132493934;132493934;132494174…	+;+;+;+;+;+;+;+;+;+;+;+;+;+;+;+;+;+;+;+;+;+;+;+;+;+;+;+;+;+;+;+;+;+;+;+;+;+;+;+;+;+;+;+;+;+;+;+;+;+;+;+;+;+;+;+;+;+;+;+;+;+;+;+;+;+;+;+	3930	1829.55	1875.31	1462.94	1606.77	1568.3	1414.89	1291.04	1483	471.356	390.548	379.541	352.932	not DEG
	SET1/COMPASS	ENSMUSG00000038384	Setd1b	chr5;chr5;chr5;chr5;chr5;chr5;chr5;chr5;chr5;chr5;chr5;chr5;chr5;chr5;chr5;chr5;chr5;chr5;chr5;chr5;chr5;chr5;chr5;chr5;chr5;chr5;chr5;chr5;chr5;chr5;chr5;chr5;chr5;chr5;chr5;chr5;chr5;chr5;chr5;chr5;chr5;chr5;chr5;chr5;chr5;chr5;chr5;chr5;chr5;chr5;chr5;chr5;chr5;chr5;chr5;chr5;chr5;chr5;chr5;chr5	123142193;123142193;123142193;123142943;123142943;123142943;123142957;123143356;123143356;123143356;123143356;123144081;123144081;123144081;123144081;123146550;123146550;123146550;123146550;123147547;123147547;123147547;123147547;123151835;123151835;123151835;123156971;123156971;123156971;123157321;123157321;123157321;123157753;123157753;123157753;123158393;123158393;123158516;123159870;123159870…	123142454;123142454;123142454;123143127;123143127;123143127;123143127;123143454;123143454;123143454;123143454;123144351;123144351;123144351;123144351;123146662;123146662;123146662;123146662;123148755;123148755;123148755;123149981;123152659;123152659;123152659;123157232;123157232;123157232;123157670;123157670;123157670;123157867;123157867;123157867;123158944;123158944;123158944;123161129;123161129…	+;+;+;+;+;+;+;+;+;+;+;+;+;+;+;+;+;+;+;+;+;+;+;+;+;+;+;+;+;+;+;+;+;+;+;+;+;+;+;+;+;+;+;+;+;+;+;+;+;+;+;+;+;+;+;+;+;+;+;+	12068	3034.41	3015.33	4156.08	3478.22	4152.85	3049.62	3193.68	2701.94	250.652	316.303	298.412	244.267	not DEG
	SET1/COMPASS	ENSMUSG00000020257	Wdr82	chr9;chr9;chr9;chr9;chr9;chr9;chr9;chr9;chr9;chr9;chr9;chr9;chr9;chr9;chr9;chr9;chr9;chr9;chr9;chr9;chr9;chr9;chr9;chr9;chr9;chr9;chr9;chr9;chr9;chr9;chr9;chr9;chr9	106170928;106170929;106171210;106171210;106171377;106176613;106176613;106176677;106180566;106180566;106180566;106183616;106183616;106183616;106184180;106184180;106184180;106184180;106184683;106184683;106184683;106184683;106184683;106185249;106185249;106185249;106185249;106186370;106186370;106186370;106186370;106188596;106188596	106171379;106173973;106171379;106171379;106171379;106176710;106176710;106176710;106180632;106180632;106180632;106183715;106183715;106183715;106184296;106184296;106184296;106184296;106184838;106184838;106184715;106184838;106184838;106185318;106185318;106185318;106185318;106186419;106186502;106186512;106186512;106188665;106191139	+;+;+;+;+;+;+;+;+;+;+;+;+;+;+;+;+;+;+;+;+;+;+;+;+;+;+;+;+;+;+;+;+	6341	6103.25	5203.96	5694.59	4852.54	5075.02	4504.9	6134.5	5451.9	891.595	831.661	755.395	913.609	not DEG
	SET1/COMPASS	ENSMUSG00000024560	Cxxc1	chr18;chr18;chr18;chr18;chr18;chr18;chr18;chr18;chr18;chr18;chr18;chr18;chr18;chr18;chr18	74216131;74217167;74217389;74217761;74218086;74218629;74218732;74219131;74219383;74219838;74220121;74220357;74220509;74220828;74221059	74216482;74217285;74217489;74217996;74218277;74218655;74218977;74219238;74219567;74220045;74220231;74220406;74220605;74220980;74221491	+;+;+;+;+;+;+;+;+;+;+;+;+;+;+	2618	2140.29	2205.85	2448.31	2176.85	2054.06	1964.5	1686.78	1909.76	830.05	883.34	767.486	686.888	not DEG
	MLL1/2 COMPASS-like	ENSMUSG00000002028	Kmt2a	chr9;chr9;chr9;chr9;chr9;chr9;chr9;chr9;chr9;chr9;chr9;chr9;chr9;chr9;chr9;chr9;chr9;chr9;chr9;chr9;chr9;chr9;chr9;chr9;chr9;chr9;chr9;chr9;chr9;chr9;chr9;chr9;chr9;chr9;chr9;chr9;chr9;chr9;chr9;chr9;chr9;chr9;chr9;chr9;chr9;chr9;chr9;chr9;chr9;chr9;chr9;chr9;chr9;chr9;chr9;chr9;chr9;chr9;chr9;chr9;chr9;chr9;chr9;chr9;chr9;chr9;chr9;chr9;chr9;chr9;chr9;chr9;chr9;chr9;chr9;chr9;chr9;chr9;chr9;chr9…	44803355;44803355;44809064;44809064;44809715;44809715;44810636;44810636;44810902;44810902;44812987;44812987;44814575;44814575;44814680;44816595;44816595;44816595;44817605;44817706;44817706;44818283;44818283;44818283;44822687;44822687;44822735;44823228;44823228;44823228;44824325;44824325;44824325;44824521;44824521;44824521;44825390;44825390;44825390;44826822;44826822;44826822;44828784;44828784;448…	44808177;44808177;44809193;44809193;44809798;44809798;44810739;44810739;44811080;44811080;44813061;44813061;44814745;44814745;44814745;44816659;44816659;44816659;44817786;44817786;44817786;44820115;44822519;44822519;44822869;44822869;44822869;44823388;44823388;44823388;44824403;44824403;44824403;44824638;44824638;44824638;44825548;44825548;44825548;44826959;44826959;44826959;44828890;44828890;448…	-;-;-;-;-;-;-;-;-;-;-;-;-;-;-;-;-;-;-;-;-;-;-;-;-;-;-;-;-;-;-;-;-;-;-;-;-;-;-;-;-;-;-;-;-;-;-;-;-;-;-;-;-;-;-;-;-;-;-;-;-;-;-;-;-;-;-;-;-;-;-;-;-;-;-;-;-;-;-;-;-;-;-;-;-;-;-;-;-;-;-;-;-;-;-;-;-;-;-;-;-;-;-;-;-;-;-;-;-;-;-;-;-;-	16670	9704.97	10684.8	7727.29	7804.78	10890.2	9487.08	9130.82	7999.14	611.571	465.869	611.197	513.796	not DEG
	MLL1/2 COMPASS-like	ENSMUSG00000006307	Kmt2b	chr7;chr7;chr7;chr7;chr7;chr7;chr7;chr7;chr7;chr7;chr7;chr7;chr7;chr7;chr7;chr7;chr7;chr7;chr7;chr7;chr7;chr7;chr7;chr7;chr7;chr7;chr7;chr7;chr7;chr7;chr7;chr7;chr7;chr7;chr7;chr7;chr7;chr7;chr7;chr7;chr7;chr7;chr7;chr7;chr7;chr7;chr7;chr7;chr7;chr7;chr7;chr7;chr7;chr7;chr7;chr7;chr7;chr7;chr7;chr7;chr7;chr7;chr7;chr7;chr7;chr7;chr7;chr7;chr7;chr7;chr7;chr7;chr7;chr7;chr7;chr7;chr7;chr7;chr7;chr7…	30568858;30568858;30568860;30569516;30569516;30569516;30569753;30569758;30569758;30569758;30569938;30569938;30569938;30569938;30570291;30570291;30570291;30570291;30570554;30570554;30570554;30570701;30570701;30570701;30573169;30573960;30573960;30573960;30574148;30574148;30574148;30574148;30574325;30574325;30574325;30575573;30575853;30575853;30575853;30575853;30576618;30576618;30576618;30576618;305…	30569436;30569436;30569436;30569645;30569645;30569645;30569841;30569841;30569841;30569841;30570045;30570045;30570045;30570045;30570664;30570468;30570468;30570468;30570628;30570628;30570628;30570841;30570841;30570838;30574066;30574066;30574066;30574066;30574174;30574237;30574237;30574237;30575624;30575624;30575624;30575624;30576077;30576077;30576050;30576077;30576778;30576778;30576778;30576778;305…	-;-;-;-;-;-;-;-;-;-;-;-;-;-;-;-;-;-;-;-;-;-;-;-;-;-;-;-;-;-;-;-;-;-;-;-;-;-;-;-;-;-;-;-;-;-;-;-;-;-;-;-;-;-;-;-;-;-;-;-;-;-;-;-;-;-;-;-;-;-;-;-;-;-;-;-;-;-;-;-;-;-;-;-;-;-;-;-;-;-;-;-;-;-;-;-;-;-;-;-;-;-;-;-;-;-;-;-;-;-;-;-;-;-;-;-;-;-;-;-;-;-;-;-;-;-;-	9596	4023.08	3903.63	4683.53	4022.85	3927.7	3470.51	3115.56	2827.31	413.022	453.647	385.484	309.653	not DEG
	MLL3/4 COMPASS-like	ENSMUSG00000038056	Kmt2c	chr5;chr5;chr5;chr5;chr5;chr5;chr5;chr5;chr5;chr5;chr5;chr5;chr5;chr5;chr5;chr5;chr5;chr5;chr5;chr5;chr5;chr5;chr5;chr5;chr5;chr5;chr5;chr5;chr5;chr5;chr5;chr5;chr5;chr5;chr5;chr5;chr5;chr5;chr5;chr5;chr5;chr5;chr5;chr5;chr5;chr5;chr5;chr5;chr5;chr5;chr5;chr5;chr5;chr5;chr5;chr5;chr5;chr5;chr5;chr5;chr5;chr5;chr5;chr5;chr5;chr5;chr5;chr5;chr5;chr5;chr5;chr5;chr5;chr5;chr5;chr5;chr5;chr5;chr5;chr5…	25271798;25272426;25273609;25275628;25275628;25275628;25275651;25275900;25275900;25275900;25275900;25276140;25276140;25276140;25281232;25281232;25281232;25281232;25281661;25281661;25281673;25283104;25283104;25283104;25284067;25284067;25284067;25287051;25287051;25287051;25287706;25287706;25287706;25288990;25288990;25288990;25289120;25290490;25290490;25290490;25290490;25290709;25290709;25290709;252…	25273758;25273758;25273758;25275736;25275736;25275736;25275736;25276256;25275973;25275973;25275973;25276256;25276256;25276256;25281400;25281400;25281400;25281400;25281803;25281803;25281803;25283240;25283240;25283240;25285183;25285183;25285183;25287158;25287158;25287158;25287845;25287845;25287845;25289239;25289239;25289239;25289239;25290626;25290626;25290626;25290626;25290887;25290887;25290887;252…	-;-;-;-;-;-;-;-;-;-;-;-;-;-;-;-;-;-;-;-;-;-;-;-;-;-;-;-;-;-;-;-;-;-;-;-;-;-;-;-;-;-;-;-;-;-;-;-;-;-;-;-;-;-;-;-;-;-;-;-;-;-;-;-;-;-;-;-;-;-;-;-;-;-;-;-;-;-;-;-;-;-;-;-;-;-;-;-;-;-;-;-;-;-;-;-;-;-;-;-;-;-;-;-;-;-;-;-;-;-;-;-;-;-;-;-;-;-;-;-;-;-;-;-;-;-;-;-	20291	5041.13	6811.65	3590.86	6396.53	6459.81	7049.07	6721.43	6380.11	292.07	246.104	332.879	322.841	not DEG
	MLL3/4 COMPASS-like	ENSMUSG00000048154	Kmt2d	chr15;chr15;chr15;chr15;chr15;chr15;chr15;chr15;chr15;chr15;chr15;chr15;chr15;chr15;chr15;chr15;chr15;chr15;chr15;chr15;chr15;chr15;chr15;chr15;chr15;chr15;chr15;chr15;chr15;chr15;chr15;chr15;chr15;chr15;chr15;chr15;chr15;chr15;chr15;chr15;chr15;chr15;chr15;chr15;chr15;chr15;chr15;chr15;chr15;chr15;chr15;chr15;chr15;chr15;chr15;chr15;chr15;chr15;chr15;chr15;chr15;chr15;chr15;chr15;chr15;chr15;chr…	98831669;98831672;98834301;98834716;98834716;98834716;98834908;98834908;98834908;98835182;98835182;98835182;98836581;98837075;98837075;98837075;98837295;98837295;98839277;98839277;98840561;98840561;98840762;98840762;98841410;98841410;98841739;98841739;98842028;98842028;98842743;98842743;98843059;98843059;98843352;98843352;98843595;98843595;98846643;98846643;98846744;98846974;98846974;98846974;988…	98834592;98834592;98834592;98834824;98834824;98834824;98834981;98834981;98834981;98835467;98835467;98835467;98836628;98837164;98837205;98837205;98837431;98837431;98840417;98840417;98840688;98840688;98840894;98840894;98841540;98841540;98841914;98841914;98842103;98842103;98842902;98842902;98843226;98843226;98843492;98843492;98846546;98846546;98846875;98846875;98846875;98847040;98847040;98847040;988…	-;-;-;-;-;-;-;-;-;-;-;-;-;-;-;-;-;-;-;-;-;-;-;-;-;-;-;-;-;-;-;-;-;-;-;-;-;-;-;-;-;-;-;-;-;-;-;-;-;-;-;-;-;-;-;-;-;-;-;-;-;-;-;-;-;-;-;-;-;-;-;-;-;-;-;-;-;-;-;-;-;-;-;-;-;-;-;-;-;-;-;-;-;-;-;-;-;-;-;-;-;-;-;-;-;-;-;-;-;-;-;-;-;-;-;-;-;-;-;-;-;-;-;-;-;-;-;-	19931	7726.25	7516.46	7808.9	5824.74	6976.41	5510.17	5535.23	3827.53	382.387	342.021	313.245	234.879	not DEG
	MLL3/4 COMPASS-like	ENSMUSG00000038369	Ncoa6	chr2;chr2;chr2;chr2;chr2;chr2;chr2;chr2;chr2;chr2;chr2;chr2;chr2;chr2;chr2;chr2;chr2;chr2;chr2;chr2;chr2;chr2;chr2;chr2;chr2;chr2;chr2;chr2;chr2;chr2;chr2;chr2;chr2;chr2;chr2;chr2;chr2;chr2;chr2;chr2;chr2;chr2;chr2;chr2;chr2;chr2;chr2;chr2;chr2;chr2;chr2;chr2;chr2;chr2;chr2;chr2;chr2;chr2	155390656;155390665;155390669;155390669;155395720;155395720;155395720;155395720;155399655;155399655;155399655;155402672;155402672;155402672;155405475;155405475;155406833;155411525;155411525;155411525;155414812;155414812;155414812;155415387;155418439;155418878;155418878;155418878;155418878;155420277;155420967;155420967;155420967;155422811;155422811;155422811;155422811;155432816;155432816;155432816…	155391220;155391220;155391220;155391220;155395871;155395871;155396826;155395871;155399691;155399691;155399691;155403561;155402740;155402740;155408450;155408450;155408450;155411646;155411646;155411646;155415928;155415928;155415928;155415928;155418518;155418903;155419024;155419024;155419024;155421869;155421869;155421869;155421869;155422939;155422939;155422939;155422939;155432938;155432938;155432938…	-;-;-;-;-;-;-;-;-;-;-;-;-;-;-;-;-;-;-;-;-;-;-;-;-;-;-;-;-;-;-;-;-;-;-;-;-;-;-;-;-;-;-;-;-;-;-;-;-;-;-;-;-;-;-;-;-;-	9744	5486.82	6478.45	4355.58	6007.98	6240.84	5920.73	5970.03	5988.02	613.981	531.792	624.054	613.611	not DEG
	Ash1	ENSMUSG00000028053	Ash1l	chr3;chr3;chr3;chr3;chr3;chr3;chr3;chr3;chr3;chr3;chr3;chr3;chr3;chr3;chr3;chr3;chr3;chr3;chr3;chr3;chr3;chr3;chr3;chr3;chr3;chr3;chr3;chr3;chr3;chr3;chr3;chr3;chr3;chr3;chr3;chr3;chr3;chr3;chr3;chr3;chr3;chr3;chr3;chr3;chr3;chr3;chr3;chr3;chr3;chr3;chr3;chr3;chr3;chr3;chr3;chr3;chr3;chr3;chr3	88950622;88965812;88965812;88981233;88981233;89001773;89001773;89007142;89007142;89023031;89023031;89023183;89026412;89026412;89026412;89033259;89033259;89035217;89035217;89035373;89035373;89043119;89043119;89043497;89043497;89051989;89051989;89052743;89052743;89052802;89053077;89053077;89054363;89054363;89054363;89058488;89058488;89063651;89063651;89063786;89063786;89066172;89066172;89067155;890…	88950995;88966328;88966328;88985790;88985790;89001874;89001874;89007877;89007877;89023210;89023210;89023210;89028268;89026506;89026506;89033332;89033332;89035262;89035262;89035481;89035481;89043325;89043325;89043643;89043643;89052097;89052097;89052907;89052907;89053171;89053171;89053171;89055780;89054517;89054517;89058640;89058640;89063705;89063705;89063918;89063918;89066420;89066420;89067241;890…	+;+;+;+;+;+;+;+;+;+;+;+;+;+;+;+;+;+;+;+;+;+;+;+;+;+;+;+;+;+;+;+;+;+;+;+;+;+;+;+;+;+;+;+;+;+;+;+;+;+;+;+;+;+;+;+;+;+;+	14838	3167.52	4597.18	1931.45	3529.12	3401.85	3587.95	3760.05	3763.52	261.649	184.006	235.537	253.524	not DEG
	SWI/SNF	ENSMUSG00000042323	Pbrm1	chr14;chr14;chr14;chr14;chr14;chr14;chr14;chr14;chr14;chr14;chr14;chr14;chr14;chr14;chr14;chr14;chr14;chr14;chr14;chr14;chr14;chr14;chr14;chr14;chr14;chr14;chr14;chr14;chr14;chr14;chr14;chr14;chr14;chr14;chr14;chr14;chr14;chr14;chr14;chr14;chr14;chr14;chr14;chr14;chr14;chr14;chr14;chr14;chr14;chr14;chr14;chr14;chr14;chr14;chr14;chr14;chr14;chr14;chr14;chr14;chr14;chr14;chr14;chr14;chr14;chr14;chr…	31019138;31019138;31019149;31019157;31019170;31019177;31019199;31019208;31022720;31022720;31022720;31022720;31022720;31023067;31023067;31023067;31025498;31025498;31025498;31025498;31025498;31025498;31025498;31025501;31025507;31025507;31025510;31025510;31025510;31025510;31025511;31027448;31027448;31027448;31027448;31027448;31027448;31027448;31027448;31027448;31027448;31027448;31027448;31027448;310…	31019293;31019293;31019293;31019293;31019293;31019293;31019293;31019293;31022859;31022859;31022859;31022859;31022859;31023179;31023179;31023170;31025650;31025650;31025650;31025650;31025650;31025650;31025650;31025650;31025650;31025650;31025650;31025650;31025650;31025650;31025650;31027545;31027545;31027545;31027545;31027545;31027545;31027545;31027545;31027545;31027498;31027545;31027545;31027530;310…	+;+;+;+;+;+;+;+;+;+;+;+;+;+;+;+;+;+;+;+;+;+;+;+;+;+;+;+;+;+;+;+;+;+;+;+;+;+;+;+;+;+;+;+;+;+;+;+;+;+;+;+;+;+;+;+;+;+;+;+;+;+;+;+;+;+;+;+;+;+;+;+;+;+;+;+;+;+;+;+;+;+;+;+;+;+;+;+;+;+;+;+;+;+;+;+;+;+;+;+;+;+;+;+;+;+;+;+;+;+;+;+;+;+;+;+;+;+;+;+;+;+;+;+;+;+;+;+	8846	4587.19	6006.81	3296.15	7114.23	5130.53	6096.42	4249.33	5129.16	598.802	588.423	634.578	530.098	not DEG
	SWI/SNF	ENSMUSG00000023018	Smarcd1	chr15;chr15;chr15;chr15;chr15;chr15;chr15;chr15;chr15;chr15;chr15;chr15;chr15;chr15;chr15;chr15;chr15;chr15;chr15;chr15;chr15;chr15;chr15;chr15;chr15;chr15;chr15;chr15;chr15;chr15;chr15;chr15;chr15;chr15;chr15;chr15;chr15;chr15;chr15;chr15;chr15;chr15;chr15;chr15;chr15;chr15;chr15;chr15	99702129;99702291;99702594;99702614;99702929;99703106;99703106;99703106;99703106;99703485;99703591;99703591;99703591;99703591;99703591;99703738;99703738;99703738;99703738;99703738;99703738;99704331;99704331;99704331;99705627;99705627;99705627;99705627;99707311;99707311;99707311;99707640;99707640;99707640;99707880;99707885;99707885;99707885;99709281;99709281;99709281;99711093;99711093;99711093;997…	99702498;99702498;99702621;99702686;99703293;99703293;99703293;99703293;99703293;99703633;99703633;99703633;99703633;99703633;99703633;99703860;99703860;99703800;99703811;99703860;99703860;99704453;99704453;99704453;99705743;99705684;99705743;99705743;99707412;99707412;99707412;99707801;99707801;99707801;99707982;99707918;99707982;99707982;99709416;99709416;99709416;99711553;99711215;99711215;997…	+;+;+;+;+;+;+;+;+;+;+;+;+;+;+;+;+;+;+;+;+;+;+;+;+;+;+;+;+;+;+;+;+;+;+;+;+;+;+;+;+;+;+;+;+;+;+;+	4026	5938.01	5361.62	7695.56	6807.13	6536.92	5988.38	5748.01	5523.91	1403.33	1801.13	1555.55	1399.89	not DEG
	SWI/SNF	ENSMUSG00000029681	Bcl7b	chr5;chr5;chr5;chr5;chr5;chr5;chr5;chr5;chr5;chr5;chr5;chr5;chr5;chr5;chr5;chr5;chr5;chr5;chr5;chr5;chr5;chr5	135168283;135168389;135168412;135168445;135171087;135171087;135171087;135171087;135173171;135177129;135177129;135177129;135179582;135179950;135179950;135180516;135180516;135180516;135180516;135180838;135180838;135180838	135168598;135168598;135168598;135168566;135171162;135171162;135171162;135171162;135173448;135177225;135177225;135177225;135180120;135180120;135180120;135180595;135180595;135180595;135180595;135181125;135181831;135181855	+;+;+;+;+;+;+;+;+;+;+;+;+;+;+;+;+;+;+;+;+;+	2404	573.743	583.591	732.982	590.449	624.546	687.714	608.516	632.143	240.71	275.256	272.933	258.04	not DEG
	SET1/COMPASS		Hcfc1	chrX
	MLL3/4 COMPASS-like		Kdm6a	chrX
